# Supplementary material for: Reconstruction of the full-length transcriptome atlas using PacBio Iso-Seq provides insight into the alternative splicing in Gossypium australe
Source: BMC Plant Biol. 2019 Aug 19;19:365. doi: 10.1186/s12870-019-1968-7 (PMC6701088; doi:10.1186/s12870-019-1968-7)
Supplement: Supplementary file 14 — Table S1. Summary of PacBio single-molecule long-read sequencing. (XLSX 9 kb) [file 12870_2019_1968_MOESM14_ESM.xlsx]

## Sheet: Table S1
Table S1 Summary of PacBio single-molecule long-read sequencing
CCS	5' primer	3' primer	polyA	Full length	Flnc	Average flnc read length	Consensus reads
1001928	873908	881162	865854	718800	656418	2144	320357
