# Supplementary material for: Reconstruction of the full-length transcriptome atlas using PacBio Iso-Seq provides insight into the alternative splicing in Gossypium australe
Source: BMC Plant Biol. 2019 Aug 19;19:365. doi: 10.1186/s12870-019-1968-7 (PMC6701088; doi:10.1186/s12870-019-1968-7)
Supplement: Supplementary file 15 — Table S2. Statistics of LoRDEC error correct results. (XLSX 8 kb) [file 12870_2019_1968_MOESM15_ESM.xlsx]

## Sheet: Table S2
Table S2 Statistics of LoRDEC error correct results
Type	Total nucleotide	Total isoforms	Mean length	N50	Corrected errors	Corrected insertions	Corrected deletions	Corrected SNPs
Before corrected	705859721	320357	2204	2982	/	/	/	/
After corrected	711688695	320357	2222	2992	22,147,265 (3.11%)	5,473,424 (0.77%)	12,425,260 (1.75%)	4,248,581 (0.60%)
