# Supplementary material for: Reconstruction of the full-length transcriptome atlas using PacBio Iso-Seq provides insight into the alternative splicing in Gossypium australe
Source: BMC Plant Biol. 2019 Aug 19;19:365. doi: 10.1186/s12870-019-1968-7 (PMC6701088; doi:10.1186/s12870-019-1968-7)
Supplement: Supplementary file 16 — Table S3. Splicing junction validated by RNA-Seq. (XLSX 9 kb) [file 12870_2019_1968_MOESM16_ESM.xlsx]

## Sheet: Table S3
Table S3. Splicing junction validated by RNA-Seq
Motif	Iso-Seq	leaf_1	leaf_2	leaf_3	5h seeds	15h seeds	30h seeds	Total
GT-AG	150130(84.65%)	99442(66.24%)	103284(68.80%)	103363(68.85%)	91723(61.10%)	110144(73.37%)	108205(72.07%)	123233(82.08%)
GC-AG	2701(1.52%)	829(30.69)	842(31.17%)	817(30.25%)	694(25.69%)	800(29.62%)	896(33.17%)	1203(44.54%)
AT-AC	701(0.40%)	25(3.57%)	28(3.99%)	26(3.71%)	27(3.85%)	30(4.28%)	32(4.56%)	41(5.55%)
others	23817(13.43%)	0(0.00%)	0(0.00%)	0(0.00%)	0(0.00%)	0(0.00%)	0(0.00%)	0(0.00%)
Total	177349	100296(56.55%)	104154(58.73%)	104206(58.76%)	92444(52.13%)	110974(62.57%)	109133(61.54%)	124477(70.19%)
