# Supplementary material for: Reconstruction of the full-length transcriptome atlas using PacBio Iso-Seq provides insight into the alternative splicing in Gossypium australe
Source: BMC Plant Biol. 2019 Aug 19;19:365. doi: 10.1186/s12870-019-1968-7 (PMC6701088; doi:10.1186/s12870-019-1968-7)
Supplement: Supplementary file 17 — Table S4. Functional annotation of the genes obtained from Iso-Seq. (XLSX 2815 kb) [file 12870_2019_1968_MOESM17_ESM.xlsx]

## Sheet: Table S4
Table S4. Functional annotation of the genes obtained from Iso-Seq
Gene ID	Length of cds	Number of isoforms	Matched NR	Evalue of matched NR	Matched plants	Evalue of matched plants	Matched Uniprot	Evalue of matched Uniprot	Matched Pfam	Matched GO	Matched KEGG	Description in Uniprot
PB.10181	300	2	XP_017611020.1	4.7e-46	EOY17459	5e-45	NA	NA	NA	NA	NA	NA
PB.11119	300	1	XP_016716031.1	1.4e-34	EOY06387	9.2e-23	sp|P93092|ACP1_CASGL	3.9e-10	NA	NA	NA	Acyl carrier protein 1, chloroplastic OS=Casuarina glauca GN=ACP1 PE=2 SV=1
PB.11571	300	1	NA	NA	NA	NA	NA	NA	NA	NA	NA	NA
PB.11705	300	2	KHG02267.1	4.1e-42	OMO56057	2.3e-42	NA	NA	NA	GO:0005622;GO:0005622;GO:0005623;GO:0005623;GO:0005737;GO:0005737;GO:0005739;GO:0005739;GO:0006810;GO:0006810;GO:0043226;GO:0043226;GO:0055085;GO:0055085;GO:0055085	NA	NA
PB.11974	300	1	XP_017631354.1	1.2e-44	EOX96059	9.5e-20	NA	NA	NA	NA	NA	NA
PB.1221	300	1	NA	NA	NA	NA	NA	NA	NA	NA	NA	NA
PB.12455	300	1	XP_016709353.1	3e-48	EOX93770	5.8e-41	NA	NA	NA	GO:0005622;GO:0005622;GO:0005623;GO:0005623;GO:0005737;GO:0005737;GO:0005739;GO:0005739;GO:0043226;GO:0043226	NA	NA
PB.12459	300	1	KHG11809.1	2.3e-48	EOX93761	9.5e-36	NA	NA	PF14368.5	GO:0005576;GO:0005576;GO:0005576;GO:0008289;GO:0008289;GO:0008289	NA	NA
PB.12553	300	1	NA	NA	NA	NA	NA	NA	NA	NA	NA	NA
PB.12835	300	1	XP_016678017.1	1.4e-26	EMJ04831	2.4e-23	sp|Q00624|ASOL_BRANA	4.5e-14	PF00394.21	GO:0005576;GO:0005576;GO:0005576	NA	L-ascorbate oxidase homolog OS=Brassica napus GN=Bp10 PE=2 SV=1
PB.12912	300	1	XP_017618691.1	2.3e-37	EOX91614	1.6e-27	NA	NA	PF10714.8	GO:0005622;GO:0005622;GO:0005623;GO:0005623;GO:0005737;GO:0005737;GO:0005829;GO:0005829	NA	NA
PB.13873	300	1	NA	NA	NA	NA	NA	NA	NA	NA	NA	NA
PB.14246	300	1	XP_017619139.1	2e-28	OMO79980	6.6e-29	sp|F4JTN2|LAZ1_ARATH	1.2e-27	PF03619.15	GO:0005622;GO:0005622;GO:0005623;GO:0005623;GO:0005737;GO:0005737;GO:0005829;GO:0005829;GO:0005886;GO:0005886;GO:0005886;GO:0006810;GO:0006810	NA	Protein LAZ1 OS=Arabidopsis thaliana GN=LAZ1 PE=1 SV=1
PB.16014	300	1	XP_017636053.1	6e-41	EOY23112	3.2e-23	sp|O24356|MEN8_SILLA	1.3e-18	PF14368.5	GO:0005576;GO:0005576;GO:0005576;GO:0008233;GO:0008233;GO:0008233;GO:0008289;GO:0008289;GO:0008289	NA	Protein MEN-8 OS=Silene latifolia GN=MEN-8 PE=3 SV=1
PB.16717	300	1	XP_016726403.1	2.4e-50	EOY29189	8.9e-50	sp|Q9LXB5|FLP2_ARATH	4.9e-37	NA	GO:0005622;GO:0005622;GO:0005623;GO:0005623;GO:0005634;GO:0005634;GO:0043226;GO:0043226	NA	Flowering-promoting factor 1-like protein 2 OS=Arabidopsis thaliana GN=FLP2 PE=2 SV=1
PB.16769	300	1	NA	NA	NA	NA	NA	NA	NA	NA	NA	NA
PB.17583	300	1	NA	NA	NA	NA	NA	NA	NA	NA	NA	NA
PB.17764	300	1	NA	NA	NA	NA	NA	NA	NA	NA	NA	NA
PB.20145	300	1	NA	NA	NA	NA	NA	NA	NA	NA	NA	NA
PB.20625	300	1	XP_017625120.1	3.9e-48	ATCG01130.1	2.7e-14	sp|Q2L951|TI214_GOSHI	2.3e-50	NA	NA	NA	Protein TIC 214 OS=Gossypium hirsutum GN=TIC214 PE=3 SV=1
PB.20951	300	1	XP_012451626.1	1.4e-42	EOY30663	3e-21	sp|Q9ZNV9|AHP1_ARATH	5.8e-06	PF01627.22	NA	ath04075;ath04075;ath04075;ath04075;ath04075	Histidine-containing phosphotransfer protein 1 OS=Arabidopsis thaliana GN=AHP1 PE=1 SV=1
PB.21305	300	1	NA	NA	NA	NA	NA	NA	NA	NA	NA	NA
PB.21308	300	1	XP_016711157.1	1.1e-45	EOY28852	4e-42	sp|H9BFQ2|TPRL3_ERYCB	8.3e-37	PF13561.5	GO:0005622;GO:0005622;GO:0005623;GO:0005623;GO:0005737;GO:0005737;GO:0005777;GO:0005777;GO:0016491;GO:0016491;GO:0016491;GO:0043226;GO:0043226	ath01100;ath01100;ath01100;ath04146;ath04146	Tropinone reductase-like 3 OS=Erythroxylum coca PE=2 SV=1
PB.216	300	1	XP_017644612.1	2e-49	EOY29780	2.7e-30	NA	NA	PF10604.8	GO:0005622;GO:0005622;GO:0005623;GO:0005623;GO:0005634;GO:0005634;GO:0043226;GO:0043226	NA	NA
PB.22061	300	1	CBI35499.3	6.7e-16	TRIAE_CS42_2AL_TGACv1_093635_AA0284120.1	4.2e-07	NA	NA	NA	NA	NA	NA
PB.2302	300	1	XP_017639635.1	1.6e-46	EOY13662	4.9e-32	NA	NA	NA	NA	NA	NA
PB.23391	300	1	XP_016753051.1	8.9e-29	EOX92416	1.3e-16	sp|Q6NQG7|ATL78_ARATH	3.2e-12	NA	NA	NA	RING-H2 finger protein ATL78 OS=Arabidopsis thaliana GN=ATL78 PE=2 SV=1
PB.24230	300	1	NA	NA	NA	NA	NA	NA	NA	NA	ath04145;ath04145	NA
PB.24886	300	1	XP_016717960.1	8.7e-08	NA	NA	NA	NA	NA	NA	NA	NA
PB.25884	300	1	XP_016674159.1	7.6e-36	VIT_14s0060g02110.t01	1.1e-36	sp|Q3E902|RS212_ARATH	2.3e-31	PF01249.17	GO:0003735;GO:0003735;GO:0003735;GO:0003735;GO:0003735;GO:0005198;GO:0005198;GO:0005198;GO:0005198;GO:0005622;GO:0005622;GO:0005623;GO:0005623;GO:0005737;GO:0005737;GO:0005840;GO:0005840;GO:0006412;GO:0006412;GO:0009058;GO:0009058;GO:0009058;GO:0034641;GO:0034641;GO:0034641;GO:0034641;GO:0034641;GO:0034641;GO:0042254;GO:0042254;GO:0042254;GO:0043226;GO:0043226	ath03010;ath03010	40S ribosomal protein S21-2 OS=Arabidopsis thaliana GN=RPS21C PE=1 SV=2
PB.26474	300	1	XP_016717960.1	3e-08	NA	NA	NA	NA	NA	NA	NA	NA
PB.2678	300	1	XP_021288611.1	3.8e-27	EOY12040	1.9e-28	NA	NA	NA	NA	NA	NA
PB.3008	300	1	XP_012481165.1	1.9e-31	GLYMA18G40090.1	3.7e-32	sp|A2YQU8|SLU7_ORYSI	2.1e-24	PF11708.7	GO:0005622;GO:0005622;GO:0005623;GO:0005623;GO:0005634;GO:0005634;GO:0006397;GO:0006397;GO:0006397;GO:0034641;GO:0034641;GO:0034641;GO:0034641;GO:0034641;GO:0034641;GO:0043226;GO:0043226	ath03040;ath03040	Pre-mRNA-splicing factor SLU7 OS=Oryza sativa subsp. indica GN=OsI_27673 PE=3 SV=2
PB.4059	300	1	XP_016690952.1	1.9e-50	OMO56756	5.8e-25	NA	NA	NA	NA	NA	NA
PB.4211	300	1	NA	NA	NA	NA	NA	NA	NA	NA	NA	NA
PB.4395	300	1	GAV73752.1	1.8e-13	EOX95487	1e-13	sp|P34791|CP20C_ARATH	2.1e-11	PF00160.20	NA	NA	Peptidyl-prolyl cis-trans isomerase CYP20-3, chloroplastic OS=Arabidopsis thaliana GN=CYP20-3 PE=1 SV=1
PB.4558	300	1	XP_016665460.1	6e-41	EOY21797	4.4e-33	sp|Q9FJJ5|EB1B_ARATH	3.1e-23	PF03271.16	GO:0005622;GO:0005622;GO:0005623;GO:0005623;GO:0005737;GO:0005737;GO:0005815;GO:0005815;GO:0005815;GO:0005815;GO:0005856;GO:0005856;GO:0007049;GO:0007049;GO:0007049;GO:0007067;GO:0007067;GO:0007067;GO:0007067;GO:0043226;GO:0043226;GO:0051301;GO:0051301;GO:0051301	NA	Microtubule-associated protein RP/EB family member 1B OS=Arabidopsis thaliana GN=EB1B PE=1 SV=1
PB.5439	300	1	XP_017625822.1	2.4e-26	EMJ14152	2.4e-10	NA	NA	NA	GO:0005576;GO:0005576;GO:0005576	NA	NA
PB.5516	300	1	XP_017969315.1	5e-48	EOX96719	1.2e-49	sp|Q9SI54|LSM7_ARATH	4.4e-46	PF01423.21	GO:0003723;GO:0003723;GO:0003723;GO:0005622;GO:0005622;GO:0005623;GO:0005623;GO:0005634;GO:0005634;GO:0005737;GO:0005737;GO:0043226;GO:0043226	ath03040;ath03040;ath03018;ath03018;ath03018	Sm-like protein LSM7 OS=Arabidopsis thaliana GN=LSM7 PE=1 SV=1
PB.5961	300	1	XP_016696802.1	1.3e-43	EOY31916	1.4e-34	NA	NA	NA	NA	NA	NA
PB.5968	300	1	XP_016674075.1	2.5e-39	OMO92765	1.7e-37	sp|Q9FKM3|AATPK_ARATH	7.5e-38	NA	GO:0005623;GO:0005623;GO:0005886;GO:0005886;GO:0005886;GO:0016887;GO:0016887;GO:0016887	NA	AAA-ATPase At5g57480 OS=Arabidopsis thaliana GN=At5g57480 PE=3 SV=1
PB.6236	300	1	XP_015972816.1	2.9e-35	GSMUA_Achr11P10020_001	8.6e-37	sp|A2YWQ1|HSP81_ORYSI	3.7e-37	PF00183.17	NA	ath04141;ath04141;ath04141;ath04141;ath04141;ath04141;ath04626;ath04626;ath04626	Heat shock protein 81-1 OS=Oryza sativa subsp. indica GN=HSP81-1 PE=2 SV=1
PB.699	300	1	NA	NA	NA	NA	NA	NA	NA	NA	NA	NA
PB.7739	300	1	XP_016719586.1	3.5e-41	EOY06155	2.8e-27	NA	NA	NA	GO:0005622;GO:0005622;GO:0005623;GO:0005623;GO:0005634;GO:0005634;GO:0043226;GO:0043226	NA	NA
PB.8707	300	1	XP_012448803.1	1.5e-23	Tp57577_TGAC_v2_mRNA17421	3.4e-09	NA	NA	NA	GO:0005622;GO:0005622;GO:0005623;GO:0005623;GO:0005634;GO:0005634;GO:0043226;GO:0043226	NA	NA
PB.8757	300	1	XP_016692582.1	8.1e-38	NA	NA	NA	NA	NA	NA	NA	NA
PB.8962	300	1	XP_016691725.1	3.4e-20	NA	NA	NA	NA	NA	NA	NA	NA
PB.9094	300	1	XP_016714505.1	2.2e-27	EOX98060	1.1e-15	NA	NA	NA	NA	NA	NA
cogentPB.1034	300	1	XP_016689713.1	2.7e-33	EOY29971	2.9e-24	NA	NA	NA	NA	NA	NA
cogentPB.1159	300	1	XP_012455297.1	7.1e-34	EOY28759	4.6e-30	sp|O65388|PLY2_ARATH	2.4e-28	NA	GO:0005576;GO:0005576;GO:0005576;GO:0016829;GO:0016829;GO:0016829	ath00040;ath00040;ath00040;ath00040;ath00040	Putative pectate lyase 2 OS=Arabidopsis thaliana GN=At1g11920 PE=3 SV=2
cogentPB.1240	300	1	XP_004309860.1	2.5e-15	scaffold_403271.1	2.2e-16	sp|P32061|STAD_CUCSA	2.5e-17	PF03405.13	NA	ath00061;ath00061;ath00061;ath00061;ath01212;ath01212;ath01212;ath01212;ath01040;ath01040;ath01040;ath01040;ath01040;ath01040	Acyl-[acyl-carrier-protein] desaturase, chloroplastic OS=Cucumis sativus PE=2 SV=1
cogentPB.1308	300	1	KHG19329.1	2.5e-15	NA	NA	NA	NA	NA	NA	NA	NA
cogentPB.1329	300	1	XP_016729123.1	4.3e-07	NA	NA	NA	NA	NA	NA	NA	NA
cogentPB.1355	300	1	XP_016675101.1	5.8e-28	NA	NA	NA	NA	NA	NA	NA	NA
cogentPB.1406	300	1	XP_016845603.1	3.9e-16	PP1S195_46V6.1	1.5e-09	sp|P48591|RIR1_DROME	5.4e-12	NA	GO:0005622;GO:0005622;GO:0005623;GO:0005623;GO:0005737;GO:0005737	ath01100;ath01100;ath01100;ath00480;ath00480;ath00480;ath00230;ath00230;ath00230;ath00240;ath00240;ath00240	Ribonucleoside-diphosphate reductase large subunit OS=Drosophila melanogaster GN=RnrL PE=1 SV=2
cogentPB.1676	300	1	XP_017638368.1	9.8e-44	OMO60778	5e-45	sp|Q9ZPS3|DCE4_ARATH	4.1e-44	PF00282.18	GO:0005622;GO:0005622;GO:0005623;GO:0005623;GO:0005634;GO:0005634;GO:0005737;GO:0005737;GO:0005829;GO:0005829;GO:0043226;GO:0043226	ath00250;ath00250;ath00250;ath00250;ath00250;ath00410;ath00410;ath00410;ath00430;ath00430;ath00430;ath00430;ath00430;ath00650;ath00650;ath00650;ath01100;ath01100;ath01100;ath01110;ath01110;ath01110;ath01110;ath01110	Glutamate decarboxylase 4 OS=Arabidopsis thaliana GN=GAD4 PE=1 SV=1
cogentPB.1779	300	1	NA	NA	NA	NA	NA	NA	NA	NA	NA	NA
cogentPB.2180	300	1	NA	NA	NA	NA	sp|O24058|MT2_MALDO	4e-07	PF01439.17	NA	NA	Metallothionein-like protein type 2 OS=Malus domestica GN=MT1 PE=3 SV=1
cogentPB.3003	300	1	NA	NA	NA	NA	NA	NA	NA	NA	NA	NA
cogentPB.3476	300	1	NA	NA	NA	NA	NA	NA	NA	NA	NA	NA
cogentPB.3859	300	1	NP_001314048.1	7.5e-44	Solyc09g091510.2.1	4.7e-43	sp|P23418|CHS1_SOLLC	1.2e-43	PF00195.18	GO:0005622;GO:0005622;GO:0005623;GO:0005623;GO:0005634;GO:0005634;GO:0005737;GO:0005737;GO:0005783;GO:0005783;GO:0005783;GO:0006810;GO:0006810;GO:0008289;GO:0008289;GO:0008289;GO:0043226;GO:0043226	ath01100;ath01100;ath01100;ath01110;ath01110;ath01110;ath01110;ath01110;ath04712;ath04712;ath04712;ath04712;ath04712;ath00941;ath00941;ath00941	Chalcone synthase 1 OS=Solanum lycopersicum GN=CHS1 PE=2 SV=2
cogentPB.4095	300	1	NA	NA	NA	NA	NA	NA	NA	NA	NA	NA
cogentPB.434	300	1	NA	NA	NA	NA	NA	NA	NA	NA	NA	NA
cogentPB.4552	300	1	NA	NA	NA	NA	NA	NA	NA	NA	NA	NA
cogentPB.5086	300	1	NA	NA	NA	NA	NA	NA	NA	NA	NA	NA
cogentPB.898	300	1	XP_016750909.1	3e-24	POPTR_0009s14820.1	6.4e-16	NA	NA	NA	NA	NA	NA
PB.1071	303	1	XP_010191888.1	3.9e-08	HORVU7Hr1G021840.9	6.9e-10	sp|Q5RCC9|H33_PONAB	9.7e-09	PF00125.23	GO:0003677;GO:0003677;GO:0003677;GO:0005622;GO:0005622;GO:0005623;GO:0005623;GO:0005634;GO:0005634;GO:0043226;GO:0043226	NA	Histone H3.3 OS=Pongo abelii PE=2 SV=3
PB.11380	303	1	NA	NA	NA	NA	NA	NA	NA	NA	NA	NA
PB.1150	303	1	NA	NA	NA	NA	NA	NA	NA	NA	NA	NA
PB.12909	303	1	NA	NA	NA	NA	NA	NA	NA	NA	NA	NA
PB.13020	303	1	SJR19085.1	4.1e-29	TRIAE_CS42_3B_TGACv1_220709_AA0716220.1	1e-45	NA	NA	NA	NA	NA	NA
PB.13320	303	1	XP_016668852.1	1.5e-47	EOY11099	2.2e-40	sp|Q3L181|PERR_RAUSE	1.1e-31	PF00248.20	GO:0005622;GO:0005622;GO:0005623;GO:0005623;GO:0005737;GO:0005737;GO:0016491;GO:0016491;GO:0016491	NA	Perakine reductase OS=Rauvolfia serpentina GN=PR PE=1 SV=1
PB.13563	303	1	NA	NA	NA	NA	NA	NA	NA	NA	NA	NA
PB.13867	303	1	KHG05536.1	2.3e-32	EOY08165	2.1e-27	sp|Q8S8F2|FBL11_ARATH	1.1e-09	NA	NA	NA	BTB/POZ domain-containing protein FBL11 OS=Arabidopsis thaliana GN=FBL11 PE=2 SV=2
PB.14367	303	1	NA	NA	NA	NA	NA	NA	NA	NA	NA	NA
PB.14666	303	1	XP_012437383.1	2.2e-19	EOX92389	2.6e-17	NA	NA	NA	NA	NA	NA
PB.14754	303	1	XP_021280957.1	2.2e-14	EOX96182	1.4e-15	sp|F4IG60|ZPR1_ARATH	4.8e-08	NA	NA	NA	Protein LITTLE ZIPPER 1 OS=Arabidopsis thaliana GN=ZPR1 PE=1 SV=1
PB.15163	303	1	EOY01491.1	1.2e-17	EOY01491	2.8e-19	sp|A2YS06|ATG8C_ORYSI	4.3e-17	PF02991.15	NA	ath04140;ath04140;ath04140;ath04140	Autophagy-related protein 8C OS=Oryza sativa subsp. indica GN=ATG8C PE=3 SV=2
PB.16911	303	1	XP_017648269.1	6.3e-30	EOY33800	4.3e-28	NA	NA	PF00933.20	NA	ath01100;ath01100;ath01100;ath01110;ath01110;ath01110;ath01110;ath01110;ath00940;ath00940;ath00940;ath00500;ath00500;ath00500;ath00500;ath00500;ath00460;ath00460;ath00460;ath00460	NA
PB.16947	303	1	XP_016750598.1	2.6e-12	EOY33994	5.3e-10	NA	NA	NA	NA	NA	NA
PB.18343	303	1	XP_012446572.1	1.4e-18	OMO87623	1.2e-17	sp|Q8L7R3|LPCT1_ARATH	6.9e-15	NA	GO:0005622;GO:0005622;GO:0005623;GO:0005623;GO:0005634;GO:0005634;GO:0005737;GO:0005737;GO:0005783;GO:0005783;GO:0005783;GO:0016746;GO:0016746;GO:0016746;GO:0016746;GO:0043226;GO:0043226	ath01100;ath01100;ath01100;ath00564;ath00564;ath00564;ath00565;ath00565;ath00565;ath00565	Lysophospholipid acyltransferase LPEAT1 OS=Arabidopsis thaliana GN=LPEAT1 PE=1 SV=1
PB.1870	303	1	OMO96382.1	2.6e-20	OMO96382	6e-22	NA	NA	PF13952.5	NA	NA	NA
PB.20181	303	1	NA	NA	NA	NA	NA	NA	NA	NA	NA	NA
PB.20617	303	1	EOY27632.1	5.3e-21	EOY27632	1.2e-22	NA	NA	NA	NA	NA	NA
PB.20864	303	1	XP_017645116.1	1.3e-43	EOY18361	2.4e-39	NA	NA	PF09713.9	NA	NA	NA
PB.21132	303	1	XP_012449844.1	2.1e-49	EOY29287	1.7e-45	sp|Q9SK39|SBP3_ARATH	7.6e-38	PF00173.27	GO:0005576;GO:0005576;GO:0005576;GO:0005622;GO:0005622;GO:0005623;GO:0005623;GO:0005634;GO:0005634;GO:0005737;GO:0005737;GO:0005829;GO:0005829;GO:0043226;GO:0043226	NA	Probable steroid-binding protein 3 OS=Arabidopsis thaliana GN=MP3 PE=1 SV=1
PB.21281	303	1	XP_016711027.1	6.1e-09	NA	NA	NA	NA	NA	NA	NA	NA
PB.21486	303	1	KHF98199.1	9.7e-07	NA	NA	NA	NA	NA	NA	NA	NA
PB.21810	303	1	KHG15168.1	1.3e-11	Zm00001d036905_P002	6.7e-13	sp|Q5E959|STRAP_BOVIN	7.7e-06	NA	GO:0005622;GO:0005622;GO:0005623;GO:0005623;GO:0005737;GO:0005737;GO:0005829;GO:0005829	ath03013;ath03013;ath03013	Serine-threonine kinase receptor-associated protein OS=Bos taurus GN=STRAP PE=2 SV=1
PB.23581	303	1	XP_016667755.1	3.4e-36	POPTR_0017s11760.1	3.5e-22	sp|Q8GW32|PRE6_ARATH	6.1e-19	PF00010.25	GO:0005622;GO:0005622;GO:0005623;GO:0005623;GO:0005634;GO:0005634;GO:0043226;GO:0043226	NA	Transcription factor PRE6 OS=Arabidopsis thaliana GN=PRE6 PE=1 SV=1
PB.23779	303	1	NA	NA	NA	NA	NA	NA	NA	NA	NA	NA
PB.2390	303	1	OMO96382.1	8.2e-22	OMO96382	1.9e-23	NA	NA	PF13952.5	NA	NA	NA
PB.24218	303	1	XP_016734532.1	8.4e-51	OMO73754	2.3e-45	NA	NA	NA	GO:0005622;GO:0005622;GO:0005623;GO:0005623;GO:0005634;GO:0005634;GO:0043226;GO:0043226	NA	NA
PB.2428	303	1	NA	NA	NA	NA	NA	NA	NA	NA	NA	NA
PB.25565	303	1	XP_017616535.1	3.5e-49	EOY12233	2.4e-47	sp|Q08747|UAF30_YEAST	2e-06	PF02201.17	GO:0005622;GO:0005622;GO:0005623;GO:0005623;GO:0005634;GO:0005634;GO:0043226;GO:0043226	NA	Upstream activation factor subunit UAF30 OS=Saccharomyces cerevisiae (strain ATCC 204508 / S288c) GN=UAF30 PE=1 SV=1
PB.3683	303	1	XP_016741732.1	2.5e-31	OMO86691	4.6e-30	NA	NA	NA	NA	NA	NA
PB.3690	303	1	XP_016714882.1	8.4e-51	EMJ04709	2.9e-40	sp|Q9LS72|PP261_ARATH	9.7e-25	PF13041.5	GO:0005622;GO:0005622;GO:0005623;GO:0005623;GO:0005737;GO:0005737;GO:0005739;GO:0005739;GO:0043226;GO:0043226	NA	Pentatricopeptide repeat-containing protein At3g29230 OS=Arabidopsis thaliana GN=PCMP-E27 PE=2 SV=1
PB.3951	303	1	AFK43391.1	1.3e-14	NA	NA	NA	NA	NA	NA	NA	NA
PB.4137	303	1	XP_016740862.1	4.5e-52	OMO56365	1.1e-47	sp|Q9T070|COX6A_ARATH	1e-34	PF02046.14	GO:0005622;GO:0005622;GO:0005623;GO:0005623;GO:0005737;GO:0005737;GO:0005739;GO:0005739;GO:0043226;GO:0043226	ath01100;ath01100;ath01100;ath00190;ath00190;ath00190	Cytochrome c oxidase subunit 6a, mitochondrial OS=Arabidopsis thaliana GN=COX6A PE=3 SV=1
PB.4659	303	1	XP_016665649.1	9.3e-50	EOY22417	7.8e-46	NA	NA	NA	GO:0005622;GO:0005622;GO:0005623;GO:0005623;GO:0005634;GO:0005634;GO:0043226;GO:0043226	NA	NA
PB.5138	303	1	XP_017639441.1	9.7e-31	OMO59662	8.7e-29	sp|Q9SHC8|VAP12_ARATH	5.3e-23	PF00635.25	GO:0005622;GO:0005622;GO:0005623;GO:0005623;GO:0005634;GO:0005634;GO:0005737;GO:0005737;GO:0005783;GO:0005783;GO:0005783;GO:0005829;GO:0005829;GO:0005886;GO:0005886;GO:0005886;GO:0043226;GO:0043226	NA	Vesicle-associated protein 1-2 OS=Arabidopsis thaliana GN=PVA12 PE=1 SV=1
PB.5913	303	1	XP_016697885.1	3.7e-46	EOX95115	2.9e-32	sp|Q93WF6|SAG21_ARATH	7.9e-19	PF03242.12	GO:0005622;GO:0005622;GO:0005623;GO:0005623;GO:0005737;GO:0005737;GO:0005739;GO:0005739;GO:0043226;GO:0043226	NA	Protein SENESCENCE-ASSOCIATED GENE 21, mitochondrial OS=Arabidopsis thaliana GN=SAG21 PE=2 SV=1
PB.7569	303	1	KHG05447.1	3.8e-35	EOY20364	5.5e-23	NA	NA	NA	NA	NA	NA
PB.7766	303	1	NA	NA	NA	NA	NA	NA	NA	NA	NA	NA
PB.8795	303	1	XP_016692245.1	1.5e-15	NA	NA	NA	NA	NA	NA	NA	NA
PB.9578	303	1	XP_016668567.1	4e-37	EOY02860	3.4e-25	NA	NA	NA	NA	NA	NA
cogentPB.1104	303	1	XP_016715793.1	5.8e-44	EOX98708	3.8e-32	NA	NA	NA	GO:0005622;GO:0005622;GO:0005623;GO:0005623;GO:0005634;GO:0005634;GO:0005737;GO:0005737;GO:0005886;GO:0005886;GO:0005886;GO:0016301;GO:0016301;GO:0016301;GO:0043226;GO:0043226	NA	NA
cogentPB.1202	303	1	NA	NA	NA	NA	NA	NA	NA	NA	NA	NA
cogentPB.1356	303	1	XP_016675101.1	1.2e-28	NA	NA	NA	NA	NA	NA	NA	NA
cogentPB.1359	303	1	XP_016675101.1	1.1e-29	NA	NA	NA	NA	NA	NA	NA	NA
cogentPB.1432	303	1	XP_016744406.1	1.2e-09	OMO84215	7.7e-09	sp|P0DKC7|HSD4A_ARATH	3.5e-06	NA	NA	NA	11-beta-hydroxysteroid dehydrogenase-like 4A OS=Arabidopsis thaliana GN=HSD4 PE=2 SV=1
cogentPB.210	303	1	NA	NA	NA	NA	NA	NA	NA	NA	NA	NA
cogentPB.2319	303	1	NA	NA	NA	NA	NA	NA	NA	NA	NA	NA
cogentPB.2321	303	1	NA	NA	NA	NA	NA	NA	NA	NA	NA	NA
cogentPB.3024	303	1	ADE34281.1	8.4e-35	OMO79539	2.5e-36	sp|Q06611|PIP12_ARATH	7.9e-35	PF00230.19	NA	NA	Aquaporin PIP1-2 OS=Arabidopsis thaliana GN=PIP1-2 PE=1 SV=1
cogentPB.3065	303	1	NA	NA	NA	NA	NA	NA	NA	NA	NA	NA
cogentPB.3115	303	1	NP_001314319.1	2.4e-45	EOX91796	7.8e-46	sp|Q8LF99|XTH6_ARATH	6.2e-40	PF06955.11	GO:0005576;GO:0005576;GO:0005576;GO:0005618;GO:0005618;GO:0005618;GO:0005623;GO:0005623;GO:0016798;GO:0016798;GO:0016798;GO:0016798;GO:0016798;GO:0030312;GO:0030312;GO:0030312;GO:0030312	NA	Probable xyloglucan endotransglucosylase/hydrolase protein 6 OS=Arabidopsis thaliana GN=XTH6 PE=2 SV=2
cogentPB.315	303	1	NP_001316969.1	1.4e-37	EOY00403	6.2e-35	sp|Q9LRA7|TPS9_ARATH	2.1e-27	PF00982.20	GO:0005622;GO:0005622;GO:0005623;GO:0005623;GO:0005634;GO:0005634;GO:0016757;GO:0016757;GO:0016757;GO:0016757;GO:0043226;GO:0043226	ath01100;ath01100;ath01100;ath00500;ath00500;ath00500;ath00500;ath00500	Probable alpha,alpha-trehalose-phosphate synthase [UDP-forming] 9 OS=Arabidopsis thaliana GN=TPS9 PE=2 SV=1
cogentPB.35	303	1	XP_017611191.1	7.6e-52	EOY02952	3.3e-52	sp|P94078|MANA1_ARATH	1.1e-49	PF01074.21	NA	ath00511;ath00511;ath00511;ath00511	Alpha-mannosidase At3g26720 OS=Arabidopsis thaliana GN=At3g26720 PE=1 SV=1
cogentPB.3843	303	1	NA	NA	NA	NA	NA	NA	NA	NA	NA	NA
cogentPB.397	303	1	NA	NA	NA	NA	NA	NA	NA	NA	NA	NA
cogentPB.4154	303	1	NA	NA	NA	NA	NA	NA	NA	NA	NA	NA
cogentPB.4175	303	1	NA	NA	NA	NA	NA	NA	NA	NA	NA	NA
cogentPB.4256	303	1	NA	NA	NA	NA	NA	NA	NA	NA	NA	NA
cogentPB.4389	303	1	XP_016678149.1	2.5e-31	OMP10213	1.7e-32	sp|Q9T0I6|PRP8B_ARATH	1.8e-26	PF08082.10	NA	ath03040;ath03040	Pre-mRNA-processing-splicing factor 8B OS=Arabidopsis thaliana GN=PRP8B PE=3 SV=2
cogentPB.4449	303	1	NA	NA	NA	NA	NA	NA	NA	NA	NA	NA
cogentPB.4559	303	1	XP_016680780.1	1.1e-45	EOY07173	1.6e-38	sp|Q5T5C0|STXB5_HUMAN	9.1e-07	NA	NA	NA	Syntaxin-binding protein 5 OS=Homo sapiens GN=STXBP5 PE=1 SV=1
cogentPB.4708	303	1	NA	NA	NA	NA	NA	NA	NA	NA	NA	NA
PB.10076	306	1	XP_016671822.1	2.4e-45	EOY33125	1.8e-45	sp|Q9FIJ2|NDUA2_ARATH	1.9e-36	PF05047.15	GO:0005622;GO:0005622;GO:0005623;GO:0005623;GO:0005737;GO:0005737;GO:0005739;GO:0005739;GO:0043226;GO:0043226	ath01100;ath01100;ath01100;ath00190;ath00190;ath00190	NADH dehydrogenase [ubiquinone] 1 alpha subcomplex subunit 2 OS=Arabidopsis thaliana GN=At5g47890 PE=3 SV=1
PB.11388	306	1	KHF99644.1	2.1e-49	EOY23858	7.6e-49	sp|Q9LPI5|CID11_ARATH	5.3e-47	PF00076.21	NA	NA	Polyadenylate-binding protein-interacting protein 11 OS=Arabidopsis thaliana GN=CID11 PE=2 SV=1
PB.1182	306	1	XP_016710038.1	4.2e-42	EOX95757	7.2e-39	sp|Q9AR73|HQGT_RAUSE	5.2e-26	NA	GO:0005622;GO:0005622;GO:0005623;GO:0005623;GO:0005634;GO:0005634;GO:0005737;GO:0005737;GO:0005783;GO:0005783;GO:0005783;GO:0016757;GO:0016757;GO:0016757;GO:0016757;GO:0043226;GO:0043226	NA	Hydroquinone glucosyltransferase OS=Rauvolfia serpentina GN=AS PE=1 SV=1
PB.11941	306	1	XP_016748290.1	1.1e-37	EOX96164	7e-10	NA	NA	NA	NA	NA	NA
PB.12246	306	1	XP_016694775.1	1.7e-51	OMO63744	2.7e-46	sp|O04341|GRXS9_ARATH	1.1e-39	PF00462.23	GO:0005622;GO:0005622;GO:0005623;GO:0005623;GO:0005737;GO:0005737	NA	Monothiol glutaredoxin-S9 OS=Arabidopsis thaliana GN=GRXS9 PE=3 SV=1
PB.1261_locus2	306	1	NA	NA	NA	NA	NA	NA	NA	NA	NA	NA
PB.13387	306	1	NA	NA	NA	NA	NA	NA	NA	NA	NA	NA
PB.13455	306	1	NA	NA	NA	NA	NA	NA	NA	NA	NA	NA
PB.13514	306	1	NA	NA	NA	NA	NA	NA	NA	NA	NA	NA
PB.13868	306	1	NA	NA	EOY08088	2.1e-06	NA	NA	NA	NA	NA	NA
PB.14146	306	1	NA	NA	NA	NA	NA	NA	NA	NA	NA	NA
PB.15244	306	1	XP_017233398.1	9.8e-15	Tp57577_TGAC_v2_mRNA18861	8e-14	NA	NA	NA	NA	NA	NA
PB.15245	306	1	XP_017233398.1	9.8e-15	Tp57577_TGAC_v2_mRNA18861	8e-14	NA	NA	NA	NA	NA	NA
PB.15263	306	1	XP_017639172.1	1.9e-42	EOY02152	1.6e-38	NA	NA	NA	GO:0005622;GO:0005622;GO:0005623;GO:0005623;GO:0005634;GO:0005634;GO:0043226;GO:0043226	NA	NA
PB.15875	306	1	XP_017647142.1	1.9e-42	EOY23753	1.7e-40	NA	NA	PF00536.29	GO:0005622;GO:0005622;GO:0005623;GO:0005623;GO:0005737;GO:0005737;GO:0005739;GO:0005739;GO:0005773;GO:0005773;GO:0005886;GO:0005886;GO:0005886;GO:0009536;GO:0009536;GO:0043226;GO:0043226	NA	NA
PB.16597	306	1	XP_016750336.1	2.6e-52	EOY29576	9.3e-47	NA	NA	PF02297.16	GO:0005622;GO:0005622;GO:0005623;GO:0005623;GO:0005634;GO:0005634;GO:0005737;GO:0005737;GO:0005739;GO:0005739;GO:0043226;GO:0043226	NA	NA
PB.18243	306	1	XP_016698292.1	1.7e-35	EOY20475	6.5e-32	sp|Q9FY79|LAC14_ARATH	2.7e-14	PF07732.14	GO:0005576;GO:0005576;GO:0005576	NA	Laccase-14 OS=Arabidopsis thaliana GN=LAC14 PE=2 SV=1
PB.19570	306	1	XP_016731840.1	2.9e-35	OMO78981	1.4e-29	NA	NA	PF13202.5;PF13202.5	GO:0005622;GO:0005622;GO:0005623;GO:0005623;GO:0005737;GO:0005737	ath04626;ath04626;ath04626	NA
PB.19904	306	1	XP_017644234.1	3.6e-49	EOY31081	6.3e-43	sp|P73300|RL36_SYNY3	1.8e-10	PF00444.17	GO:0003735;GO:0003735;GO:0003735;GO:0003735;GO:0003735;GO:0005198;GO:0005198;GO:0005198;GO:0005198;GO:0005622;GO:0005622;GO:0005623;GO:0005623;GO:0005737;GO:0005737;GO:0005739;GO:0005739;GO:0005840;GO:0005840;GO:0006412;GO:0006412;GO:0009058;GO:0009058;GO:0009058;GO:0034641;GO:0034641;GO:0034641;GO:0034641;GO:0034641;GO:0034641;GO:0042254;GO:0042254;GO:0042254;GO:0043226;GO:0043226	ath03010;ath03010	50S ribosomal protein L36 OS=Synechocystis sp. (strain PCC 6803 / Kazusa) GN=rpmJ PE=3 SV=1
PB.20048	306	1	XP_016667254.1	2.5e-26	NA	NA	NA	NA	NA	NA	NA	NA
PB.20374_locus1	306	1	YP_913209.1	2.2e-43	scaffold_201017.1	2e-41	sp|A0ZZ57|RR18_GOSBA	1.3e-45	PF01084.19	NA	ath03010;ath03010	30S ribosomal protein S18, chloroplastic OS=Gossypium barbadense GN=rps18 PE=3 SV=1
PB.20573	306	1	XP_017631509.1	4.4e-47	EOY27941	1.1e-28	NA	NA	NA	NA	NA	NA
PB.20886	306	1	XP_017643644.1	2.2e-46	EOY17137	1.4e-37	sp|Q9S7A3|MOC2A_ARATH	2.7e-27	PF02597.19	GO:0005622;GO:0005622;GO:0005623;GO:0005623;GO:0005737;GO:0005737;GO:0005829;GO:0005829;GO:0006790;GO:0006790;GO:0006790;GO:0006790;GO:0006790	ath01100;ath01100;ath01100;ath00790;ath00790;ath00790;ath04122;ath04122;ath04122;ath04122	Molybdopterin synthase sulfur carrier subunit OS=Arabidopsis thaliana GN=At4g10100 PE=3 SV=1
PB.21275	306	1	XP_007022984.1	9.4e-50	EOY25606	2.1e-51	sp|Q9LI74|CHUP1_ARATH	2.6e-25	NA	NA	NA	Protein CHUP1, chloroplastic OS=Arabidopsis thaliana GN=CHUP1 PE=1 SV=1
PB.21849	306	1	XP_021299294.1	8.3e-30	EOY02824	1.4e-31	sp|P38385|SC61G_ORYSJ	2.6e-30	PF00584.19	NA	ath04141;ath04141;ath04141;ath04141;ath04141;ath04141;ath04145;ath04145;ath03060;ath03060;ath03060	Protein transport protein Sec61 subunit gamma OS=Oryza sativa subsp. japonica GN=Os02g0178400 PE=3 SV=1
PB.22237	306	1	XP_016677689.1	7.7e-36	POPTR_0014s14740.1	1.7e-24	NA	NA	PF14368.5	GO:0005576;GO:0005576;GO:0005576;GO:0008289;GO:0008289;GO:0008289	NA	NA
PB.22238	306	1	XP_016677689.1	7.7e-36	POPTR_0014s14740.1	1.7e-24	NA	NA	PF14368.5	GO:0005576;GO:0005576;GO:0005576;GO:0008289;GO:0008289;GO:0008289	NA	NA
PB.22378	306	1	XP_017649390.1	1.8e-29	OMO53044	9.4e-31	sp|Q56WD9|THIK2_ARATH	2.9e-29	PF00108.22	GO:0005622;GO:0005622;GO:0005623;GO:0005623;GO:0005634;GO:0005634;GO:0005730;GO:0005730;GO:0005737;GO:0005737;GO:0005739;GO:0005739;GO:0005777;GO:0005777;GO:0043226;GO:0043226	ath01100;ath01100;ath01100;ath01110;ath01110;ath01110;ath01110;ath01110;ath00071;ath00071;ath00071;ath00071;ath01212;ath01212;ath01212;ath01212;ath04146;ath04146;ath00592;ath00592;ath00592;ath00592;ath00280;ath00280;ath00280;ath00280;ath00280;ath01040;ath01040;ath01040;ath01040;ath01040;ath01040	3-ketoacyl-CoA thiolase 2, peroxisomal OS=Arabidopsis thaliana GN=PED1 PE=1 SV=2
PB.22574	306	1	NA	NA	NA	NA	NA	NA	NA	NA	NA	NA
PB.22738	306	1	KYP67484.1	1.7e-35	POPTR_0014s01150.1	2.2e-35	sp|P10978|POLX_TOBAC	1.2e-25	NA	NA	NA	Retrovirus-related Pol polyprotein from transposon TNT 1-94 OS=Nicotiana tabacum PE=2 SV=1
PB.22919	306	1	XP_017640308.1	1.4e-45	EOY17671	1.4e-29	NA	NA	PF03107.15	GO:0005622;GO:0005622;GO:0005623;GO:0005623;GO:0005634;GO:0005634;GO:0043226;GO:0043226	NA	NA
PB.23151	306	1	KHG09577.1	7.5e-31	EOY17568	7e-26	NA	NA	NA	GO:0005576;GO:0005576;GO:0005576;GO:0005615;GO:0005615;GO:0005615	ath00908;ath00908;ath00908	NA
PB.23484	306	1	XP_016752676.1	4.2e-26	EOX93508	7.5e-12	NA	NA	NA	NA	NA	NA
PB.23855	306	1	YP_913209.1	2e-44	scaffold_201017.1	1.8e-42	sp|A0ZZ57|RR18_GOSBA	1.2e-46	PF01084.19	NA	ath03010;ath03010	30S ribosomal protein S18, chloroplastic OS=Gossypium barbadense GN=rps18 PE=3 SV=1
PB.24121	306	1	XP_012459389.1	7.7e-44	EOX99329	5.9e-41	NA	NA	NA	NA	NA	NA
PB.24809	306	1	XP_016704434.1	3.1e-37	OMO73964	7.9e-38	sp|Q1G3M2|LYRM9_ARATH	5e-29	PF05347.14	NA	NA	LYR motif-containing protein At3g19508 OS=Arabidopsis thaliana GN=At3g19508 PE=3 SV=1
PB.25206	306	1	KYP52897.1	1.8e-29	OMO69325	3e-29	sp|Q9ZT94|POLR2_ARATH	8.3e-16	PF07727.13	NA	NA	Retrovirus-related Pol polyprotein from transposon RE2 OS=Arabidopsis thaliana GN=RE2 PE=4 SV=1
PB.25277	306	1	XP_016675101.1	1.4e-29	NA	NA	NA	NA	NA	NA	NA	NA
PB.25624	306	1	XP_016676093.1	2e-36	EOY12782	5.7e-28	NA	NA	NA	NA	NA	NA
PB.25902	306	1	XP_016667908.1	5.5e-42	EOY11679	7.4e-28	sp|O80482|BH149_ARATH	6.8e-18	NA	GO:0003677;GO:0003677;GO:0003677;GO:0005622;GO:0005622;GO:0005623;GO:0005623;GO:0005634;GO:0005634;GO:0043226;GO:0043226	NA	Transcription factor bHLH149 OS=Arabidopsis thaliana GN=BHLH149 PE=1 SV=1
PB.26452	306	1	XP_016686564.1	2.8e-38	GLYMA17G14320.1	7.7e-25	sp|Q9FXW4|C80B2_COPJA	8.3e-24	PF00067.21	GO:0005618;GO:0005618;GO:0005618;GO:0005622;GO:0005622;GO:0005623;GO:0005623;GO:0005737;GO:0005737;GO:0005739;GO:0005739;GO:0005794;GO:0005794;GO:0005794;GO:0005886;GO:0005886;GO:0005886;GO:0030312;GO:0030312;GO:0030312;GO:0030312;GO:0043226;GO:0043226	NA	Probable (S)-N-methylcoclaurine 3'-hydroxylase isozyme 2 OS=Coptis japonica GN=CYP80B2 PE=2 SV=1
PB.3828	306	1	XP_017622497.1	3.3e-18	NA	NA	NA	NA	NA	NA	NA	NA
PB.5113_locus2	306	1	NA	NA	NA	NA	NA	NA	NA	NA	NA	NA
PB.5878	306	1	XP_016674179.1	5e-51	OMO63744	1.9e-47	sp|O04341|GRXS9_ARATH	1.7e-40	PF00462.23	GO:0005622;GO:0005622;GO:0005623;GO:0005623;GO:0005737;GO:0005737	NA	Monothiol glutaredoxin-S9 OS=Arabidopsis thaliana GN=GRXS9 PE=3 SV=1
PB.6318	306	1	YP_009114900.1	1.5e-39	fgenesh2_kg.2__685__ATCG00730.1	1.1e-39	sp|P56774|PETD_ARATH	2.8e-40	PF00032.16	NA	ath01100;ath01100;ath01100;ath00195;ath00195	Cytochrome b6-f complex subunit 4 OS=Arabidopsis thaliana GN=petD PE=3 SV=1
PB.7348	306	1	XP_017625517.1	4.2e-42	EOY30175	2.6e-33	NA	NA	NA	NA	NA	NA
PB.742	306	1	XP_017644246.1	5.1e-48	EOX93221	4.1e-42	sp|Q94CD8|E134_ARATH	8.5e-21	PF07983.12	NA	NA	Glucan endo-1,3-beta-glucosidase 4 OS=Arabidopsis thaliana GN=At3g13560 PE=1 SV=1
PB.7608	306	1	XP_016714247.1	2e-52	EOY28119	9.1e-42	NA	NA	NA	GO:0005622;GO:0005622;GO:0005623;GO:0005623;GO:0005634;GO:0005634;GO:0043226;GO:0043226	NA	NA
PB.8355	306	1	XP_017636821.1	4.5e-52	GLYMA01G05680.1	1.5e-49	sp|Q9ZVH0|FEZ_ARATH	2.2e-45	PF02365.14	NA	NA	Protein FEZ OS=Arabidopsis thaliana GN=FEZ PE=2 SV=1
PB.8431	306	1	XP_012442241.1	3e-48	GLYMA05G24110.1	3.4e-49	sp|Q41803|EF1A_MAIZE	5.7e-49	PF03143.16	GO:0003924;GO:0003924;GO:0003924;GO:0005622;GO:0005622;GO:0005623;GO:0005623;GO:0005634;GO:0005634;GO:0005730;GO:0005730;GO:0005737;GO:0005737;GO:0005739;GO:0005739;GO:0005773;GO:0005773;GO:0005829;GO:0005829;GO:0005886;GO:0005886;GO:0005886;GO:0043226;GO:0043226	ath03013;ath03013;ath03013	Elongation factor 1-alpha OS=Zea mays GN=EF1A PE=3 SV=1
PB.8917	306	1	CDP57098.1	1.1e-45	KEH15194	2.5e-47	sp|A0ZZ41|ATPE_GOSBA	6.3e-48	PF02823.15;PF00401.19	NA	ath01100;ath01100;ath01100;ath00190;ath00190;ath00190;ath00195;ath00195	ATP synthase epsilon chain, chloroplastic OS=Gossypium barbadense GN=atpE PE=3 SV=1
PB.9561	306	1	XP_016668590.1	7.4e-47	EOY02762	8.2e-27	NA	NA	NA	NA	NA	NA
PB.9704	306	1	XP_016672559.1	9.8e-07	EOY22933	9.5e-07	NA	NA	PF04674.11	GO:0005576;GO:0005576;GO:0005576;GO:0005615;GO:0005615;GO:0005615	NA	NA
cogentPB.101	306	1	XP_017643524.1	1.1e-37	EOY18460	3e-21	NA	NA	NA	NA	NA	NA
cogentPB.103	306	1	XP_017643524.1	4.5e-12	NA	NA	NA	NA	NA	NA	NA	NA
cogentPB.1245	306	1	XP_016699036.1	1.1e-37	GLYMA02G15600.1	5.3e-34	sp|P22337|STAD_RICCO	6.7e-34	PF03405.13	NA	ath00061;ath00061;ath00061;ath00061;ath01212;ath01212;ath01212;ath01212;ath01040;ath01040;ath01040;ath01040;ath01040;ath01040	Stearoyl-[acyl-carrier-protein] 9-desaturase, chloroplastic OS=Ricinus communis PE=1 SV=1
cogentPB.128	306	1	XP_017623395.1	1.4e-45	EOY16450	6.3e-43	sp|Q5XF57|Y5576_ARATH	1e-18	NA	GO:0005623;GO:0005623;GO:0005886;GO:0005886;GO:0005886;GO:0006950;GO:0006950;GO:0006950;GO:0006950;GO:0016301;GO:0016301;GO:0016301	NA	Probable receptor-like serine/threonine-protein kinase At5g57670 OS=Arabidopsis thaliana GN=At5g57670 PE=2 SV=1
cogentPB.1381	306	1	ABG26370.1	1.5e-42	EOY01029	2.6e-36	sp|Q6EI05|GAIPB_CUCMA	2.2e-29	PF12041.7	GO:0005622;GO:0005622;GO:0005623;GO:0005623;GO:0005634;GO:0005634;GO:0043226;GO:0043226	ath04075;ath04075;ath04075;ath04075;ath04075	DELLA protein GAIP-B OS=Cucurbita maxima GN=GAIPB PE=2 SV=1
cogentPB.1471	306	1	XP_012483063.1	2.6e-31	OMO89056	1.8e-26	NA	NA	NA	GO:0005622;GO:0005622;GO:0005623;GO:0005623;GO:0005634;GO:0005634;GO:0043226;GO:0043226	NA	NA
cogentPB.1590	306	1	NA	NA	NA	NA	NA	NA	NA	NA	NA	NA
cogentPB.1689	306	1	XP_017612447.1	1.8e-24	OMO78689	1.8e-10	NA	NA	NA	NA	NA	NA
cogentPB.1906	306	1	NA	NA	NA	NA	NA	NA	NA	NA	NA	NA
cogentPB.2006	306	1	NA	NA	NA	NA	NA	NA	NA	NA	NA	NA
cogentPB.2217	306	1	XP_017626555.1	1.8e-21	OMO79743	4e-21	NA	NA	NA	NA	NA	NA
cogentPB.2297	306	1	NA	NA	NA	NA	NA	NA	NA	NA	NA	NA
cogentPB.2341	306	1	XP_016689164.1	7.2e-18	EOY33703	3.8e-16	NA	NA	NA	GO:0005622;GO:0005622;GO:0005623;GO:0005623;GO:0005737;GO:0005737	NA	NA
cogentPB.2394	306	1	GAV66980.1	7.5e-07	EOY01493	2.5e-07	NA	NA	NA	GO:0005622;GO:0005622;GO:0005623;GO:0005623;GO:0005737;GO:0005737;GO:0005794;GO:0005794;GO:0005794;GO:0016757;GO:0016757;GO:0016757;GO:0016757;GO:0043226;GO:0043226	NA	NA
cogentPB.2432	306	1	XP_012480748.1	6.5e-43	EOY09674	8e-22	NA	NA	PF03107.15	NA	NA	NA
cogentPB.3227	306	1	NA	NA	NA	NA	NA	NA	NA	NA	NA	NA
cogentPB.3525	306	1	NA	NA	NA	NA	NA	NA	NA	NA	NA	NA
cogentPB.3605	306	1	XP_016677689.1	7.7e-36	POPTR_0014s14740.1	1.7e-24	NA	NA	PF14368.5	GO:0005576;GO:0005576;GO:0005576;GO:0008289;GO:0008289;GO:0008289	NA	NA
cogentPB.394	306	1	XP_012459882.1	9.1e-53	OMO60661	1.2e-49	sp|P93804|PGMC1_MAIZE	7.4e-49	PF02880.15	GO:0005622;GO:0005622;GO:0005623;GO:0005623;GO:0005634;GO:0005634;GO:0005737;GO:0005737;GO:0005829;GO:0005829;GO:0005886;GO:0005886;GO:0005886;GO:0005975;GO:0005975;GO:0005975;GO:0005975;GO:0043226;GO:0043226	ath01100;ath01100;ath01100;ath01110;ath01110;ath01110;ath01110;ath01110;ath00230;ath00230;ath00230;ath00030;ath00030;ath00030;ath00030;ath00500;ath00500;ath00500;ath00500;ath00500;ath00010;ath00010;ath00052;ath00052;ath00052;ath00520;ath00520;ath00520;ath00520;ath00520;ath00520;ath00520	Phosphoglucomutase, cytoplasmic 1 OS=Zea mays PE=2 SV=2
cogentPB.4778	306	1	XP_016739128.1	4.9e-14	EOY07052	7e-10	NA	NA	NA	NA	NA	NA
cogentPB.537	306	1	NA	NA	TRIAE_CS42_1DL_TGACv1_062908_AA0221590.1	4.7e-22	NA	NA	NA	NA	NA	NA
cogentPB.663	306	1	XP_016738629.1	2.6e-52	EOY02951	9e-50	sp|Q8LPJ3|MANA2_ARATH	5.5e-44	PF01074.21	NA	ath00511;ath00511;ath00511;ath00511	Probable alpha-mannosidase At5g13980 OS=Arabidopsis thaliana GN=At5g13980 PE=2 SV=1
cogentPB.697	306	1	XP_016696468.1	2.9e-43	EOY03757	5.7e-28	sp|Q9SCZ4|FERON_ARATH	1.6e-14	PF12819.6	GO:0016301;GO:0016301;GO:0016301	NA	Receptor-like protein kinase FERONIA OS=Arabidopsis thaliana GN=FER PE=1 SV=1
PB.10874	309	1	XP_012486948.1	1e-51	EOY05149	2e-52	sp|P26861|RM06_MARPO	1.9e-36	PF00347.22	GO:0003723;GO:0003723;GO:0003723;GO:0003735;GO:0003735;GO:0003735;GO:0003735;GO:0003735;GO:0005198;GO:0005198;GO:0005198;GO:0005198;GO:0005622;GO:0005622;GO:0005623;GO:0005623;GO:0005737;GO:0005737;GO:0005840;GO:0005840;GO:0006412;GO:0006412;GO:0009058;GO:0009058;GO:0009058;GO:0019843;GO:0019843;GO:0019843;GO:0034641;GO:0034641;GO:0034641;GO:0034641;GO:0034641;GO:0034641;GO:0043226;GO:0043226	ath03010;ath03010	60S ribosomal protein L6, mitochondrial OS=Marchantia polymorpha GN=RPL6 PE=3 SV=2
PB.11890	309	1	XP_016709849.1	4.7e-41	EOX96438	2.3e-32	sp|P46602|HAT3_ARATH	7.8e-14	PF04618.11	GO:0003677;GO:0003677;GO:0003677;GO:0005622;GO:0005622;GO:0005623;GO:0005623;GO:0005634;GO:0005634;GO:0043226;GO:0043226	NA	Homeobox-leucine zipper protein HAT3 OS=Arabidopsis thaliana GN=HAT3 PE=1 SV=2
PB.1195	309	1	XP_017639726.1	2e-47	EOY11129	1.3e-08	NA	NA	NA	NA	NA	NA
PB.12245	309	1	XP_016709335.1	1.9e-50	EOX94966	3.5e-49	sp|Q9LYC8|GRXS6_ARATH	2e-38	PF00462.23	GO:0005622;GO:0005622;GO:0005623;GO:0005623;GO:0005737;GO:0005737	NA	Monothiol glutaredoxin-S6 OS=Arabidopsis thaliana GN=GRXS6 PE=3 SV=1
PB.12322	309	2	XP_012490625.1	1.8e-48	EOX94615	3e-45	sp|Q93V47|GG2_ARATH	5.6e-28	PF00631.21	GO:0004871;GO:0004871;GO:0004871;GO:0004871;GO:0005622;GO:0005622;GO:0005623;GO:0005623;GO:0005737;GO:0005737;GO:0005794;GO:0005794;GO:0005794;GO:0005886;GO:0005886;GO:0005886;GO:0007165;GO:0007165;GO:0007165;GO:0043226;GO:0043226	NA	Guanine nucleotide-binding protein subunit gamma 2 OS=Arabidopsis thaliana GN=GG2 PE=1 SV=1
PB.12339	309	1	XP_017628437.1	2.5e-50	OMO51897	1.8e-50	sp|Q9SMU7|SRP09_ARATH	6.3e-48	PF05486.11	GO:0005622;GO:0005622;GO:0005623;GO:0005623;GO:0005737;GO:0005737	ath03060;ath03060;ath03060	Signal recognition particle 9 kDa protein OS=Arabidopsis thaliana GN=SRP9 PE=3 SV=1
PB.12501	309	1	XP_016739177.1	4.3e-26	VIT_12s0134g00020.t01	3.5e-25	sp|B9T825|TPS12_RICCO	9.8e-25	PF03936.15	NA	NA	Probable terpene synthase 12 OS=Ricinus communis GN=TPS12 PE=3 SV=1
PB.12644	309	1	XP_016696553.1	5.2e-48	EOY21169	1.3e-43	NA	NA	PF08293.10	GO:0005622;GO:0005622;GO:0005623;GO:0005623;GO:0005737;GO:0005737;GO:0005739;GO:0005739;GO:0043226;GO:0043226	NA	NA
PB.12769	309	1	AAA33058.1	5.1e-11	OMO56972	1.2e-06	sp|P09442|DH11_GOSHI	3e-13	PF00257.18	NA	NA	Late embryogenesis abundant protein D-11 OS=Gossypium hirsutum PE=2 SV=1
PB.1357	309	1	NA	NA	NA	NA	NA	NA	NA	NA	NA	NA
PB.1402	309	1	XP_016746461.1	3.7e-22	EOX93959	1.9e-10	NA	NA	NA	NA	NA	NA
PB.14359	309	1	XP_016735469.1	9.2e-21	EOY04208	1.6e-17	sp|Q9ZW95|C7352_ARATH	8.4e-08	PF00067.21	NA	ath01100;ath01100;ath01100;ath01110;ath01110;ath01110;ath01110;ath01110;ath00908;ath00908;ath00908	Cytokinin hydroxylase OS=Arabidopsis thaliana GN=CYP735A2 PE=1 SV=1
PB.14486	309	1	XP_016734750.1	6.1e-49	EOX91319	1.6e-38	sp|Q9FX84|HHO6_ARATH	1.3e-08	NA	NA	NA	Transcription factor HHO6 OS=Arabidopsis thaliana GN=HHO6 PE=2 SV=1
PB.15109	309	1	NP_001314434.1	2.3e-32	EOX99771	4.5e-33	sp|B9DI20|SP13A_ARATH	1.9e-20	PF03110.13	GO:0003677;GO:0003677;GO:0003677;GO:0005622;GO:0005622;GO:0005623;GO:0005623;GO:0005634;GO:0005634;GO:0043226;GO:0043226	NA	Squamosa promoter-binding-like protein 13A OS=Arabidopsis thaliana GN=SPL13A PE=2 SV=1
PB.15453	309	1	KHG04849.1	6.9e-08	EOY22658	3e-08	sp|Q8VYZ0|ORTH2_ARATH	3.5e-06	NA	GO:0003677;GO:0003677;GO:0003677;GO:0005622;GO:0005622;GO:0005623;GO:0005623;GO:0005634;GO:0005634;GO:0016874;GO:0016874;GO:0016874;GO:0042393;GO:0042393;GO:0042393;GO:0043226;GO:0043226;GO:0051301;GO:0051301;GO:0051301	NA	E3 ubiquitin-protein ligase ORTHRUS 2 OS=Arabidopsis thaliana GN=ORTH2 PE=1 SV=1
PB.15984	309	1	EOY23229.1	8.9e-24	EOY23229	2e-25	NA	NA	NA	NA	NA	NA
PB.16163	309	1	XP_016728637.1	2e-47	EOY20620	2.8e-38	sp|Q3E870|SDH7B_ARATH	6.8e-26	NA	GO:0005622;GO:0005622;GO:0005623;GO:0005623;GO:0005737;GO:0005737;GO:0005739;GO:0005739;GO:0043226;GO:0043226	NA	Succinate dehydrogenase subunit 7B, mitochondrial OS=Arabidopsis thaliana GN=SDH7B PE=1 SV=1
PB.17747	309	1	XP_016687656.1	5.6e-50	EOY15026	9.8e-44	sp|P46689|GASA1_ARATH	5.8e-33	PF02704.13	GO:0005576;GO:0005576;GO:0005576;GO:0005618;GO:0005618;GO:0005618;GO:0005623;GO:0005623;GO:0030312;GO:0030312;GO:0030312;GO:0030312	NA	Gibberellin-regulated protein 1 OS=Arabidopsis thaliana GN=GASA1 PE=2 SV=2
PB.18	309	1	NA	NA	NA	NA	NA	NA	NA	NA	NA	NA
PB.18354	309	1	XP_016752433.1	1.8e-53	EOY14485	3.2e-26	NA	NA	PF13405.5;PF13202.5	GO:0005622;GO:0005622;GO:0005623;GO:0005623;GO:0005737;GO:0005737;GO:0005773;GO:0005773;GO:0005886;GO:0005886;GO:0005886;GO:0043226;GO:0043226	ath04626;ath04626;ath04626	NA
PB.18683	309	3	XP_016751782.1	6.1e-49	POPTR_0008s19940.1	1.2e-46	sp|P42056|VDAC2_SOLTU	1.6e-46	PF01459.21	GO:0005622;GO:0005622;GO:0005623;GO:0005623;GO:0005737;GO:0005737;GO:0005739;GO:0005739;GO:0005773;GO:0005773;GO:0005886;GO:0005886;GO:0005886;GO:0006810;GO:0006810;GO:0009536;GO:0009536;GO:0043226;GO:0043226;GO:0055085;GO:0055085;GO:0055085	NA	Mitochondrial outer membrane protein porin of 36 kDa OS=Solanum tuberosum PE=1 SV=2
PB.18934	309	2	XP_016739540.1	3.7e-46	EOY13396	4e-13	NA	NA	NA	NA	NA	NA
PB.19188	309	1	EOY07867.1	1.4e-16	EOY07867	3.2e-18	NA	NA	NA	NA	NA	NA
PB.19475	309	1	XP_016726664.1	1.3e-43	EOY15026	4e-37	sp|P46689|GASA1_ARATH	2.5e-28	PF02704.13	GO:0005576;GO:0005576;GO:0005576;GO:0005618;GO:0005618;GO:0005618;GO:0005623;GO:0005623;GO:0030312;GO:0030312;GO:0030312;GO:0030312	NA	Gibberellin-regulated protein 1 OS=Arabidopsis thaliana GN=GASA1 PE=2 SV=2
PB.19774	309	1	NA	NA	NA	NA	NA	NA	NA	NA	NA	NA
PB.19908	309	1	XP_016754563.1	3.5e-28	EOY31061	2.7e-25	NA	NA	NA	NA	NA	NA
PB.20300	309	1	XP_016753334.1	3.8e-51	VIT_04s0008g06800.t01	1.9e-47	sp|Q96319|ERH_ARATH	8e-43	PF01133.16	GO:0007049;GO:0007049;GO:0007049	NA	Enhancer of rudimentary homolog OS=Arabidopsis thaliana GN=At5g10810 PE=3 SV=1
PB.20887	309	2	XP_017613353.1	6e-28	NA	NA	NA	NA	NA	NA	NA	NA
PB.20995	309	1	XP_012452792.1	7.7e-52	EOY25927	1.4e-42	sp|Q9SIY3|TTM3_ARATH	1.2e-27	PF01928.20	GO:0005622;GO:0005622;GO:0005623;GO:0005623;GO:0005634;GO:0005634;GO:0016887;GO:0016887;GO:0016887;GO:0043226;GO:0043226	NA	Triphosphate tunel metalloenzyme 3 OS=Arabidopsis thaliana GN=TTM3 PE=1 SV=1
PB.21227	309	1	EOX97225.1	8.4e-06	EOX97225	1.9e-07	sp|P23244|HBP2_CASGL	4.6e-06	NA	GO:0005618;GO:0005618;GO:0005618;GO:0005622;GO:0005622;GO:0005623;GO:0005623;GO:0005737;GO:0005737;GO:0005829;GO:0005829;GO:0005886;GO:0005886;GO:0005886;GO:0030312;GO:0030312;GO:0030312;GO:0030312	NA	Hemoglobin-2 OS=Casuarina glauca GN=HBII PE=3 SV=1
PB.21446	309	2	NA	NA	NA	NA	NA	NA	NA	NA	NA	NA
PB.21577	309	2	NA	NA	NA	NA	NA	NA	NA	NA	NA	NA
PB.22176	309	1	NA	NA	NA	NA	NA	NA	NA	NA	NA	NA
PB.22244	309	1	ABQ14876.1	9.8e-31	CDY28609	1.5e-28	sp|Q0ZIV6|YCF2_VITVI	1.2e-30	PF05695.11	NA	NA	Protein Ycf2 OS=Vitis vinifera GN=ycf2-A PE=3 SV=1
PB.22492	309	1	XP_016717551.1	6.6e-35	EOY06213	1.8e-34	NA	NA	PF09446.9	NA	NA	NA
PB.23172	309	1	XP_020978688.1	9.6e-10	PGSC0003DMT400063212	6.2e-06	NA	NA	NA	GO:0005622;GO:0005622;GO:0005623;GO:0005623;GO:0005737;GO:0005737	NA	NA
PB.23563	309	1	XP_016752178.1	1e-27	NA	NA	NA	NA	NA	NA	NA	NA
PB.23605	309	1	XP_016727852.1	2.9e-14	Solyc03g113700.2.1	2.5e-07	NA	NA	NA	GO:0005622;GO:0005622;GO:0005623;GO:0005623;GO:0005634;GO:0005634;GO:0043226;GO:0043226	NA	NA
PB.23859	309	1	CDP03005.1	4.1e-45	EOY32072	2.1e-46	sp|Q5ZLH4|TM230_CHICK	7.3e-12	PF05915.11	NA	NA	Transmembrane protein 230 OS=Gallus gallus GN=TMEM230 PE=2 SV=1
PB.24357	309	1	XP_016721086.1	1.7e-19	fgenesh2_kg.1__4816__AT1G57765.1	6e-09	NA	NA	NA	NA	NA	NA
PB.24973	309	1	XP_016675591.1	3.1e-16	NA	NA	NA	NA	NA	NA	NA	NA
PB.26275	309	1	NA	NA	NA	NA	NA	NA	NA	NA	NA	NA
PB.3347	309	1	NA	NA	NA	NA	NA	NA	NA	NA	NA	NA
PB.3810	309	1	KHG12963.1	3.4e-07	NA	NA	NA	NA	NA	NA	NA	NA
PB.4061	309	1	XP_017625316.1	6.8e-48	OMO56727	1.5e-39	sp|A2YW91|PLP2_ORYSI	3.7e-32	PF01734.21	GO:0005622;GO:0005622;GO:0005623;GO:0005623;GO:0005737;GO:0005737;GO:0006629;GO:0006629;GO:0006629;GO:0006629;GO:0008219;GO:0008219;GO:0008219	NA	Patatin-like protein 2 OS=Oryza sativa subsp. indica GN=PLP2 PE=3 SV=1
PB.5801	309	1	XP_017625367.1	8e-49	EOX94615	1.6e-46	sp|Q93V47|GG2_ARATH	1.6e-27	PF00631.21	GO:0004871;GO:0004871;GO:0004871;GO:0004871;GO:0005622;GO:0005622;GO:0005623;GO:0005623;GO:0005737;GO:0005737;GO:0005794;GO:0005794;GO:0005794;GO:0005886;GO:0005886;GO:0005886;GO:0007165;GO:0007165;GO:0007165;GO:0043226;GO:0043226	NA	Guanine nucleotide-binding protein subunit gamma 2 OS=Arabidopsis thaliana GN=GG2 PE=1 SV=1
PB.6255	309	1	OMO63743.1	6.4e-46	OMO63743	1.5e-47	sp|Q9LYC6|GRC11_ARATH	2.8e-43	PF00462.23	GO:0005622;GO:0005622;GO:0005623;GO:0005623;GO:0005737;GO:0005737	NA	Glutaredoxin-C11 OS=Arabidopsis thaliana GN=GRXC11 PE=3 SV=1
PB.6593	309	1	EOY25138.1	1.2e-07	EOY25138	2.7e-09	sp|Q9M0Y5|MYB74_ARATH	1.6e-06	NA	GO:0003677;GO:0003677;GO:0003677;GO:0005622;GO:0005622;GO:0005623;GO:0005623;GO:0005634;GO:0005634;GO:0030154;GO:0030154;GO:0030154;GO:0043226;GO:0043226	NA	Transcription factor MYB74 OS=Arabidopsis thaliana GN=MYB74 PE=2 SV=1
PB.8651	309	1	XP_007044627.2	4.4e-39	EOY00459	1.5e-39	NA	NA	NA	GO:0005623;GO:0005623;GO:0005886;GO:0005886;GO:0005886	NA	NA
PB.8825	309	1	XP_017634137.1	2.1e-33	EOX99330	2.4e-10	NA	NA	NA	NA	NA	NA
PB.8902	309	1	XP_017632893.1	5.6e-26	POPTR_0005s27850.1	3e-16	NA	NA	NA	GO:0003677;GO:0003677;GO:0003677;GO:0005622;GO:0005622;GO:0005623;GO:0005623;GO:0005634;GO:0005634;GO:0043226;GO:0043226	NA	NA
PB.9639	309	1	KHG13123.1	2.9e-46	EOY05532	8.3e-43	sp|Q8LA32|LUL4_ARATH	7.5e-25	NA	GO:0005622;GO:0005622;GO:0005623;GO:0005623;GO:0005737;GO:0005737;GO:0016874;GO:0016874;GO:0016874	NA	Probable E3 ubiquitin-protein ligase LUL4 OS=Arabidopsis thaliana GN=LUL4 PE=2 SV=1
PB.996	309	1	XP_016745229.1	1.6e-41	EOY33097	7e-26	NA	NA	PF01575.18	NA	NA	NA
cogentPB.1152	309	1	XP_016751701.1	2.2e-30	OMO61981	2.4e-26	NA	NA	NA	GO:0005622;GO:0005622;GO:0005623;GO:0005623;GO:0005634;GO:0005634;GO:0043226;GO:0043226	ath03022;ath03022;ath03022;ath03022	NA
cogentPB.1190	309	1	NP_001314517.1	3.7e-38	EOY06834	8e-38	sp|Q9M5K2|DLDH2_ARATH	9.5e-36	PF07992.13	GO:0005622;GO:0005622;GO:0005623;GO:0005623;GO:0005737;GO:0005737;GO:0005739;GO:0005739;GO:0043226;GO:0043226	ath01100;ath01100;ath01100;ath01110;ath01110;ath01110;ath01110;ath01110;ath01110;ath00630;ath00630;ath00630;ath00630;ath00630;ath01200;ath01200;ath01200;ath00260;ath00260;ath00260;ath00260;ath00260;ath00620;ath00620;ath00620;ath00280;ath00280;ath00280;ath00280;ath00280;ath00640;ath00640;ath00640;ath00010;ath00010	Dihydrolipoyl dehydrogenase 2, mitochondrial OS=Arabidopsis thaliana GN=LPD2 PE=1 SV=1
cogentPB.1263	309	1	NA	NA	NA	NA	NA	NA	NA	NA	NA	NA
cogentPB.130	309	1	KHG08105.1	9.8e-47	OMO82994	1.9e-47	sp|Q682S0|RPT2_ARATH	5.6e-44	NA	GO:0004871;GO:0004871;GO:0004871;GO:0004871;GO:0005622;GO:0005622;GO:0005623;GO:0005623;GO:0005634;GO:0005634;GO:0005737;GO:0005737;GO:0005886;GO:0005886;GO:0005886;GO:0007165;GO:0007165;GO:0007165;GO:0043226;GO:0043226	NA	Root phototropism protein 2 OS=Arabidopsis thaliana GN=RPT2 PE=1 SV=2
cogentPB.1422	309	1	XP_016732184.1	1.4e-40	EOX95831	9.2e-26	sp|Q3EBF7|SLD2_ARATH	3.2e-23	NA	GO:0005622;GO:0005622;GO:0005623;GO:0005623;GO:0005737;GO:0005737;GO:0005783;GO:0005783;GO:0005783;GO:0006629;GO:0006629;GO:0006629;GO:0006629;GO:0016491;GO:0016491;GO:0016491;GO:0043226;GO:0043226	NA	Delta(8)-fatty-acid desaturase 2 OS=Arabidopsis thaliana GN=SLD2 PE=1 SV=1
cogentPB.1486	309	1	XP_012229898.1	3.4e-15	NA	NA	NA	NA	NA	NA	NA	NA
cogentPB.1715	309	1	AAP34364.1	1.2e-17	POPTR_0010s12110.1	4.1e-10	NA	NA	PF00407.18	GO:0005622;GO:0005622;GO:0005623;GO:0005623;GO:0005737;GO:0005737	NA	NA
cogentPB.1897	309	1	NA	NA	NA	NA	NA	NA	NA	NA	NA	NA
cogentPB.2170	309	1	KHG05592.1	3.4e-39	NA	NA	NA	NA	NA	NA	NA	NA
cogentPB.2527	309	1	XP_017614252.1	7e-45	EOY09759	1.6e-25	NA	NA	NA	GO:0005623;GO:0005623;GO:0005886;GO:0005886;GO:0005886	NA	NA
cogentPB.3271	309	1	NA	NA	NA	NA	NA	NA	NA	NA	NA	NA
cogentPB.354	309	1	BAS72814.1	2.1e-33	OS01T0574550-00	4.9e-35	NA	NA	NA	NA	NA	NA
cogentPB.3607	309	1	XP_016677689.1	9e-08	NA	NA	NA	NA	NA	NA	NA	NA
cogentPB.3772	309	1	NA	NA	NA	NA	NA	NA	NA	NA	NA	NA
cogentPB.4090	309	1	NA	NA	NA	NA	NA	NA	NA	NA	NA	NA
cogentPB.4097	309	1	NA	NA	NA	NA	NA	NA	NA	NA	NA	NA
cogentPB.4400	309	1	NA	NA	NA	NA	NA	NA	NA	NA	NA	NA
cogentPB.4688	309	1	NA	NA	NA	NA	NA	NA	NA	NA	NA	NA
cogentPB.575	309	1	NA	NA	NA	NA	NA	NA	NA	NA	NA	NA
cogentPB.604	309	1	NA	NA	NA	NA	NA	NA	NA	NA	NA	NA
cogentPB.868	309	1	XP_016713155.1	1.5e-34	EOX91114	7.5e-28	sp|O82663|SDHA1_ARATH	4.6e-22	PF00890.23	GO:0005618;GO:0005618;GO:0005618;GO:0005622;GO:0005622;GO:0005623;GO:0005623;GO:0005737;GO:0005737;GO:0005739;GO:0005739;GO:0030312;GO:0030312;GO:0030312;GO:0030312;GO:0043226;GO:0043226	ath01100;ath01100;ath01100;ath01110;ath01110;ath01110;ath01110;ath01110;ath00190;ath00190;ath00190;ath00190;ath01200;ath01200;ath01200	Succinate dehydrogenase [ubiquinone] flavoprotein subunit 1, mitochondrial OS=Arabidopsis thaliana GN=SDH1-1 PE=1 SV=1
PB.10242	312	1	AAN77154.1	2.9e-46	NA	NA	NA	NA	NA	NA	NA	NA
PB.11685	312	1	NA	NA	NA	NA	NA	NA	NA	NA	NA	NA
PB.11934	312	1	XP_016708975.1	1.1e-40	EOX96182	2.1e-22	sp|F4IG60|ZPR1_ARATH	4.1e-10	NA	NA	NA	Protein LITTLE ZIPPER 1 OS=Arabidopsis thaliana GN=ZPR1 PE=1 SV=1
PB.12530	312	1	XP_016696369.1	1.8e-40	EOX93411	5.3e-29	NA	NA	NA	GO:0005622;GO:0005622;GO:0005623;GO:0005623;GO:0005634;GO:0005634;GO:0043226;GO:0043226	NA	NA
PB.1256	312	1	XP_012468719.1	1.2e-23	NA	NA	NA	NA	NA	NA	NA	NA
PB.12563	312	1	XP_017627904.1	3.4e-47	EOX93220	4.3e-47	sp|P41127|RL131_ARATH	4e-42	PF01294.17	GO:0003723;GO:0003723;GO:0003723;GO:0003735;GO:0003735;GO:0003735;GO:0003735;GO:0003735;GO:0005198;GO:0005198;GO:0005198;GO:0005198;GO:0005618;GO:0005618;GO:0005618;GO:0005622;GO:0005622;GO:0005623;GO:0005623;GO:0005634;GO:0005634;GO:0005730;GO:0005730;GO:0005737;GO:0005737;GO:0005829;GO:0005829;GO:0005840;GO:0005840;GO:0005886;GO:0005886;GO:0005886;GO:0006412;GO:0006412;GO:0009058;GO:0009058;GO:…	ath03010;ath03010	60S ribosomal protein L13-1 OS=Arabidopsis thaliana GN=RPL13B PE=1 SV=1
PB.12714	312	1	XP_021300692.1	5.3e-32	EOX90808	2.1e-33	NA	NA	NA	GO:0005622;GO:0005622;GO:0005623;GO:0005623;GO:0005634;GO:0005634;GO:0043226;GO:0043226	NA	NA
PB.14028	312	1	NA	NA	NA	NA	NA	NA	NA	NA	NA	NA
PB.14132	312	1	XP_016747202.1	4.3e-34	OMO99000	3.5e-09	NA	NA	PF13456.5	NA	NA	NA
PB.1516	312	1	XP_016676793.1	1.7e-43	EOY04048	3.5e-25	NA	NA	NA	NA	NA	NA
PB.1536	312	1	XP_017645648.1	1.3e-46	EOY03889	2.3e-32	sp|Q8S8A0|GDU4_ARATH	1.9e-15	NA	NA	NA	Protein GLUTAMINE DUMPER 4 OS=Arabidopsis thaliana GN=GDU4 PE=2 SV=1
PB.16318	312	2	XP_016690050.1	6e-44	EOY30987	6.4e-43	sp|Q02921|NO93_SOYBN	7.3e-36	PF03386.13	GO:0005622;GO:0005622;GO:0005623;GO:0005623;GO:0005737;GO:0005737;GO:0005739;GO:0005739;GO:0043226;GO:0043226	NA	Early nodulin-93 OS=Glycine max PE=2 SV=1
PB.17957	312	1	XP_012445432.1	1.7e-22	EOY15660	1.8e-13	NA	NA	NA	NA	NA	NA
PB.1809	312	1	XP_016675563.1	3e-27	EOX97810	3.4e-28	sp|Q9FJG0|SAU20_ARATH	2.5e-12	PF02519.13	GO:0005623;GO:0005623;GO:0005886;GO:0005886;GO:0005886	ath04075;ath04075;ath04075;ath04075;ath04075	Auxin-responsive protein SAUR20 OS=Arabidopsis thaliana GN=SAUR20 PE=2 SV=1
PB.18110	312	1	XP_016709843.1	1e-22	EOY16136	1.8e-21	NA	NA	PF15938.4	NA	NA	NA
PB.18914	312	1	NA	NA	NA	NA	NA	NA	NA	NA	NA	NA
PB.19075	312	1	XP_016722711.1	9.7e-10	NA	NA	NA	NA	NA	NA	NA	NA
PB.20876	312	1	XP_016671355.1	1.5e-42	EOY18552	9.9e-36	NA	NA	NA	GO:0003735;GO:0003735;GO:0003735;GO:0003735;GO:0003735;GO:0005198;GO:0005198;GO:0005198;GO:0005198;GO:0005622;GO:0005622;GO:0005623;GO:0005623;GO:0005737;GO:0005737;GO:0005739;GO:0005739;GO:0006412;GO:0006412;GO:0006810;GO:0006810;GO:0009058;GO:0009058;GO:0009058;GO:0009536;GO:0009536;GO:0034641;GO:0034641;GO:0034641;GO:0034641;GO:0034641;GO:0034641;GO:0043226;GO:0043226;GO:0055085;GO:0055085;GO:…	NA	NA
PB.21822	312	1	XP_016699340.1	3.5e-44	EOY26496	3e-24	NA	NA	PF05553.10	GO:0005622;GO:0005622;GO:0005623;GO:0005623;GO:0005634;GO:0005634;GO:0043226;GO:0043226	NA	NA
PB.22362	312	1	NA	NA	NA	NA	NA	NA	NA	NA	NA	NA
PB.23277	312	1	XP_016754030.1	5.3e-32	EOY20119	1.3e-30	NA	NA	NA	NA	NA	NA
PB.23737	312	1	NA	NA	NA	NA	NA	NA	NA	NA	NA	NA
PB.23788	312	2	XP_012460930.1	1.3e-38	EOY02847	1.5e-28	NA	NA	NA	GO:0005622;GO:0005622;GO:0005623;GO:0005623;GO:0005634;GO:0005634;GO:0043226;GO:0043226	NA	NA
PB.23908	312	1	ACG30677.1	1.8e-48	EMT31166	4.1e-50	sp|P62785|H41_WHEAT	1.1e-50	PF15511.5	GO:0003677;GO:0003677;GO:0003677;GO:0005622;GO:0005622;GO:0005623;GO:0005623;GO:0005634;GO:0005634;GO:0005730;GO:0005730;GO:0005737;GO:0005737;GO:0005773;GO:0005773;GO:0005829;GO:0005829;GO:0005886;GO:0005886;GO:0005886;GO:0009579;GO:0009579;GO:0043226;GO:0043226;GO:0051276;GO:0051276;GO:0051276	NA	Histone H4 variant TH011 OS=Triticum aestivum PE=3 SV=2
PB.24122	312	1	KHG21063.1	2.5e-42	EOX99325	1.5e-36	sp|Q9SKT6|GAUTA_ARATH	6e-22	NA	GO:0005622;GO:0005622;GO:0005623;GO:0005623;GO:0005737;GO:0005737;GO:0005768;GO:0005768;GO:0005773;GO:0005773;GO:0005794;GO:0005794;GO:0005794;GO:0016757;GO:0016757;GO:0016757;GO:0016757;GO:0043226;GO:0043226	ath00500;ath00500;ath00500;ath00500;ath00500;ath00520;ath00520;ath00520;ath00520;ath00520;ath00520;ath00520	Probable galacturonosyltransferase 10 OS=Arabidopsis thaliana GN=GAUT10 PE=2 SV=2
PB.24128	312	1	XP_016679354.1	5.6e-50	EOX99281	1.6e-22	NA	NA	NA	NA	NA	NA
PB.24959	312	1	XP_017617501.1	1.7e-43	EOX99105	7.6e-20	NA	NA	PF08263.11	GO:0005576;GO:0005576;GO:0005576;GO:0007165;GO:0007165;GO:0007165	NA	NA
PB.25492	312	2	XP_017980160.1	8.5e-14	NA	NA	NA	NA	NA	NA	NA	NA
PB.25592	312	1	NA	NA	NA	NA	NA	NA	NA	NA	NA	NA
PB.25693	312	1	XP_016704070.1	7.1e-53	EOY13628	1e-32	NA	NA	PF08387.9	NA	NA	NA
PB.25735	312	1	XP_016676155.1	6e-52	EOY10075	9.2e-50	sp|Q9M9M6|NDUS6_ARATH	1.9e-39	PF10276.8	GO:0005622;GO:0005622;GO:0005623;GO:0005623;GO:0005737;GO:0005737;GO:0005739;GO:0005739;GO:0043226;GO:0043226	ath01100;ath01100;ath01100;ath00190;ath00190;ath00190	NADH dehydrogenase [ubiquinone] iron-sulfur protein 6, mitochondrial OS=Arabidopsis thaliana GN=At3g03070 PE=1 SV=1
PB.26511	312	1	XP_012466490.1	4.7e-49	OMP02225	1.8e-45	NA	NA	NA	NA	ath01100;ath01100;ath01100;ath01110;ath01110;ath01110;ath01110;ath01110;ath01230;ath01230;ath01230;ath01230;ath01230;ath01200;ath01200;ath01200;ath00030;ath00030;ath00030;ath00030	NA
PB.2988	312	1	NA	NA	NA	NA	NA	NA	NA	NA	NA	NA
PB.3489	312	1	NA	NA	GLYMA12G05135.1	1.8e-13	NA	NA	NA	NA	NA	NA
PB.3786	312	1	KHG05601.1	2.2e-30	EOY34116	2.5e-31	sp|Q9M531|H2A_EUPES	1e-29	NA	NA	NA	Histone H2A OS=Euphorbia esula PE=2 SV=1
PB.4184	312	1	ACG30677.1	1.8e-48	EMT31166	4.1e-50	sp|P62785|H41_WHEAT	1.1e-50	PF15511.5	GO:0003677;GO:0003677;GO:0003677;GO:0005622;GO:0005622;GO:0005623;GO:0005623;GO:0005634;GO:0005634;GO:0005730;GO:0005730;GO:0005737;GO:0005737;GO:0005773;GO:0005773;GO:0005829;GO:0005829;GO:0005886;GO:0005886;GO:0005886;GO:0009579;GO:0009579;GO:0043226;GO:0043226;GO:0051276;GO:0051276;GO:0051276	NA	Histone H4 variant TH011 OS=Triticum aestivum PE=3 SV=2
PB.4465	312	1	XP_017609158.1	2.4e-32	PGSC0003DMT400042322	2e-28	sp|Q9M2N5|DSLE_ARATH	5.3e-10	NA	GO:0003677;GO:0003677;GO:0003677;GO:0005622;GO:0005622;GO:0005623;GO:0005623;GO:0005634;GO:0005634;GO:0005737;GO:0005737;GO:0005829;GO:0005829;GO:0043226;GO:0043226	NA	Zinc finger BED domain-containing protein DAYSLEEPER OS=Arabidopsis thaliana GN=HAT PE=1 SV=1
PB.5272	312	1	ACG30677.1	1.8e-48	EMT31166	4.1e-50	sp|P62785|H41_WHEAT	1.1e-50	PF15511.5	GO:0003677;GO:0003677;GO:0003677;GO:0005622;GO:0005622;GO:0005623;GO:0005623;GO:0005634;GO:0005634;GO:0005730;GO:0005730;GO:0005737;GO:0005737;GO:0005773;GO:0005773;GO:0005829;GO:0005829;GO:0005886;GO:0005886;GO:0005886;GO:0009579;GO:0009579;GO:0043226;GO:0043226;GO:0051276;GO:0051276;GO:0051276	NA	Histone H4 variant TH011 OS=Triticum aestivum PE=3 SV=2
PB.5289	312	1	ACG30677.1	1.8e-48	EMT31166	4.1e-50	sp|P62785|H41_WHEAT	1.1e-50	PF15511.5	GO:0003677;GO:0003677;GO:0003677;GO:0005622;GO:0005622;GO:0005623;GO:0005623;GO:0005634;GO:0005634;GO:0005730;GO:0005730;GO:0005737;GO:0005737;GO:0005773;GO:0005773;GO:0005829;GO:0005829;GO:0005886;GO:0005886;GO:0005886;GO:0009579;GO:0009579;GO:0043226;GO:0043226;GO:0051276;GO:0051276;GO:0051276	NA	Histone H4 variant TH011 OS=Triticum aestivum PE=3 SV=2
PB.5295	312	1	ACG30677.1	1.8e-48	EMT31166	4.1e-50	sp|P62785|H41_WHEAT	1.1e-50	PF15511.5	GO:0003677;GO:0003677;GO:0003677;GO:0005622;GO:0005622;GO:0005623;GO:0005623;GO:0005634;GO:0005634;GO:0005730;GO:0005730;GO:0005737;GO:0005737;GO:0005773;GO:0005773;GO:0005829;GO:0005829;GO:0005886;GO:0005886;GO:0005886;GO:0009579;GO:0009579;GO:0043226;GO:0043226;GO:0051276;GO:0051276;GO:0051276	NA	Histone H4 variant TH011 OS=Triticum aestivum PE=3 SV=2
PB.5708	312	1	NA	NA	NA	NA	NA	NA	NA	NA	NA	NA
PB.6010	312	1	XP_016695844.1	7.4e-18	EOY31510	2.6e-12	NA	NA	NA	NA	NA	NA
PB.6542	312	1	XP_016716371.1	1.2e-47	EOY25354	1.7e-43	sp|Q8VZ67|Y4919_ARATH	5.6e-36	PF10197.8	GO:0005622;GO:0005622;GO:0005623;GO:0005623;GO:0005634;GO:0005634;GO:0043226;GO:0043226	NA	Uncharacterized zinc finger CCHC domain-containing protein At4g19190 OS=Arabidopsis thaliana GN=At4g19190 PE=2 SV=1
PB.676	312	1	XP_012471494.1	6.4e-38	EOY04045	2.3e-32	NA	NA	NA	NA	NA	NA
PB.6842	312	1	XP_017624532.1	5.1e-51	OMO51897	7.5e-52	sp|Q9SMU7|SRP09_ARATH	3.4e-49	PF05486.11	GO:0005622;GO:0005622;GO:0005623;GO:0005623;GO:0005737;GO:0005737	ath03060;ath03060;ath03060	Signal recognition particle 9 kDa protein OS=Arabidopsis thaliana GN=SRP9 PE=3 SV=1
PB.7387	312	1	NA	NA	NA	NA	NA	NA	NA	NA	NA	NA
PB.7397	312	1	XP_016722711.1	9.7e-10	NA	NA	NA	NA	NA	NA	NA	NA
PB.7962	312	1	KHF99030.1	2.1e-41	EOY16567	5.6e-39	sp|Q8L7M4|SDN5_ARATH	2.6e-25	NA	GO:0005622;GO:0005622;GO:0005623;GO:0005623;GO:0005634;GO:0005634;GO:0043226;GO:0043226	ath03008;ath03008;ath03008;ath03008;ath03008	Small RNA degrading nuclease 5 OS=Arabidopsis thaliana GN=SDN5 PE=2 SV=2
PB.8011	312	1	XP_016742000.1	5.8e-39	EOY16219	5.6e-39	NA	NA	PF10961.7	NA	NA	NA
PB.9864	312	1	XP_016670234.1	8.2e-25	EOY27397	2.5e-07	NA	NA	NA	NA	NA	NA
PB.9964	312	1	XP_017610326.1	3e-27	EOY33694	6.6e-24	NA	NA	NA	GO:0005622;GO:0005622;GO:0005623;GO:0005623;GO:0005737;GO:0005737	NA	NA
cogentPB.1326	312	1	XP_016729123.1	7.1e-37	EOY30505	6.6e-24	sp|F4K933|ET2_ARATH	1.1e-07	NA	GO:0005622;GO:0005622;GO:0005623;GO:0005623;GO:0005634;GO:0005634;GO:0005737;GO:0005737;GO:0043226;GO:0043226	NA	Protein EFFECTOR OF TRANSCRIPTION 2 OS=Arabidopsis thaliana GN=ET2 PE=1 SV=1
cogentPB.1350	312	1	XP_016739777.1	1.5e-50	POPTR_0002s20170.1	8.9e-45	NA	NA	PF12776.6	GO:0005622;GO:0005622;GO:0005623;GO:0005623;GO:0005634;GO:0005634;GO:0043226;GO:0043226	NA	NA
cogentPB.1366	312	1	KHG29233.1	6.2e-33	EOY02795	2.5e-31	NA	NA	NA	NA	NA	NA
cogentPB.1615	312	1	XP_016748347.1	1.3e-11	EOY01943	4e-13	sp|B9DFI7|PMT2_ARATH	6.3e-11	NA	GO:0005622;GO:0005622;GO:0005623;GO:0005623;GO:0005737;GO:0005737;GO:0005768;GO:0005768;GO:0005773;GO:0005773;GO:0005794;GO:0005794;GO:0005794;GO:0008168;GO:0008168;GO:0008168;GO:0043226;GO:0043226	NA	Probable methyltransferase PMT2 OS=Arabidopsis thaliana GN=At1g26850 PE=2 SV=2
cogentPB.1931	312	1	NA	NA	NA	NA	NA	NA	NA	NA	NA	NA
cogentPB.2020	312	1	XP_012438997.1	2.5e-10	OMO84074	5.5e-10	NA	NA	NA	GO:0005622;GO:0005622;GO:0005623;GO:0005623;GO:0005737;GO:0005737;GO:0005829;GO:0005829;GO:0005886;GO:0005886;GO:0005886	NA	NA
cogentPB.2221	312	1	XP_016739429.1	3.8e-14	NA	NA	NA	NA	NA	NA	NA	NA
cogentPB.3012	312	1	ACT63839.1	5.5e-29	GLYMA12G02790.2	3.1e-29	sp|Q39613|CYPH_CATRO	2.3e-29	PF00160.20	GO:0005622;GO:0005622;GO:0005623;GO:0005623;GO:0005737;GO:0005737;GO:0005794;GO:0005794;GO:0005794;GO:0005829;GO:0005829;GO:0005886;GO:0005886;GO:0005886;GO:0006457;GO:0006457;GO:0006457;GO:0007165;GO:0007165;GO:0007165;GO:0043226;GO:0043226	NA	Peptidyl-prolyl cis-trans isomerase OS=Catharanthus roseus GN=PCKR1 PE=1 SV=1
cogentPB.3295	312	1	NA	NA	NA	NA	NA	NA	NA	NA	NA	NA
cogentPB.3674	312	1	XP_016740520.1	2.3e-43	EOY33838	1.2e-41	sp|Q0JL46|NCASE_ORYSJ	4e-26	PF04734.12	GO:0005576;GO:0005576;GO:0005576;GO:0005622;GO:0005622;GO:0005623;GO:0005623;GO:0005737;GO:0005737;GO:0005783;GO:0005783;GO:0005783;GO:0043226;GO:0043226	ath01100;ath01100;ath01100;ath00600;ath00600;ath00600	Neutral ceramidase OS=Oryza sativa subsp. japonica GN=Os01g0624000 PE=1 SV=1
cogentPB.3704	312	1	ACG30677.1	1.8e-48	EMT31166	4.1e-50	sp|P62785|H41_WHEAT	1.1e-50	PF15511.5	GO:0003677;GO:0003677;GO:0003677;GO:0005622;GO:0005622;GO:0005623;GO:0005623;GO:0005634;GO:0005634;GO:0005730;GO:0005730;GO:0005737;GO:0005737;GO:0005773;GO:0005773;GO:0005829;GO:0005829;GO:0005886;GO:0005886;GO:0005886;GO:0009579;GO:0009579;GO:0043226;GO:0043226;GO:0051276;GO:0051276;GO:0051276	NA	Histone H4 variant TH011 OS=Triticum aestivum PE=3 SV=2
cogentPB.4082	312	1	NA	NA	NA	NA	NA	NA	NA	NA	NA	NA
cogentPB.4370	312	1	NA	NA	NA	NA	NA	NA	NA	NA	NA	NA
cogentPB.4372	312	1	NA	NA	NA	NA	NA	NA	NA	NA	NA	NA
cogentPB.4373	312	1	NA	NA	NA	NA	NA	NA	NA	NA	NA	NA
cogentPB.4411	312	1	KHF97811.1	3.9e-51	EOY29365	3.6e-46	sp|Q9S775|PKL_ARATH	2.2e-32	PF00628.28	GO:0003677;GO:0003677;GO:0003677;GO:0004386;GO:0004386;GO:0004386;GO:0005622;GO:0005622;GO:0005623;GO:0005623;GO:0005634;GO:0005634;GO:0008283;GO:0008283;GO:0008283;GO:0016887;GO:0016887;GO:0016887;GO:0043226;GO:0043226	NA	CHD3-type chromatin-remodeling factor PICKLE OS=Arabidopsis thaliana GN=PKL PE=1 SV=1
cogentPB.4741	312	1	NA	NA	NA	NA	NA	NA	NA	NA	NA	NA
cogentPB.4742	312	1	NA	NA	NA	NA	NA	NA	NA	NA	NA	NA
cogentPB.4768	312	1	NA	NA	NA	NA	NA	NA	NA	NA	NA	NA
cogentPB.4880	312	1	NA	NA	NA	NA	NA	NA	NA	NA	NA	NA
cogentPB.5043	312	1	NA	NA	NA	NA	NA	NA	NA	NA	NA	NA
cogentPB.5099	312	1	XP_017629734.1	3.7e-17	NA	NA	NA	NA	NA	NA	NA	NA
cogentPB.5177	312	1	NA	NA	NA	NA	NA	NA	NA	NA	NA	NA
cogentPB.863	312	1	KHG25216.1	5.3e-08	EMT19169	6.2e-06	sp|A2XN40|PP2A2_ORYSI	1.6e-06	NA	GO:0005622;GO:0005622;GO:0005623;GO:0005623;GO:0005634;GO:0005634;GO:0005730;GO:0005730;GO:0005737;GO:0005737;GO:0005829;GO:0005829;GO:0043226;GO:0043226	ath03015;ath03015;ath03015;ath03015	Serine/threonine-protein phosphatase PP2A-2 catalytic subunit OS=Oryza sativa subsp. indica GN=PP2A2 PE=2 SV=2
PB.10728	315	2	XP_016717286.1	9.7e-18	EOY23806	1.6e-09	NA	NA	NA	NA	NA	NA
PB.11364	315	1	XP_017610018.1	4.5e-55	EOY23627	2.9e-43	sp|Q2V3E2|YIPL5_ARATH	1.1e-34	PF03226.13	GO:0005622;GO:0005622;GO:0005623;GO:0005623;GO:0005634;GO:0005634;GO:0043226;GO:0043226	NA	Protein yippee-like At4g27740 OS=Arabidopsis thaliana GN=At4g27740 PE=3 SV=1
PB.11567	315	1	XP_017636525.1	2.2e-30	EOY22506	1.4e-29	NA	NA	PF11820.7	NA	NA	NA
PB.12118	315	1	XP_016708579.1	1.5e-42	NA	NA	NA	NA	NA	NA	NA	NA
PB.12475	315	1	XP_017630464.1	3.3e-42	OMO62719	6e-41	NA	NA	NA	NA	NA	NA
PB.12802	315	1	XP_012478206.1	3.9e-51	OMO89133	3.2e-50	sp|Q8W5R2|SHGR2_ARATH	1.3e-43	PF02862.16	GO:0005622;GO:0005622;GO:0005623;GO:0005623;GO:0005737;GO:0005737;GO:0005773;GO:0005773;GO:0043226;GO:0043226	NA	Phospholipase SGR2 OS=Arabidopsis thaliana GN=SGR2 PE=1 SV=1
PB.13449	315	1	XP_017629607.1	7.7e-39	VIT_14s0060g02110.t01	2.7e-41	sp|P35687|RS21_ORYSJ	5.3e-34	PF01249.17	GO:0003735;GO:0003735;GO:0003735;GO:0003735;GO:0003735;GO:0005198;GO:0005198;GO:0005198;GO:0005198;GO:0005622;GO:0005622;GO:0005623;GO:0005623;GO:0005737;GO:0005737;GO:0005840;GO:0005840;GO:0006412;GO:0006412;GO:0009058;GO:0009058;GO:0009058;GO:0034641;GO:0034641;GO:0034641;GO:0034641;GO:0034641;GO:0034641;GO:0042254;GO:0042254;GO:0042254;GO:0043226;GO:0043226	ath03010;ath03010	40S ribosomal protein S21 OS=Oryza sativa subsp. japonica GN=RPS21 PE=3 SV=1
PB.13487	315	1	XP_016713854.1	3.8e-38	EOY11606	8.2e-30	NA	NA	NA	GO:0005622;GO:0005622;GO:0005623;GO:0005623;GO:0005737;GO:0005737;GO:0006457;GO:0006457;GO:0006457	NA	NA
PB.13802	315	2	XP_016712221.1	8.4e-54	EOY09401	5.8e-52	NA	NA	NA	GO:0005622;GO:0005622;GO:0005623;GO:0005623;GO:0005737;GO:0005737;GO:0005739;GO:0005739;GO:0043226;GO:0043226	NA	NA
PB.14021	315	1	XP_016716924.1	1e-46	EOX95020	3e-24	NA	NA	NA	GO:0005576;GO:0005576;GO:0005576	NA	NA
PB.14449	315	1	XP_016727787.1	1.3e-30	EOX91118	5.1e-24	NA	NA	NA	NA	NA	NA
PB.1508	315	1	EOY03909.1	1.2e-20	EOY03911	2.8e-22	sp|Q8GT66|TIC40_PEA	3.1e-10	NA	NA	NA	Protein TIC 40, chloroplastic OS=Pisum sativum GN=TIC40 PE=1 SV=1
PB.16330	315	1	XP_016690025.1	8.2e-33	EOY30939	8.8e-08	NA	NA	NA	NA	NA	NA
PB.16384	315	1	XP_017622273.1	1.4e-35	EOY30634	2.2e-35	NA	NA	PF13178.5	GO:0005622;GO:0005622;GO:0005623;GO:0005623;GO:0005737;GO:0005737;GO:0005794;GO:0005794;GO:0005794;GO:0043226;GO:0043226	NA	NA
PB.16502	315	1	NA	NA	NA	NA	NA	NA	NA	NA	NA	NA
PB.16665	315	1	XP_017630368.1	1.4e-48	AES59114	1e-32	NA	NA	NA	NA	NA	NA
PB.17476	315	1	XP_016684695.1	5.5e-45	EOY28020	2.5e-39	sp|Q7XWK5|SAG39_ORYSJ	1.2e-22	PF00112.22	GO:0005576;GO:0005576;GO:0005576;GO:0005615;GO:0005615;GO:0005615;GO:0005622;GO:0005622;GO:0005623;GO:0005623;GO:0005737;GO:0005737;GO:0005764;GO:0005764;GO:0005773;GO:0005773;GO:0007568;GO:0007568;GO:0043226;GO:0043226	NA	Senescence-specific cysteine protease SAG39 OS=Oryza sativa subsp. japonica GN=SAG39 PE=2 SV=2
PB.18318	315	1	XP_017605562.1	1.6e-52	EOY14990	8.4e-51	sp|O65695|SAU50_ARATH	1.4e-39	PF02519.13	NA	ath04075;ath04075;ath04075;ath04075;ath04075	Auxin-responsive protein SAUR50 OS=Arabidopsis thaliana GN=SAUR50 PE=1 SV=1
PB.18351	315	1	EOY14553.1	1.3e-09	EOY14553	2.9e-11	NA	NA	NA	NA	NA	NA
PB.18496	315	2	XP_016686307.1	5.3e-48	EOY00183	2.6e-44	sp|B9K895|RS17_THENN	9.1e-18	PF00366.19	GO:0003735;GO:0003735;GO:0003735;GO:0003735;GO:0003735;GO:0005198;GO:0005198;GO:0005198;GO:0005198;GO:0006412;GO:0006412;GO:0009058;GO:0009058;GO:0009058;GO:0034641;GO:0034641;GO:0034641;GO:0034641;GO:0034641;GO:0034641	ath03010;ath03010	30S ribosomal protein S17 OS=Thermotoga neapolitana (strain ATCC 49049 / DSM 4359 / NS-E) GN=rpsQ PE=3 SV=1
PB.19145	315	1	XP_017649883.1	8e-12	NA	NA	NA	NA	NA	NA	NA	NA
PB.20641	315	2	KHG21550.1	1.2e-39	EOY27452	3.9e-16	NA	NA	PF07741.12	GO:0005622;GO:0005622;GO:0005623;GO:0005623;GO:0005634;GO:0005634;GO:0043226;GO:0043226	NA	NA
PB.21437	315	1	NA	NA	NA	NA	NA	NA	NA	NA	NA	NA
PB.21971	315	1	KHG01549.1	1.7e-46	EOX91118	3.5e-41	NA	NA	NA	GO:0005622;GO:0005622;GO:0005623;GO:0005623;GO:0005737;GO:0005737;GO:0005739;GO:0005739;GO:0043226;GO:0043226	NA	NA
PB.2244	315	1	NA	NA	NA	NA	NA	NA	NA	NA	NA	NA
PB.22567	315	1	XP_016700814.1	3.1e-48	EOY06553	6.3e-30	sp|P46522|LEA5D_GOSHI	1.8e-50	PF03242.12	GO:0005622;GO:0005622;GO:0005623;GO:0005623;GO:0005737;GO:0005737;GO:0005739;GO:0005739;GO:0043226;GO:0043226	NA	Late embryogenesis abundant protein Lea5-D OS=Gossypium hirsutum GN=LEA5-D PE=2 SV=1
PB.23587	315	1	XP_017615181.1	4.7e-36	OMO79163	2.9e-27	sp|Q38879|TRXH2_ARATH	1.6e-22	PF00085.19	GO:0005622;GO:0005622;GO:0005623;GO:0005623;GO:0005737;GO:0005737;GO:0005739;GO:0005739;GO:0005829;GO:0005829;GO:0005886;GO:0005886;GO:0005886;GO:0006457;GO:0006457;GO:0006457;GO:0043226;GO:0043226	NA	Thioredoxin H2 OS=Arabidopsis thaliana GN=TRX2 PE=2 SV=2
PB.24030	315	1	NA	NA	NA	NA	NA	NA	NA	NA	NA	NA
PB.24228	315	1	XP_016734515.1	2.5e-53	EOX98553	1e-48	NA	NA	PF02536.13	NA	NA	NA
PB.2469	315	1	NA	NA	NA	NA	NA	NA	NA	NA	NA	NA
PB.25719	315	1	XP_016703369.1	6e-52	EOY09880	1.1e-47	NA	NA	NA	GO:0005622;GO:0005622;GO:0005623;GO:0005623;GO:0005634;GO:0005634;GO:0005737;GO:0005737;GO:0043226;GO:0043226	NA	NA
PB.35	315	1	EOY30817.1	3.1e-24	EOY30817	7.2e-26	NA	NA	NA	NA	NA	NA
PB.4258	315	1	OMO55869.1	2.9e-38	OMO55869	6.7e-40	sp|Q9FIC3|BOLA2_ARATH	2.5e-31	PF01722.17	GO:0005576;GO:0005576;GO:0005576;GO:0005622;GO:0005622;GO:0005623;GO:0005623;GO:0005634;GO:0005634;GO:0005737;GO:0005737;GO:0005829;GO:0005829;GO:0043226;GO:0043226	NA	Protein BOLA2 OS=Arabidopsis thaliana GN=BOLA2 PE=1 SV=1
PB.7168	315	1	XP_012476910.1	1.3e-51	EOY09880	5.1e-48	NA	NA	NA	GO:0005622;GO:0005622;GO:0005623;GO:0005623;GO:0005634;GO:0005634;GO:0005737;GO:0005737;GO:0043226;GO:0043226	NA	NA
PB.7281	315	1	XP_017608590.1	6.7e-43	OMP06276	1e-43	sp|P51413|RL172_ARATH	2.9e-40	PF00237.18	GO:0003735;GO:0003735;GO:0003735;GO:0003735;GO:0003735;GO:0005198;GO:0005198;GO:0005198;GO:0005198;GO:0005622;GO:0005622;GO:0005623;GO:0005623;GO:0005634;GO:0005634;GO:0005730;GO:0005730;GO:0005737;GO:0005737;GO:0005773;GO:0005773;GO:0005840;GO:0005840;GO:0006412;GO:0006412;GO:0009058;GO:0009058;GO:0009058;GO:0034641;GO:0034641;GO:0034641;GO:0034641;GO:0034641;GO:0034641;GO:0043226;GO:0043226	ath03010;ath03010	60S ribosomal protein L17-2 OS=Arabidopsis thaliana GN=RPL17B PE=2 SV=2
PB.7536	315	1	XP_016713908.1	6.1e-44	EOY05063	3.3e-31	sp|Q9SY29|PUP4_ARATH	1.7e-19	PF16913.4	NA	NA	Probable purine permease 4 OS=Arabidopsis thaliana GN=PUP4 PE=2 SV=1
PB.9192	315	3	NA	NA	NA	NA	NA	NA	NA	GO:0005622;GO:0005622;GO:0005623;GO:0005623;GO:0005737;GO:0005737	NA	NA
PB.9927	315	1	NA	NA	NA	NA	NA	NA	NA	NA	NA	NA
cogentPB.1037	315	1	XP_016733233.1	1.4e-48	EOY30244	2.1e-41	sp|Q9ZUF6|SBT18_ARATH	4.8e-19	PF05922.15	GO:0005576;GO:0005576;GO:0005576;GO:0005618;GO:0005618;GO:0005618;GO:0005622;GO:0005622;GO:0005623;GO:0005623;GO:0005737;GO:0005737;GO:0005794;GO:0005794;GO:0005794;GO:0030312;GO:0030312;GO:0030312;GO:0030312;GO:0043226;GO:0043226	NA	Subtilisin-like protease SBT1.8 OS=Arabidopsis thaliana GN=SBT1.8 PE=1 SV=1
cogentPB.1319	315	1	XP_017618251.1	1.3e-51	EOY26861	2.7e-49	sp|Q41951|TIP21_ARATH	7.9e-46	PF00230.19	GO:0005618;GO:0005618;GO:0005618;GO:0005622;GO:0005622;GO:0005623;GO:0005623;GO:0005737;GO:0005737;GO:0005773;GO:0005773;GO:0005794;GO:0005794;GO:0005794;GO:0005886;GO:0005886;GO:0005886;GO:0006810;GO:0006810;GO:0030312;GO:0030312;GO:0030312;GO:0030312;GO:0043226;GO:0043226;GO:0055085;GO:0055085;GO:0055085	NA	Aquaporin TIP2-1 OS=Arabidopsis thaliana GN=TIP2-1 PE=1 SV=2
cogentPB.150	315	1	XP_016688432.1	7.9e-44	EOY27164	3.3e-31	sp|Q8RWN9|ODP22_ARATH	1.2e-09	NA	GO:0005622;GO:0005622;GO:0005623;GO:0005623;GO:0005737;GO:0005737;GO:0005739;GO:0005739;GO:0043226;GO:0043226	ath01100;ath01100;ath01100;ath01110;ath01110;ath01110;ath01110;ath01110;ath01110;ath01200;ath01200;ath01200;ath00620;ath00620;ath00620;ath00010;ath00010	Dihydrolipoyllysine-residue acetyltransferase component 2 of pyruvate dehydrogenase complex, mitochondrial OS=Arabidopsis thaliana GN=At3g13930 PE=1 SV=2
cogentPB.1577	315	1	NA	NA	NA	NA	NA	NA	NA	NA	NA	NA
cogentPB.1736	315	1	XP_016738606.1	3.3e-34	EOY08070	2.8e-22	sp|Q8S9J0|TAUE4_ARATH	2.7e-14	NA	NA	NA	Sulfite exporter TauE/SafE family protein 4 OS=Arabidopsis thaliana GN=At2g36630 PE=2 SV=1
cogentPB.1859	315	1	XP_001599604.1	8.5e-46	ERN19060	5.5e-18	sp|Q9W1J3|GAD1_DROME	3.8e-40	NA	GO:0005622;GO:0005622;GO:0005623;GO:0005623;GO:0005737;GO:0005737	NA	Gastrulation defective protein 1 homolog OS=Drosophila melanogaster GN=CG5543 PE=2 SV=1
cogentPB.2127	315	1	KHG09146.1	2.7e-44	EOY00732	3.4e-44	sp|Q9SAF1|ARP3_ARATH	2.2e-43	PF00022.18	GO:0000902;GO:0000902;GO:0000902;GO:0005622;GO:0005622;GO:0005623;GO:0005623;GO:0005737;GO:0005737;GO:0005829;GO:0005829;GO:0048856;GO:0048856;GO:0048856;GO:0048856	NA	Actin-related protein 3 OS=Arabidopsis thaliana GN=ARP3 PE=1 SV=1
cogentPB.2354	315	1	NA	NA	NA	NA	NA	NA	NA	NA	NA	NA
cogentPB.2608	315	1	XP_011302665.1	1.5e-21	NA	NA	NA	NA	NA	NA	NA	NA
cogentPB.2755	315	1	XP_017609153.1	4.8e-41	EOY05065	4.2e-10	NA	NA	NA	NA	NA	NA
cogentPB.3934	315	1	NA	NA	NA	NA	NA	NA	NA	NA	NA	NA
cogentPB.4497	315	1	XP_012468886.1	7e-32	NA	NA	NA	NA	NA	NA	NA	NA
cogentPB.4629	315	1	XP_017641556.1	9.4e-21	EOY17900	9.1e-13	NA	NA	NA	NA	NA	NA
cogentPB.4712	315	1	XP_016729502.1	1.6e-49	EOX95258	3.1e-45	sp|Q0WQ75|VPS51_ARATH	3.6e-38	PF08700.10	NA	NA	Vacuolar protein sorting-associated protein 51 homolog OS=Arabidopsis thaliana GN=VPS51 PE=1 SV=1
cogentPB.5	315	1	XP_016697437.1	6e-52	EOX91900	2.6e-36	NA	NA	NA	GO:0003723;GO:0003723;GO:0003723	NA	NA
cogentPB.5147	315	1	NA	NA	NA	NA	NA	NA	NA	NA	NA	NA
cogentPB.5159	315	1	XP_016723309.1	2e-26	EOX91818	1.1e-21	sp|O49545|BAME1_ARATH	4.4e-12	PF08263.11	GO:0005623;GO:0005623;GO:0005886;GO:0005886;GO:0005886;GO:0016301;GO:0016301;GO:0016301;GO:0030154;GO:0030154;GO:0030154	NA	Leucine-rich repeat receptor-like serine/threonine-protein kinase BAM1 OS=Arabidopsis thaliana GN=BAM1 PE=1 SV=1
cogentPB.609	315	1	KHG18494.1	2.1e-44	EOY02724	2.3e-40	NA	NA	NA	GO:0005622;GO:0005622;GO:0005623;GO:0005623;GO:0005737;GO:0005737	NA	NA
cogentPB.976	315	1	NA	NA	NA	NA	NA	NA	NA	NA	NA	NA
cogentPB.98	315	1	XP_016678430.1	1.6e-49	EOY27418	3.4e-44	sp|Q9LUL4|SRF7_ARATH	1.5e-28	PF08263.11	GO:0005576;GO:0005576;GO:0005576;GO:0005622;GO:0005622;GO:0005623;GO:0005623;GO:0005634;GO:0005634;GO:0005737;GO:0005737;GO:0005829;GO:0005829;GO:0005886;GO:0005886;GO:0005886;GO:0043226;GO:0043226	NA	Protein STRUBBELIG-RECEPTOR FAMILY 7 OS=Arabidopsis thaliana GN=SRF7 PE=1 SV=1
PB.10148	318	1	EOY05942.1	6.6e-30	EOY05942	1.5e-31	NA	NA	NA	GO:0005622;GO:0005622;GO:0005623;GO:0005623;GO:0005737;GO:0005737;GO:0005739;GO:0005739;GO:0043226;GO:0043226	NA	NA
PB.10400	318	1	XP_017603686.1	2.7e-52	EOY07941	7.2e-42	NA	NA	PF13259.5	GO:0005622;GO:0005622;GO:0005623;GO:0005623;GO:0005634;GO:0005634;GO:0043226;GO:0043226	NA	NA
PB.1041	318	2	XP_016745312.1	4.1e-56	EOY32804	8e-33	NA	NA	PF14368.5	NA	NA	NA
PB.1067	318	1	XP_016743801.1	5e-30	EOY32584	1.6e-28	sp|Q5YGP7|PLET2_ARATH	1.8e-21	NA	GO:0003677;GO:0003677;GO:0003677;GO:0005622;GO:0005622;GO:0005623;GO:0005623;GO:0005634;GO:0005634;GO:0043226;GO:0043226	NA	AP2-like ethylene-responsive transcription factor PLT2 OS=Arabidopsis thaliana GN=PLT2 PE=2 SV=1
PB.11518	318	1	XP_017972402.1	1.5e-29	EOY21844	3.4e-31	sp|Q9LJW5|MIF2_ARATH	1.1e-23	PF04770.11	GO:0003677;GO:0003677;GO:0003677;GO:0005622;GO:0005622;GO:0005623;GO:0005623;GO:0005634;GO:0005634;GO:0005737;GO:0005737;GO:0043226;GO:0043226	NA	Mini zinc finger protein 2 OS=Arabidopsis thaliana GN=MIF2 PE=1 SV=1
PB.1264	318	1	XP_020111460.1	7.5e-10	POPTR_0016s10030.1	2.3e-08	NA	NA	NA	NA	NA	NA
PB.13050	318	1	XP_016752687.1	5.7e-42	Si030202m	1.6e-28	sp|Q94A68|Y1669_ARATH	1.1e-26	PF00248.20	GO:0005622;GO:0005622;GO:0005623;GO:0005623;GO:0005737;GO:0005737;GO:0016491;GO:0016491;GO:0016491	NA	Uncharacterized oxidoreductase At1g06690, chloroplastic OS=Arabidopsis thaliana GN=At1g06690 PE=1 SV=1
PB.1360	318	1	XP_016743375.1	3.5e-47	EOX94331	2.7e-41	sp|Q9FNC9|TOM92_ARATH	2.7e-25	PF04281.12	GO:0005622;GO:0005622;GO:0005623;GO:0005623;GO:0005737;GO:0005737;GO:0005739;GO:0005739;GO:0009536;GO:0009536;GO:0043226;GO:0043226	NA	Mitochondrial import receptor subunit TOM9-2 OS=Arabidopsis thaliana GN=TOM9-2 PE=1 SV=3
PB.13847	318	2	XP_016463352.1	2.1e-44	OB09G26830.1	3.3e-47	sp|P49636|RL40_NICSY	1.2e-46	PF00240.22;PF01020.16	GO:0003735;GO:0003735;GO:0003735;GO:0003735;GO:0003735;GO:0005198;GO:0005198;GO:0005198;GO:0005198;GO:0005622;GO:0005622;GO:0005623;GO:0005623;GO:0005634;GO:0005634;GO:0005730;GO:0005730;GO:0005737;GO:0005737;GO:0005840;GO:0005840;GO:0006412;GO:0006412;GO:0009058;GO:0009058;GO:0009058;GO:0034641;GO:0034641;GO:0034641;GO:0034641;GO:0034641;GO:0034641;GO:0043226;GO:0043226	ath03010;ath03010	Ubiquitin-60S ribosomal protein L40 OS=Nicotiana sylvestris GN=UBICEP52-7 PE=2 SV=2
PB.13897	318	1	NA	NA	NA	NA	NA	NA	NA	NA	NA	NA
PB.15802	318	1	XP_007040526.1	1.4e-16	EOY25027	3.3e-18	NA	NA	NA	GO:0005622;GO:0005622;GO:0005623;GO:0005623;GO:0005634;GO:0005634;GO:0043226;GO:0043226	NA	NA
PB.16432	318	1	KHG13257.1	5.5e-53	EOY30355	2.1e-41	sp|Q94AF0|CFIS1_ARATH	2.7e-33	PF13869.5	GO:0003723;GO:0003723;GO:0003723;GO:0003729;GO:0003729;GO:0003729;GO:0005622;GO:0005622;GO:0005623;GO:0005623;GO:0005634;GO:0005634;GO:0043226;GO:0043226	ath03015;ath03015;ath03015;ath03015	Pre-mRNA cleavage factor Im 25 kDa subunit 1 OS=Arabidopsis thaliana GN=CFIS1 PE=1 SV=1
PB.16554	318	3	XP_017612560.1	5.9e-39	EOY29767	8.8e-40	NA	NA	NA	NA	NA	NA
PB.16807	318	1	NA	NA	NA	NA	NA	NA	NA	NA	NA	NA
PB.17490	318	1	XP_017605784.1	4.1e-16	EOY28114	8.9e-16	sp|O04681|PTI5_SOLLC	1.7e-11	PF00847.19	GO:0003677;GO:0003677;GO:0003677;GO:0005622;GO:0005622;GO:0005623;GO:0005623;GO:0005634;GO:0005634;GO:0043226;GO:0043226;GO:0051301;GO:0051301;GO:0051301	NA	Pathogenesis-related genes transcriptional activator PTI5 OS=Solanum lycopersicum GN=PTI5 PE=2 SV=1
PB.17692	318	1	NA	NA	NA	NA	NA	NA	NA	NA	NA	NA
PB.18080	318	1	XP_016748802.1	3.1e-19	GLYMA15G05856.1	2.2e-14	sp|Q9C9R6|PUM7_ARATH	9.5e-15	PF00806.18	GO:0003723;GO:0003723;GO:0003723;GO:0003729;GO:0003729;GO:0003729;GO:0005622;GO:0005622;GO:0005623;GO:0005623;GO:0005737;GO:0005737	NA	Putative pumilio homolog 7, chloroplastic OS=Arabidopsis thaliana GN=APUM7 PE=3 SV=2
PB.18452	318	1	NA	NA	NA	NA	NA	NA	NA	NA	NA	NA
PB.18508	318	1	NA	NA	NA	NA	NA	NA	NA	GO:0005622;GO:0005622;GO:0005623;GO:0005623;GO:0005737;GO:0005737;GO:0005829;GO:0005829	ath01100;ath01100;ath01100;ath04144;ath04144;ath00562;ath00562;ath00562;ath00562;ath04070;ath04070;ath04070;ath04070	NA
PB.18692	318	1	YP_008992503.1	2.6e-34	fgenesh1_pm.C_scaffold_2000530	8.6e-19	sp|A0ZZ74|RK22_GOSBA	3.4e-36	PF00237.18	NA	ath03010;ath03010	50S ribosomal protein L22, chloroplastic OS=Gossypium barbadense GN=rpl22 PE=3 SV=1
PB.1896	318	1	NA	NA	AT5G40153.1	1.7e-22	NA	NA	NA	NA	NA	NA
PB.19084	318	1	XP_016680398.1	8.9e-35	EOY08287	7.7e-36	sp|O82221|RUXG_ARATH	4.8e-35	PF01423.21	GO:0003723;GO:0003723;GO:0003723;GO:0005622;GO:0005622;GO:0005623;GO:0005623;GO:0005634;GO:0005634;GO:0005737;GO:0005737;GO:0005829;GO:0005829;GO:0043226;GO:0043226	ath03040;ath03040	Probable small nuclear ribonucleoprotein G OS=Arabidopsis thaliana GN=At2g23930 PE=3 SV=1
PB.19172	318	2	KHG25742.1	3.5e-47	EOY07947	8.8e-32	NA	NA	NA	NA	NA	NA
PB.19764	318	1	XP_017643635.1	2.8e-36	EOY16073	4e-24	NA	NA	NA	GO:0005622;GO:0005622;GO:0005623;GO:0005623;GO:0005634;GO:0005634;GO:0043226;GO:0043226	NA	NA
PB.2028_locus4	318	1	CDY66372.1	2.2e-17	PGSC0003DMT400093812	6.8e-24	NA	NA	NA	NA	NA	NA
PB.20659	318	1	XP_016676490.1	2.3e-06	NA	NA	NA	NA	PF13456.5	NA	NA	NA
PB.21170	318	1	XP_016751927.1	7.2e-53	EOY28932	2.6e-52	NA	NA	PF10785.8	GO:0005622;GO:0005622;GO:0005623;GO:0005623;GO:0005737;GO:0005737;GO:0005739;GO:0005739;GO:0043226;GO:0043226	NA	NA
PB.2153	318	1	NA	NA	NA	NA	NA	NA	NA	NA	NA	NA
PB.2382	318	1	NA	NA	NA	NA	NA	NA	NA	NA	NA	NA
PB.2438	318	1	XP_016702532.1	5e-38	OMO74861	2.6e-39	sp|Q9MAH8|TCP3_ARATH	5.7e-28	PF03634.12	GO:0003677;GO:0003677;GO:0003677;GO:0005622;GO:0005622;GO:0005623;GO:0005623;GO:0005634;GO:0005634;GO:0030154;GO:0030154;GO:0030154;GO:0043226;GO:0043226	NA	Transcription factor TCP3 OS=Arabidopsis thaliana GN=TCP3 PE=1 SV=1
PB.26379	318	2	XP_007017082.1	2.8e-12	EOY34701	6.4e-14	sp|O22873|BZP18_ARATH	2.3e-08	NA	GO:0003677;GO:0003677;GO:0003677;GO:0005622;GO:0005622;GO:0005623;GO:0005623;GO:0005634;GO:0005634;GO:0043226;GO:0043226	NA	bZIP transcription factor 18 OS=Arabidopsis thaliana GN=BZIP18 PE=1 SV=1
PB.26393	318	1	NA	NA	NA	NA	NA	NA	NA	NA	NA	NA
PB.2922	318	1	XP_016701878.1	8.6e-14	EOY14463	8.3e-14	NA	NA	NA	GO:0005622;GO:0005622;GO:0005623;GO:0005623;GO:0005737;GO:0005737;GO:0005777;GO:0005777;GO:0043226;GO:0043226	NA	NA
PB.2982	318	1	NA	NA	NA	NA	NA	NA	NA	NA	NA	NA
PB.3860	318	1	XP_017622447.1	2.2e-41	EOY07233	5.9e-36	NA	NA	PF00717.22	GO:0005622;GO:0005622;GO:0005623;GO:0005623;GO:0005737;GO:0005737;GO:0005739;GO:0005739;GO:0008233;GO:0008233;GO:0008233;GO:0043226;GO:0043226	ath03060;ath03060;ath03060	NA
PB.4479	318	1	XP_016741331.1	9.1e-40	EOY24899	5.9e-36	sp|P13240|DR206_PEA	3.5e-25	PF03018.13	GO:0005576;GO:0005576;GO:0005576	NA	Disease resistance response protein 206 OS=Pisum sativum GN=PI206 PE=1 SV=2
PB.5064	318	1	EOY24670.1	1.8e-19	EOY24670	4.1e-21	NA	NA	NA	GO:0005576;GO:0005576;GO:0005576;GO:0005615;GO:0005615;GO:0005615;GO:0005622;GO:0005622;GO:0005623;GO:0005623;GO:0005737;GO:0005737;GO:0005739;GO:0005739;GO:0043226;GO:0043226	NA	NA
PB.5162	318	1	XP_016719765.1	9.8e-42	EOY24247	8e-17	NA	NA	PF13947.5	NA	NA	NA
PB.5583	318	1	EMS65919.1	1.6e-23	EMT02360	3.6e-25	sp|Q8W4C8|ARL8C_ARATH	1.3e-24	PF00025.20	GO:0005622;GO:0005622;GO:0005623;GO:0005623	NA	ADP-ribosylation factor-like protein 8c OS=Arabidopsis thaliana GN=ARL8C PE=2 SV=1
PB.5601	318	1	NA	NA	NA	NA	NA	NA	NA	NA	NA	NA
PB.5745	318	1	XP_016744612.1	2.3e-27	EOX96587	1.2e-25	sp|Q9SV07|ASAT1_ARATH	2.5e-15	PF13813.5	GO:0016746;GO:0016746;GO:0016746;GO:0016746	NA	Acyl-CoA--sterol O-acyltransferase 1 OS=Arabidopsis thaliana GN=ASAT1 PE=1 SV=1
PB.6316	318	1	XP_012475063.1	1.2e-18	EOX95648	7.8e-12	NA	NA	NA	NA	NA	NA
PB.6488	318	1	XP_016681945.1	2e-34	EOX96667	3e-32	sp|P31336|PST2_GOSHI	3.1e-42	NA	NA	NA	Photosystem II 5 kDa protein, chloroplastic OS=Gossypium hirsutum GN=PSBT PE=4 SV=1
PB.6623	318	1	KHG24159.1	2.7e-39	EOY24070	4e-32	sp|A2A1A0|NCS1_COPJA	1.7e-19	NA	NA	NA	S-norcoclaurine synthase 1 OS=Coptis japonica GN=NCS1 PE=1 SV=1
PB.6743	318	1	XP_016724585.1	7e-48	EOY24548	6.7e-48	sp|Q6AWX8|GRF11_ORYSJ	5.1e-08	PF08880.10	NA	NA	Growth-regulating factor 11 OS=Oryza sativa subsp. japonica GN=GRF11 PE=2 SV=1
PB.6867	318	1	XP_016731824.1	2.9e-46	EOX94331	8.5e-43	sp|Q9FNC9|TOM92_ARATH	9.2e-26	PF04281.12	GO:0005622;GO:0005622;GO:0005623;GO:0005623;GO:0005737;GO:0005737;GO:0005739;GO:0005739;GO:0009536;GO:0009536;GO:0043226;GO:0043226	NA	Mitochondrial import receptor subunit TOM9-2 OS=Arabidopsis thaliana GN=TOM9-2 PE=1 SV=3
PB.722	318	1	EOY03727.1	2.3e-30	EOY03727	5.2e-32	NA	NA	NA	NA	NA	NA
PB.8013	318	1	XP_008378491.1	8.3e-41	EOY16211	6.5e-43	sp|Q9CA23|UFM1_ARATH	7e-42	PF03671.13	NA	NA	Ubiquitin-fold modifier 1 OS=Arabidopsis thaliana GN=At1g77710 PE=3 SV=1
PB.8784	318	1	NA	NA	NA	NA	NA	NA	NA	NA	NA	NA
cogentPB.1089	318	1	XP_017649180.1	1.6e-44	EOX91126	1.6e-44	sp|Q42404|RU17_ARATH	4.2e-39	PF12220.7	GO:0003723;GO:0003723;GO:0003723;GO:0003729;GO:0003729;GO:0003729;GO:0005622;GO:0005622;GO:0005623;GO:0005623;GO:0005634;GO:0005634;GO:0043226;GO:0043226	ath03040;ath03040	U1 small nuclear ribonucleoprotein 70 kDa OS=Arabidopsis thaliana GN=RNU1 PE=1 SV=1
cogentPB.1224	318	1	EOX99344.1	4.7e-28	EOX99344	1.1e-29	sp|Q9LR69|PPR8_ARATH	2.1e-14	PF01535.19;PF01535.19	GO:0005622;GO:0005622;GO:0005623;GO:0005623;GO:0005737;GO:0005737;GO:0005739;GO:0005739;GO:0043226;GO:0043226	NA	Pentatricopeptide repeat-containing protein At1g03540 OS=Arabidopsis thaliana GN=PCMP-E4 PE=2 SV=1
cogentPB.1349	318	1	XP_016715701.1	7.8e-31	AES62774	1.5e-31	sp|O80977|VSR3_ARATH	7.2e-31	NA	GO:0005622;GO:0005622;GO:0005623;GO:0005623;GO:0005737;GO:0005737;GO:0005768;GO:0005768;GO:0005773;GO:0005773;GO:0005794;GO:0005794;GO:0005794;GO:0043226;GO:0043226	NA	Vacuolar-sorting receptor 3 OS=Arabidopsis thaliana GN=VSR3 PE=2 SV=1
cogentPB.1551	318	1	XP_016671355.1	5.2e-27	EOY18552	1.6e-17	NA	NA	NA	GO:0003735;GO:0003735;GO:0003735;GO:0003735;GO:0003735;GO:0005198;GO:0005198;GO:0005198;GO:0005198;GO:0005622;GO:0005622;GO:0005623;GO:0005623;GO:0005737;GO:0005737;GO:0005739;GO:0005739;GO:0006412;GO:0006412;GO:0006810;GO:0006810;GO:0009058;GO:0009058;GO:0009058;GO:0009536;GO:0009536;GO:0034641;GO:0034641;GO:0034641;GO:0034641;GO:0034641;GO:0034641;GO:0043226;GO:0043226;GO:0055085;GO:0055085;GO:…	NA	NA
cogentPB.1750	318	1	XP_016749676.1	5.3e-48	OMO70434	2e-47	sp|O48850|VA725_ARATH	2.6e-36	PF00957.20	GO:0005622;GO:0005622;GO:0005623;GO:0005623;GO:0005737;GO:0005737;GO:0005768;GO:0005768;GO:0005773;GO:0005773;GO:0005886;GO:0005886;GO:0005886;GO:0043226;GO:0043226	NA	Vesicle-associated membrane protein 725 OS=Arabidopsis thaliana GN=VAMP725 PE=2 SV=2
cogentPB.195	318	1	XP_017611290.1	1.2e-44	EOY03576	2.7e-41	sp|Q9LF41|UBE4_ARATH	6.4e-19	NA	GO:0005622;GO:0005622;GO:0005623;GO:0005623;GO:0005634;GO:0005634;GO:0005737;GO:0005737;GO:0005829;GO:0005829;GO:0016874;GO:0016874;GO:0016874;GO:0043226;GO:0043226	ath04120;ath04120;ath04120;ath04120;ath04141;ath04141;ath04141;ath04141;ath04141;ath04141	Probable ubiquitin conjugation factor E4 OS=Arabidopsis thaliana GN=PUB1 PE=2 SV=1
cogentPB.1998	318	1	NA	NA	NA	NA	NA	NA	NA	NA	NA	NA
cogentPB.2106	318	1	XP_016693243.1	5.1e-06	EOY00892	3.4e-07	NA	NA	NA	NA	NA	NA
cogentPB.2366	318	1	NA	NA	NA	NA	NA	NA	NA	NA	NA	NA
cogentPB.2368	318	1	NA	NA	NA	NA	NA	NA	NA	NA	NA	NA
cogentPB.2826	318	1	XP_008438529.1	1.1e-19	Si035143m	9.2e-21	sp|Q8H6G8|PHT18_ORYSJ	3.4e-20	NA	GO:0005622;GO:0005622;GO:0005623;GO:0005623;GO:0005737;GO:0005737;GO:0005886;GO:0005886;GO:0005886	NA	Probable inorganic phosphate transporter 1-8 OS=Oryza sativa subsp. japonica GN=PHT1-8 PE=2 SV=1
cogentPB.3014	318	1	NA	NA	NA	NA	NA	NA	NA	NA	NA	NA
cogentPB.3150	318	1	XP_021291404.1	9.1e-40	POPTR_0001s09780.1	1.8e-32	sp|Q8LGD1|SP1L5_ARATH	1.4e-26	NA	GO:0005623;GO:0005623;GO:0005886;GO:0005886;GO:0005886	NA	Protein SPIRAL1-like 5 OS=Arabidopsis thaliana GN=SP1L5 PE=2 SV=1
cogentPB.3280	318	1	NA	NA	NA	NA	NA	NA	NA	NA	NA	NA
cogentPB.3459	318	1	XP_016711379.1	5.7e-34	EOY28121	1.1e-29	NA	NA	NA	GO:0005622;GO:0005622;GO:0005623;GO:0005623;GO:0005634;GO:0005634;GO:0005737;GO:0005737;GO:0005829;GO:0005829;GO:0043226;GO:0043226	NA	NA
cogentPB.3601	318	1	XP_002522398.1	1e-46	Solyc01g010540.2.1	2e-47	sp|Q9FLF0|RS92_ARATH	2.1e-46	PF01479.24	GO:0003723;GO:0003723;GO:0003723;GO:0003735;GO:0003735;GO:0003735;GO:0003735;GO:0003735;GO:0005198;GO:0005198;GO:0005198;GO:0005198;GO:0005618;GO:0005618;GO:0005618;GO:0005622;GO:0005622;GO:0005623;GO:0005623;GO:0005634;GO:0005634;GO:0005730;GO:0005730;GO:0005737;GO:0005737;GO:0005739;GO:0005739;GO:0005829;GO:0005829;GO:0006412;GO:0006412;GO:0009058;GO:0009058;GO:0009058;GO:0019843;GO:0019843;GO:…	ath03010;ath03010	40S ribosomal protein S9-2 OS=Arabidopsis thaliana GN=RPS9C PE=1 SV=1
cogentPB.3692	318	1	XP_017609277.1	2.2e-33	EOY17650	4e-24	NA	NA	NA	NA	NA	NA
cogentPB.3760	318	1	XP_012435301.1	7.2e-37	EOX98027	7e-29	NA	NA	NA	NA	NA	NA
cogentPB.4098	318	1	NA	NA	NA	NA	NA	NA	NA	NA	NA	NA
cogentPB.4208	318	1	NA	NA	NA	NA	NA	NA	NA	NA	NA	NA
cogentPB.4835	318	1	NA	NA	NA	NA	NA	NA	NA	NA	NA	NA
cogentPB.4924	318	1	NA	NA	AT5G40153.1	1.7e-22	NA	NA	NA	NA	NA	NA
cogentPB.546	318	1	XP_017637480.1	3.3e-29	NA	NA	NA	NA	NA	NA	NA	NA
cogentPB.627	318	1	NA	NA	NA	NA	NA	NA	NA	NA	NA	NA
cogentPB.698	318	1	XP_016715283.1	2.7e-44	POPTR_0005s03550.1	4.1e-29	sp|Q43191|LOX15_SOLTU	2.2e-27	PF00305.18	GO:0005622;GO:0005622;GO:0005623;GO:0005623;GO:0005737;GO:0005737;GO:0009536;GO:0009536;GO:0040007;GO:0040007;GO:0043226;GO:0043226	ath00591;ath00591;ath00591;ath00591	Probable linoleate 9S-lipoxygenase 5 OS=Solanum tuberosum GN=LOX1.5 PE=2 SV=1
PB.10036	321	1	XP_012483063.1	2.4e-32	OMO89056	1.7e-27	NA	NA	NA	GO:0005622;GO:0005622;GO:0005623;GO:0005623;GO:0005634;GO:0005634;GO:0043226;GO:0043226	NA	NA
PB.10240	321	1	OMO70193.1	1e-09	EOY09378	2.8e-09	NA	NA	NA	NA	NA	NA
PB.10414	321	2	XP_021289941.1	4.3e-45	EOY07892	9.8e-47	sp|Q2HIM5|MMGT_ARATH	6.4e-35	PF10270.8	GO:0005622;GO:0005622;GO:0005623;GO:0005623;GO:0005737;GO:0005737;GO:0005739;GO:0005739;GO:0005783;GO:0005783;GO:0005783;GO:0043226;GO:0043226	NA	Membrane magnesium transporter OS=Arabidopsis thaliana GN=At5g03345 PE=3 SV=1
PB.11065	321	1	XP_016717551.1	4.6e-47	EOY06213	2e-39	NA	NA	PF09446.9	NA	NA	NA
PB.11116	321	1	XP_016712694.1	7e-56	EOY06355	1.4e-53	sp|Q8LGE7|NDA8B_ARATH	1.1e-42	PF06747.12	GO:0005622;GO:0005622;GO:0005623;GO:0005623;GO:0005737;GO:0005737;GO:0005739;GO:0005739;GO:0043226;GO:0043226	ath01100;ath01100;ath01100;ath00190;ath00190;ath00190	NADH dehydrogenase [ubiquinone] 1 alpha subcomplex subunit 8-B OS=Arabidopsis thaliana GN=At5g18800 PE=1 SV=1
PB.11363	321	1	XP_017608531.1	4.6e-55	EOY23624	4.1e-53	sp|Q9T096|YIPL6_ARATH	1.9e-47	PF03226.13	GO:0005622;GO:0005622;GO:0005623;GO:0005623;GO:0005634;GO:0005634;GO:0043226;GO:0043226	NA	Protein yippee-like At4g27745 OS=Arabidopsis thaliana GN=At4g27745 PE=3 SV=2
PB.1203	321	1	NA	NA	NA	NA	NA	NA	NA	NA	NA	NA
PB.12956	321	2	NA	NA	NA	NA	NA	NA	NA	NA	NA	NA
PB.13639	321	1	XP_016730481.1	1.3e-46	EOY13108	5.8e-31	sp|Q9SX38|DRL4_ARATH	1.4e-13	NA	NA	NA	Putative disease resistance protein At1g50180 OS=Arabidopsis thaliana GN=At1g50180 PE=3 SV=2
PB.13724	321	1	XP_016736395.1	9.9e-26	Tp57577_TGAC_v2_mRNA42023	1.2e-12	NA	NA	NA	GO:0005622;GO:0005622;GO:0005623;GO:0005623;GO:0005634;GO:0005634;GO:0043226;GO:0043226	NA	NA
PB.13848	321	1	XP_016742336.1	4.7e-52	EOY08273	1.5e-47	sp|Q6NLG7|RFA3B_ARATH	3e-40	PF08661.10	GO:0003677;GO:0003677;GO:0003677;GO:0005622;GO:0005622;GO:0005623;GO:0005623;GO:0005634;GO:0005634;GO:0043226;GO:0043226	ath03030;ath03030;ath03030;ath03420;ath03420;ath03420;ath03420;ath03430;ath03430;ath03430;ath03440;ath03440;ath03440	Replication protein A 14 kDa subunit B OS=Arabidopsis thaliana GN=RPA3B PE=1 SV=1
PB.1389	321	1	XP_016743569.1	2.5e-13	EOX94023	2.3e-11	NA	NA	NA	NA	NA	NA
PB.14416	321	1	XP_012435354.1	5.2e-35	EOX90922	8.4e-14	NA	NA	NA	NA	NA	NA
PB.14475	321	1	NA	NA	NA	NA	NA	NA	NA	NA	NA	NA
PB.15829	321	1	XP_017972346.1	7.8e-55	POPTR_0001s11220.1	6.3e-54	sp|Q9T096|YIPL6_ARATH	8.6e-48	PF03226.13	GO:0005622;GO:0005622;GO:0005623;GO:0005623;GO:0005634;GO:0005634;GO:0043226;GO:0043226	NA	Protein yippee-like At4g27745 OS=Arabidopsis thaliana GN=At4g27745 PE=3 SV=2
PB.18007	321	1	XP_012445516.1	1.4e-48	OMO50819	3.3e-50	sp|Q39236|T2AG_ARATH	1.7e-48	PF02268.15;PF02751.13	GO:0005622;GO:0005622;GO:0005623;GO:0005623;GO:0005634;GO:0005634;GO:0043226;GO:0043226	ath03022;ath03022;ath03022;ath03022	Transcription initiation factor IIA subunit 2 OS=Arabidopsis thaliana GN=TFIIA-S PE=3 SV=2
PB.18213	321	1	XP_017603977.1	6.2e-44	EOY16718	2.1e-41	sp|Q6NMB7|WTR7_ARATH	3.6e-30	PF00892.19	GO:0005623;GO:0005623;GO:0005886;GO:0005886;GO:0005886;GO:0006810;GO:0006810;GO:0022857;GO:0022857;GO:0022857;GO:0022857;GO:0055085;GO:0055085;GO:0055085	NA	WAT1-related protein At1g43650 OS=Arabidopsis thaliana GN=At1g43650 PE=2 SV=1
PB.18298	321	1	XP_016748658.1	6.2e-44	POPTR_0002s01440.1	4.7e-41	NA	NA	NA	GO:0005622;GO:0005622;GO:0005623;GO:0005623;GO:0005737;GO:0005737;GO:0005739;GO:0005739;GO:0043226;GO:0043226	NA	NA
PB.18375	321	1	XP_017603537.1	5.2e-51	OMO50819	5e-51	sp|Q39236|T2AG_ARATH	1.2e-49	PF02268.15;PF02751.13	GO:0005622;GO:0005622;GO:0005623;GO:0005623;GO:0005634;GO:0005634;GO:0043226;GO:0043226	ath03022;ath03022;ath03022;ath03022	Transcription initiation factor IIA subunit 2 OS=Arabidopsis thaliana GN=TFIIA-S PE=3 SV=2
PB.18636	321	1	XP_016748331.1	4.3e-45	EOY18493	1e-40	sp|O80362|RK10_TOBAC	6.4e-35	NA	GO:0003723;GO:0003723;GO:0003723;GO:0003735;GO:0003735;GO:0003735;GO:0003735;GO:0003735;GO:0005198;GO:0005198;GO:0005198;GO:0005198;GO:0005622;GO:0005622;GO:0005623;GO:0005623;GO:0005737;GO:0005737;GO:0005840;GO:0005840;GO:0006412;GO:0006412;GO:0009058;GO:0009058;GO:0009058;GO:0019843;GO:0019843;GO:0019843;GO:0034641;GO:0034641;GO:0034641;GO:0034641;GO:0034641;GO:0034641;GO:0042254;GO:0042254;GO:…	ath03010;ath03010	50S ribosomal protein L10, chloroplastic OS=Nicotiana tabacum GN=RPL10 PE=2 SV=1
PB.18656	321	1	NA	NA	NA	NA	NA	NA	NA	NA	NA	NA
PB.19107	321	1	XP_016738514.1	7e-56	POPTR_0008s03020.1	1.5e-34	NA	NA	PF01476.19	NA	NA	NA
PB.19985	321	1	XP_017644154.1	6.9e-19	NA	NA	NA	NA	NA	NA	NA	NA
PB.20528	321	1	NA	NA	NA	NA	NA	NA	NA	NA	NA	NA
PB.21060	321	1	XP_016752096.1	1.8e-51	EOY29514	9.5e-34	sp|Q9FI78|HST_ARATH	2.4e-29	PF02458.14	GO:0005622;GO:0005622;GO:0005623;GO:0005623;GO:0005737;GO:0005737;GO:0005829;GO:0005829	ath01100;ath01100;ath01100;ath01110;ath01110;ath01110;ath01110;ath01110;ath00940;ath00940;ath00940;ath00941;ath00941;ath00941;ath00945;ath00945;ath00945;ath00945;ath00945	Shikimate O-hydroxycinnamoyltransferase OS=Arabidopsis thaliana GN=HST PE=1 SV=1
PB.2117	321	1	NA	NA	NA	NA	NA	NA	NA	NA	NA	NA
PB.21396	321	1	XP_016711031.1	1.9e-29	POPTR_0004s03330.1	4.4e-15	NA	NA	PF12609.7	GO:0005622;GO:0005622;GO:0005623;GO:0005623;GO:0005634;GO:0005634;GO:0043226;GO:0043226	NA	NA
PB.21621	321	1	XP_007024837.2	1.3e-22	Tp57577_TGAC_v2_mRNA15572	8.6e-19	NA	NA	NA	GO:0005576;GO:0005576;GO:0005576;GO:0005623;GO:0005623;GO:0005886;GO:0005886;GO:0005886	NA	NA
PB.21663	321	1	XP_016678388.1	2.1e-31	EOY08903	1.2e-31	sp|Q6NLS8|PTHM_ARATH	1.5e-28	PF01195.18	GO:0005622;GO:0005622;GO:0005623;GO:0005623;GO:0005737;GO:0005737;GO:0005739;GO:0005739;GO:0006397;GO:0006397;GO:0006397;GO:0006412;GO:0006412;GO:0009058;GO:0009058;GO:0009058;GO:0034641;GO:0034641;GO:0034641;GO:0034641;GO:0034641;GO:0034641;GO:0043226;GO:0043226	NA	Peptidyl-tRNA hydrolase, mitochondrial OS=Arabidopsis thaliana GN=At5g19830 PE=2 SV=1
PB.22495	321	1	XP_016677812.1	9.2e-40	OMO53824	1.2e-36	sp|P58905|AMT11_SOLLC	1.4e-29	PF00909.20	GO:0005623;GO:0005623;GO:0005886;GO:0005886;GO:0005886;GO:0006810;GO:0006810	NA	Ammonium transporter 1 member 1 OS=Solanum lycopersicum GN=AMT1-1 PE=2 SV=1
PB.22500	321	1	XP_016680815.1	1.3e-14	EOX92305	1.7e-11	NA	NA	NA	GO:0005622;GO:0005622;GO:0005623;GO:0005623;GO:0005634;GO:0005634;GO:0005730;GO:0005730;GO:0005737;GO:0005737;GO:0005739;GO:0005739;GO:0043226;GO:0043226	NA	NA
PB.22514	321	1	XP_016678643.1	3.5e-55	EOY06355	6.3e-54	sp|Q8LGE7|NDA8B_ARATH	3.4e-44	PF06747.12	GO:0005622;GO:0005622;GO:0005623;GO:0005623;GO:0005737;GO:0005737;GO:0005739;GO:0005739;GO:0043226;GO:0043226	ath01100;ath01100;ath01100;ath00190;ath00190;ath00190	NADH dehydrogenase [ubiquinone] 1 alpha subcomplex subunit 8-B OS=Arabidopsis thaliana GN=At5g18800 PE=1 SV=1
PB.23101	321	1	XP_016719298.1	1.5e-53	EOY17785	3.6e-49	sp|Q9SP02|CP20A_ARATH	1.1e-45	PF00160.20	GO:0005576;GO:0005576;GO:0005576;GO:0005622;GO:0005622;GO:0005623;GO:0005623;GO:0005737;GO:0005737;GO:0005783;GO:0005783;GO:0005783;GO:0006457;GO:0006457;GO:0006457;GO:0043226;GO:0043226	NA	Peptidyl-prolyl cis-trans isomerase CYP20-1 OS=Arabidopsis thaliana GN=CYP20-1 PE=1 SV=1
PB.24431	321	1	XP_017641226.1	2.3e-30	EOY01232	6.2e-17	NA	NA	NA	GO:0005622;GO:0005622;GO:0005623;GO:0005623;GO:0005634;GO:0005634;GO:0043226;GO:0043226	NA	NA
PB.24839	321	1	XP_017618970.1	2.4e-24	EOX98511	4.6e-20	NA	NA	NA	GO:0005622;GO:0005622;GO:0005623;GO:0005623;GO:0005737;GO:0005737;GO:0005739;GO:0005739;GO:0043226;GO:0043226	NA	NA
PB.24848	321	1	XP_016675599.1	4.6e-47	EOX98559	3.1e-32	NA	NA	PF14368.5	GO:0005576;GO:0005576;GO:0005576;GO:0008289;GO:0008289;GO:0008289	NA	NA
PB.26386	321	1	XP_012480429.1	7.6e-34	EOX97809	1.6e-33	sp|P32295|ARG7_VIGRR	1.6e-22	PF02519.13	GO:0005623;GO:0005623;GO:0005886;GO:0005886;GO:0005886	ath04075;ath04075;ath04075;ath04075;ath04075	Indole-3-acetic acid-induced protein ARG7 OS=Vigna radiata var. radiata GN=ARG7 PE=2 SV=1
PB.2645	321	1	XP_017640882.1	2.5e-53	EOY12182	2.3e-32	NA	NA	PF14368.5	GO:0005576;GO:0005576;GO:0005576;GO:0008289;GO:0008289;GO:0008289	NA	NA
PB.3290	321	1	NA	NA	NA	NA	NA	NA	NA	NA	NA	NA
PB.3673	321	1	XP_012469008.1	2.9e-33	EMJ04355	1.1e-29	NA	NA	NA	NA	NA	NA
PB.4342	321	1	XP_016741319.1	7.5e-50	EOY26894	4e-24	NA	NA	NA	NA	NA	NA
PB.4521	321	1	XP_016741019.1	3.2e-48	EOY08963	1e-43	sp|Q9M1K2|PI5K4_ARATH	1.3e-32	PF01504.17	GO:0005622;GO:0005622;GO:0005623;GO:0005623;GO:0005737;GO:0005737;GO:0005829;GO:0005829;GO:0005886;GO:0005886;GO:0005886	ath01100;ath01100;ath01100;ath04144;ath04144;ath00562;ath00562;ath00562;ath00562;ath04070;ath04070;ath04070;ath04070	Phosphatidylinositol 4-phosphate 5-kinase 4 OS=Arabidopsis thaliana GN=PIP5K4 PE=4 SV=1
PB.5314	321	1	XP_016719379.1	3.4e-26	GLYMA12G30750.1	1.5e-26	NA	NA	PF02238.14	NA	NA	NA
PB.5574	321	1	XP_016701451.1	2.9e-33	POPTR_0014s10070.1	6.2e-17	NA	NA	PF14009.5	GO:0005622;GO:0005622;GO:0005623;GO:0005623;GO:0005634;GO:0005634;GO:0043226;GO:0043226	NA	NA
PB.5701	321	1	OMO84785.1	1.1e-45	OMO99223	9.2e-45	sp|Q9M2F1|RS272_ARATH	7.5e-44	PF01667.16	GO:0003735;GO:0003735;GO:0003735;GO:0003735;GO:0003735;GO:0005198;GO:0005198;GO:0005198;GO:0005198;GO:0005618;GO:0005618;GO:0005618;GO:0005622;GO:0005622;GO:0005623;GO:0005623;GO:0005737;GO:0005737;GO:0005840;GO:0005840;GO:0006412;GO:0006412;GO:0009058;GO:0009058;GO:0009058;GO:0030312;GO:0030312;GO:0030312;GO:0030312;GO:0034641;GO:0034641;GO:0034641;GO:0034641;GO:0034641;GO:0034641;GO:0042254;GO:…	ath03010;ath03010	40S ribosomal protein S27-2 OS=Arabidopsis thaliana GN=RPS27B PE=2 SV=2
PB.6180	321	1	XP_017972346.1	2.7e-55	EMJ11740	4.1e-53	sp|Q9T096|YIPL6_ARATH	1.2e-46	PF03226.13	GO:0005622;GO:0005622;GO:0005623;GO:0005623;GO:0005634;GO:0005634;GO:0043226;GO:0043226	NA	Protein yippee-like At4g27745 OS=Arabidopsis thaliana GN=At4g27745 PE=3 SV=2
PB.6358	321	1	NA	NA	NA	NA	NA	NA	NA	NA	NA	NA
PB.7332	321	1	XP_017624492.1	1.2e-23	EOY30536	6.2e-25	sp|Q9M0E0|R15A5_ARATH	2.4e-21	NA	GO:0003735;GO:0003735;GO:0003735;GO:0003735;GO:0003735;GO:0005198;GO:0005198;GO:0005198;GO:0005198;GO:0005622;GO:0005622;GO:0005623;GO:0005623;GO:0005737;GO:0005737;GO:0005739;GO:0005739;GO:0005773;GO:0005773;GO:0006412;GO:0006412;GO:0009058;GO:0009058;GO:0009058;GO:0034641;GO:0034641;GO:0034641;GO:0034641;GO:0034641;GO:0034641;GO:0043226;GO:0043226	ath03010;ath03010	40S ribosomal protein S15a-5 OS=Arabidopsis thaliana GN=RPS15AE PE=2 SV=1
PB.8138	321	1	XP_016694143.1	3.3e-45	EOY15191	1.9e-42	NA	NA	NA	GO:0005622;GO:0005622;GO:0005623;GO:0005623;GO:0005737;GO:0005737;GO:0005739;GO:0005739;GO:0043226;GO:0043226	NA	NA
PB.8387	321	1	XP_016667144.1	4.4e-50	POPTR_0008s09660.1	3.6e-33	sp|B3H4F1|SP1L1_ARATH	6.2e-30	NA	GO:0005623;GO:0005623;GO:0005886;GO:0005886;GO:0005886	NA	Protein SPIRAL1-like 1 OS=Arabidopsis thaliana GN=SP1L1 PE=2 SV=1
PB.8742	321	1	XP_016692601.1	2.8e-28	NA	NA	NA	NA	NA	NA	NA	NA
PB.9402	321	1	XP_016668249.1	2.3e-59	OMO79284	5.5e-58	sp|P46690|GASA4_ARATH	1.4e-37	PF02704.13	GO:0005576;GO:0005576;GO:0005576	NA	Gibberellin-regulated protein 4 OS=Arabidopsis thaliana GN=GASA4 PE=1 SV=2
cogentPB.1424	321	1	XP_015384937.1	7.9e-07	CDY71289	2.6e-07	NA	NA	PF00560.32	NA	NA	NA
cogentPB.1588	321	1	XP_016681343.1	7.1e-40	OMO56531	7.6e-07	NA	NA	NA	NA	NA	NA
cogentPB.1598	321	1	XP_016723288.1	1.7e-33	EOY10588	1.6e-28	sp|Q8VZK9|CSLE1_ARATH	6.4e-19	PF03552.13	GO:0005622;GO:0005622;GO:0005623;GO:0005623;GO:0005737;GO:0005737;GO:0005783;GO:0005783;GO:0005783;GO:0005794;GO:0005794;GO:0005794;GO:0005886;GO:0005886;GO:0005886;GO:0016757;GO:0016757;GO:0016757;GO:0016757;GO:0043226;GO:0043226	NA	Cellulose synthase-like protein E1 OS=Arabidopsis thaliana GN=CSLE1 PE=2 SV=1
cogentPB.1899	321	1	XP_016722699.1	8.3e-41	EOX99460	2.3e-32	sp|O49447|ADT3_ARATH	3.6e-22	NA	GO:0003735;GO:0003735;GO:0003735;GO:0003735;GO:0003735;GO:0005198;GO:0005198;GO:0005198;GO:0005198;GO:0005622;GO:0005622;GO:0005623;GO:0005623;GO:0005737;GO:0005737;GO:0005739;GO:0005739;GO:0006412;GO:0006412;GO:0006810;GO:0006810;GO:0009058;GO:0009058;GO:0009058;GO:0034641;GO:0034641;GO:0034641;GO:0034641;GO:0034641;GO:0034641;GO:0043226;GO:0043226;GO:0055085;GO:0055085;GO:0055085	NA	ADP,ATP carrier protein 3, mitochondrial OS=Arabidopsis thaliana GN=AAC3 PE=1 SV=1
cogentPB.1964	321	1	NA	NA	NA	NA	NA	NA	NA	NA	NA	NA
cogentPB.1985	321	1	XP_017639367.1	3.7e-41	OMO87656	7.1e-29	sp|Q9SX83|DTX33_ARATH	6.6e-24	NA	GO:0005623;GO:0005623;GO:0005886;GO:0005886;GO:0005886	NA	Protein DETOXIFICATION 33 OS=Arabidopsis thaliana GN=DTX33 PE=2 SV=1
cogentPB.2222	321	1	NA	NA	NA	NA	NA	NA	NA	NA	NA	NA
cogentPB.228	321	1	OTG37763.1	1.2e-15	EOX93906	1.5e-15	sp|Q9ZTN2|ERD2_PETHY	9.6e-15	PF00810.17	GO:0005622;GO:0005622;GO:0005623;GO:0005623;GO:0005737;GO:0005737;GO:0005739;GO:0005739;GO:0005794;GO:0005794;GO:0005794;GO:0006810;GO:0006810;GO:0016192;GO:0016192;GO:0016192;GO:0043226;GO:0043226	NA	ER lumen protein-retaining receptor OS=Petunia hybrida GN=ERD2 PE=2 SV=1
cogentPB.2761	321	1	XP_016745170.1	3.5e-31	OMO84292	5.2e-32	sp|P32069|TRPX_ARATH	3.2e-26	NA	NA	ath01100;ath01100;ath01100;ath01110;ath01110;ath01110;ath01110;ath01110;ath00400;ath00400;ath00400;ath00400;ath00400;ath01230;ath01230;ath01230;ath01230;ath01230	Anthranilate synthase alpha subunit 2, chloroplastic OS=Arabidopsis thaliana GN=ASA2 PE=2 SV=1
cogentPB.2828	321	1	NA	NA	HORVU4Hr1G052900.4	8.7e-11	NA	NA	NA	NA	NA	NA
cogentPB.2861	321	1	XP_016719894.1	5e-54	OMO70207	6.1e-49	sp|Q9XGY7|FAR_SIMCH	6.4e-35	PF03015.18	GO:0005622;GO:0005622;GO:0005623;GO:0005623;GO:0005737;GO:0005737;GO:0005783;GO:0005783;GO:0005783;GO:0006629;GO:0006629;GO:0006629;GO:0006629;GO:0043226;GO:0043226	ath04146;ath04146;ath00073;ath00073;ath00073;ath00073;ath00073	Alcohol-forming fatty acyl-CoA reductase OS=Simmondsia chinensis PE=1 SV=1
cogentPB.3021	321	1	XP_011042499.1	8.1e-20	Solyc07g063410.2.1	2.4e-21	sp|Q93VY3|NAC72_ARATH	9e-21	NA	NA	NA	NAC domain-containing protein 72 OS=Arabidopsis thaliana GN=NAC072 PE=2 SV=1
cogentPB.3083	321	1	NA	NA	NA	NA	NA	NA	NA	NA	NA	NA
cogentPB.3109	321	1	XP_016738514.1	7e-56	POPTR_0008s03020.1	1.5e-34	NA	NA	PF01476.19	NA	NA	NA
cogentPB.313	321	1	XP_016690653.1	7.8e-39	EOY00403	1.7e-35	sp|O80738|TPS10_ARATH	2.7e-25	NA	GO:0005622;GO:0005622;GO:0005623;GO:0005623;GO:0005634;GO:0005634;GO:0016757;GO:0016757;GO:0016757;GO:0016757;GO:0043226;GO:0043226	ath01100;ath01100;ath01100;ath00500;ath00500;ath00500;ath00500;ath00500	Probable alpha,alpha-trehalose-phosphate synthase [UDP-forming] 10 OS=Arabidopsis thaliana GN=TPS10 PE=2 SV=1
cogentPB.3310	321	1	NA	NA	NA	NA	NA	NA	NA	NA	NA	NA
cogentPB.4850	321	1	NA	NA	NA	NA	NA	NA	NA	NA	NA	NA
cogentPB.4901	321	1	NA	NA	NA	NA	NA	NA	NA	NA	NA	NA
cogentPB.5055	321	1	XP_012466781.1	9.5e-45	EOY15444	5.2e-40	sp|Q9FVC1|SVP_ARATH	8.9e-37	PF00319.17	GO:0003677;GO:0003677;GO:0003677;GO:0005622;GO:0005622;GO:0005623;GO:0005623;GO:0005634;GO:0005634;GO:0030154;GO:0030154;GO:0030154;GO:0043226;GO:0043226	NA	MADS-box protein SVP OS=Arabidopsis thaliana GN=SVP PE=1 SV=1
cogentPB.555	321	1	NA	NA	NA	NA	NA	NA	NA	NA	NA	NA
cogentPB.592	321	1	XP_017645900.1	4e-19	EOY29086	9.3e-13	NA	NA	NA	NA	NA	NA
cogentPB.740	321	1	NA	NA	NA	NA	NA	NA	NA	NA	NA	NA
cogentPB.767	321	1	XP_017606941.1	7.1e-40	OMO60397	1.2e-31	NA	NA	NA	GO:0005622;GO:0005622;GO:0005623;GO:0005623;GO:0005737;GO:0005737	ath03060;ath03060;ath03060	NA
cogentPB.84	321	1	NA	NA	NA	NA	NA	NA	NA	NA	NA	NA
PB.10029	324	2	KHF98965.1	2.3e-46	EOY33350	1.4e-40	NA	NA	NA	NA	NA	NA
PB.12082	324	2	KHG12244.1	1.3e-30	EOX95669	1e-27	sp|O81629|KLCR1_ARATH	2.1e-25	NA	GO:0005622;GO:0005622;GO:0005623;GO:0005623;GO:0005634;GO:0005634;GO:0005886;GO:0005886;GO:0005886;GO:0043226;GO:0043226	NA	Protein KINESIN LIGHT CHAIN-RELATED 1 OS=Arabidopsis thaliana GN=KLCR1 PE=1 SV=1
PB.12582	324	2	XP_017631232.1	5.9e-18	EOX93107	4.3e-18	sp|O80852|GSTF9_ARATH	2e-12	PF02798.19	GO:0005622;GO:0005622;GO:0005623;GO:0005623;GO:0005737;GO:0005737;GO:0005773;GO:0005773;GO:0005829;GO:0005829;GO:0005886;GO:0005886;GO:0005886;GO:0009579;GO:0009579;GO:0043226;GO:0043226	ath00480;ath00480;ath00480	Glutathione S-transferase F9 OS=Arabidopsis thaliana GN=GSTF9 PE=1 SV=1
PB.12809	324	1	XP_012491684.1	7.6e-50	EOX91154	1e-27	sp|F4IQK5|VCL21_ARATH	2.6e-12	NA	NA	NA	Vicilin-like seed storage protein At2g18540 OS=Arabidopsis thaliana GN=At2g18540 PE=3 SV=1
PB.12943	324	2	XP_012481216.1	9.1e-11	EOY16128	5e-06	NA	NA	NA	NA	ath01100;ath01100;ath01100;ath00770;ath00770;ath00770;ath00770;ath00770	NA
PB.1387	324	1	XP_012484460.1	3.3e-13	EOX94027	1.1e-08	NA	NA	NA	NA	NA	NA
PB.14314	324	3	XP_012436606.1	1.5e-53	EOX96870	2.7e-44	sp|Q7Y0S0|URED_ARATH	2.2e-27	PF01774.16	GO:0005622;GO:0005622;GO:0005623;GO:0005623;GO:0005737;GO:0005737	NA	Urease accessory protein D OS=Arabidopsis thaliana GN=URED PE=2 SV=1
PB.17561	324	1	NA	NA	NA	NA	NA	NA	PF00459.24	GO:0005622;GO:0005622;GO:0005623;GO:0005623;GO:0005737;GO:0005737;GO:0005739;GO:0005739;GO:0006790;GO:0006790;GO:0006790;GO:0006790;GO:0006790;GO:0043226;GO:0043226	ath01100;ath01100;ath01100;ath00920;ath00920;ath00920	NA
PB.17766	324	2	NA	NA	NA	NA	NA	NA	NA	NA	NA	NA
PB.18002	324	1	XP_017604258.1	4.2e-32	EOY15529	2.8e-25	sp|O04514|OPT2_ARATH	1e-19	NA	GO:0005622;GO:0005622;GO:0005623;GO:0005623;GO:0005737;GO:0005737;GO:0005886;GO:0005886;GO:0005886	NA	Oligopeptide transporter 2 OS=Arabidopsis thaliana GN=OPT2 PE=2 SV=2
PB.18447	324	1	XP_016752904.1	3.6e-52	EOY17286	9.3e-37	NA	NA	NA	GO:0051082;GO:0051082;GO:0051082;GO:0051082	NA	NA
PB.18579	324	1	XP_017629403.1	1.8e-46	Solyc11g007760.1.1	1.9e-45	sp|Q9XF67|PDPK1_ARATH	4e-45	PF00069.24	GO:0005622;GO:0005622;GO:0005623;GO:0005623;GO:0005634;GO:0005634;GO:0005737;GO:0005737;GO:0016301;GO:0016301;GO:0016301;GO:0043226;GO:0043226	NA	3-phosphoinositide-dependent protein kinase 1 OS=Arabidopsis thaliana GN=PDPK1 PE=1 SV=1
PB.18713	324	2	XP_016685604.1	3.3e-53	EOY01359	2.2e-54	sp|Q3SZF8|SMD2_BOVIN	3.1e-45	PF01423.21	GO:0005622;GO:0005622;GO:0005623;GO:0005623;GO:0005634;GO:0005634;GO:0005730;GO:0005730;GO:0005737;GO:0005737;GO:0005829;GO:0005829;GO:0043226;GO:0043226	ath03040;ath03040	Small nuclear ribonucleoprotein Sm D2 OS=Bos taurus GN=SNRPD2 PE=3 SV=1
PB.18754	324	1	OIT20605.1	3.7e-36	Tp57577_TGAC_v2_mRNA40130	1.4e-37	sp|Q94C27|FB84_ARATH	8.5e-11	PF08238.11	NA	NA	F-box protein At1g70590 OS=Arabidopsis thaliana GN=At1g70590 PE=2 SV=1
PB.1893	324	1	XP_017626640.1	1.5e-29	EOY02284	6e-28	sp|Q9SJ89|FTRC_ARATH	5.3e-21	PF02943.14	NA	NA	Ferredoxin-thioredoxin reductase catalytic chain, chloroplastic OS=Arabidopsis thaliana GN=FTRC PE=2 SV=1
PB.19610	324	1	AGE15502.1	2.1e-44	EMJ25037	5.6e-34	sp|Q948Z4|SNAK1_SOLTU	3.3e-31	PF02704.13	GO:0005576;GO:0005576;GO:0005576	NA	Snakin-1 OS=Solanum tuberosum GN=SN1 PE=1 SV=1
PB.19699	324	1	XP_017644543.1	7.9e-15	NA	NA	NA	NA	NA	NA	NA	NA
PB.20529	324	1	XP_017619303.1	5.1e-46	POPTR_0004s04520.1	1.4e-32	NA	NA	NA	GO:0005622;GO:0005622;GO:0005623;GO:0005623;GO:0005737;GO:0005737;GO:0005739;GO:0005739;GO:0043226;GO:0043226	NA	NA
PB.20543	324	1	XP_017978955.1	8.1e-52	EOY28129	1.9e-53	sp|Q8LHP0|ELOF1_ORYSJ	6e-41	PF05129.12	GO:0005622;GO:0005622;GO:0005623;GO:0005623;GO:0005634;GO:0005634;GO:0043226;GO:0043226	NA	Transcription elongation factor 1 homolog OS=Oryza sativa subsp. japonica GN=Os07g0631100 PE=3 SV=1
PB.22479	324	1	XP_016667738.1	6.2e-44	EOY06180	3.3e-26	sp|Q9FNC9|TOM92_ARATH	2.2e-19	PF04281.12	GO:0005622;GO:0005622;GO:0005623;GO:0005623;GO:0005737;GO:0005737;GO:0005739;GO:0005739;GO:0009536;GO:0009536;GO:0043226;GO:0043226	NA	Mitochondrial import receptor subunit TOM9-2 OS=Arabidopsis thaliana GN=TOM9-2 PE=1 SV=3
PB.23374	324	1	XP_016750962.1	3e-54	EOY09881	1.3e-33	sp|Q9ZVN4|Y1500_ARATH	1.7e-14	PF03162.12	GO:0005622;GO:0005622;GO:0005623;GO:0005623;GO:0005634;GO:0005634;GO:0005737;GO:0005737;GO:0016791;GO:0016791;GO:0016791;GO:0043226;GO:0043226	NA	Probable tyrosine-protein phosphatase At1g05000 OS=Arabidopsis thaliana GN=At1g05000 PE=1 SV=1
PB.23556	324	1	XP_016703749.1	4.3e-53	EOY02100	2.9e-46	NA	NA	NA	NA	NA	NA
PB.2357	324	1	XP_017639899.1	3.6e-23	EOY13286	4.1e-08	NA	NA	PF13855.5	NA	NA	NA
PB.23913	324	1	XP_016680478.1	2.2e-25	OMO66286	4.2e-21	sp|P43390|MT2_ACTDE	4.2e-18	PF01439.17	NA	NA	Metallothionein-like protein type 2 OS=Actinidia deliciosa GN=pKIWI504 PE=2 SV=1
PB.24677	324	1	XP_016697615.1	5.1e-54	EOY01359	2.9e-54	sp|Q3SZF8|SMD2_BOVIN	6.2e-46	PF01423.21	NA	ath03040;ath03040	Small nuclear ribonucleoprotein Sm D2 OS=Bos taurus GN=SNRPD2 PE=3 SV=1
PB.24819	324	1	XP_017645190.1	4.8e-52	EOX98426	4.5e-31	NA	NA	PF03242.12	GO:0005622;GO:0005622;GO:0005623;GO:0005623;GO:0005737;GO:0005737;GO:0005739;GO:0005739;GO:0006950;GO:0006950;GO:0006950;GO:0006950;GO:0043226;GO:0043226	NA	NA
PB.25218	324	1	NA	NA	NA	NA	NA	NA	NA	NA	NA	NA
PB.26129	324	1	EOY31321.1	1.4e-24	EOY31321	3.3e-26	NA	NA	NA	GO:0005622;GO:0005622;GO:0005623;GO:0005623;GO:0005634;GO:0005634;GO:0043226;GO:0043226	NA	NA
PB.3610	324	1	EOY09331.1	2e-21	EOY09331	4.5e-23	NA	NA	NA	NA	NA	NA
PB.4735	324	1	EOY22506.1	1.8e-30	EOY22506	4e-32	NA	NA	PF11820.7	NA	NA	NA
PB.5893	324	1	XP_016739476.1	5.3e-35	EMJ00533	6e-36	sp|Q9ZUL3|IDD5_ARATH	3.5e-33	PF12171.7	GO:0003677;GO:0003677;GO:0003677;GO:0005622;GO:0005622;GO:0005623;GO:0005623;GO:0005634;GO:0005634;GO:0043226;GO:0043226	NA	Protein indeterminate-domain 5, chloroplastic OS=Arabidopsis thaliana GN=IDD5 PE=1 SV=1
PB.6662	324	1	NA	NA	NA	NA	NA	NA	NA	NA	NA	NA
PB.6973	324	1	XP_007031179.1	3.9e-46	EOY11681	9e-48	NA	NA	PF09597.9	NA	NA	NA
PB.9228	324	1	XP_017632477.1	2.1e-55	EOX97343	4.6e-28	sp|O82175|SUVH5_ARATH	4.2e-18	PF02182.16	GO:0005622;GO:0005622;GO:0005623;GO:0005623;GO:0005634;GO:0005634;GO:0042393;GO:0042393;GO:0042393;GO:0043226;GO:0043226	ath00310;ath00310;ath00310	Histone-lysine N-methyltransferase, H3 lysine-9 specific SUVH5 OS=Arabidopsis thaliana GN=SUVH5 PE=1 SV=1
cogentPB.1092	324	1	NP_001313741.1	3.2e-48	EOY29927	7.9e-36	sp|O80982|HSFA2_ARATH	4.6e-33	PF00447.16	GO:0003677;GO:0003677;GO:0003677;GO:0005622;GO:0005622;GO:0005623;GO:0005623;GO:0005634;GO:0005634;GO:0005737;GO:0005737;GO:0043226;GO:0043226	NA	Heat stress transcription factor A-2 OS=Arabidopsis thaliana GN=HSFA2 PE=1 SV=1
cogentPB.1382	324	1	ABG26370.1	5.9e-26	EOY01029	1e-19	sp|Q6EI05|GAIPB_CUCMA	5.1e-16	PF12041.7	GO:0005622;GO:0005622;GO:0005623;GO:0005623;GO:0005634;GO:0005634;GO:0030154;GO:0030154;GO:0030154;GO:0043226;GO:0043226	ath04075;ath04075;ath04075;ath04075;ath04075	DELLA protein GAIP-B OS=Cucurbita maxima GN=GAIPB PE=2 SV=1
cogentPB.1475	324	3	XP_012483063.1	2.5e-32	OMO89056	1.8e-27	NA	NA	NA	GO:0005622;GO:0005622;GO:0005623;GO:0005623;GO:0005634;GO:0005634;GO:0043226;GO:0043226	NA	NA
cogentPB.1556	324	1	XP_016720375.1	3.2e-40	EOY30709	6.9e-40	sp|Q8W593|LGUC_ARATH	4.8e-38	PF00903.24	GO:0005622;GO:0005622;GO:0005623;GO:0005623;GO:0005737;GO:0005737;GO:0005739;GO:0005739;GO:0005975;GO:0005975;GO:0005975;GO:0005975;GO:0009579;GO:0009579;GO:0043226;GO:0043226	ath00620;ath00620;ath00620	Probable lactoylglutathione lyase, chloroplastic OS=Arabidopsis thaliana GN=At1g67280 PE=1 SV=1
cogentPB.1608	324	2	KHG06271.1	9.6e-37	EOY10053	1.4e-37	sp|Q9SMV6|XPO1A_ARATH	4.2e-34	PF08767.10	GO:0005622;GO:0005622;GO:0005623;GO:0005623;GO:0005634;GO:0005634;GO:0005737;GO:0005737;GO:0005829;GO:0005829;GO:0006810;GO:0006810;GO:0008565;GO:0008565;GO:0008565;GO:0008565;GO:0043226;GO:0043226	ath03008;ath03008;ath03008;ath03008;ath03008;ath03013;ath03013;ath03013	Protein EXPORTIN 1A OS=Arabidopsis thaliana GN=XPO1 PE=1 SV=1
cogentPB.1658	324	1	XP_016755658.1	1.2e-47	EOY28931	6.9e-40	sp|Q9LDL7|PAT1_ARATH	8.8e-08	NA	NA	NA	Scarecrow-like transcription factor PAT1 OS=Arabidopsis thaliana GN=PAT1 PE=2 SV=1
cogentPB.1847	324	1	NA	NA	NA	NA	NA	NA	NA	NA	NA	NA
cogentPB.2001	324	1	XP_016667832.1	7.4e-45	EMJ19524	4.2e-37	sp|Q6RVV4|TIC32_PEA	1.3e-35	NA	NA	NA	Short-chain dehydrogenase TIC 32, chloroplastic OS=Pisum sativum GN=TIC32 PE=1 SV=1
cogentPB.2091	324	1	XP_017608025.1	8.7e-54	EOY29336	6.9e-32	sp|Q9LV32|RPD2B_ARATH	9.4e-18	NA	GO:0003677;GO:0003677;GO:0003677;GO:0005622;GO:0005622;GO:0005623;GO:0005623;GO:0005634;GO:0005634;GO:0043226;GO:0043226	NA	DNA-directed RNA polymerase D subunit 2b OS=Arabidopsis thaliana GN=NRPD2b PE=2 SV=1
cogentPB.2167	324	1	NA	NA	NA	NA	NA	NA	NA	NA	NA	NA
cogentPB.2211	324	1	XP_012466865.1	7.1e-32	HORVU5Hr1G019600.7	1.2e-31	sp|Q39256|UBQ8_ARATH	9e-29	PF00240.22	GO:0003735;GO:0003735;GO:0003735;GO:0003735;GO:0003735;GO:0005198;GO:0005198;GO:0005198;GO:0005198;GO:0005622;GO:0005622;GO:0005623;GO:0005623;GO:0005634;GO:0005634;GO:0005730;GO:0005730;GO:0005737;GO:0005737;GO:0005840;GO:0005840;GO:0006412;GO:0006412;GO:0009058;GO:0009058;GO:0009058;GO:0034641;GO:0034641;GO:0034641;GO:0034641;GO:0034641;GO:0034641;GO:0043226;GO:0043226	ath03010;ath03010	Polyubiquitin 8 OS=Arabidopsis thaliana GN=UBQ8 PE=3 SV=1
cogentPB.2489	324	1	NA	NA	NA	NA	NA	NA	NA	NA	NA	NA
cogentPB.2530	324	1	KHG21113.1	3.3e-45	fgenesh2_kg.4__930__AT2G29550.1	1.7e-46	sp|P37392|TBB1_LUPAL	4.3e-47	PF00091.24	GO:0003924;GO:0003924;GO:0003924;GO:0005618;GO:0005618;GO:0005618;GO:0005622;GO:0005622;GO:0005623;GO:0005623;GO:0005737;GO:0005737;GO:0005773;GO:0005773;GO:0005794;GO:0005794;GO:0005794;GO:0005829;GO:0005829;GO:0005886;GO:0005886;GO:0005886;GO:0030312;GO:0030312;GO:0030312;GO:0030312;GO:0043226;GO:0043226	ath04145;ath04145	Tubulin beta-1 chain OS=Lupinus albus GN=TUBB1 PE=3 SV=1
cogentPB.2612	324	1	NA	NA	NA	NA	NA	NA	NA	NA	NA	NA
cogentPB.2880	324	1	NA	NA	NA	NA	NA	NA	NA	NA	NA	NA
cogentPB.3381	324	1	NA	NA	NA	NA	NA	NA	NA	NA	NA	NA
cogentPB.3482	324	1	XP_016690227.1	1.9e-24	EOY32096	1.7e-14	sp|Q8S8N6|PLA2A_ARATH	4.1e-13	NA	GO:0005576;GO:0005576;GO:0005576;GO:0005622;GO:0005622;GO:0005623;GO:0005623;GO:0005634;GO:0005634;GO:0005737;GO:0005737;GO:0005773;GO:0005773;GO:0005794;GO:0005794;GO:0005794;GO:0016023;GO:0016023;GO:0016023;GO:0043226;GO:0043226	ath01100;ath01100;ath01100;ath01110;ath01110;ath01110;ath01110;ath01110;ath00592;ath00592;ath00592;ath00592;ath00564;ath00564;ath00564;ath00565;ath00565;ath00565;ath00565;ath00590;ath00590;ath00590;ath00590;ath00591;ath00591;ath00591;ath00591	Phospholipase A2-alpha OS=Arabidopsis thaliana GN=PLA2-ALPHA PE=1 SV=1
cogentPB.3797	324	1	XP_016740716.1	2.3e-46	EOX92248	2.2e-38	sp|Q93Y08|AB1K8_ARATH	3.4e-28	NA	GO:0005623;GO:0005623;GO:0005886;GO:0005886;GO:0005886;GO:0006810;GO:0006810	NA	Protein ACTIVITY OF BC1 COMPLEX KINASE 8, chloroplastic OS=Arabidopsis thaliana GN=ABC1K8 PE=2 SV=1
cogentPB.3972	324	1	XP_016706570.1	1.4e-48	EOX97337	1.3e-43	sp|Q9SAC4|FB2_ARATH	5.3e-29	PF12937.6	GO:0005622;GO:0005622;GO:0005623;GO:0005623;GO:0005634;GO:0005634;GO:0043226;GO:0043226	NA	F-box protein At1g10780 OS=Arabidopsis thaliana GN=At1g10780 PE=2 SV=1
cogentPB.4075	324	1	NA	NA	NA	NA	NA	NA	NA	NA	NA	NA
cogentPB.4443	324	1	NA	NA	VIT_11s0065g00070.t01	1.7e-06	NA	NA	NA	NA	NA	NA
cogentPB.4445	324	1	NA	NA	VIT_11s0065g00070.t01	1.7e-06	NA	NA	NA	NA	NA	NA
cogentPB.4788	324	1	XP_016697184.1	1e-30	NA	NA	NA	NA	NA	NA	NA	NA
cogentPB.4988	324	1	NA	NA	NA	NA	NA	NA	NA	NA	NA	NA
cogentPB.503	324	1	BAS73385.1	9.4e-08	OS01T0643825-00	2.2e-09	NA	NA	NA	NA	NA	NA
cogentPB.5072	324	1	XP_014602904.1	8.8e-06	NA	NA	NA	NA	NA	NA	NA	NA
cogentPB.5170	324	1	XP_017626412.1	1.1e-29	EOY12293	9e-24	sp|O04057|ASPR_CUCPE	2.9e-19	PF00026.22	GO:0005576;GO:0005576;GO:0005576;GO:0005622;GO:0005622;GO:0005623;GO:0005623;GO:0005737;GO:0005737;GO:0005773;GO:0005773;GO:0005829;GO:0005829;GO:0006629;GO:0006629;GO:0006629;GO:0006629;GO:0043226;GO:0043226	NA	Aspartic proteinase OS=Cucurbita pepo PE=2 SV=1
cogentPB.549	324	1	KHG24720.1	4.6e-55	EOX95263	4.9e-54	sp|Q8VZF3|CGEP_ARATH	3.2e-50	NA	NA	NA	Probable glutamyl endopeptidase, chloroplastic OS=Arabidopsis thaliana GN=GEP PE=2 SV=2
cogentPB.550	324	1	KHG24720.1	1.3e-54	EOX95263	1.4e-53	sp|Q8VZF3|CGEP_ARATH	9.3e-50	NA	NA	NA	Probable glutamyl endopeptidase, chloroplastic OS=Arabidopsis thaliana GN=GEP PE=2 SV=2
PB.10115	327	1	XP_016671745.1	5.5e-56	EOY32908	6.3e-49	NA	NA	PF13639.5	GO:0005622;GO:0005622;GO:0005623;GO:0005623;GO:0005634;GO:0005634;GO:0043226;GO:0043226	NA	NA
PB.10331	327	1	XP_016669542.1	4.2e-48	EOY08412	8.5e-46	NA	NA	NA	NA	NA	NA
PB.10360	327	1	XP_021276452.1	3.6e-07	EOY30739	4.5e-07	NA	NA	NA	NA	NA	NA
PB.11218	327	1	XP_016707125.1	6.5e-57	EOY22425	3.4e-55	sp|Q949R9|MPC1_ARATH	2.2e-51	PF03650.12	GO:0005622;GO:0005622;GO:0005623;GO:0005623;GO:0005737;GO:0005737;GO:0005739;GO:0005739;GO:0005886;GO:0005886;GO:0005886;GO:0043226;GO:0043226	NA	Mitochondrial pyruvate carrier 1 OS=Arabidopsis thaliana GN=MPC1 PE=3 SV=1
PB.11303	327	1	XP_016709201.1	9.4e-48	EMJ10252	7.7e-15	sp|Q6NMF0|CLE13_ARATH	7.3e-10	NA	GO:0005576;GO:0005576;GO:0005576;GO:0005615;GO:0005615;GO:0005615	NA	CLAVATA3/ESR (CLE)-related protein 13 OS=Arabidopsis thaliana GN=CLE13 PE=2 SV=1
PB.11312	327	1	NA	NA	NA	NA	NA	NA	NA	NA	NA	NA
PB.12097	327	1	XP_017629791.1	1.1e-48	EOX95609	2.2e-30	NA	NA	PF16594.4	NA	NA	NA
PB.1216	327	1	KUM47405.1	2e-21	NA	NA	NA	NA	NA	NA	NA	NA
PB.12453	327	1	XP_016709292.1	1.2e-58	EOX93773	8.5e-46	sp|Q9SV72|EPFL9_ARATH	2.1e-25	PF16851.4	GO:0005576;GO:0005576;GO:0005576;GO:0007267;GO:0007267;GO:0007267	NA	EPIDERMAL PATTERNING FACTOR-like protein 9 OS=Arabidopsis thaliana GN=EPFL9 PE=1 SV=1
PB.12837	327	1	XP_016677975.1	1.3e-41	EOX91315	1.2e-20	NA	NA	PF05659.10	NA	NA	NA
PB.13693	327	1	XP_017629081.1	2.9e-25	NA	NA	NA	NA	NA	NA	NA	NA
PB.14170	327	1	XP_012436264.1	8.2e-36	EOX97976	3.2e-37	sp|Q9SIK2|RS252_ARATH	2.6e-36	PF03297.14	GO:0003735;GO:0003735;GO:0003735;GO:0003735;GO:0003735;GO:0005198;GO:0005198;GO:0005198;GO:0005198;GO:0005622;GO:0005622;GO:0005623;GO:0005623;GO:0005737;GO:0005737;GO:0005840;GO:0005840;GO:0006412;GO:0006412;GO:0009058;GO:0009058;GO:0009058;GO:0034641;GO:0034641;GO:0034641;GO:0034641;GO:0034641;GO:0034641;GO:0043226;GO:0043226	ath03010;ath03010	40S ribosomal protein S25-2 OS=Arabidopsis thaliana GN=RPS25B PE=3 SV=1
PB.14451	327	1	XP_016713059.1	1.8e-54	EOX91145	1.4e-48	sp|Q9ZU67|PP162_ARATH	8.5e-35	PF01535.19;PF01535.19;PF12854.6	GO:0005622;GO:0005622;GO:0005623;GO:0005623;GO:0005737;GO:0005737;GO:0005739;GO:0005739;GO:0043226;GO:0043226	NA	Pentatricopeptide repeat-containing protein At2g18520, mitochondrial OS=Arabidopsis thaliana GN=At2g18520 PE=1 SV=1
PB.15026	327	1	NA	NA	NA	NA	NA	NA	NA	NA	NA	NA
PB.15725	327	1	XP_016737011.1	8.8e-38	OMO79438	3.3e-34	sp|Q652B0|HFB2C_ORYSJ	3.7e-30	PF00447.16	GO:0005622;GO:0005622;GO:0005623;GO:0005623;GO:0005634;GO:0005634;GO:0043226;GO:0043226	NA	Heat stress transcription factor B-2c OS=Oryza sativa subsp. japonica GN=HSFB2C PE=2 SV=1
PB.15864	327	1	XP_017648554.1	1.3e-09	EOY23796	7.5e-10	NA	NA	NA	NA	NA	NA
PB.1636	327	1	XP_017645056.1	4.5e-50	EOX93411	4.1e-40	NA	NA	NA	GO:0005622;GO:0005622;GO:0005623;GO:0005623;GO:0005634;GO:0005634;GO:0043226;GO:0043226	NA	NA
PB.16572	327	1	KHG25292.1	3.4e-50	EOY29660	6.3e-49	sp|Q8LFH7|RL371_ARATH	7.2e-42	PF01907.18	GO:0003723;GO:0003723;GO:0003723;GO:0003735;GO:0003735;GO:0003735;GO:0003735;GO:0003735;GO:0005198;GO:0005198;GO:0005198;GO:0005198;GO:0005622;GO:0005622;GO:0005623;GO:0005623;GO:0005737;GO:0005737;GO:0005840;GO:0005840;GO:0006412;GO:0006412;GO:0009058;GO:0009058;GO:0009058;GO:0019843;GO:0019843;GO:0019843;GO:0034641;GO:0034641;GO:0034641;GO:0034641;GO:0034641;GO:0034641;GO:0042254;GO:0042254;GO:…	ath03010;ath03010	60S ribosomal protein L37-1 OS=Arabidopsis thaliana GN=RPL37A PE=3 SV=1
PB.16835	327	1	XP_016750701.1	4.4e-45	EOY33350	2.9e-38	NA	NA	NA	NA	NA	NA
PB.16968	327	1	XP_016750563.1	2.5e-61	OMO67728	4e-56	sp|Q41350|OLP1_SOLLC	2.9e-51	PF00314.16	GO:0005576;GO:0005576;GO:0005576	NA	Osmotin-like protein OS=Solanum lycopersicum PE=1 SV=1
PB.17579	327	3	XP_016688246.1	3.7e-36	POPTR_0011s03350.1	1.3e-06	NA	NA	NA	NA	NA	NA
PB.18123	327	1	XP_017604084.1	2.5e-32	VIT_18s0001g03670.t01	2.2e-22	NA	NA	NA	NA	NA	NA
PB.1850	327	1	XP_016747536.1	1e-41	POPTR_0002s04020.1	9.7e-34	sp|Q8LDC8|ERF92_ARATH	2.2e-27	PF00847.19	GO:0003677;GO:0003677;GO:0003677;GO:0005622;GO:0005622;GO:0005623;GO:0005623;GO:0005634;GO:0005634;GO:0043226;GO:0043226	ath04075;ath04075;ath04075;ath04075;ath04075	Ethylene-responsive transcription factor 1B OS=Arabidopsis thaliana GN=ERF1B PE=1 SV=2
PB.19571	327	2	XP_012449580.1	2.3e-14	EOY14486	6.1e-12	NA	NA	PF13499.5	GO:0005622;GO:0005622;GO:0005623;GO:0005623;GO:0005634;GO:0005634;GO:0005737;GO:0005737;GO:0043226;GO:0043226	ath04626;ath04626;ath04626	NA
PB.19614	327	1	EOY15774.1	2.5e-08	EOY15774	5.7e-10	NA	NA	NA	GO:0005622;GO:0005622;GO:0005623;GO:0005623	NA	NA
PB.19795	327	1	XP_008378491.1	6.5e-41	EOY16211	5.1e-43	sp|Q9CA23|UFM1_ARATH	5.5e-42	PF03671.13	NA	NA	Ubiquitin-fold modifier 1 OS=Arabidopsis thaliana GN=At1g77710 PE=3 SV=1
PB.1996	327	1	XP_017614877.1	1.8e-35	EOY02838	1.6e-36	NA	NA	NA	NA	NA	NA
PB.20358	327	1	XP_016683685.1	1e-14	OMO73103	1.7e-14	sp|P80679|PERA2_ARMRU	2.1e-09	PF00141.22	GO:0005576;GO:0005576;GO:0005576	ath01100;ath01100;ath01100;ath01110;ath01110;ath01110;ath01110;ath01110;ath00940;ath00940;ath00940	Peroxidase A2 OS=Armoracia rusticana GN=HRPA2 PE=1 SV=1
PB.21588	327	1	XP_016698420.1	1.4e-48	EOY27625	1e-43	sp|Q6ZLP5|CIPKN_ORYSJ	5.1e-40	PF00069.24	GO:0005622;GO:0005622;GO:0005623;GO:0005623;GO:0005634;GO:0005634;GO:0005737;GO:0005737;GO:0005829;GO:0005829;GO:0005886;GO:0005886;GO:0005886;GO:0009536;GO:0009536;GO:0016301;GO:0016301;GO:0016301;GO:0043226;GO:0043226	NA	CBL-interacting protein kinase 23 OS=Oryza sativa subsp. japonica GN=CIPK23 PE=2 SV=1
PB.21986	327	1	XP_017648498.1	6.3e-44	EOX91284	4.8e-41	sp|Q39088|DOF34_ARATH	1.4e-32	PF02701.14	GO:0003677;GO:0003677;GO:0003677;GO:0005622;GO:0005622;GO:0005623;GO:0005623;GO:0005634;GO:0005634;GO:0043226;GO:0043226	NA	Dof zinc finger protein DOF3.4 OS=Arabidopsis thaliana GN=DOF3.4 PE=1 SV=2
PB.2206	327	1	NA	NA	NA	NA	NA	NA	NA	NA	NA	NA
PB.22103	327	1	XP_017624157.1	1.2e-47	EOY03526	2e-26	NA	NA	NA	NA	NA	NA
PB.22307	327	1	NA	NA	NA	NA	NA	NA	NA	NA	NA	NA
PB.23100	327	1	XP_016733042.1	7.4e-53	EOY17786	2.8e-33	sp|O80877|EF4L1_ARATH	6.8e-16	PF07011.10	GO:0005622;GO:0005622;GO:0005623;GO:0005623;GO:0005634;GO:0005634;GO:0043226;GO:0043226	NA	Protein ELF4-LIKE 1 OS=Arabidopsis thaliana GN=EFL1 PE=2 SV=1
PB.239	327	1	XP_017610023.1	3.9e-54	EOY29642	1.5e-47	sp|P0C898|PP232_ARATH	2.9e-19	PF01535.19;PF01535.19	GO:0005622;GO:0005622;GO:0005623;GO:0005623;GO:0005737;GO:0005737;GO:0005739;GO:0005739;GO:0043226;GO:0043226	NA	Putative pentatricopeptide repeat-containing protein At3g15130 OS=Arabidopsis thaliana GN=PCMP-H86 PE=3 SV=1
PB.24126	327	1	XP_010277915.1	3.1e-06	Tp57577_TGAC_v2_mRNA38076	2.9e-06	NA	NA	PF12609.7	GO:0005622;GO:0005622;GO:0005623;GO:0005623;GO:0005634;GO:0005634;GO:0043226;GO:0043226	NA	NA
PB.24718	327	1	XP_016715671.1	4.1e-35	GLYMA12G04510.2	4.7e-36	sp|Q9T029|RS254_ARATH	2.9e-35	PF03297.14	GO:0003735;GO:0003735;GO:0003735;GO:0003735;GO:0003735;GO:0005198;GO:0005198;GO:0005198;GO:0005198;GO:0005622;GO:0005622;GO:0005623;GO:0005623;GO:0005737;GO:0005737;GO:0005840;GO:0005840;GO:0006412;GO:0006412;GO:0009058;GO:0009058;GO:0009058;GO:0034641;GO:0034641;GO:0034641;GO:0034641;GO:0034641;GO:0034641;GO:0043226;GO:0043226	ath03010;ath03010	40S ribosomal protein S25-4 OS=Arabidopsis thaliana GN=RPS25E PE=3 SV=1
PB.26064	327	1	ABK93448.1	8.2e-36	POPTR_0006s15350.2	1.6e-36	sp|O82201|AP4S_ARATH	2e-36	PF01217.19	GO:0005622;GO:0005622;GO:0005623;GO:0005623;GO:0005737;GO:0005737;GO:0005794;GO:0005794;GO:0005794;GO:0006810;GO:0006810;GO:0008565;GO:0008565;GO:0008565;GO:0008565;GO:0043226;GO:0043226	NA	AP-4 complex subunit sigma OS=Arabidopsis thaliana GN=At2g19790 PE=1 SV=1
PB.2901	327	1	XP_012477696.1	7.8e-10	NA	NA	NA	NA	NA	NA	NA	NA
PB.3454	327	1	NA	NA	NA	NA	NA	NA	NA	NA	NA	NA
PB.4539	327	1	XP_017622587.1	1.6e-39	EOY09164	3.2e-37	sp|Q652B0|HFB2C_ORYSJ	1.4e-24	PF00447.16	GO:0003677;GO:0003677;GO:0003677;GO:0005622;GO:0005622;GO:0005623;GO:0005623;GO:0005634;GO:0005634;GO:0005737;GO:0005737;GO:0043226;GO:0043226	NA	Heat stress transcription factor B-2c OS=Oryza sativa subsp. japonica GN=HSFB2C PE=2 SV=1
PB.477	327	1	XP_016730034.1	2.7e-55	EOY22425	1.5e-55	sp|Q949R9|MPC1_ARATH	1.3e-51	PF03650.12	GO:0005622;GO:0005622;GO:0005623;GO:0005623;GO:0005737;GO:0005737;GO:0005739;GO:0005739;GO:0005886;GO:0005886;GO:0005886;GO:0043226;GO:0043226	NA	Mitochondrial pyruvate carrier 1 OS=Arabidopsis thaliana GN=MPC1 PE=3 SV=1
PB.5201	327	1	XP_017641249.1	3.1e-35	EOY24044	1.5e-34	sp|O49697|NAC71_ARATH	2e-31	PF02365.14	GO:0005622;GO:0005622;GO:0005623;GO:0005623;GO:0005634;GO:0005634;GO:0008283;GO:0008283;GO:0008283;GO:0043226;GO:0043226	NA	NAC domain-containing protein 71 OS=Arabidopsis thaliana GN=NAC071 PE=2 SV=1
PB.6362	327	3	XP_016682171.1	7e-35	OMO78641	2.2e-14	NA	NA	NA	GO:0005622;GO:0005622;GO:0005623;GO:0005623;GO:0005634;GO:0005634;GO:0005737;GO:0005737;GO:0005777;GO:0005777;GO:0043226;GO:0043226	NA	NA
PB.7264	327	4	XP_017623924.1	5e-33	EOY31489	3.7e-33	NA	NA	PF00240.22	NA	NA	NA
PB.7301	327	1	XP_012477177.1	3.2e-24	EOY30875	4.2e-21	NA	NA	PF15916.4	NA	NA	NA
PB.7595	327	1	XP_016747981.1	7.2e-40	EOY09674	1.6e-20	NA	NA	PF03107.15	NA	NA	NA
PB.8622	327	1	XP_016692812.1	2.7e-55	VIT_00s0225g00120.t01	6.1e-36	sp|Q29Q81|SMR6_ARATH	4.5e-28	NA	NA	NA	Cyclin-dependent protein kinase inhibitor SMR6 OS=Arabidopsis thaliana GN=SMR6 PE=1 SV=1
PB.8806	327	1	XP_016666315.1	2.3e-46	EOX99423	1.8e-11	NA	NA	NA	NA	NA	NA
PB.8928	327	1	XP_012456625.1	6.9e-51	EOY18549	5.5e-37	sp|Q9FT52|ATP5H_ARATH	3.2e-34	NA	GO:0005622;GO:0005622;GO:0005623;GO:0005623;GO:0005634;GO:0005634;GO:0005730;GO:0005730;GO:0005737;GO:0005737;GO:0005739;GO:0005739;GO:0009579;GO:0009579;GO:0043226;GO:0043226	ath01100;ath01100;ath01100;ath00190;ath00190;ath00190	ATP synthase subunit d, mitochondrial OS=Arabidopsis thaliana GN=At3g52300 PE=1 SV=3
PB.9083	327	1	XP_007020722.1	5.3e-51	EOY12247	1.2e-52	NA	NA	PF00327.19	GO:0003735;GO:0003735;GO:0003735;GO:0003735;GO:0003735;GO:0005198;GO:0005198;GO:0005198;GO:0005198;GO:0006412;GO:0006412;GO:0009058;GO:0009058;GO:0009058;GO:0034641;GO:0034641;GO:0034641;GO:0034641;GO:0034641;GO:0034641;GO:0042254;GO:0042254;GO:0042254	ath03010;ath03010	NA
PB.9114	327	1	XP_016715671.1	1.8e-35	GLYMA12G04510.2	2.1e-36	sp|Q9T029|RS254_ARATH	1.3e-35	PF03297.14	GO:0003735;GO:0003735;GO:0003735;GO:0003735;GO:0003735;GO:0005198;GO:0005198;GO:0005198;GO:0005198;GO:0005622;GO:0005622;GO:0005623;GO:0005623;GO:0005737;GO:0005737;GO:0005840;GO:0005840;GO:0006412;GO:0006412;GO:0009058;GO:0009058;GO:0009058;GO:0034641;GO:0034641;GO:0034641;GO:0034641;GO:0034641;GO:0034641;GO:0043226;GO:0043226	ath03010;ath03010	40S ribosomal protein S25-4 OS=Arabidopsis thaliana GN=RPS25E PE=3 SV=1
PB.9688	327	1	XP_016728446.1	8.8e-54	EOY21006	3.4e-39	NA	NA	NA	GO:0005622;GO:0005622;GO:0005623;GO:0005623;GO:0005634;GO:0005634;GO:0043226;GO:0043226	NA	NA
PB.9895	327	1	XP_012484827.1	3.3e-45	EOY27244	2.9e-38	sp|P94072|GL33_ARATH	1.1e-31	PF00190.21	GO:0005576;GO:0005576;GO:0005576;GO:0005618;GO:0005618;GO:0005618;GO:0005622;GO:0005622;GO:0005623;GO:0005623;GO:0005634;GO:0005634;GO:0030312;GO:0030312;GO:0030312;GO:0030312;GO:0043226;GO:0043226	NA	Germin-like protein subfamily 3 member 3 OS=Arabidopsis thaliana GN=GER3 PE=1 SV=1
cogentPB.1568	327	1	NA	NA	NA	NA	NA	NA	NA	NA	NA	NA
cogentPB.1729	327	1	XP_017639616.1	3.3e-45	EOY14453	2e-34	NA	NA	NA	NA	NA	NA
cogentPB.1944	327	1	NA	NA	NA	NA	NA	NA	NA	NA	NA	NA
cogentPB.2145	327	1	XP_017628910.1	6.1e-15	POPTR_0423s00210.1	2.4e-08	NA	NA	NA	NA	NA	NA
cogentPB.2237	327	1	XP_017641787.1	6.9e-51	EOY25776	2.4e-32	NA	NA	PF05391.10	GO:0003723;GO:0003723;GO:0003723;GO:0005622;GO:0005622;GO:0005623;GO:0005623;GO:0005634;GO:0005634;GO:0043226;GO:0043226	NA	NA
cogentPB.2344	327	1	XP_017620244.1	9.4e-48	GSMUA_Achr2P19180_001	1.8e-48	sp|Q941T9|GMPP2_ORYSJ	6.7e-48	PF00483.22	GO:0005622;GO:0005622;GO:0005623;GO:0005623;GO:0005634;GO:0005634;GO:0005737;GO:0005737;GO:0005829;GO:0005829;GO:0009058;GO:0009058;GO:0009058;GO:0016779;GO:0016779;GO:0016779;GO:0043226;GO:0043226	ath01100;ath01100;ath01100;ath01110;ath01110;ath01110;ath01110;ath01110;ath00051;ath00051;ath00051;ath00051;ath00051;ath00520;ath00520;ath00520;ath00520;ath00520;ath00520;ath00520	Probable mannose-1-phosphate guanylyltransferase 2 OS=Oryza sativa subsp. japonica GN=Os01g0847200 PE=2 SV=1
cogentPB.2481	327	1	XP_016700253.1	1.7e-09	NA	NA	NA	NA	NA	NA	NA	NA
cogentPB.2844	327	1	XP_017650235.1	5.6e-16	NA	NA	NA	NA	NA	NA	NA	NA
cogentPB.2907	327	1	XP_016745186.1	7.8e-10	AES90474	4.8e-09	sp|P05478|HSP16_SOYBN	6.1e-09	NA	GO:0005622;GO:0005622;GO:0005623;GO:0005623;GO:0005737;GO:0005737	ath04141;ath04141;ath04141;ath04141;ath04141;ath04141	18.5 kDa class I heat shock protein OS=Glycine max GN=HSP18.5-C PE=3 SV=1
cogentPB.2998	327	1	XP_016702259.1	7e-19	NA	NA	NA	NA	NA	NA	NA	NA
cogentPB.3131	327	1	NA	NA	NA	NA	NA	NA	NA	NA	NA	NA
cogentPB.3265	327	1	NA	NA	NA	NA	NA	NA	NA	NA	NA	NA
cogentPB.3444	327	1	XP_017645503.1	9.1e-27	EOY29869	2e-26	NA	NA	NA	NA	NA	NA
cogentPB.3570	327	1	NA	NA	NA	NA	NA	NA	NA	NA	NA	NA
cogentPB.3679	327	1	NA	NA	NA	NA	NA	NA	NA	NA	NA	NA
cogentPB.3779	327	1	XP_016753618.1	1.1e-56	AT4G22310.1	1.9e-53	sp|O49636|MPC4_ARATH	4.8e-54	PF03650.12	GO:0005622;GO:0005622;GO:0005623;GO:0005623;GO:0005737;GO:0005737;GO:0005739;GO:0005739;GO:0043226;GO:0043226	NA	Mitochondrial pyruvate carrier 4 OS=Arabidopsis thaliana GN=MPC4 PE=3 SV=1
cogentPB.400	327	1	XP_016730196.1	5.3e-35	EOY25523	2e-23	sp|O04893|AGLU_SPIOL	6.3e-14	NA	GO:0005576;GO:0005576;GO:0005576;GO:0005622;GO:0005622;GO:0005623;GO:0005623;GO:0005737;GO:0005737;GO:0005773;GO:0005773;GO:0005975;GO:0005975;GO:0005975;GO:0005975;GO:0043226;GO:0043226	ath01100;ath01100;ath01100;ath00500;ath00500;ath00500;ath00500;ath00500;ath00052;ath00052;ath00052	Alpha-glucosidase OS=Spinacia oleracea PE=1 SV=1
cogentPB.4167	327	1	KHG26235.1	2.5e-48	EOY30118	9e-48	sp|Q9SMZ4|AASS_ARATH	2.5e-42	PF05222.14	NA	NA	Alpha-aminoadipic semialdehyde synthase OS=Arabidopsis thaliana GN=LKR/SDH PE=1 SV=1
cogentPB.4269	327	1	NA	NA	NA	NA	NA	NA	NA	NA	NA	NA
cogentPB.4341	327	1	NA	NA	NA	NA	NA	NA	NA	NA	NA	NA
cogentPB.4568	327	1	NA	NA	NA	NA	NA	NA	NA	NA	NA	NA
cogentPB.467	327	1	KHG01118.1	7.7e-50	EOX91672	5.7e-50	sp|O81108|ACA2_ARATH	6.9e-45	PF00122.19	GO:0005622;GO:0005622;GO:0005623;GO:0005623;GO:0005737;GO:0005737;GO:0005783;GO:0005783;GO:0005783;GO:0005886;GO:0005886;GO:0005886;GO:0006810;GO:0006810;GO:0043226;GO:0043226	NA	Calcium-transporting ATPase 2, plasma membrane-type OS=Arabidopsis thaliana GN=ACA2 PE=1 SV=1
cogentPB.480	327	1	XP_016712523.1	3.1e-51	EOY32015	1e-46	sp|O64481|SBT25_ARATH	5.3e-37	PF05922.15	GO:0005576;GO:0005576;GO:0005576;GO:0005618;GO:0005618;GO:0005618;GO:0005623;GO:0005623;GO:0030312;GO:0030312;GO:0030312;GO:0030312	NA	Subtilisin-like protease SBT2.5 OS=Arabidopsis thaliana GN=SBT2.5 PE=2 SV=1
cogentPB.4920	327	1	XP_017620826.1	1.8e-43	EOX91153	5.5e-29	NA	NA	NA	GO:0005622;GO:0005622;GO:0005623;GO:0005623;GO:0005737;GO:0005737;GO:0005739;GO:0005739;GO:0043226;GO:0043226	NA	NA
cogentPB.5095	327	1	KHG09916.1	1.3e-57	EOY25016	2.2e-49	sp|Q9T009|LACS5_ARATH	5e-43	NA	GO:0005622;GO:0005622;GO:0005623;GO:0005623;GO:0005634;GO:0005634;GO:0043226;GO:0043226	ath01100;ath01100;ath01100;ath00061;ath00061;ath00061;ath00061;ath00071;ath00071;ath00071;ath00071;ath01212;ath01212;ath01212;ath01212;ath04146;ath04146	Long chain acyl-CoA synthetase 5 OS=Arabidopsis thaliana GN=LACS5 PE=2 SV=1
PB.10034	330	1	XP_016671900.1	4.1e-51	EOY33335	2.8e-36	sp|Q9FV71|E2FB_ARATH	4.3e-10	NA	GO:0003677;GO:0003677;GO:0003677;GO:0005622;GO:0005622;GO:0005623;GO:0005623;GO:0005634;GO:0005634;GO:0005737;GO:0005737;GO:0043226;GO:0043226	NA	Transcription factor E2FB OS=Arabidopsis thaliana GN=E2FB PE=1 SV=1
PB.10218	330	1	XP_016671558.1	2.6e-53	EOY09229	6.5e-46	NA	NA	PF03942.14	GO:0005622;GO:0005622;GO:0005623;GO:0005623;GO:0005634;GO:0005634;GO:0043226;GO:0043226	NA	NA
PB.10920	330	1	XP_017980863.1	1.5e-40	EOY15880	3.4e-42	NA	NA	NA	GO:0005622;GO:0005622;GO:0005623;GO:0005623;GO:0005737;GO:0005737;GO:0005739;GO:0005739;GO:0043226;GO:0043226	NA	NA
PB.1094	330	1	XP_016693216.1	1.2e-23	EOX95260	6e-15	NA	NA	NA	NA	NA	NA
PB.13147	330	1	NA	NA	NA	NA	NA	NA	NA	NA	NA	NA
PB.13443	330	1	XP_016667358.1	1.1e-48	EOY11466	5.2e-43	sp|F4J7A7|PPD7_ARATH	7.1e-21	NA	GO:0015979;GO:0015979	NA	PsbP domain-containing protein 7, chloroplastic OS=Arabidopsis thaliana GN=PPD7 PE=2 SV=1
PB.13874	330	1	XP_017629879.1	9.8e-53	EOY15297	3.4e-42	sp|O81788|WOX13_ARATH	1.7e-27	NA	GO:0003677;GO:0003677;GO:0003677;GO:0005622;GO:0005622;GO:0005623;GO:0005623;GO:0005634;GO:0005634;GO:0043226;GO:0043226	NA	WUSCHEL-related homeobox 13 OS=Arabidopsis thaliana GN=WOX13 PE=2 SV=1
PB.1424	330	1	XP_017646002.1	4.5e-50	EOX93596	1.5e-29	sp|Q9SSF0|HIP16_ARATH	1.9e-10	NA	GO:0005622;GO:0005622;GO:0005623;GO:0005623;GO:0005634;GO:0005634;GO:0043226;GO:0043226	NA	Heavy metal-associated isoprenylated plant protein 16 OS=Arabidopsis thaliana GN=HIPP16 PE=2 SV=1
PB.15339	330	1	XP_016741732.1	2.5e-40	EOY21947	1.7e-38	NA	NA	NA	NA	NA	NA
PB.157	330	1	XP_017648932.1	3.7e-52	EOY30073	9.1e-48	sp|O64842|PBL12_ARATH	2.1e-33	PF07714.16	GO:0005623;GO:0005623;GO:0005886;GO:0005886;GO:0005886;GO:0016301;GO:0016301;GO:0016301	NA	Probable serine/threonine-protein kinase PBL12 OS=Arabidopsis thaliana GN=PBL12 PE=2 SV=1
PB.16010	330	1	XP_016725082.1	4.1e-43	EOY23137	5e-22	NA	NA	NA	NA	NA	NA
PB.16834	330	1	XP_017604583.1	6.6e-49	EOY33347	1.2e-31	NA	NA	NA	GO:0005622;GO:0005622;GO:0005623;GO:0005623;GO:0005634;GO:0005634;GO:0043226;GO:0043226	NA	NA
PB.17155	330	1	XP_016688865.1	3.2e-56	EOY26154	2.1e-52	sp|Q6ETL2|TLP4_ORYSJ	1e-40	PF01167.17	NA	NA	Tubby-like protein 4 OS=Oryza sativa subsp. japonica GN=TULP4 PE=3 SV=2
PB.17970	330	1	XP_012446711.1	5e-57	POPTR_0002s11370.1	5.9e-47	NA	NA	NA	GO:0005576;GO:0005576;GO:0005576;GO:0005618;GO:0005618;GO:0005618;GO:0005623;GO:0005623;GO:0030312;GO:0030312;GO:0030312;GO:0030312	NA	NA
PB.19196	330	1	XP_016738358.1	5.5e-48	GLYMA13G20360.2	8.6e-30	NA	NA	NA	NA	NA	NA
PB.19845	330	2	NA	NA	NA	NA	NA	NA	NA	NA	NA	NA
PB.20660	330	1	XP_016753484.1	6.8e-54	EOY27386	1.6e-36	NA	NA	NA	GO:0005622;GO:0005622;GO:0005623;GO:0005623;GO:0005634;GO:0005634;GO:0043226;GO:0043226	NA	NA
PB.21873	330	1	XP_016678265.1	2.7e-55	VIT_05s0077g00410.t01	3.7e-49	sp|Q9LUV2|POP3_ARATH	7.5e-47	PF07876.11	GO:0005622;GO:0005622;GO:0005623;GO:0005623;GO:0005737;GO:0005737;GO:0005829;GO:0005829;GO:0005886;GO:0005886;GO:0005886	NA	Stress-response A/B barrel domain-containing protein HS1 OS=Arabidopsis thaliana GN=HS1 PE=1 SV=1
PB.22022	330	1	XP_016678487.1	3.5e-10	NA	NA	NA	NA	NA	NA	NA	NA
PB.22292	330	1	NA	NA	NA	NA	NA	NA	NA	NA	NA	NA
PB.22445	330	1	XP_016700515.1	1.7e-33	EOY05972	2.8e-28	NA	NA	NA	GO:0005622;GO:0005622;GO:0005623;GO:0005623;GO:0005737;GO:0005737;GO:0005739;GO:0005739;GO:0043226;GO:0043226	NA	NA
PB.22581	330	1	NA	NA	NA	NA	NA	NA	NA	NA	NA	NA
PB.23045	330	1	XP_016742293.1	8.6e-33	EOY17952	7.3e-13	NA	NA	NA	NA	NA	NA
PB.25457	330	1	EOY14029.1	2.4e-06	EOY14029	5.4e-08	NA	NA	NA	NA	NA	NA
PB.26423	330	1	XP_016721759.1	1.7e-20	EOX93796	3.5e-15	NA	NA	NA	GO:0005622;GO:0005622;GO:0005623;GO:0005623;GO:0005737;GO:0005737;GO:0005739;GO:0005739;GO:0043226;GO:0043226	NA	NA
PB.2939	330	1	XP_017641012.1	2.6e-53	POPTR_0002s12550.1	2.7e-39	sp|Q9FH94|ERF10_ARATH	2.8e-33	PF00847.19	GO:0003677;GO:0003677;GO:0003677;GO:0005622;GO:0005622;GO:0005623;GO:0005623;GO:0005634;GO:0005634;GO:0043226;GO:0043226	NA	Ethylene-responsive transcription factor ERF010 OS=Arabidopsis thaliana GN=ERF010 PE=2 SV=1
PB.2983	330	1	XP_016707148.1	1.6e-31	NA	NA	NA	NA	NA	NA	NA	NA
PB.4164	330	1	XP_016740821.1	1.9e-35	EOX91931	5.6e-29	sp|Q8GWU7|SKI34_ARATH	3.9e-19	NA	GO:0005622;GO:0005622;GO:0005623;GO:0005623;GO:0005737;GO:0005737;GO:0005739;GO:0005739;GO:0043226;GO:0043226	NA	Protein SKIP34 OS=Arabidopsis thaliana GN=SKIP34 PE=1 SV=1
PB.4477	330	1	KHG13786.1	8.3e-36	EOY24908	1.6e-31	sp|Q9SUQ7|CHX17_ARATH	1.8e-24	NA	NA	NA	Cation/H(+) antiporter 17 OS=Arabidopsis thaliana GN=CHX17 PE=1 SV=1
PB.5254	330	1	XP_017608637.1	7.7e-50	Tp57577_TGAC_v2_mRNA12104	2.2e-49	sp|Q80XC2|TRM61_MOUSE	1.3e-27	PF08704.9	GO:0005622;GO:0005622;GO:0005623;GO:0005623;GO:0005634;GO:0005634;GO:0043226;GO:0043226	NA	tRNA (adenine(58)-N(1))-methyltransferase catalytic subunit TRMT61A OS=Mus musculus GN=Trmt61a PE=1 SV=1
PB.6025	330	1	OMO96016.1	2.1e-18	NA	NA	NA	NA	NA	NA	NA	NA
PB.8452	330	4	XP_017646851.1	5.9e-50	EOY01224	6.7e-51	sp|Q9SKC9|NDUB7_ARATH	2e-36	PF05676.12	GO:0005622;GO:0005622;GO:0005623;GO:0005623;GO:0005737;GO:0005737;GO:0005739;GO:0005739;GO:0043226;GO:0043226	ath01100;ath01100;ath01100;ath00190;ath00190;ath00190	NADH dehydrogenase [ubiquinone] 1 beta subcomplex subunit 7 OS=Arabidopsis thaliana GN=At2g02050 PE=3 SV=1
PB.9150	330	1	XP_012480429.1	9.2e-43	EOX97809	1.8e-35	sp|P33081|AX15A_SOYBN	1.4e-24	PF02519.13	GO:0005623;GO:0005623;GO:0005886;GO:0005886;GO:0005886	ath04075;ath04075;ath04075;ath04075;ath04075	Auxin-induced protein 15A OS=Glycine max PE=2 SV=1
cogentPB.1120	330	1	NA	NA	NA	NA	NA	NA	NA	NA	NA	NA
cogentPB.1772	330	1	NA	NA	NA	NA	NA	NA	NA	NA	NA	NA
cogentPB.2929	330	1	XP_016709302.1	3.1e-14	NA	NA	NA	NA	NA	NA	NA	NA
cogentPB.3650	330	1	NA	NA	NA	NA	NA	NA	NA	NA	NA	NA
cogentPB.386	330	1	XP_016718656.1	8.1e-23	NA	NA	NA	NA	NA	NA	NA	NA
cogentPB.4066	330	1	NA	NA	NA	NA	NA	NA	NA	NA	NA	NA
cogentPB.4081	330	1	NA	NA	NA	NA	NA	NA	NA	NA	NA	NA
cogentPB.4130	330	1	KHN40404.1	1e-25	GLYMA01G01370.1	2.3e-27	sp|P25697|KPPR_ARATH	1.3e-27	NA	GO:0005622;GO:0005622;GO:0005623;GO:0005623;GO:0005737;GO:0005737;GO:0005829;GO:0005829;GO:0009058;GO:0009058;GO:0009058;GO:0009579;GO:0009579	ath01100;ath01100;ath01100;ath01200;ath01200;ath01200;ath00710;ath00710;ath00710;ath00710;ath00710;ath00710	Phosphoribulokinase, chloroplastic OS=Arabidopsis thaliana GN=At1g32060 PE=2 SV=1
cogentPB.4522	330	1	XP_016727698.1	6.8e-46	EOY07042	7.2e-45	sp|Q5XPJ9|SCAR2_ARATH	8e-41	NA	GO:0005622;GO:0005622;GO:0005623;GO:0005623;GO:0005737;GO:0005737;GO:0005856;GO:0005856;GO:0005886;GO:0005886;GO:0005886;GO:0043226;GO:0043226	NA	Protein SCAR2 OS=Arabidopsis thaliana GN=SCAR2 PE=1 SV=1
cogentPB.4760	330	1	EOY08566.1	1.2e-31	EOY08566	2.8e-33	sp|Q93YS4|AB22G_ARATH	1.7e-22	NA	GO:0005622;GO:0005622;GO:0005623;GO:0005623;GO:0005737;GO:0005737;GO:0005739;GO:0005739;GO:0005886;GO:0005886;GO:0005886;GO:0043226;GO:0043226	NA	ABC transporter G family member 22 OS=Arabidopsis thaliana GN=ABCG22 PE=1 SV=1
cogentPB.543	330	1	NP_001313851.1	4.6e-42	EOY27393	2.2e-41	sp|P83948|PME3_CITSI	1e-40	PF01095.18	GO:0005618;GO:0005618;GO:0005618;GO:0005622;GO:0005622;GO:0005623;GO:0005623;GO:0005737;GO:0005737;GO:0005886;GO:0005886;GO:0005886;GO:0030312;GO:0030312;GO:0030312;GO:0030312	ath01100;ath01100;ath01100;ath00040;ath00040;ath00040;ath00040;ath00040;ath00500;ath00500;ath00500;ath00500;ath00500	Pectinesterase 3 OS=Citrus sinensis PE=1 SV=1
cogentPB.999	330	1	XP_017633447.1	9.8e-53	EOX98081	7.3e-29	sp|Q38898|AKT2_ARATH	6.8e-24	NA	NA	NA	Potassium channel AKT2/3 OS=Arabidopsis thaliana GN=AKT2 PE=1 SV=1
PB.10174	333	1	XP_017608683.1	8.4e-28	POPTR_0019s11360.1	1.5e-13	sp|Q8GWK5|GASA9_ARATH	6.9e-08	PF02704.13	GO:0005576;GO:0005576;GO:0005576	NA	Gibberellin-regulated protein 9 OS=Arabidopsis thaliana GN=GASA9 PE=3 SV=1
PB.10450	333	1	XP_014492606.1	2.2e-12	EMJ08594	2.1e-15	NA	NA	NA	NA	NA	NA
PB.10568	333	1	XP_016725346.1	9e-06	OMO85008	2.3e-06	sp|P17639|EMB1_DAUCA	4.5e-07	PF00477.16	GO:0005622;GO:0005622;GO:0005623;GO:0005623;GO:0005737;GO:0005737;GO:0005829;GO:0005829	NA	Protein EMB-1 OS=Daucus carota GN=EMB-1 PE=1 SV=1
PB.10584	333	1	XP_016671027.1	5.8e-53	EOY07062	6.2e-44	NA	NA	PF01187.17	GO:0005622;GO:0005622;GO:0005623;GO:0005623;GO:0005737;GO:0005737;GO:0005777;GO:0005777;GO:0043226;GO:0043226	NA	NA
PB.11721	333	1	XP_012489328.1	4.2e-27	EOX92359	1.8e-11	NA	NA	NA	NA	NA	NA
PB.11888	333	1	XP_017615236.1	1.6e-42	EOY32285	8.9e-43	sp|O22349|TBA3_ELEIN	4.7e-41	PF00091.24	NA	ath04145;ath04145	Tubulin alpha-3 chain OS=Eleusine indica GN=TUBA3 PE=2 SV=1
PB.11904	333	1	XP_016694957.1	8.2e-15	OMO69531	1.9e-13	sp|P38389|SC61B_ARATH	1.6e-12	PF03911.15	GO:0006810;GO:0006810;GO:0008565;GO:0008565;GO:0008565;GO:0008565	ath04141;ath04141;ath04141;ath04141;ath04141;ath04141;ath04145;ath04145;ath03060;ath03060;ath03060	Protein transport protein Sec61 subunit beta OS=Arabidopsis thaliana GN=At2g45070 PE=1 SV=1
PB.1281	333	1	XP_016743608.1	1.8e-38	Solyc01g094560.2.1	2.7e-39	sp|O80929|RL361_ARATH	1.4e-32	PF01158.17	GO:0003735;GO:0003735;GO:0003735;GO:0003735;GO:0003735;GO:0005198;GO:0005198;GO:0005198;GO:0005198;GO:0005622;GO:0005622;GO:0005623;GO:0005623;GO:0005737;GO:0005737;GO:0005829;GO:0005829;GO:0005840;GO:0005840;GO:0006412;GO:0006412;GO:0009058;GO:0009058;GO:0009058;GO:0034641;GO:0034641;GO:0034641;GO:0034641;GO:0034641;GO:0034641;GO:0043226;GO:0043226	ath03010;ath03010	60S ribosomal protein L36-1 OS=Arabidopsis thaliana GN=RPL36A PE=3 SV=1
PB.13036	333	1	XP_016697801.1	4.2e-11	EOX92151	1.2e-07	NA	NA	NA	NA	NA	NA
PB.13535	333	1	XP_016665613.1	5.8e-29	NA	NA	NA	NA	PF03107.15	NA	NA	NA
PB.13587	333	1	XP_017628287.1	3.2e-43	EOY25754	3.6e-28	sp|Q40392|TMVRN_NICGU	2.7e-12	PF00931.21	GO:0005622;GO:0005622;GO:0005623;GO:0005623;GO:0005737;GO:0005737;GO:0007165;GO:0007165;GO:0007165	NA	TMV resistance protein N OS=Nicotiana glutinosa GN=N PE=1 SV=1
PB.1359	333	1	AMC32660.1	3.7e-52	scaffold_104084.1	8.6e-54	sp|A4QJG0|RR7_AETCO	2.2e-54	PF00177.20	NA	ath03010;ath03010	30S ribosomal protein S7, chloroplastic OS=Aethionema cordifolium GN=rps7-A PE=3 SV=1
PB.14922	333	1	XP_016694594.1	5.1e-17	NA	NA	NA	NA	NA	NA	NA	NA
PB.15159	333	2	XP_017634827.1	1.4e-51	EOY01450	2.2e-25	NA	NA	PF10914.7	NA	NA	NA
PB.1552	333	1	XP_017628902.1	4.3e-56	EOY03786	3.1e-51	NA	NA	NA	GO:0005576;GO:0005576;GO:0005576	NA	NA
PB.1569	333	1	EOY03727.1	1.4e-22	EOY03727	3.2e-24	NA	NA	NA	NA	NA	NA
PB.16101	333	2	XP_016682249.1	3.4e-61	OMO64252	5.2e-59	sp|O13896|RPC10_SCHPO	3e-19	PF14803.5;PF01096.17	GO:0003677;GO:0003677;GO:0003677;GO:0005622;GO:0005622;GO:0005623;GO:0005623;GO:0005634;GO:0005634;GO:0005730;GO:0005730;GO:0005737;GO:0005737;GO:0043226;GO:0043226	ath01100;ath01100;ath01100;ath00230;ath00230;ath00230;ath00240;ath00240;ath00240;ath03020;ath03020;ath03020	DNA-directed RNA polymerase III subunit RPC10 OS=Schizosaccharomyces pombe (strain 972 / ATCC 24843) GN=rpc11 PE=3 SV=1
PB.1651	333	1	XP_012490377.1	6.8e-54	EOX93519	1.5e-37	NA	NA	NA	NA	NA	NA
PB.17380	333	1	XP_017606069.1	1e-33	NA	NA	NA	NA	NA	GO:0005576;GO:0005576;GO:0005576;GO:0005623;GO:0005623;GO:0005886;GO:0005886;GO:0005886	NA	NA
PB.17487	333	1	XP_012441825.1	5e-12	EOY28097	6.4e-09	NA	NA	NA	NA	NA	NA
PB.1766	333	1	XP_016747864.1	6.6e-41	EOY03457	4.4e-34	sp|Q9LJW5|MIF2_ARATH	2.2e-30	PF04770.11	GO:0003677;GO:0003677;GO:0003677;GO:0005622;GO:0005622;GO:0005623;GO:0005623;GO:0005634;GO:0005634;GO:0043226;GO:0043226	NA	Mini zinc finger protein 2 OS=Arabidopsis thaliana GN=MIF2 PE=1 SV=1
PB.17878	333	1	BAH94350.1	1e-09	OS08T0473800-01	2.4e-11	NA	NA	NA	NA	NA	NA
PB.18483	333	1	XP_016729384.1	1.9e-11	GLYMA06G14910.1	1.9e-08	NA	NA	NA	NA	NA	NA
PB.18531	333	1	XP_017605944.1	2.1e-18	NA	NA	NA	NA	NA	NA	NA	NA
PB.19069	333	1	XP_016737864.1	2.8e-39	POPTR_0006s22230.1	2.7e-31	NA	NA	NA	GO:0005622;GO:0005622;GO:0005623;GO:0005623;GO:0005634;GO:0005634;GO:0043226;GO:0043226	NA	NA
PB.19319	333	1	KHG00897.1	9.9e-45	EOY25622	2.1e-39	sp|Q9C923|NUG2_ARATH	4.8e-17	NA	GO:0003924;GO:0003924;GO:0003924;GO:0005622;GO:0005622;GO:0005623;GO:0005623;GO:0005634;GO:0005634;GO:0005730;GO:0005730;GO:0042254;GO:0042254;GO:0042254;GO:0043226;GO:0043226	ath03008;ath03008;ath03008;ath03008;ath03008	Nuclear/nucleolar GTPase 2 OS=Arabidopsis thaliana GN=NUG2 PE=1 SV=1
PB.19480	333	1	XP_016729654.1	5.6e-56	EMJ25237	5.4e-48	sp|O65695|SAU50_ARATH	4e-40	PF02519.13	NA	ath04075;ath04075;ath04075;ath04075;ath04075	Auxin-responsive protein SAUR50 OS=Arabidopsis thaliana GN=SAUR50 PE=1 SV=1
PB.21064	333	1	XP_016752090.1	5.4e-35	POPTR_0001s16630.1	5.2e-35	sp|Q9LQI9|UBP1B_ARATH	1.6e-33	PF00076.21	GO:0003723;GO:0003723;GO:0003723;GO:0005622;GO:0005622;GO:0005623;GO:0005623;GO:0005634;GO:0005634;GO:0006397;GO:0006397;GO:0006397;GO:0034641;GO:0034641;GO:0034641;GO:0034641;GO:0034641;GO:0034641;GO:0043226;GO:0043226	NA	Oligouridylate-binding protein 1B OS=Arabidopsis thaliana GN=UBP1B PE=1 SV=1
PB.21100	333	1	EOY27907.1	3.3e-24	EOY27907	7.6e-26	NA	NA	NA	NA	NA	NA
PB.21995	333	1	KHG01913.1	9.6e-24	VIT_07s0031g00700.t01	2.3e-22	sp|Q7F0J0|CML13_ORYSJ	2.9e-22	PF00036.31;PF13499.5	GO:0005623;GO:0005623;GO:0005886;GO:0005886;GO:0005886	ath04626;ath04626;ath04626	Probable calcium-binding protein CML13 OS=Oryza sativa subsp. japonica GN=CML13 PE=2 SV=1
PB.2237	333	1	OMO53501.1	8.1e-39	OMO53501	1.9e-40	NA	NA	NA	GO:0003677;GO:0003677;GO:0003677;GO:0005622;GO:0005622;GO:0005623;GO:0005623;GO:0005634;GO:0005634;GO:0005737;GO:0005737;GO:0005829;GO:0005829;GO:0043226;GO:0043226	NA	NA
PB.24297	333	2	XP_012458857.1	8.9e-54	POPTR_0009s11990.1	4.6e-31	sp|F4JVB8|RADL1_ARATH	8.7e-27	PF00249.30	GO:0003677;GO:0003677;GO:0003677;GO:0005622;GO:0005622;GO:0005623;GO:0005623;GO:0005634;GO:0005634;GO:0043226;GO:0043226	NA	Protein RADIALIS-like 1 OS=Arabidopsis thaliana GN=RL1 PE=2 SV=1
PB.24645	333	1	XP_016705886.1	6.6e-49	OMP05003	7.3e-45	sp|O82628|VATG1_ARATH	5.4e-37	PF03179.14	GO:0005622;GO:0005622;GO:0005623;GO:0005623;GO:0005737;GO:0005737;GO:0005773;GO:0005773;GO:0005794;GO:0005794;GO:0005794;GO:0005829;GO:0005829;GO:0005886;GO:0005886;GO:0005886;GO:0043226;GO:0043226	ath01100;ath01100;ath01100;ath00190;ath00190;ath00190;ath04145;ath04145	V-type proton ATPase subunit G1 OS=Arabidopsis thaliana GN=VHA-G1 PE=1 SV=1
PB.24821	333	1	NA	NA	NA	NA	NA	NA	NA	NA	NA	NA
PB.25346	333	1	XP_016675544.1	8.4e-20	EOY11531	5.8e-18	sp|Q10LN5|SWT16_ORYSJ	7.1e-13	PF03083.15	GO:0005623;GO:0005623;GO:0005886;GO:0005886;GO:0005886	NA	Bidirectional sugar transporter SWEET16 OS=Oryza sativa subsp. japonica GN=SWEET16 PE=3 SV=1
PB.266	333	1	XP_012444470.1	6.9e-30	EOY29522	2.3e-30	sp|Q9M098|EBFC1_ARATH	2.7e-28	PF02575.15	GO:0003677;GO:0003677;GO:0003677	NA	Nucleoid-associated protein At4g30620, chloroplastic OS=Arabidopsis thaliana GN=At4g30620 PE=1 SV=1
PB.5018	333	1	NA	NA	NA	NA	NA	NA	NA	NA	NA	NA
PB.5771	333	1	XP_016703751.1	4.3e-32	EOX96444	1.7e-25	sp|Q0WRJ7|FK202_ARATH	9e-16	NA	GO:0005576;GO:0005576;GO:0005576;GO:0005622;GO:0005622;GO:0005623;GO:0005623;GO:0009579;GO:0009579;GO:0016491;GO:0016491;GO:0016491	NA	Peptidyl-prolyl cis-trans isomerase FKBP20-2, chloroplastic OS=Arabidopsis thaliana GN=FKBP20-2 PE=1 SV=1
PB.5905	333	1	XP_016697782.1	1.5e-48	EOX95078	6.2e-44	NA	NA	PF05347.14	NA	NA	NA
PB.6109	333	1	XP_016702422.1	1.2e-53	EOY23136	1.2e-36	NA	NA	NA	NA	NA	NA
PB.6207	333	1	XP_016723904.1	3.4e-13	NA	NA	NA	NA	NA	NA	NA	NA
PB.6315	333	1	XP_016682249.1	8.9e-62	OMO64252	1.4e-59	sp|O13896|RPC10_SCHPO	7.9e-20	PF02150.15;PF01096.17	GO:0003677;GO:0003677;GO:0003677;GO:0005622;GO:0005622;GO:0005623;GO:0005623;GO:0005634;GO:0005634;GO:0005730;GO:0005730;GO:0005737;GO:0005737;GO:0043226;GO:0043226	ath01100;ath01100;ath01100;ath00230;ath00230;ath00230;ath00240;ath00240;ath00240;ath03020;ath03020;ath03020	DNA-directed RNA polymerase III subunit RPC10 OS=Schizosaccharomyces pombe (strain 972 / ATCC 24843) GN=rpc11 PE=3 SV=1
PB.7085	333	1	NA	NA	NA	NA	NA	NA	NA	NA	NA	NA
PB.7697	333	1	EOY05942.1	1.1e-22	EOY05942	2.4e-24	NA	NA	NA	NA	NA	NA
PB.7742	333	1	BAS82209.1	7.6e-53	OS03T0139100-00	1.7e-54	sp|Q07760|RL23_TOBAC	1.1e-53	PF00238.18	GO:0003735;GO:0003735;GO:0003735;GO:0003735;GO:0003735;GO:0005198;GO:0005198;GO:0005198;GO:0005198;GO:0005622;GO:0005622;GO:0005623;GO:0005623;GO:0005634;GO:0005634;GO:0005730;GO:0005730;GO:0005737;GO:0005737;GO:0005840;GO:0005840;GO:0006412;GO:0006412;GO:0009058;GO:0009058;GO:0009058;GO:0034641;GO:0034641;GO:0034641;GO:0034641;GO:0034641;GO:0034641;GO:0043226;GO:0043226	ath03010;ath03010	60S ribosomal protein L23 OS=Nicotiana tabacum GN=RPL23 PE=2 SV=1
PB.7832	333	1	XP_016727384.1	8.1e-39	OMO53501	1.2e-39	NA	NA	NA	GO:0003677;GO:0003677;GO:0003677;GO:0005622;GO:0005622;GO:0005623;GO:0005623;GO:0005634;GO:0005634;GO:0005737;GO:0005737;GO:0005829;GO:0005829;GO:0043226;GO:0043226	NA	NA
PB.8103	333	1	XP_012478080.1	3.3e-24	EOY14715	9.3e-24	NA	NA	PF11779.7	GO:0005622;GO:0005622;GO:0005623;GO:0005623;GO:0005737;GO:0005737;GO:0005739;GO:0005739;GO:0005783;GO:0005783;GO:0005783;GO:0043226;GO:0043226	NA	NA
PB.8393	333	1	XP_012478789.1	5.4e-43	EOY01645	7.1e-40	sp|Q9FDW8|CYB5A_ARATH	1.7e-27	PF00173.27	NA	NA	Cytochrome b5 isoform A OS=Arabidopsis thaliana GN=CB5-A PE=1 SV=1
PB.8461	333	1	XP_017611223.1	1.9e-35	EOY01088	2.1e-23	NA	NA	NA	GO:0005622;GO:0005622;GO:0005623;GO:0005623;GO:0005634;GO:0005634;GO:0043226;GO:0043226	NA	NA
PB.9121	333	1	XP_016691563.1	1.3e-36	EOX97943	6.9e-27	NA	NA	NA	GO:0005622;GO:0005622;GO:0005623;GO:0005623;GO:0005737;GO:0005737;GO:0005739;GO:0005739;GO:0043226;GO:0043226	NA	NA
PB.9963	333	3	ONM51679.1	1.1e-62	EMT21564	1.8e-64	sp|P0DI19|PHF5A_ARATH	6.1e-65	PF03660.13	NA	ath03040;ath03040	PHD finger-like domain-containing protein 5A OS=Arabidopsis thaliana GN=At2g30000 PE=3 SV=1
PB.9990	333	2	XP_016730429.1	3.3e-56	EOY33586	3.9e-46	NA	NA	PF11326.7	NA	NA	NA
cogentPB.1440	333	1	KHG00428.1	1e-33	EOY22895	2.3e-30	sp|Q8VYC8|RIN2_ARATH	3.2e-21	NA	GO:0005623;GO:0005623;GO:0005886;GO:0005886;GO:0005886;GO:0016874;GO:0016874;GO:0016874	ath04141;ath04141;ath04141;ath04141;ath04141;ath04141	E3 ubiquitin protein ligase RIN2 OS=Arabidopsis thaliana GN=RIN2 PE=1 SV=1
cogentPB.1789	333	1	XP_016723254.1	4.7e-55	GLYMA09G34940.4	1.3e-54	sp|C0LGL9|FEI2_ARATH	2.9e-54	PF00069.24	GO:0005623;GO:0005623;GO:0005886;GO:0005886;GO:0005886;GO:0016301;GO:0016301;GO:0016301	NA	LRR receptor-like serine/threonine-protein kinase FEI 2 OS=Arabidopsis thaliana GN=FEI2 PE=1 SV=1
cogentPB.197	333	1	XP_016680827.1	5.6e-40	EOY07111	1.3e-38	sp|Q9FJD4|IMB1_ARATH	1.1e-24	PF03810.18	GO:0005622;GO:0005622;GO:0005623;GO:0005623;GO:0005737;GO:0005737;GO:0005829;GO:0005829	ath03013;ath03013;ath03013	Importin subunit beta-1 OS=Arabidopsis thaliana GN=KPNB1 PE=1 SV=1
cogentPB.2105	333	1	KHG05072.1	4e-30	EOY00892	1.8e-27	sp|Q9ZU40|QSOX2_ARATH	1e-14	NA	GO:0005576;GO:0005576;GO:0005576;GO:0005615;GO:0005615;GO:0005615;GO:0005622;GO:0005622;GO:0005623;GO:0005623;GO:0005737;GO:0005737;GO:0005768;GO:0005768;GO:0005773;GO:0005773;GO:0005794;GO:0005794;GO:0005794;GO:0006457;GO:0006457;GO:0006457;GO:0043226;GO:0043226	NA	Sulfhydryl oxidase 2 OS=Arabidopsis thaliana GN=QSOX2 PE=2 SV=2
cogentPB.2306	333	3	XP_017256449.1	1.1e-08	BRADI2G49480.1	2.6e-10	NA	NA	PF13966.5	GO:0005622;GO:0005622;GO:0005623;GO:0005623;GO:0005737;GO:0005737;GO:0005739;GO:0005739;GO:0043226;GO:0043226	NA	NA
cogentPB.2487	333	1	XP_017639272.1	2.5e-56	POPTR_0016s11960.1	2e-50	sp|O80434|LAC4_ARATH	7.8e-44	PF07732.14	GO:0005576;GO:0005576;GO:0005576;GO:0016491;GO:0016491;GO:0016491	NA	Laccase-4 OS=Arabidopsis thaliana GN=IRX12 PE=2 SV=2
cogentPB.2522	333	1	XP_017618891.1	1.6e-26	EOY20996	6.9e-19	NA	NA	NA	NA	NA	NA
cogentPB.2583	333	1	XP_017637903.1	6.2e-15	EOY02010	1.8e-11	NA	NA	NA	NA	NA	NA
cogentPB.2725	333	1	XP_017603245.1	1.4e-27	EOY16690	4.2e-24	sp|Q9MA75|VIP1_ARATH	6.5e-06	NA	GO:0001071;GO:0001071;GO:0001071;GO:0001071;GO:0001071;GO:0001071;GO:0001071;GO:0005622;GO:0005622;GO:0005623;GO:0005623;GO:0005634;GO:0005634;GO:0005737;GO:0005737;GO:0005829;GO:0005829;GO:0043226;GO:0043226	NA	Transcription factor VIP1 OS=Arabidopsis thaliana GN=VIP1 PE=1 SV=1
cogentPB.2760	333	1	NA	NA	NA	NA	NA	NA	NA	NA	NA	NA
cogentPB.3408	333	1	XP_017631232.1	4.1e-06	EOX93109	2.1e-07	NA	NA	NA	GO:0005618;GO:0005618;GO:0005618;GO:0005622;GO:0005622;GO:0005623;GO:0005623;GO:0005737;GO:0005737;GO:0005773;GO:0005773;GO:0005829;GO:0005829;GO:0005886;GO:0005886;GO:0005886;GO:0030312;GO:0030312;GO:0030312;GO:0030312;GO:0043226;GO:0043226	ath00480;ath00480;ath00480	NA
cogentPB.4004	333	1	XP_016686976.1	5.3e-14	NA	NA	NA	NA	NA	NA	NA	NA
cogentPB.410	333	1	KHG12791.1	5.3e-30	OMO74978	2.7e-31	sp|F4KBP5|CHR4_ARATH	3.2e-29	PF00271.30	NA	NA	Protein CHROMATIN REMODELING 4 OS=Arabidopsis thaliana GN=CHR4 PE=2 SV=1
cogentPB.4213	333	1	XP_016724360.1	1.2e-26	EOX96957	4.4e-26	sp|Q9C8H0|AB12C_ARATH	2.2e-22	NA	NA	NA	ABC transporter C family member 12 OS=Arabidopsis thaliana GN=ABCC12 PE=2 SV=1
cogentPB.4757	333	1	XP_016688091.1	3.9e-33	EOY27894	1.4e-11	NA	NA	NA	GO:0005622;GO:0005622;GO:0005623;GO:0005623;GO:0005737;GO:0005737;GO:0005739;GO:0005739;GO:0005886;GO:0005886;GO:0005886;GO:0043226;GO:0043226	NA	NA
cogentPB.4802	333	2	XP_017637848.1	2.5e-19	NA	NA	NA	NA	NA	NA	NA	NA
cogentPB.4803	333	1	XP_017637848.1	2.1e-18	NA	NA	NA	NA	NA	NA	NA	NA
cogentPB.5121	333	1	XP_002298026.2	4.9e-20	PP1S90_110V6.2	1.1e-21	sp|Q8H0S9|PSA_ARATH	8.4e-22	PF01433.19	NA	ath01100;ath01100;ath01100;ath00480;ath00480;ath00480	Puromycin-sensitive aminopeptidase OS=Arabidopsis thaliana GN=MPA1 PE=2 SV=1
cogentPB.5272	333	1	XP_017618896.1	8.1e-23	Solyc08g005960.1.1	2.2e-17	sp|Q9SU33|ERLL3_ARATH	2.8e-17	PF14547.5	GO:0005576;GO:0005576;GO:0005576;GO:0005618;GO:0005618;GO:0005618;GO:0005622;GO:0005622;GO:0005623;GO:0005623;GO:0005737;GO:0005737;GO:0005783;GO:0005783;GO:0005783;GO:0008289;GO:0008289;GO:0008289;GO:0030312;GO:0030312;GO:0030312;GO:0030312;GO:0043226;GO:0043226	NA	pEARLI1-like lipid transfer protein 3 OS=Arabidopsis thaliana GN=At4g12500 PE=2 SV=1
cogentPB.578	333	1	EOY02817.1	8.7e-09	EOY02817	2e-10	NA	NA	NA	NA	NA	NA
cogentPB.591	333	1	XP_017645900.1	6.2e-47	OMO61927	1.3e-14	NA	NA	NA	NA	NA	NA
PB.100	336	1	XP_011003337.1	4.2e-19	POPTR_0006s15030.1	1.1e-19	NA	NA	NA	NA	NA	NA
PB.1042	336	2	XP_016732198.1	7.9e-58	OMO59846	6.9e-51	sp|P27057|GAST1_SOLLC	8.7e-35	PF02704.13	GO:0005576;GO:0005576;GO:0005576	NA	Protein GAST1 OS=Solanum lycopersicum GN=GAST1 PE=2 SV=1
PB.12975	336	1	XP_016672244.1	2.9e-60	EOX91869	2.9e-41	NA	NA	NA	NA	NA	NA
PB.12991	336	1	XP_017644025.1	1.2e-53	EOX91960	4.3e-53	sp|P32438|YPOL_THETH	1.3e-09	PF01205.18	NA	NA	IMPACT family member in pol 5'region (Fragment) OS=Thermus thermophilus PE=3 SV=1
PB.13726	336	1	NA	NA	NA	NA	NA	NA	NA	NA	NA	NA
PB.14379	336	1	XP_012436764.1	1.7e-36	EMJ16358	2.5e-32	sp|F4K657|BL1S2_ARATH	2e-07	PF10046.8	GO:0005622;GO:0005622;GO:0005623;GO:0005623;GO:0005634;GO:0005634;GO:0005737;GO:0005737;GO:0005768;GO:0005768;GO:0005773;GO:0005773;GO:0043226;GO:0043226	NA	Biogenesis of lysosome-related organelles complex 1 subunit 2 OS=Arabidopsis thaliana GN=BLOS2 PE=1 SV=1
PB.14656	336	1	XP_017984453.1	3e-25	EOY19141	1e-25	sp|Q56WL5|ZPR4_ARATH	4.8e-09	NA	GO:0005622;GO:0005622;GO:0005623;GO:0005623;GO:0005634;GO:0005634;GO:0043226;GO:0043226	NA	Protein LITTLE ZIPPER 4 OS=Arabidopsis thaliana GN=ZPR4 PE=1 SV=1
PB.15580	336	1	NA	NA	NA	NA	NA	NA	NA	NA	NA	NA
PB.17964	336	1	XP_016748993.1	6.2e-55	EOY15635	1e-22	sp|F4IBD7|CSCLA_ARATH	1.7e-14	NA	GO:0005576;GO:0005576;GO:0005576	NA	CSC1-like protein RXW8 OS=Arabidopsis thaliana GN=RXW8 PE=2 SV=1
PB.18312	336	1	XP_016748638.1	3.1e-54	EOY15078	2e-50	NA	NA	NA	GO:0005576;GO:0005576;GO:0005576	NA	NA
PB.19200	336	2	OMO72504.1	5.3e-22	OMO72504	1.2e-23	sp|Q9SP55|VATG_CITLI	4.2e-21	PF03179.14	GO:0005622;GO:0005622;GO:0005623;GO:0005623;GO:0005737;GO:0005737;GO:0005773;GO:0005773;GO:0043226;GO:0043226	ath01100;ath01100;ath01100;ath00190;ath00190;ath00190;ath04145;ath04145	V-type proton ATPase subunit G OS=Citrus limon GN=VATG PE=3 SV=1
PB.19816	336	1	XP_021284654.1	3.5e-58	EOY16305	6.9e-59	NA	NA	PF17032.4	GO:0005622;GO:0005622;GO:0005623;GO:0005623;GO:0005737;GO:0005737;GO:0005739;GO:0005739;GO:0043226;GO:0043226	NA	NA
PB.21803	336	1	XP_016699521.1	3.3e-56	EOY26631	2.9e-49	sp|Q945B6|AOP1L_ARATH	1.2e-28	PF14226.5	GO:0005622;GO:0005622;GO:0005623;GO:0005623;GO:0005737;GO:0005737	NA	Probable 2-oxoglutarate-dependent dioxygenase AOP1.2 OS=Arabidopsis thaliana GN=AOP1.2 PE=2 SV=1
PB.21872	336	1	XP_016678265.1	6.2e-55	VIT_05s0077g00410.t01	6.4e-49	sp|Q9LUV2|POP3_ARATH	7.6e-47	PF07876.11	GO:0005622;GO:0005622;GO:0005623;GO:0005623;GO:0005737;GO:0005737;GO:0005829;GO:0005829;GO:0005886;GO:0005886;GO:0005886	NA	Stress-response A/B barrel domain-containing protein HS1 OS=Arabidopsis thaliana GN=HS1 PE=1 SV=1
PB.222	336	1	XP_016681631.1	3.8e-52	EOY29749	3.2e-32	sp|Q8VY26|CCD8_ARATH	5.2e-11	PF03055.14	NA	ath00906;ath00906;ath00906	Carotenoid cleavage dioxygenase 8, chloroplastic OS=Arabidopsis thaliana GN=CCD8 PE=1 SV=1
PB.22391	336	1	KHG11097.1	1.4e-09	NA	NA	NA	NA	NA	NA	NA	NA
PB.22926	336	1	XP_017647994.1	1.6e-47	EOY18328	3.3e-29	NA	NA	NA	NA	NA	NA
PB.22971	336	1	XP_016720204.1	3.1e-22	NA	NA	NA	NA	NA	NA	NA	NA
PB.24247	336	1	XP_016722019.1	1.2e-08	VIT_18s0001g10040.t01	3e-06	NA	NA	NA	NA	NA	NA
PB.25115	336	1	XP_016704519.1	1.3e-47	OMO93406	2.7e-47	sp|Q9C5W6|14312_ARATH	7.4e-42	PF00244.19	GO:0005622;GO:0005622;GO:0005623;GO:0005623;GO:0005737;GO:0005737	NA	14-3-3-like protein GF14 iota OS=Arabidopsis thaliana GN=GRF12 PE=2 SV=1
PB.3550	336	1	XP_016727789.1	1.1e-54	EOY16311	3.8e-49	sp|Q9CAQ2|Y1754_ARATH	3.8e-38	PF14542.5	GO:0005622;GO:0005622;GO:0005623;GO:0005623;GO:0005634;GO:0005634;GO:0005737;GO:0005737;GO:0005777;GO:0005777;GO:0016746;GO:0016746;GO:0016746;GO:0016746;GO:0043226;GO:0043226	NA	Acetyltransferase At1g77540 OS=Arabidopsis thaliana GN=At1g77540 PE=1 SV=2
PB.4781	336	1	XP_012471231.1	6.7e-49	EOY17471	1.2e-39	sp|Q9XID3|Y1343_ARATH	7.7e-15	NA	GO:0005623;GO:0005623;GO:0005886;GO:0005886;GO:0005886;GO:0016301;GO:0016301;GO:0016301	NA	G-type lectin S-receptor-like serine/threonine-protein kinase At1g34300 OS=Arabidopsis thaliana GN=At1g34300 PE=2 SV=1
PB.549	336	1	XP_017644537.1	8.2e-31	EOY20519	6.3e-28	sp|P30986|RETO_ESCCA	7.2e-13	PF08031.11	GO:0005622;GO:0005622;GO:0005623;GO:0005623;GO:0005737;GO:0005737;GO:0005829;GO:0005829	NA	Reticuline oxidase OS=Eschscholzia californica GN=BBE1 PE=1 SV=1
PB.5922	336	1	XP_016677121.1	2e-53	GLYMA05G36840.1	9.9e-50	sp|Q39828|SDL5A_SOYBN	9.6e-50	PF02212.17	GO:0003924;GO:0003924;GO:0003924;GO:0005622;GO:0005622;GO:0005623;GO:0005623;GO:0005737;GO:0005737;GO:0005773;GO:0005773;GO:0005829;GO:0005829;GO:0005886;GO:0005886;GO:0005886;GO:0043226;GO:0043226	NA	Dynamin-related protein 5A OS=Glycine max PE=2 SV=1
PB.6383	336	1	NA	NA	NA	NA	NA	NA	NA	NA	NA	NA
PB.641	336	1	XP_016744241.1	1.9e-43	EOY04224	9.9e-42	NA	NA	PF08583.9	NA	NA	NA
PB.716	336	1	XP_017644161.1	2e-53	EOY03756	3.4e-26	NA	NA	PF05498.10	GO:0004871;GO:0004871;GO:0004871;GO:0004871;GO:0005576;GO:0005576;GO:0005576;GO:0007165;GO:0007165;GO:0007165;GO:0007267;GO:0007267;GO:0007267	NA	NA
PB.8042	336	1	XP_016693656.1	9.1e-06	EOY15434	6.1e-07	sp|Q9LTA2|AHL17_ARATH	3.8e-06	NA	GO:0003677;GO:0003677;GO:0003677;GO:0005622;GO:0005622;GO:0005623;GO:0005623;GO:0005634;GO:0005634;GO:0043226;GO:0043226	NA	AT-hook motif nuclear-localized protein 17 OS=Arabidopsis thaliana GN=AHL17 PE=2 SV=1
PB.8388	336	1	XP_012442073.1	2.2e-31	EMJ12535	3.8e-17	NA	NA	PF04434.16	NA	NA	NA
PB.8832	336	1	XP_017633076.1	9e-38	EOX99302	2.3e-30	NA	NA	PF12609.7	GO:0005622;GO:0005622;GO:0005623;GO:0005623;GO:0005634;GO:0005634;GO:0043226;GO:0043226	NA	NA
PB.9090_locus2	336	1	XP_016714550.1	4.8e-23	EOX98081	1.6e-20	sp|Q38898|AKT2_ARATH	6.7e-19	NA	NA	NA	Potassium channel AKT2/3 OS=Arabidopsis thaliana GN=AKT2 PE=1 SV=1
cogentPB.1097	336	1	NA	NA	NA	NA	NA	NA	NA	NA	NA	NA
cogentPB.1131	336	2	KHG03995.1	9.4e-35	OMO87236	1.4e-14	NA	NA	NA	NA	NA	NA
cogentPB.1238	336	1	XP_017620658.1	4.5e-29	EOY04657	5e-17	sp|P22337|STAD_RICCO	3.3e-18	NA	NA	ath00061;ath00061;ath00061;ath00061;ath01212;ath01212;ath01212;ath01212;ath01040;ath01040;ath01040;ath01040;ath01040;ath01040	Stearoyl-[acyl-carrier-protein] 9-desaturase, chloroplastic OS=Ricinus communis PE=1 SV=1
cogentPB.1675	336	1	XP_017638368.1	2.5e-32	EOY01230	4.1e-27	sp|Q07346|DCE_PETHY	1.4e-19	NA	GO:0005622;GO:0005622;GO:0005623;GO:0005623;GO:0005634;GO:0005634;GO:0005737;GO:0005737;GO:0005829;GO:0005829;GO:0043226;GO:0043226	ath00250;ath00250;ath00250;ath00250;ath00250;ath00410;ath00410;ath00410;ath00430;ath00430;ath00430;ath00430;ath00430;ath00650;ath00650;ath00650;ath01100;ath01100;ath01100;ath01110;ath01110;ath01110;ath01110;ath01110	Glutamate decarboxylase OS=Petunia hybrida GN=GAD PE=1 SV=1
cogentPB.175	336	1	XP_017645788.1	2.5e-43	Tp57577_TGAC_v2_mRNA1351	9.3e-40	NA	NA	NA	GO:0005622;GO:0005622;GO:0005623;GO:0005623;GO:0005737;GO:0005737;GO:0005773;GO:0005773;GO:0005783;GO:0005783;GO:0005783;GO:0005794;GO:0005794;GO:0005794;GO:0005886;GO:0005886;GO:0005886;GO:0043226;GO:0043226	NA	NA
cogentPB.2114	336	1	XP_012449231.1	4.5e-53	EOY14533	1.1e-48	sp|O48723|PLP2_ARATH	2.5e-42	PF01734.21	GO:0005622;GO:0005622;GO:0005623;GO:0005623;GO:0005737;GO:0005737;GO:0006629;GO:0006629;GO:0006629;GO:0006629;GO:0008219;GO:0008219;GO:0008219	NA	Patatin-like protein 2 OS=Arabidopsis thaliana GN=PLP2 PE=1 SV=1
cogentPB.2115	336	1	XP_012449231.1	4.5e-53	EOY14533	1.1e-48	sp|O48723|PLP2_ARATH	2.5e-42	PF01734.21	GO:0005622;GO:0005622;GO:0005623;GO:0005623;GO:0005737;GO:0005737;GO:0006629;GO:0006629;GO:0006629;GO:0006629;GO:0008219;GO:0008219;GO:0008219	NA	Patatin-like protein 2 OS=Arabidopsis thaliana GN=PLP2 PE=1 SV=1
cogentPB.2176	336	1	XP_017647121.1	6.7e-49	EOX90949	7.6e-42	sp|Q9SD42|RTH_ARATH	6.9e-32	PF05608.11	GO:0005622;GO:0005622;GO:0005623;GO:0005623;GO:0005737;GO:0005737;GO:0005739;GO:0005739;GO:0043226;GO:0043226	NA	Protein RTE1-HOMOLOG OS=Arabidopsis thaliana GN=RTH PE=2 SV=1
cogentPB.2185	336	1	XP_016705624.1	1.6e-47	EOY17337	1.9e-40	sp|Q0WP01|PTR9_ARATH	1e-35	PF00854.20	GO:0005623;GO:0005623;GO:0005886;GO:0005886;GO:0005886	NA	Protein NRT1/ PTR FAMILY 5.10 OS=Arabidopsis thaliana GN=NPF5.10 PE=2 SV=1
cogentPB.2831	336	1	KHG11978.1	2.7e-42	EOY00385	5.5e-40	sp|Q9ZS45|SPDE_SOLLC	3.8e-30	PF17284.1	GO:0005622;GO:0005622;GO:0005623;GO:0005623;GO:0005634;GO:0005634;GO:0005886;GO:0005886;GO:0005886;GO:0043226;GO:0043226	ath00410;ath00410;ath00410;ath01100;ath01100;ath01100;ath00480;ath00480;ath00480;ath00270;ath00270;ath00270;ath00270;ath00270;ath00330;ath00330;ath00330;ath00330;ath00330	Spermidine synthase OS=Solanum lycopersicum GN=SPDSYN PE=2 SV=1
cogentPB.2987	336	1	XP_016682450.1	2.1e-50	EOY30357	5.4e-48	sp|Q9S7U9|M2K2_ARATH	5.3e-32	NA	GO:0005622;GO:0005622;GO:0005623;GO:0005623;GO:0005737;GO:0005737;GO:0005886;GO:0005886;GO:0005886;GO:0016301;GO:0016301;GO:0016301	ath04626;ath04626;ath04626	Mitogen-activated protein kinase kinase 2 OS=Arabidopsis thaliana GN=MKK2 PE=1 SV=2
cogentPB.3194	336	1	NP_001314266.1	2.2e-52	EOY34146	2.1e-52	sp|Q94CS9|TIP12_ORYSJ	1.2e-44	PF00230.19	GO:0005622;GO:0005622;GO:0005623;GO:0005623;GO:0005737;GO:0005737;GO:0006810;GO:0006810	NA	Probable aquaporin TIP1-2 OS=Oryza sativa subsp. japonica GN=TIP1-2 PE=2 SV=1
cogentPB.3219	336	1	XP_012475242.1	2.7e-58	GLYMA01G34630.2	1.1e-59	sp|Q9LPC7|CP18A_ARATH	7.3e-58	PF00160.20	GO:0005622;GO:0005622;GO:0005623;GO:0005623;GO:0005634;GO:0005634;GO:0005737;GO:0005737;GO:0006457;GO:0006457;GO:0006457;GO:0043226;GO:0043226	NA	Peptidyl-prolyl cis-trans isomerase CYP18-1 OS=Arabidopsis thaliana GN=CYP18-1 PE=2 SV=1
cogentPB.357	336	1	XP_016688043.1	1.4e-46	EOY26366	1.9e-45	sp|Q9LT96|Y5977_ARATH	1.5e-39	PF07714.16	GO:0005576;GO:0005576;GO:0005576;GO:0005622;GO:0005622;GO:0005623;GO:0005623;GO:0005737;GO:0005737;GO:0005773;GO:0005773;GO:0005886;GO:0005886;GO:0005886;GO:0016301;GO:0016301;GO:0016301;GO:0043226;GO:0043226	NA	Probable leucine-rich repeat receptor-like protein kinase At5g49770 OS=Arabidopsis thaliana GN=At5g49770 PE=2 SV=1
cogentPB.3898	336	1	NA	NA	NA	NA	NA	NA	NA	NA	NA	NA
cogentPB.4121	336	1	NA	NA	NA	NA	NA	NA	NA	NA	NA	NA
cogentPB.5132	336	1	KHG01941.1	6.4e-52	EOY07649	3.2e-48	sp|Q9XES1|ECA4_ARATH	2.8e-41	PF00689.20	GO:0005622;GO:0005622;GO:0005623;GO:0005623;GO:0005634;GO:0005634;GO:0005737;GO:0005737;GO:0005783;GO:0005783;GO:0005783;GO:0005886;GO:0005886;GO:0005886;GO:0043226;GO:0043226	NA	Calcium-transporting ATPase 4, endoplasmic reticulum-type OS=Arabidopsis thaliana GN=ECA4 PE=2 SV=2
cogentPB.5142	336	1	NA	NA	NA	NA	NA	NA	NA	NA	NA	NA
cogentPB.522	336	1	XP_016719531.1	7.6e-45	OMO67215	1.2e-31	NA	NA	PF06596.10	GO:0015979;GO:0015979	NA	NA
cogentPB.981	336	1	XP_012481798.1	2.9e-52	EOY05462	1.9e-48	sp|Q03664|GSTX3_TOBAC	5.1e-35	PF02798.19	GO:0005622;GO:0005622;GO:0005623;GO:0005623;GO:0005737;GO:0005737;GO:0005829;GO:0005829;GO:0005886;GO:0005886;GO:0005886	ath00480;ath00480;ath00480	Probable glutathione S-transferase OS=Nicotiana tabacum PE=2 SV=1
PB.10542	339	1	XP_017609761.1	1.2e-61	EMJ08699	9.7e-53	NA	NA	PF06127.10	GO:0005622;GO:0005622;GO:0005623;GO:0005623;GO:0005737;GO:0005737;GO:0005739;GO:0005739;GO:0043226;GO:0043226	NA	NA
PB.10661	339	1	XP_012486450.1	3e-57	EOY21006	1.5e-42	NA	NA	NA	GO:0005622;GO:0005622;GO:0005623;GO:0005623;GO:0005634;GO:0005634;GO:0043226;GO:0043226	NA	NA
PB.10722	339	2	XP_016717235.1	8.9e-25	Zm00001d035087_P002	2.6e-21	sp|P52855|RLA1_MAIZE	3.3e-21	PF00428.18	GO:0003735;GO:0003735;GO:0003735;GO:0003735;GO:0003735;GO:0005198;GO:0005198;GO:0005198;GO:0005198;GO:0005622;GO:0005622;GO:0005623;GO:0005623;GO:0005737;GO:0005737;GO:0005840;GO:0005840;GO:0043226;GO:0043226	ath03010;ath03010	60S acidic ribosomal protein P1 OS=Zea mays GN=RPP1A PE=1 SV=1
PB.1081	339	1	EOX95211.1	4e-17	EOX95211	9.1e-19	NA	NA	NA	NA	NA	NA
PB.11708	339	1	XP_016695007.1	2.3e-57	EOX92218	5e-57	sp|O49884|RL30_LUPLU	4.5e-55	PF01248.25	GO:0003735;GO:0003735;GO:0003735;GO:0003735;GO:0003735;GO:0005198;GO:0005198;GO:0005198;GO:0005198;GO:0005622;GO:0005622;GO:0005623;GO:0005623;GO:0005737;GO:0005737;GO:0005829;GO:0005829;GO:0006412;GO:0006412;GO:0009058;GO:0009058;GO:0009058;GO:0034641;GO:0034641;GO:0034641;GO:0034641;GO:0034641;GO:0034641	ath03010;ath03010	60S ribosomal protein L30 OS=Lupinus luteus GN=RPL30 PE=3 SV=1
PB.119	339	1	XP_016719642.1	2e-53	POPTR_0006s14610.1	4.8e-44	sp|Q8S8F5|EF4L3_ARATH	5.9e-31	PF07011.10	NA	NA	Protein ELF4-LIKE 3 OS=Arabidopsis thaliana GN=EFL3 PE=3 SV=1
PB.12147	339	1	XP_016695807.1	6.1e-50	OMO64132	5.5e-48	sp|Q5NB11|CHI10_ORYSJ	9.7e-42	PF00182.18	GO:0005576;GO:0005576;GO:0005576;GO:0005618;GO:0005618;GO:0005618;GO:0005623;GO:0005623;GO:0005975;GO:0005975;GO:0005975;GO:0005975;GO:0030312;GO:0030312;GO:0030312;GO:0030312	NA	Chitinase 10 OS=Oryza sativa subsp. japonica GN=Cht10 PE=2 SV=1
PB.12229	339	1	XP_016709981.1	4.9e-15	EOX95026	1.4e-14	NA	NA	PF06825.11	GO:0005622;GO:0005622;GO:0005623;GO:0005623;GO:0005634;GO:0005634;GO:0005737;GO:0005737;GO:0005794;GO:0005794;GO:0005794;GO:0005829;GO:0005829;GO:0043226;GO:0043226	NA	NA
PB.12597	339	1	XP_012491217.1	3.5e-29	EOY03811	8e-23	NA	NA	PF01190.16	NA	NA	NA
PB.13045	339	1	XP_016678108.1	2.3e-57	EOX92218	5.9e-58	sp|O49884|RL30_LUPLU	1.7e-54	PF01248.25	GO:0003735;GO:0003735;GO:0003735;GO:0003735;GO:0003735;GO:0005198;GO:0005198;GO:0005198;GO:0005198;GO:0005622;GO:0005622;GO:0005623;GO:0005623;GO:0005737;GO:0005737;GO:0005829;GO:0005829;GO:0006412;GO:0006412;GO:0009058;GO:0009058;GO:0009058;GO:0034641;GO:0034641;GO:0034641;GO:0034641;GO:0034641;GO:0034641	ath03010;ath03010	60S ribosomal protein L30 OS=Lupinus luteus GN=RPL30 PE=3 SV=1
PB.1404	339	1	XP_007049797.2	7e-06	POPTR_0002s24250.1	3.6e-07	NA	NA	NA	NA	NA	NA
PB.14325	339	1	XP_016733757.1	8.6e-28	OMO99868	7.5e-13	NA	NA	NA	NA	NA	NA
PB.14327	339	1	XP_016714068.1	3.1e-38	EOX96815	3.7e-36	NA	NA	NA	GO:0005622;GO:0005622;GO:0005623;GO:0005623;GO:0005737;GO:0005737;GO:0005739;GO:0005739;GO:0043226;GO:0043226	NA	NA
PB.15016	339	1	XP_012438165.1	3.8e-44	EOX99381	6.5e-41	NA	NA	PF03398.13	NA	ath04144;ath04144	NA
PB.1564	339	2	EOY03727.1	8.6e-20	EOY03727	2e-21	NA	NA	NA	NA	NA	NA
PB.16474	339	1	XP_012442649.1	1.7e-36	EOY30082	5.5e-32	NA	NA	PF12738.6	NA	NA	NA
PB.16576	339	1	EOY29646.1	1.1e-38	EOY29646	2.5e-40	NA	NA	NA	GO:0005622;GO:0005622;GO:0005623;GO:0005623;GO:0005737;GO:0005737;GO:0005739;GO:0005739;GO:0005886;GO:0005886;GO:0005886;GO:0043226;GO:0043226	NA	NA
PB.19738	339	1	XP_016682979.1	7.7e-53	EOY15962	2.2e-41	sp|Q9ZPE4|FBW2_ARATH	3.1e-32	PF12937.6	GO:0005622;GO:0005622;GO:0005623;GO:0005623;GO:0005634;GO:0005634;GO:0043226;GO:0043226	NA	F-box protein FBW2 OS=Arabidopsis thaliana GN=FBW2 PE=1 SV=1
PB.21585	339	1	NA	NA	NA	NA	NA	NA	NA	NA	NA	NA
PB.21632	339	1	XP_017648877.1	7e-54	OMO70515	1.2e-39	NA	NA	NA	GO:0006629;GO:0006629;GO:0006629;GO:0006629	NA	NA
PB.22474	339	1	NA	NA	NA	NA	NA	NA	NA	NA	NA	NA
PB.22551	339	1	XP_016677393.1	8.8e-57	POPTR_0034s00300.1	1.3e-52	sp|Q9LGE3|FLP1_ORYSJ	1.2e-34	NA	GO:0005622;GO:0005622;GO:0005623;GO:0005623;GO:0005634;GO:0005634;GO:0043226;GO:0043226	NA	Flowering-promoting factor 1-like protein 1 OS=Oryza sativa subsp. japonica GN=RAA1 PE=1 SV=1
PB.23138	339	1	XP_016724568.1	2.4e-54	OMO49992	5.7e-45	sp|P20144|WUN1_SOLTU	6.5e-30	PF07107.10	GO:0007568;GO:0007568	NA	Wound-induced protein 1 OS=Solanum tuberosum GN=WUN1 PE=2 SV=1
PB.24285	339	1	XP_016679573.1	4.7e-18	EOX97846	9.1e-19	sp|P28475|S6PD_MALDO	3.4e-10	NA	GO:0005622;GO:0005622;GO:0005623;GO:0005623;GO:0005737;GO:0005737;GO:0005829;GO:0005829;GO:0016491;GO:0016491;GO:0016491	NA	NADP-dependent D-sorbitol-6-phosphate dehydrogenase OS=Malus domestica GN=S6PDH PE=2 SV=1
PB.24811	339	2	XP_021277117.1	3.2e-35	EOX98397	3.7e-36	sp|Q8VXY4|TIPRL_ARATH	6.8e-27	NA	GO:0005622;GO:0005622;GO:0005623;GO:0005623;GO:0005737;GO:0005737;GO:0005829;GO:0005829	NA	TIP41-like protein OS=Arabidopsis thaliana GN=TIP41L PE=2 SV=1
PB.25126	339	3	XP_017620275.1	1.4e-30	EMJ27136	3.7e-28	sp|Q9LE54|SP1L2_ARATH	2.7e-28	NA	GO:0005623;GO:0005623;GO:0005886;GO:0005886;GO:0005886	NA	Protein SPIRAL1-like 2 OS=Arabidopsis thaliana GN=SP1L2 PE=2 SV=1
PB.25595	339	1	XP_016675238.1	2.2e-23	EOY12501	2.2e-17	NA	NA	PF14543.5	GO:0005576;GO:0005576;GO:0005576	NA	NA
PB.25649	339	1	XP_016705138.1	9.7e-56	EOY13033	1.5e-53	sp|B9N1F9|MTBC_POPTR	8.8e-51	NA	GO:0005622;GO:0005622;GO:0005623;GO:0005623;GO:0005737;GO:0005737;GO:0005829;GO:0005829	ath01100;ath01100;ath01100;ath00270;ath00270;ath00270;ath00270;ath00270	Probable bifunctional methylthioribulose-1-phosphate dehydratase/enolase-phosphatase E1 OS=Populus trichocarpa GN=POPTR_0001s40980g PE=3 SV=2
PB.318	339	1	XP_017643254.1	3.2e-35	EOY29286	9.1e-27	sp|O81772|PER46_ARATH	1.2e-15	NA	NA	ath01100;ath01100;ath01100;ath01110;ath01110;ath01110;ath01110;ath01110;ath00940;ath00940;ath00940	Peroxidase 46 OS=Arabidopsis thaliana GN=PER46 PE=3 SV=1
PB.3384	339	1	NA	NA	NA	NA	NA	NA	NA	NA	NA	NA
PB.3516	339	1	XP_016711519.1	2.8e-55	EOY00174	2.7e-26	NA	NA	NA	GO:0005622;GO:0005622;GO:0005623;GO:0005623;GO:0005737;GO:0005737	NA	NA
PB.3903	339	1	NA	NA	NA	NA	NA	NA	NA	NA	NA	NA
PB.4690	339	1	XP_016665502.1	7.7e-45	EOY22919	5.3e-35	sp|P17407|21KD_DAUCA	1.6e-20	PF04043.14	NA	NA	21 kDa protein OS=Daucus carota PE=2 SV=1
PB.791	339	1	XP_017625231.1	9.5e-27	EOX93661	1.1e-19	NA	NA	NA	GO:0005622;GO:0005622;GO:0005623;GO:0005623;GO:0005737;GO:0005737;GO:0005739;GO:0005739;GO:0043226;GO:0043226	NA	NA
PB.8955	339	1	XP_007042871.1	2.3e-57	EOX98702	5.3e-59	sp|Q8LGG0|FKB12_ARATH	1.2e-55	PF00254.27	GO:0005622;GO:0005622;GO:0005623;GO:0005623;GO:0005737;GO:0005737;GO:0005829;GO:0005829	NA	Peptidyl-prolyl cis-trans isomerase FKBP12 OS=Arabidopsis thaliana GN=FKBP12 PE=1 SV=2
PB.9263	339	1	XP_016727183.1	1.2e-58	OMO75084	3.4e-58	sp|P00058|CYC_GOSBA	3.3e-58	PF00034.20	GO:0005622;GO:0005622;GO:0005623;GO:0005623;GO:0005737;GO:0005737;GO:0005739;GO:0005739;GO:0005829;GO:0005829;GO:0008283;GO:0008283;GO:0008283;GO:0043226;GO:0043226	ath01100;ath01100;ath01100;ath00920;ath00920;ath00920	Cytochrome c OS=Gossypium barbadense PE=1 SV=1
PB.9488	339	3	XP_016672803.1	2e-40	EOY02414	4.5e-26	NA	NA	NA	GO:0005622;GO:0005622;GO:0005623;GO:0005623;GO:0005634;GO:0005634;GO:0043226;GO:0043226	NA	NA
PB.9606	339	1	XP_017615128.1	8.8e-41	OMO83986	1.9e-40	sp|P52866|RL36_DAUCA	4.4e-34	PF01158.17	GO:0003735;GO:0003735;GO:0003735;GO:0003735;GO:0003735;GO:0005198;GO:0005198;GO:0005198;GO:0005198;GO:0005622;GO:0005622;GO:0005623;GO:0005623;GO:0005737;GO:0005737;GO:0005829;GO:0005829;GO:0005840;GO:0005840;GO:0006412;GO:0006412;GO:0009058;GO:0009058;GO:0009058;GO:0034641;GO:0034641;GO:0034641;GO:0034641;GO:0034641;GO:0034641;GO:0043226;GO:0043226	ath03010;ath03010	60S ribosomal protein L36 OS=Daucus carota GN=RPL36 PE=3 SV=2
cogentPB.1147	339	2	NA	NA	NA	NA	NA	NA	NA	NA	NA	NA
cogentPB.1148	339	1	XP_016714395.1	1.3e-52	EOY05505	1.9e-48	sp|Q8R1G2|CMBL_MOUSE	1.2e-07	PF01738.17	NA	NA	Carboxymethylenebutenolidase homolog OS=Mus musculus GN=Cmbl PE=1 SV=1
cogentPB.137	339	1	XP_012462694.1	5.5e-51	EOX98792	6.5e-49	sp|Q6NPP4|CMTA2_ARATH	1.3e-33	PF01833.23	GO:0005622;GO:0005622;GO:0005623;GO:0005623;GO:0005634;GO:0005634;GO:0043226;GO:0043226	NA	Calmodulin-binding transcription activator 2 OS=Arabidopsis thaliana GN=CMTA2 PE=1 SV=1
cogentPB.1580	339	1	NA	NA	NA	NA	NA	NA	NA	NA	NA	NA
cogentPB.2397	339	1	NA	NA	NA	NA	NA	NA	NA	NA	NA	NA
cogentPB.2427	339	1	XP_016669496.1	3.6e-50	EOY09332	8.5e-25	NA	NA	NA	GO:0005622;GO:0005622;GO:0005623;GO:0005623;GO:0005634;GO:0005634;GO:0043226;GO:0043226	NA	NA
cogentPB.2505	339	1	XP_017609761.1	1.2e-61	EMJ08699	9.7e-53	NA	NA	PF06127.10	GO:0005622;GO:0005622;GO:0005623;GO:0005623;GO:0005737;GO:0005737;GO:0005739;GO:0005739;GO:0043226;GO:0043226	NA	NA
cogentPB.2529	339	1	XP_020682666.1	4.1e-54	CDX88051	2.1e-55	sp|Q8H7U1|TBB2_ORYSJ	9.1e-56	PF03953.16	GO:0003924;GO:0003924;GO:0003924;GO:0005622;GO:0005622;GO:0005623;GO:0005623;GO:0005737;GO:0005737;GO:0005794;GO:0005794;GO:0005794;GO:0043226;GO:0043226	ath04145;ath04145	Tubulin beta-2 chain OS=Oryza sativa subsp. japonica GN=TUBB2 PE=2 SV=1
cogentPB.2580	339	1	NA	NA	NA	NA	NA	NA	PF13966.5	NA	NA	NA
cogentPB.2607	339	1	XP_017644933.1	6.3e-55	OMO71554	3.1e-51	sp|Q9SXB6|MLO2_ARATH	5e-46	PF03094.14	GO:0005622;GO:0005622;GO:0005623;GO:0005623;GO:0005737;GO:0005737;GO:0005794;GO:0005794;GO:0005794;GO:0005886;GO:0005886;GO:0005886;GO:0008219;GO:0008219;GO:0008219;GO:0043226;GO:0043226	NA	MLO-like protein 2 OS=Arabidopsis thaliana GN=MLO2 PE=1 SV=1
cogentPB.2700	339	1	ACU20776.1	2.7e-42	EOX98024	2.6e-42	sp|Q9T034|SYFA_ARATH	1.1e-40	PF01409.19	GO:0005622;GO:0005622;GO:0005623;GO:0005623;GO:0005737;GO:0005737;GO:0005829;GO:0005829	ath00970;ath00970;ath00970	Phenylalanine--tRNA ligase alpha subunit, cytoplasmic OS=Arabidopsis thaliana GN=At4g39280 PE=2 SV=3
cogentPB.2721	339	1	KHG07851.1	3.6e-58	POPTR_0010s20140.1	1.2e-58	sp|Q9LMK0|R35A1_ARATH	1.1e-56	PF01247.17	GO:0003735;GO:0003735;GO:0003735;GO:0003735;GO:0003735;GO:0005198;GO:0005198;GO:0005198;GO:0005198;GO:0005622;GO:0005622;GO:0005623;GO:0005623;GO:0005737;GO:0005737;GO:0005840;GO:0005840;GO:0006412;GO:0006412;GO:0009058;GO:0009058;GO:0009058;GO:0034641;GO:0034641;GO:0034641;GO:0034641;GO:0034641;GO:0034641;GO:0042254;GO:0042254;GO:0042254;GO:0043226;GO:0043226	ath03010;ath03010	60S ribosomal protein L35a-1 OS=Arabidopsis thaliana GN=RPL35AA PE=3 SV=1
cogentPB.3016	339	1	XP_016721837.1	3.9e-49	EOX93643	1.1e-45	sp|Q9LSV0|GLYR1_ARATH	5.7e-42	PF03446.14	GO:0005622;GO:0005622;GO:0005623;GO:0005623;GO:0005737;GO:0005737;GO:0005739;GO:0005739;GO:0005829;GO:0005829;GO:0043226;GO:0043226	ath00650;ath00650;ath00650;ath01100;ath01100;ath01100;ath00630;ath00630;ath00630;ath00630;ath00630;ath01200;ath01200;ath01200	Glyoxylate/succinic semialdehyde reductase 1 OS=Arabidopsis thaliana GN=GLYR1 PE=1 SV=1
cogentPB.3032	339	1	NA	NA	NA	NA	NA	NA	NA	NA	NA	NA
cogentPB.3253	339	1	NA	NA	NA	NA	NA	NA	NA	NA	NA	NA
cogentPB.3509	339	1	KHG00975.1	2.6e-56	EOX95454	2.5e-53	sp|Q9M1R2|SYPC_ARATH	3.8e-46	PF03129.19	GO:0005622;GO:0005622;GO:0005623;GO:0005623;GO:0005737;GO:0005737;GO:0005829;GO:0005829	ath00970;ath00970;ath00970	Proline--tRNA ligase, cytoplasmic OS=Arabidopsis thaliana GN=At3g62120 PE=1 SV=1
cogentPB.4228	339	1	XP_016715901.1	1.6e-37	EOY05760	5.2e-22	NA	NA	NA	GO:0005622;GO:0005622;GO:0005623;GO:0005623;GO:0005737;GO:0005737;GO:0005886;GO:0005886;GO:0005886	NA	NA
cogentPB.4450	339	1	XP_016669301.1	3.6e-50	EOY09235	4.1e-51	sp|B8ANF1|CHLH_ORYSI	1.4e-48	PF02514.15	GO:0005622;GO:0005622;GO:0005623;GO:0005623;GO:0005737;GO:0005737;GO:0005739;GO:0005739;GO:0015979;GO:0015979;GO:0043226;GO:0043226	ath01100;ath01100;ath01100;ath01110;ath01110;ath01110;ath01110;ath01110;ath00860;ath00860;ath00860;ath00860;ath00860	Magnesium-chelatase subunit ChlH, chloroplastic OS=Oryza sativa subsp. indica GN=CHLH PE=3 SV=1
cogentPB.4911	339	1	XP_017622131.1	2.2e-44	EOY07584	1.4e-35	sp|D1FP53|LIN_MEDTR	2.2e-25	NA	NA	NA	Putative E3 ubiquitin-protein ligase LIN OS=Medicago truncatula GN=LIN PE=2 SV=1
cogentPB.939	339	1	EOY20030.1	2.6e-45	EOY20031	6.1e-47	sp|Q8VZR7|PTR30_ARATH	2.8e-41	PF00854.20	GO:0005623;GO:0005623;GO:0005886;GO:0005886;GO:0005886;GO:0006810;GO:0006810	NA	Protein NRT1/ PTR FAMILY 5.1 OS=Arabidopsis thaliana GN=NPF5.1 PE=2 SV=2
PB.10030	342	1	XP_016669040.1	2.9e-52	EOY33347	5.9e-42	NA	NA	NA	GO:0005622;GO:0005622;GO:0005623;GO:0005623;GO:0005634;GO:0005634;GO:0043226;GO:0043226	NA	NA
PB.10356	342	1	XP_016691421.1	1.7e-52	EOY08260	3.1e-30	NA	NA	NA	GO:0005622;GO:0005622;GO:0005623;GO:0005623;GO:0005634;GO:0005634;GO:0005886;GO:0005886;GO:0005886;GO:0043226;GO:0043226	NA	NA
PB.11422	342	1	NP_001314457.1	1.2e-50	EOY24851	6.5e-49	sp|P31531|1A1C_SOYBN	5.4e-40	PF00155.20	GO:0005622;GO:0005622;GO:0005623;GO:0005623;GO:0005737;GO:0005737;GO:0051301;GO:0051301;GO:0051301	ath01100;ath01100;ath01100;ath01110;ath01110;ath01110;ath01110;ath01110;ath00270;ath00270;ath00270;ath00270;ath00270	1-aminocyclopropane-1-carboxylate synthase OS=Glycine max GN=ACS1 PE=2 SV=1
PB.11532	342	2	NA	NA	NA	NA	NA	NA	NA	NA	NA	NA
PB.11679	342	1	XP_016694967.1	5.2e-33	EOX91799	3.4e-21	sp|Q9T068|EPFL2_ARATH	1e-06	NA	GO:0005576;GO:0005576;GO:0005576	NA	EPIDERMAL PATTERNING FACTOR-like protein 2 OS=Arabidopsis thaliana GN=EPFL2 PE=2 SV=1
PB.1242	342	1	NA	NA	NA	NA	NA	NA	NA	NA	NA	NA
PB.12494	342	2	EOX93608.1	1.8e-25	EOX93608	4.1e-27	sp|Q9SY09|SMD1B_ARATH	3.4e-26	PF01423.21	GO:0003723;GO:0003723;GO:0003723;GO:0005622;GO:0005622;GO:0005623;GO:0005623;GO:0005634;GO:0005634;GO:0005737;GO:0005737;GO:0005829;GO:0005829;GO:0043226;GO:0043226	ath03040;ath03040	Small nuclear ribonucleoprotein SmD1b OS=Arabidopsis thaliana GN=SMD1B PE=3 SV=1
PB.12902	342	1	XP_017627948.1	1.1e-17	OMO56548	3.4e-13	sp|P0C0M2|GH32_ORYSJ	1.2e-10	PF03321.12	GO:0005622;GO:0005622;GO:0005623;GO:0005623;GO:0005737;GO:0005737	ath04075;ath04075;ath04075;ath04075;ath04075	Probable indole-3-acetic acid-amido synthetase GH3.2 OS=Oryza sativa subsp. japonica GN=GH3.2 PE=2 SV=1
PB.13092	342	1	XP_016733757.1	9.5e-35	OMO86983	3.1e-14	NA	NA	PF08284.10	NA	NA	NA
PB.13555	342	2	XP_016715357.1	2.2e-55	OMO80543	5e-57	sp|Q94JV4|SUI12_ARATH	2e-55	PF01253.21	GO:0005622;GO:0005622;GO:0005623;GO:0005623;GO:0005737;GO:0005737	ath03013;ath03013;ath03013	Protein translation factor SUI1 homolog 2 OS=Arabidopsis thaliana GN=At1g54290 PE=3 SV=1
PB.13556	342	1	XP_016715357.1	8.9e-57	OMO80548	7.7e-58	sp|Q94JV4|SUI12_ARATH	1.1e-56	PF01253.21	GO:0005622;GO:0005622;GO:0005623;GO:0005623;GO:0005737;GO:0005737	ath03013;ath03013;ath03013	Protein translation factor SUI1 homolog 2 OS=Arabidopsis thaliana GN=At1g54290 PE=3 SV=1
PB.13582	342	1	NA	NA	NA	NA	NA	NA	NA	NA	NA	NA
PB.13716	342	1	AGG55712.1	4.3e-51	EOY10357	1.1e-51	sp|O04350|TBCA_ARATH	1.3e-46	PF02970.15	GO:0005622;GO:0005622;GO:0005623;GO:0005623;GO:0005737;GO:0005737;GO:0005829;GO:0005829	NA	Tubulin-folding cofactor A OS=Arabidopsis thaliana GN=TFCA PE=1 SV=2
PB.13807	342	3	XP_016712190.1	2.3e-49	EOY09457	1.5e-21	NA	NA	NA	GO:0005622;GO:0005622;GO:0005623;GO:0005623;GO:0005634;GO:0005634;GO:0043226;GO:0043226	NA	NA
PB.14166	342	1	XP_017636411.1	6.1e-50	EOX97992	6.8e-22	NA	NA	NA	NA	NA	NA
PB.14418	342	1	XP_016735449.1	5.2e-41	EOX90925	5.8e-29	NA	NA	PF08263.11	GO:0005576;GO:0005576;GO:0005576;GO:0007165;GO:0007165;GO:0007165	NA	NA
PB.1499	342	1	XP_016730723.1	2.7e-29	EOX90619	3.5e-18	sp|O22757|MLO8_ARATH	3.4e-10	PF03094.14	GO:0005623;GO:0005623;GO:0005886;GO:0005886;GO:0005886;GO:0008219;GO:0008219;GO:0008219	NA	MLO-like protein 8 OS=Arabidopsis thaliana GN=MLO8 PE=1 SV=2
PB.16537	342	1	NA	NA	NA	NA	NA	NA	NA	NA	NA	NA
PB.1691	342	1	XP_016747846.1	2.8e-55	EOX93773	3e-46	sp|Q9SV72|EPFL9_ARATH	7.1e-24	PF16851.4	GO:0005576;GO:0005576;GO:0005576;GO:0007267;GO:0007267;GO:0007267	NA	EPIDERMAL PATTERNING FACTOR-like protein 9 OS=Arabidopsis thaliana GN=EPFL9 PE=1 SV=1
PB.1747	342	1	XP_017644717.1	4.9e-55	EOX94268	5.2e-54	NA	NA	PF05899.11	NA	NA	NA
PB.18289	342	1	XP_016748672.1	5e-60	OMO99534	8.2e-60	sp|P00051|CYC_CUCMA	5.2e-59	PF00034.20	GO:0005622;GO:0005622;GO:0005623;GO:0005623;GO:0005737;GO:0005737;GO:0005739;GO:0005739;GO:0043226;GO:0043226	ath01100;ath01100;ath01100;ath00920;ath00920;ath00920	Cytochrome c OS=Cucurbita maxima PE=1 SV=1
PB.19030	342	2	XP_012454464.1	7.3e-27	EOY09562	4.1e-27	NA	NA	NA	NA	NA	NA
PB.19263	342	1	XP_016731105.1	1.5e-56	OMO80543	7.7e-58	sp|Q94JV4|SUI12_ARATH	9.1e-56	PF01253.21	GO:0005622;GO:0005622;GO:0005623;GO:0005623;GO:0005737;GO:0005737	ath03013;ath03013;ath03013	Protein translation factor SUI1 homolog 2 OS=Arabidopsis thaliana GN=At1g54290 PE=3 SV=1
PB.19264	342	2	XP_007021029.2	3.4e-56	OMO80548	5e-57	sp|Q94JV4|SUI12_ARATH	7.7e-55	PF01253.21	GO:0005622;GO:0005622;GO:0005623;GO:0005623;GO:0005737;GO:0005737	ath03013;ath03013;ath03013	Protein translation factor SUI1 homolog 2 OS=Arabidopsis thaliana GN=At1g54290 PE=3 SV=1
PB.19461	342	1	XP_016726713.1	5.7e-56	EOY15078	2.4e-43	NA	NA	NA	GO:0005576;GO:0005576;GO:0005576	NA	NA
PB.19572	342	1	XP_016707238.1	4.6e-45	EOY14486	2e-26	NA	NA	PF13202.5;PF13202.5	GO:0005576;GO:0005576;GO:0005576	ath04626;ath04626;ath04626	NA
PB.20579	342	1	XP_016683292.1	1.1e-11	EOY27906	3.9e-09	NA	NA	NA	NA	NA	NA
PB.20636	342	2	XP_012452510.1	5.6e-43	EOY27509	5.6e-24	sp|P21342|PFPA_SOLTU	6.9e-11	NA	GO:0005622;GO:0005622;GO:0005623;GO:0005623;GO:0005737;GO:0005737;GO:0005829;GO:0005829;GO:0015979;GO:0015979	ath01100;ath01100;ath01100;ath01110;ath01110;ath01110;ath01110;ath01110;ath00030;ath00030;ath00030;ath00030;ath00010;ath00010;ath00051;ath00051;ath00051;ath00051;ath00051	Pyrophosphate--fructose 6-phosphate 1-phosphotransferase subunit alpha OS=Solanum tuberosum GN=PFP-ALPHA PE=1 SV=2
PB.21676	342	1	XP_012454464.1	7.3e-27	EOY09562	4.1e-27	NA	NA	NA	NA	NA	NA
PB.2241	342	1	XP_017640671.1	1.2e-53	EOY06782	5.9e-42	sp|F4HWQ8|CVIF1_ARATH	1.3e-06	PF04043.14	GO:0005576;GO:0005576;GO:0005576	NA	Cell wall / vacuolar inhibitor of fructosidase 1 OS=Arabidopsis thaliana GN=C/VIF1 PE=1 SV=1
PB.22759	342	1	XP_016683410.1	8.9e-41	EOY28542	4.4e-37	NA	NA	PF01657.16	GO:0005576;GO:0005576;GO:0005576	NA	NA
PB.23241	342	1	XP_007024555.1	1.2e-13	EOY27177	2.8e-15	NA	NA	NA	NA	NA	NA
PB.23354	342	1	AGG55716.1	4.3e-19	EOY18893	5.1e-17	NA	NA	NA	NA	NA	NA
PB.23641	342	1	XP_017614639.1	1.4e-25	EOY02498	1.7e-17	sp|Q29Q81|SMR6_ARATH	2.4e-08	NA	NA	NA	Cyclin-dependent protein kinase inhibitor SMR6 OS=Arabidopsis thaliana GN=SMR6 PE=1 SV=1
PB.24271	342	1	XP_016739283.1	1.1e-30	EOX98053	3.7e-12	NA	NA	PF10950.7	NA	NA	NA
PB.25399	342	1	XP_016686766.1	3.6e-58	OMO75084	9.4e-56	sp|P00054|CYC_SESIN	1.2e-55	PF00034.20	GO:0005622;GO:0005622;GO:0005623;GO:0005623;GO:0005737;GO:0005737;GO:0005739;GO:0005739;GO:0043226;GO:0043226	ath01100;ath01100;ath01100;ath00920;ath00920;ath00920	Cytochrome c OS=Sesamum indicum PE=1 SV=1
PB.25599	342	1	XP_016715357.1	1.5e-56	OMO80543	3.5e-58	sp|Q94JV4|SUI12_ARATH	1.2e-55	PF01253.21	GO:0005622;GO:0005622;GO:0005623;GO:0005623;GO:0005737;GO:0005737	ath03013;ath03013;ath03013	Protein translation factor SUI1 homolog 2 OS=Arabidopsis thaliana GN=At1g54290 PE=3 SV=1
PB.2574	342	1	XP_016715357.1	4e-57	OMO80548	3.5e-58	sp|Q94JV4|SUI12_ARATH	5.4e-56	PF01253.21	GO:0005622;GO:0005622;GO:0005623;GO:0005623;GO:0005737;GO:0005737	ath03013;ath03013;ath03013	Protein translation factor SUI1 homolog 2 OS=Arabidopsis thaliana GN=At1g54290 PE=3 SV=1
PB.2576	342	1	XP_016715363.1	8.9e-57	OMO80543	1e-57	sp|Q94JV4|SUI12_ARATH	2e-55	PF01253.21	GO:0005622;GO:0005622;GO:0005623;GO:0005623;GO:0005737;GO:0005737	ath03013;ath03013;ath03013	Protein translation factor SUI1 homolog 2 OS=Arabidopsis thaliana GN=At1g54290 PE=3 SV=1
PB.26139	342	1	KHG23646.1	6.8e-49	OMO52399	1.5e-29	sp|Q9ZTA3|AOP1C_ARATH	2.7e-15	PF03171.19	GO:0005622;GO:0005622;GO:0005623;GO:0005623;GO:0005737;GO:0005737	NA	Probable 2-oxoglutarate-dependent dioxygenase AOP1 OS=Arabidopsis thaliana GN=AOP1 PE=2 SV=1
PB.2717	342	1	EOY13865.1	2.3e-36	EOY13865	5.2e-38	sp|Q9SHE9|LBD4_ARATH	2.6e-34	PF03195.13	GO:0005622;GO:0005622;GO:0005623;GO:0005623;GO:0005634;GO:0005634;GO:0043226;GO:0043226	NA	LOB domain-containing protein 4 OS=Arabidopsis thaliana GN=LBD4 PE=1 SV=1
PB.3424	342	1	XP_016702931.1	7.3e-51	POPTR_0001s32310.1	3.2e-27	NA	NA	NA	GO:0005622;GO:0005622;GO:0005623;GO:0005623;GO:0005634;GO:0005634;GO:0043226;GO:0043226	NA	NA
PB.3511	342	1	OMO75142.1	2.8e-55	OMO75142	6.5e-57	sp|P22738|RL32_ARATH	2.7e-55	PF00297.21	GO:0003735;GO:0003735;GO:0003735;GO:0003735;GO:0003735;GO:0005198;GO:0005198;GO:0005198;GO:0005198;GO:0005622;GO:0005622;GO:0005623;GO:0005623;GO:0005737;GO:0005737;GO:0005840;GO:0005840;GO:0006412;GO:0006412;GO:0009058;GO:0009058;GO:0009058;GO:0034641;GO:0034641;GO:0034641;GO:0034641;GO:0034641;GO:0034641;GO:0043226;GO:0043226	ath03010;ath03010	60S ribosomal protein L3-2 OS=Arabidopsis thaliana GN=ARP2 PE=2 SV=4
PB.3704	342	1	XP_016731256.1	2.1e-34	EOY08125	5.8e-21	sp|Q8LA14|PSK6_ARATH	2.9e-09	PF06404.11	GO:0005576;GO:0005576;GO:0005576;GO:0008283;GO:0008283;GO:0008283;GO:0030154;GO:0030154;GO:0030154	NA	Putative phytosulfokines 6 OS=Arabidopsis thaliana GN=PSK6 PE=2 SV=2
PB.4204	342	1	XP_016740238.1	5.2e-57	EOY22143	5.4e-27	sp|Q8GZ53|SOT14_ARATH	5.6e-21	PF00685.26	GO:0005622;GO:0005622;GO:0005623;GO:0005623;GO:0005737;GO:0005737	NA	Cytosolic sulfotransferase 14 OS=Arabidopsis thaliana GN=SOT14 PE=2 SV=1
PB.4601	342	1	XP_017631625.1	8e-58	EOY22105	2.2e-44	sp|B3H4F1|SP1L1_ARATH	3.3e-29	NA	GO:0005623;GO:0005623;GO:0005886;GO:0005886;GO:0005886	NA	Protein SPIRAL1-like 1 OS=Arabidopsis thaliana GN=SP1L1 PE=2 SV=1
PB.4757	342	1	XP_016740683.1	6.8e-49	EOY23680	7e-35	NA	NA	NA	NA	NA	NA
PB.4908	342	1	XP_017640189.1	4.6e-21	POPTR_0004s22000.1	8.6e-09	NA	NA	NA	NA	NA	NA
PB.5298	342	2	NA	NA	NA	NA	NA	NA	NA	NA	NA	NA
PB.5371	342	1	KHG27452.1	9.9e-08	NA	NA	NA	NA	NA	NA	NA	NA
PB.5612	342	1	XP_016691302.1	4.7e-50	POPTR_0002s19140.1	6e-18	NA	NA	PF15699.4	NA	NA	NA
PB.5754	342	2	KHG19800.1	3.9e-44	EOX96562	1.1e-32	NA	NA	PF04570.13	NA	NA	NA
PB.6243	342	1	XP_016719402.1	2.8e-50	EOY24817	5.9e-50	sp|Q9CAJ9|Y1385_ARATH	4.7e-44	NA	GO:0005622;GO:0005622;GO:0005623;GO:0005623;GO:0005634;GO:0005634;GO:0043226;GO:0043226	NA	BTB/POZ domain-containing protein At1g63850 OS=Arabidopsis thaliana GN=At1g63850 PE=1 SV=1
PB.7257	342	1	XP_017981974.1	5.8e-40	EOY31715	1.3e-41	sp|A4FUI2|RUXE_BOVIN	1.2e-28	PF01423.21	GO:0005622;GO:0005622;GO:0005623;GO:0005623;GO:0005634;GO:0005634;GO:0043226;GO:0043226	ath03040;ath03040	Small nuclear ribonucleoprotein E OS=Bos taurus GN=SNRPE PE=3 SV=1
PB.7337	342	1	KHG19511.1	6.3e-55	OMO67244	4.9e-44	sp|Q0JLP9|P2C06_ORYSJ	1e-38	PF00481.20	GO:0005622;GO:0005622;GO:0005623;GO:0005623;GO:0005634;GO:0005634;GO:0005737;GO:0005737;GO:0043226;GO:0043226	ath04075;ath04075;ath04075;ath04075;ath04075	Probable protein phosphatase 2C 6 OS=Oryza sativa subsp. japonica GN=Os01g0583100 PE=1 SV=1
PB.7407	342	1	XP_016724058.1	2e-24	EOY03173	1.6e-23	sp|Q9M384|SCR_ARATH	3.8e-17	NA	GO:0005622;GO:0005622;GO:0005623;GO:0005623;GO:0005634;GO:0005634;GO:0043226;GO:0043226	NA	Protein SCARECROW OS=Arabidopsis thaliana GN=SCR PE=1 SV=1
PB.7611	342	1	KHG01945.1	1.7e-31	EOY05308	3.6e-15	sp|O65055|RL13A_PICMA	6e-15	NA	GO:0003735;GO:0003735;GO:0003735;GO:0003735;GO:0003735;GO:0005198;GO:0005198;GO:0005198;GO:0005198;GO:0005622;GO:0005622;GO:0005623;GO:0005623;GO:0005737;GO:0005737;GO:0006412;GO:0006412;GO:0009058;GO:0009058;GO:0009058;GO:0034641;GO:0034641;GO:0034641;GO:0034641;GO:0034641;GO:0034641	ath03010;ath03010	60S ribosomal protein L13a OS=Picea mariana GN=RPL13A PE=2 SV=1
PB.8611	342	1	EOY00650.1	5.6e-27	EOY00650	1.3e-28	NA	NA	NA	NA	NA	NA
PB.8930	342	1	XP_016738710.1	1.2e-53	EOX98825	3.8e-41	NA	NA	PF04667.16	GO:0005622;GO:0005622;GO:0005623;GO:0005623;GO:0005634;GO:0005634;GO:0043226;GO:0043226	NA	NA
PB.98	342	1	XP_017644551.1	7e-54	EOY07464	1.4e-43	sp|O81208|OHP1_ARATH	4.4e-26	NA	GO:0015979;GO:0015979	NA	Light-harvesting complex-like protein OHP1, chloroplastic OS=Arabidopsis thaliana GN=OHP1 PE=1 SV=1
cogentPB.1280	342	1	OMO75142.1	4.9e-55	OMO75142	1.1e-56	sp|P22738|RL32_ARATH	4.5e-55	PF00297.21	GO:0003735;GO:0003735;GO:0003735;GO:0003735;GO:0003735;GO:0005198;GO:0005198;GO:0005198;GO:0005198;GO:0005622;GO:0005622;GO:0005623;GO:0005623;GO:0005737;GO:0005737;GO:0005840;GO:0005840;GO:0006412;GO:0006412;GO:0009058;GO:0009058;GO:0009058;GO:0034641;GO:0034641;GO:0034641;GO:0034641;GO:0034641;GO:0034641;GO:0043226;GO:0043226	ath03010;ath03010	60S ribosomal protein L3-2 OS=Arabidopsis thaliana GN=ARP2 PE=2 SV=4
cogentPB.1281	342	1	OMO75142.1	4.9e-55	OMO75142	1.1e-56	sp|P22738|RL32_ARATH	4.5e-55	PF00297.21	GO:0003735;GO:0003735;GO:0003735;GO:0003735;GO:0003735;GO:0005198;GO:0005198;GO:0005198;GO:0005198;GO:0005622;GO:0005622;GO:0005623;GO:0005623;GO:0005737;GO:0005737;GO:0005840;GO:0005840;GO:0006412;GO:0006412;GO:0009058;GO:0009058;GO:0009058;GO:0034641;GO:0034641;GO:0034641;GO:0034641;GO:0034641;GO:0034641;GO:0043226;GO:0043226	ath03010;ath03010	60S ribosomal protein L3-2 OS=Arabidopsis thaliana GN=ARP2 PE=2 SV=4
cogentPB.1327	342	1	XP_016729123.1	6e-21	EOY30505	1.3e-09	NA	NA	NA	NA	NA	NA
cogentPB.1334	342	1	XP_016729132.1	1.6e-45	EOY30505	1.2e-21	sp|F4K933|ET2_ARATH	5.4e-16	NA	GO:0005622;GO:0005622;GO:0005623;GO:0005623;GO:0005634;GO:0005634;GO:0005737;GO:0005737;GO:0043226;GO:0043226	NA	Protein EFFECTOR OF TRANSCRIPTION 2 OS=Arabidopsis thaliana GN=ET2 PE=1 SV=1
cogentPB.1452	342	1	XP_016687545.1	2.1e-37	EOY14704	4.1e-19	NA	NA	NA	NA	NA	NA
cogentPB.1529	342	1	NA	NA	NA	NA	NA	NA	NA	NA	NA	NA
cogentPB.1838	342	1	XP_016750299.1	3.5e-37	EOY14531	2.1e-31	sp|O48723|PLP2_ARATH	2.1e-23	NA	GO:0005622;GO:0005622;GO:0005623;GO:0005623;GO:0005737;GO:0005737;GO:0006629;GO:0006629;GO:0006629;GO:0006629;GO:0008219;GO:0008219;GO:0008219	NA	Patatin-like protein 2 OS=Arabidopsis thaliana GN=PLP2 PE=1 SV=1
cogentPB.2254	342	1	NA	NA	NA	NA	NA	NA	PF13516.5;PF13855.5	GO:0007165;GO:0007165;GO:0007165	NA	NA
cogentPB.2330	342	1	XP_016748397.1	1.1e-43	fgenesh2_kg.1__2210__AT1G20260.2	4.4e-45	sp|Q8W4E2|VATB3_ARATH	1.1e-45	PF00006.24	GO:0005622;GO:0005622;GO:0005623;GO:0005623;GO:0005737;GO:0005737;GO:0005773;GO:0005773;GO:0005794;GO:0005794;GO:0005794;GO:0005886;GO:0005886;GO:0005886;GO:0043226;GO:0043226	ath01100;ath01100;ath01100;ath00190;ath00190;ath00190;ath04145;ath04145	V-type proton ATPase subunit B3 OS=Arabidopsis thaliana GN=VHA-B3 PE=2 SV=1
cogentPB.2439	342	1	KHG01945.1	1.7e-31	EOY05308	3.6e-15	sp|O65055|RL13A_PICMA	6e-15	NA	GO:0003735;GO:0003735;GO:0003735;GO:0003735;GO:0003735;GO:0005198;GO:0005198;GO:0005198;GO:0005198;GO:0005622;GO:0005622;GO:0005623;GO:0005623;GO:0005737;GO:0005737;GO:0006412;GO:0006412;GO:0009058;GO:0009058;GO:0009058;GO:0034641;GO:0034641;GO:0034641;GO:0034641;GO:0034641;GO:0034641	ath03010;ath03010	60S ribosomal protein L13a OS=Picea mariana GN=RPL13A PE=2 SV=1
cogentPB.2577	342	1	XP_016688029.1	2.1e-13	NA	NA	NA	NA	NA	NA	NA	NA
cogentPB.2908	342	1	XP_016751730.1	6.4e-23	EOY33873	2.4e-19	sp|P27396|HSP11_DAUCA	9.9e-18	NA	GO:0005622;GO:0005622;GO:0005623;GO:0005623;GO:0005737;GO:0005737	ath04141;ath04141;ath04141;ath04141;ath04141;ath04141	17.8 kDa class I heat shock protein OS=Daucus carota PE=3 SV=1
cogentPB.3143	342	1	NP_001314074.1	2.3e-44	EOY15147	2.3e-38	NA	NA	PF05180.11	NA	NA	NA
cogentPB.3151	342	1	NA	NA	NA	NA	NA	NA	NA	NA	NA	NA
cogentPB.3231	342	1	XP_012460168.1	4.4e-48	EOY23706	5.7e-45	sp|Q6LA42|APRR5_ARATH	8.3e-41	PF00072.23	NA	ath04712;ath04712;ath04712;ath04712;ath04712	Two-component response regulator-like APRR5 OS=Arabidopsis thaliana GN=APRR5 PE=1 SV=2
cogentPB.4849	342	1	NA	NA	NA	NA	NA	NA	NA	NA	NA	NA
cogentPB.666	342	1	XP_016749366.1	5e-44	EOY15716	3.1e-43	sp|Q9CB03|NPGR1_ARATH	4.1e-24	NA	GO:0005622;GO:0005622;GO:0005623;GO:0005623;GO:0005634;GO:0005634;GO:0005886;GO:0005886;GO:0005886;GO:0043226;GO:0043226	NA	Protein NPGR1 OS=Arabidopsis thaliana GN=NPGR1 PE=1 SV=1
cogentPB.951	342	1	XP_016754771.1	2.8e-55	EMJ07624	8.5e-57	sp|Q8VZF6|EDR2L_ARATH	6.4e-25	PF01852.18	GO:0005622;GO:0005622;GO:0005623;GO:0005623;GO:0005634;GO:0005634;GO:0005886;GO:0005886;GO:0005886;GO:0007165;GO:0007165;GO:0007165;GO:0008289;GO:0008289;GO:0008289;GO:0043226;GO:0043226	NA	Protein ENHANCED DISEASE RESISTANCE 2-like OS=Arabidopsis thaliana GN=EDR2L PE=2 SV=1
PB.10022	345	2	XP_012485119.1	1.5e-40	EOY33407	7.6e-37	sp|Q9ZUX4|UMP2_ARATH	1.1e-21	NA	GO:0005622;GO:0005622;GO:0005623;GO:0005623;GO:0005634;GO:0005634;GO:0005730;GO:0005730;GO:0005737;GO:0005737;GO:0005739;GO:0005739;GO:0005773;GO:0005773;GO:0043226;GO:0043226	NA	Uncharacterized protein At2g27730, mitochondrial OS=Arabidopsis thaliana GN=At2g27730 PE=1 SV=1
PB.10410	345	1	XP_017976964.1	7.8e-53	EOY07896	2.9e-52	NA	NA	NA	NA	NA	NA
PB.11144	345	1	NA	NA	NA	NA	NA	NA	NA	NA	NA	NA
PB.11146	345	1	XP_016712758.1	9.1e-09	NA	NA	NA	NA	PF01095.18	GO:0005618;GO:0005618;GO:0005618;GO:0005623;GO:0005623;GO:0030312;GO:0030312;GO:0030312;GO:0030312	NA	NA
PB.1120	345	1	NA	NA	NA	NA	NA	NA	NA	NA	NA	NA
PB.1140	345	1	XP_016743720.1	2.1e-26	OMO64195	8.7e-25	sp|P52855|RLA1_MAIZE	2.6e-18	PF00428.18	GO:0003735;GO:0003735;GO:0003735;GO:0003735;GO:0003735;GO:0005198;GO:0005198;GO:0005198;GO:0005198;GO:0005622;GO:0005622;GO:0005623;GO:0005623;GO:0005737;GO:0005737;GO:0005840;GO:0005840;GO:0043226;GO:0043226	ath03010;ath03010	60S acidic ribosomal protein P1 OS=Zea mays GN=RPP1A PE=1 SV=1
PB.12105	345	1	XP_016708619.1	9.3e-30	OMO64195	6e-26	sp|P52855|RLA1_MAIZE	1.1e-19	PF00428.18	GO:0003735;GO:0003735;GO:0003735;GO:0003735;GO:0003735;GO:0005198;GO:0005198;GO:0005198;GO:0005198;GO:0005622;GO:0005622;GO:0005623;GO:0005623;GO:0005737;GO:0005737;GO:0005840;GO:0005840;GO:0043226;GO:0043226	ath03010;ath03010	60S acidic ribosomal protein P1 OS=Zea mays GN=RPP1A PE=1 SV=1
PB.12251	345	2	XP_016696026.1	1.3e-18	EOX94946	1.4e-14	NA	NA	NA	NA	NA	NA
PB.1243	345	1	CBI23503.3	1.8e-17	VIT_00s0505g00030.t01	4.2e-19	NA	NA	NA	NA	NA	NA
PB.12496	345	1	XP_017630181.1	1.4e-41	EOX93596	6e-26	NA	NA	NA	GO:0005622;GO:0005622;GO:0005623;GO:0005623;GO:0005634;GO:0005634;GO:0043226;GO:0043226	NA	NA
PB.13490	345	1	XP_016666547.1	3.4e-56	EOY11634	3.5e-50	NA	NA	PF00582.25	GO:0005622;GO:0005622;GO:0005623;GO:0005623;GO:0005634;GO:0005634;GO:0006950;GO:0006950;GO:0006950;GO:0006950;GO:0043226;GO:0043226	NA	NA
PB.13966	345	1	XP_016741808.1	7.7e-08	EOX94713	3.9e-09	sp|Q8LGS1|MARD1_ARATH	2.7e-07	PF04570.13	NA	NA	Protein MARD1 OS=Arabidopsis thaliana GN=MARD1 PE=2 SV=2
PB.13977	345	1	XP_015969542.1	1.1e-46	GLYMA18G52210.1	7.3e-48	sp|Q9SY09|SMD1B_ARATH	6.6e-46	PF01423.21	GO:0003723;GO:0003723;GO:0003723;GO:0005622;GO:0005622;GO:0005623;GO:0005623;GO:0005634;GO:0005634;GO:0005737;GO:0005737;GO:0005829;GO:0005829;GO:0043226;GO:0043226	ath03040;ath03040	Small nuclear ribonucleoprotein SmD1b OS=Arabidopsis thaliana GN=SMD1B PE=3 SV=1
PB.14162	345	2	NA	NA	NA	NA	NA	NA	NA	GO:0003723;GO:0003723;GO:0003723;GO:0003729;GO:0003729;GO:0003729;GO:0005622;GO:0005622;GO:0005623;GO:0005623;GO:0005634;GO:0005634;GO:0005737;GO:0005737;GO:0005739;GO:0005739;GO:0005777;GO:0005777;GO:0005829;GO:0005829;GO:0043226;GO:0043226	NA	NA
PB.14412	345	1	NP_001316974.1	2.7e-37	EMJ04387	2.1e-34	sp|Q944G9|ALFP2_ARATH	2.4e-32	PF00274.18	GO:0005622;GO:0005622;GO:0005623;GO:0005623;GO:0009579;GO:0009579	ath01100;ath01100;ath01100;ath01110;ath01110;ath01110;ath01110;ath01110;ath01230;ath01230;ath01230;ath01230;ath01230;ath01200;ath01200;ath01200;ath00710;ath00710;ath00710;ath00710;ath00710;ath00710;ath00030;ath00030;ath00030;ath00030;ath00010;ath00010;ath00051;ath00051;ath00051;ath00051;ath00051	Fructose-bisphosphate aldolase 2, chloroplastic OS=Arabidopsis thaliana GN=FBA2 PE=1 SV=2
PB.1454	345	1	XP_016743469.1	1.8e-57	EOX93423	3.4e-45	sp|Q9FKH6|B561P_ARATH	3.8e-33	NA	GO:0005623;GO:0005623;GO:0005886;GO:0005886;GO:0005886	NA	Cytochrome b561 and DOMON domain-containing protein At5g35735 OS=Arabidopsis thaliana GN=At5g35735 PE=2 SV=1
PB.14575	345	1	XP_016727414.1	9e-33	EOX91799	1.3e-23	NA	NA	NA	GO:0005576;GO:0005576;GO:0005576	NA	NA
PB.15780	345	1	XP_021275565.1	2.1e-53	EOY24910	8e-55	NA	NA	NA	GO:0016829;GO:0016829;GO:0016829	NA	NA
PB.16078	345	1	XP_017635483.1	1.4e-41	EOY21161	6.2e-23	NA	NA	NA	GO:0005576;GO:0005576;GO:0005576;GO:0016757;GO:0016757;GO:0016757;GO:0016757	NA	NA
PB.16440	345	3	XP_017644723.1	7.1e-54	VIT_11s0016g01370.t01	4.3e-48	sp|Q570U6|EF4L4_ARATH	9.9e-34	PF07011.10	GO:0005622;GO:0005622;GO:0005623;GO:0005623;GO:0005634;GO:0005634;GO:0043226;GO:0043226	NA	Protein ELF4-LIKE 4 OS=Arabidopsis thaliana GN=EFL4 PE=2 SV=1
PB.16585	345	2	NA	NA	NA	NA	NA	NA	NA	NA	NA	NA
PB.16833	345	2	KHG25199.1	2.9e-55	NA	NA	NA	NA	NA	NA	NA	NA
PB.16868	345	1	XP_017603277.1	1.8e-25	EOY33500	1e-25	sp|P41099|RLA2_PARAR	6.7e-22	PF00428.18	GO:0003735;GO:0003735;GO:0003735;GO:0003735;GO:0003735;GO:0005198;GO:0005198;GO:0005198;GO:0005198;GO:0005622;GO:0005622;GO:0005623;GO:0005623;GO:0005634;GO:0005634;GO:0005737;GO:0005737;GO:0005829;GO:0005829;GO:0005840;GO:0005840;GO:0043226;GO:0043226	ath03010;ath03010	60S acidic ribosomal protein P2 OS=Parthenium argentatum PE=3 SV=1
PB.17354	345	2	XP_017603651.1	1.6e-53	POPTR_0006s14610.1	8.3e-44	sp|Q570U6|EF4L4_ARATH	5.8e-42	PF07011.10	GO:0005622;GO:0005622;GO:0005623;GO:0005623;GO:0005634;GO:0005634;GO:0043226;GO:0043226	NA	Protein ELF4-LIKE 4 OS=Arabidopsis thaliana GN=EFL4 PE=2 SV=1
PB.17812	345	1	NA	NA	NA	NA	NA	NA	NA	NA	NA	NA
PB.18384	345	2	XP_017628760.1	2.2e-55	EOY15382	1.3e-41	NA	NA	PF03959.12	GO:0005622;GO:0005622;GO:0005623;GO:0005623;GO:0005737;GO:0005737;GO:0005777;GO:0005777;GO:0043226;GO:0043226	NA	NA
PB.19131	345	1	XP_017624984.1	7.8e-45	Tp57577_TGAC_v2_mRNA27251	1.1e-22	NA	NA	PF10551.8	NA	NA	NA
PB.19585	345	1	XP_012449073.1	1.8e-57	EOY14422	9.3e-35	sp|Q9FHA6|RLF34_ARATH	5.5e-24	PF05498.10	GO:0004871;GO:0004871;GO:0004871;GO:0004871;GO:0005576;GO:0005576;GO:0005576;GO:0007165;GO:0007165;GO:0007165;GO:0007267;GO:0007267;GO:0007267	NA	Protein RALF-like 34 OS=Arabidopsis thaliana GN=RALFL34 PE=2 SV=1
PB.19846	345	1	XP_016732956.1	1.2e-50	EOY31322	6.2e-39	NA	NA	NA	GO:0005622;GO:0005622;GO:0005623;GO:0005623;GO:0005634;GO:0005634;GO:0043226;GO:0043226	NA	NA
PB.20566	345	1	EOY27947.1	1.5e-16	EOY27947	3.5e-18	NA	NA	NA	NA	NA	NA
PB.20702	345	1	XP_012452482.1	1.7e-63	EOY28652	7.3e-48	NA	NA	NA	GO:0005622;GO:0005622;GO:0005623;GO:0005623;GO:0005737;GO:0005737;GO:0005739;GO:0005739;GO:0043226;GO:0043226	NA	NA
PB.21081	327	1	XP_012449788.1	7.9e-29	EOY27643	7.1e-27	NA	NA	NA	GO:0005622;GO:0005622;GO:0005623;GO:0005623;GO:0005634;GO:0005634;GO:0043226;GO:0043226	NA	NA
PB.21334	345	1	XP_016711103.1	2.1e-58	EOY28685	2.4e-27	NA	NA	NA	GO:0005622;GO:0005622;GO:0005623;GO:0005623;GO:0005634;GO:0005634;GO:0043226;GO:0043226	NA	NA
PB.21502	345	1	XP_017648167.1	1.9e-59	EOY27925	5.2e-54	sp|Q6DG43|UBTD2_DANRE	6.7e-22	PF16455.4	GO:0005622;GO:0005622;GO:0005623;GO:0005623;GO:0005737;GO:0005737	NA	Ubiquitin domain-containing protein 2 OS=Danio rerio GN=ubtd2 PE=2 SV=1
PB.2175	345	2	XP_017639220.1	2.6e-56	EOX99611	2.4e-51	NA	NA	PF10063.8	NA	NA	NA
PB.22881	345	1	XP_012453577.1	4e-57	EOY33082	3e-57	sp|O49169|EF1A_MANES	2.2e-57	PF03143.16	GO:0003924;GO:0003924;GO:0003924;GO:0005622;GO:0005622;GO:0005623;GO:0005623;GO:0005634;GO:0005634;GO:0005730;GO:0005730;GO:0005737;GO:0005737;GO:0005739;GO:0005739;GO:0005773;GO:0005773;GO:0005829;GO:0005829;GO:0005886;GO:0005886;GO:0005886;GO:0043226;GO:0043226	ath03013;ath03013;ath03013	Elongation factor 1-alpha OS=Manihot esculenta GN=EF1 PE=3 SV=1
PB.23232	345	1	NA	NA	NA	NA	NA	NA	NA	NA	NA	NA
PB.2354	345	1	XP_016702725.1	1.5e-59	EOY13439	2.5e-56	NA	NA	PF16455.4	GO:0005622;GO:0005622;GO:0005623;GO:0005623;GO:0005737;GO:0005737	NA	NA
PB.24132	345	1	XP_017614934.1	9.2e-54	NA	NA	NA	NA	NA	NA	NA	NA
PB.25133	345	1	XP_016674386.1	6.8e-57	EOY01635	6e-50	sp|Q93Z37|BIG1E_ARATH	2.6e-10	NA	GO:0005622;GO:0005622;GO:0005623;GO:0005623;GO:0005737;GO:0005737;GO:0005739;GO:0005739;GO:0043226;GO:0043226	NA	Protein BIG GRAIN 1-like E OS=Arabidopsis thaliana GN=At1g69160 PE=2 SV=1
PB.26194	345	1	XP_010418289.1	4.2e-06	Bo4g096770.1	6.9e-06	NA	NA	PF01535.19;PF12854.6	GO:0005622;GO:0005622;GO:0005623;GO:0005623;GO:0005737;GO:0005737;GO:0005739;GO:0005739;GO:0043226;GO:0043226	NA	NA
PB.26348	345	1	XP_016738912.1	3.3e-19	NA	NA	NA	NA	NA	NA	NA	NA
PB.26498	345	1	XP_016709152.1	9.3e-38	EOX96441	6.2e-15	NA	NA	PF05553.10	GO:0005622;GO:0005622;GO:0005623;GO:0005623;GO:0005634;GO:0005634;GO:0043226;GO:0043226	NA	NA
PB.3011	345	1	AGG55716.1	3.5e-53	EOY18893	3.2e-19	NA	NA	NA	GO:0005622;GO:0005622;GO:0005623;GO:0005623;GO:0005634;GO:0005634;GO:0007049;GO:0007049;GO:0007049;GO:0043226;GO:0043226	NA	NA
PB.4825	339	1	XP_016665282.1	7.9e-37	OMO60339	3.4e-37	sp|Q8L9C4|KCR1_ARATH	2.8e-20	NA	GO:0005622;GO:0005622;GO:0005623;GO:0005623;GO:0005737;GO:0005737;GO:0005783;GO:0005783;GO:0005783;GO:0016491;GO:0016491;GO:0016491;GO:0043226;GO:0043226	ath01100;ath01100;ath01100;ath01110;ath01110;ath01110;ath01110;ath01110;ath01212;ath01212;ath01212;ath01212;ath00062;ath00062;ath00062;ath00062;ath01040;ath01040;ath01040;ath01040;ath01040;ath01040	Very-long-chain 3-oxoacyl-CoA reductase 1 OS=Arabidopsis thaliana GN=KCR1 PE=1 SV=1
PB.6896	345	1	XP_016754819.1	5.6e-43	EOX93863	4.1e-43	sp|Q945P0|FHA1_TOBAC	1.1e-40	PF00498.25	GO:0005622;GO:0005622;GO:0005623;GO:0005623;GO:0005634;GO:0005634;GO:0043226;GO:0043226	NA	Transcriptional activator FHA1 OS=Nicotiana tabacum GN=FHA1 PE=1 SV=1
PB.697	345	1	XP_021296671.1	1.5e-08	EOY03889	3e-09	NA	NA	NA	GO:0005622;GO:0005622;GO:0005623;GO:0005623;GO:0005634;GO:0005634;GO:0043226;GO:0043226	NA	NA
PB.7003	345	1	XP_016674896.1	2.8e-50	EOY11520	6.6e-49	sp|Q12SU3|RL18_SHEDO	1.7e-09	PF00861.21	GO:0003735;GO:0003735;GO:0003735;GO:0003735;GO:0003735;GO:0005198;GO:0005198;GO:0005198;GO:0005198;GO:0005622;GO:0005622;GO:0005623;GO:0005623;GO:0005737;GO:0005737;GO:0005840;GO:0005840;GO:0006412;GO:0006412;GO:0009058;GO:0009058;GO:0009058;GO:0034641;GO:0034641;GO:0034641;GO:0034641;GO:0034641;GO:0034641;GO:0042254;GO:0042254;GO:0042254;GO:0043226;GO:0043226	NA	50S ribosomal protein L18 OS=Shewanella denitrificans (strain OS217 / ATCC BAA-1090 / DSM 15013) GN=rplR PE=3 SV=1
PB.7111	345	1	EOY10375.1	1.1e-17	EOY10375	2.4e-19	NA	NA	NA	NA	NA	NA
PB.7491	345	1	XP_016723680.1	6.9e-41	EOY04804	1e-25	sp|Q9SIL5|PP165_ARATH	4.2e-08	NA	GO:0005622;GO:0005622;GO:0005623;GO:0005623;GO:0005737;GO:0005737;GO:0005739;GO:0005739;GO:0043226;GO:0043226	NA	Pentatricopeptide repeat-containing protein At2g20540 OS=Arabidopsis thaliana GN=PCMP-E78 PE=2 SV=1
PB.760	345	1	OMO84785.1	8.7e-44	OMO99223	1.3e-44	sp|Q9M2F1|RS272_ARATH	1.1e-43	PF01667.16	GO:0003735;GO:0003735;GO:0003735;GO:0003735;GO:0003735;GO:0005198;GO:0005198;GO:0005198;GO:0005198;GO:0005618;GO:0005618;GO:0005618;GO:0005622;GO:0005622;GO:0005623;GO:0005623;GO:0005737;GO:0005737;GO:0005840;GO:0005840;GO:0006412;GO:0006412;GO:0009058;GO:0009058;GO:0009058;GO:0030312;GO:0030312;GO:0030312;GO:0030312;GO:0034641;GO:0034641;GO:0034641;GO:0034641;GO:0034641;GO:0034641;GO:0042254;GO:…	ath03010;ath03010	40S ribosomal protein S27-2 OS=Arabidopsis thaliana GN=RPS27B PE=2 SV=2
PB.7964	345	1	XP_017632521.1	6.3e-10	NA	NA	NA	NA	NA	NA	NA	NA
PB.8088	345	1	XP_016694192.1	4.3e-51	OMO79022	3.4e-37	sp|O48723|PLP2_ARATH	6.7e-30	NA	GO:0005622;GO:0005622;GO:0005623;GO:0005623;GO:0005737;GO:0005737;GO:0006629;GO:0006629;GO:0006629;GO:0006629;GO:0008219;GO:0008219;GO:0008219	NA	Patatin-like protein 2 OS=Arabidopsis thaliana GN=PLP2 PE=1 SV=1
PB.8135	345	1	XP_012461590.1	4e-41	OMO74467	8.4e-20	NA	NA	NA	NA	NA	NA
PB.8321	345	1	XP_016666799.1	2.8e-58	EOY20703	5.2e-54	sp|Q9M9E2|PPR45_ARATH	6.9e-19	PF01535.19;PF01535.19	NA	NA	Pentatricopeptide repeat-containing protein At1g15510, chloroplastic OS=Arabidopsis thaliana GN=PCMP-H73 PE=1 SV=1
PB.8700	345	6	XP_016692666.1	1.5e-27	EOY00242	6.6e-25	sp|Q8GXG6|B3GTH_ARATH	2.2e-09	NA	GO:0005622;GO:0005622;GO:0005623;GO:0005623;GO:0005737;GO:0005737;GO:0005794;GO:0005794;GO:0005794;GO:0016757;GO:0016757;GO:0016757;GO:0016757;GO:0043226;GO:0043226	NA	Hydroxyproline O-galactosyltransferase GALT4 OS=Arabidopsis thaliana GN=GALT4 PE=2 SV=2
PB.8830	345	1	XP_016666281.1	4.2e-38	EOX99302	7.6e-29	NA	NA	PF12609.7	GO:0005622;GO:0005622;GO:0005623;GO:0005623;GO:0005634;GO:0005634;GO:0043226;GO:0043226	NA	NA
cogentPB.1065	345	1	XP_016698853.1	1.6e-58	EOX92709	2.4e-51	sp|Q7XJJ7|FAAH_ARATH	2.2e-25	PF01425.20	GO:0005622;GO:0005622;GO:0005623;GO:0005623;GO:0005737;GO:0005737;GO:0005773;GO:0005773;GO:0005783;GO:0005783;GO:0005783;GO:0005794;GO:0005794;GO:0005794;GO:0005886;GO:0005886;GO:0005886;GO:0043226;GO:0043226	NA	Fatty acid amide hydrolase OS=Arabidopsis thaliana GN=FAAH PE=1 SV=1
cogentPB.1138	345	1	XP_016682133.1	6.7e-36	EOX95971	4.4e-29	sp|O80831|BAM7_ARATH	5e-09	NA	GO:0005622;GO:0005622;GO:0005623;GO:0005623;GO:0005634;GO:0005634;GO:0005737;GO:0005737;GO:0043226;GO:0043226	NA	Beta-amylase 7 OS=Arabidopsis thaliana GN=BAM7 PE=1 SV=2
cogentPB.1199	345	1	XP_017607355.1	7.4e-35	EOY15565	4.8e-23	NA	NA	NA	GO:0005576;GO:0005576;GO:0005576;GO:0005623;GO:0005623;GO:0005886;GO:0005886;GO:0005886	NA	NA
cogentPB.1649	345	1	XP_016755687.1	5.2e-49	EOY29060	1.3e-49	sp|Q9SJW0|PHL7_ARATH	6.4e-25	PF00249.30	GO:0003677;GO:0003677;GO:0003677;GO:0005622;GO:0005622;GO:0005623;GO:0005623;GO:0005634;GO:0005634;GO:0043226;GO:0043226	NA	Myb family transcription factor PHL7 OS=Arabidopsis thaliana GN=PHL7 PE=2 SV=1
cogentPB.1671	345	1	XP_012463348.1	7.8e-53	EOY13020	4.1e-51	NA	NA	PF01479.24	GO:0003723;GO:0003723;GO:0003723	NA	NA
cogentPB.171	345	1	XP_017619138.1	7.6e-48	EOY29712	1.4e-43	NA	NA	NA	GO:0005622;GO:0005622;GO:0005623;GO:0005623;GO:0005737;GO:0005737;GO:0005773;GO:0005773;GO:0005783;GO:0005783;GO:0005783;GO:0005794;GO:0005794;GO:0005794;GO:0005886;GO:0005886;GO:0005886;GO:0043226;GO:0043226	NA	NA
cogentPB.2031	345	1	XP_016744021.1	2e-24	EOY33500	2.1e-23	sp|P41099|RLA2_PARAR	8.7e-22	PF00428.18	GO:0003735;GO:0003735;GO:0003735;GO:0003735;GO:0003735;GO:0005198;GO:0005198;GO:0005198;GO:0005198;GO:0005622;GO:0005622;GO:0005623;GO:0005623;GO:0005634;GO:0005634;GO:0005737;GO:0005737;GO:0005829;GO:0005829;GO:0005840;GO:0005840;GO:0043226;GO:0043226	ath03010;ath03010	60S acidic ribosomal protein P2 OS=Parthenium argentatum PE=3 SV=1
cogentPB.2779	345	1	XP_016696450.1	1.8e-41	EOX93172	7.1e-43	sp|P51419|RL273_ARATH	3.9e-38	PF01777.17	GO:0003735;GO:0003735;GO:0003735;GO:0003735;GO:0003735;GO:0005198;GO:0005198;GO:0005198;GO:0005198;GO:0005622;GO:0005622;GO:0005623;GO:0005623;GO:0005737;GO:0005737;GO:0005840;GO:0005840;GO:0006412;GO:0006412;GO:0009058;GO:0009058;GO:0009058;GO:0034641;GO:0034641;GO:0034641;GO:0034641;GO:0034641;GO:0034641;GO:0043226;GO:0043226	ath03010;ath03010	60S ribosomal protein L27-3 OS=Arabidopsis thaliana GN=RPL27C PE=2 SV=2
cogentPB.2916	345	1	NA	NA	NA	NA	NA	NA	NA	NA	NA	NA
cogentPB.3050	345	1	XP_017639220.1	2.6e-56	EOX99611	2.4e-51	NA	NA	PF10063.8	NA	NA	NA
cogentPB.3210	345	1	XP_017624304.1	3.9e-60	EOX94442	2.8e-55	NA	NA	NA	GO:0005622;GO:0005622;GO:0005623;GO:0005623;GO:0005737;GO:0005737;GO:0005739;GO:0005739;GO:0043226;GO:0043226	NA	NA
cogentPB.3287	345	1	XP_017639318.1	4.3e-59	EOY02126	4.3e-56	NA	NA	PF13483.5	NA	NA	NA
cogentPB.3385	345	1	XP_016711198.1	8.5e-07	NA	NA	NA	NA	NA	GO:0005623;GO:0005623;GO:0005886;GO:0005886;GO:0005886;GO:0016301;GO:0016301;GO:0016301	NA	NA
cogentPB.3746	345	1	XP_015950250.1	2.5e-27	Bra007929.1-P	4.2e-27	sp|P48160|RL27A_DICDI	2.5e-21	NA	GO:0003735;GO:0003735;GO:0003735;GO:0003735;GO:0003735;GO:0005198;GO:0005198;GO:0005198;GO:0005198;GO:0005622;GO:0005622;GO:0005623;GO:0005623;GO:0005634;GO:0005634;GO:0005730;GO:0005730;GO:0005737;GO:0005737;GO:0005840;GO:0005840;GO:0006412;GO:0006412;GO:0009058;GO:0009058;GO:0009058;GO:0034641;GO:0034641;GO:0034641;GO:0034641;GO:0034641;GO:0034641;GO:0043226;GO:0043226	ath03010;ath03010	60S ribosomal protein L27a OS=Dictyostelium discoideum GN=rpl27a PE=3 SV=1
cogentPB.3880	345	1	XP_017608789.1	9.5e-59	EOY32736	2.9e-52	sp|Q8GU25|COMT1_ROSCH	1.5e-37	PF00891.17	GO:0005622;GO:0005622;GO:0005623;GO:0005623;GO:0005634;GO:0005634;GO:0005737;GO:0005737;GO:0005829;GO:0005829;GO:0005886;GO:0005886;GO:0005886;GO:0043226;GO:0043226	ath01100;ath01100;ath01100;ath01110;ath01110;ath01110;ath01110;ath01110;ath00940;ath00940;ath00940	Caffeic acid 3-O-methyltransferase OS=Rosa chinensis GN=COMT1 PE=2 SV=1
cogentPB.438	345	1	KHG19801.1	3e-52	EOY06351	2.4e-43	sp|Q8S9G8|SPL7_ARATH	1.8e-30	NA	NA	NA	Squamosa promoter-binding-like protein 7 OS=Arabidopsis thaliana GN=SPL7 PE=1 SV=2
cogentPB.4642	345	1	NA	NA	NA	NA	NA	NA	NA	NA	NA	NA
cogentPB.4809	345	1	XP_016677492.1	1.3e-28	OMO53725	3.8e-28	sp|Q7G8Y3|ISW2_ORYSJ	6e-23	PF13892.5	NA	NA	Probable chromatin-remodeling complex ATPase chain OS=Oryza sativa subsp. japonica GN=Os01g0367900 PE=2 SV=2
cogentPB.4887	345	1	NA	NA	NA	NA	NA	NA	NA	NA	NA	NA
cogentPB.5051	345	1	CBI23503.3	4.8e-18	VIT_00s0505g00030.t01	1.1e-19	NA	NA	NA	NA	NA	NA
cogentPB.5232	345	1	BAS82390.1	3.6e-13	OS03T0158550-00	8.1e-15	NA	NA	NA	NA	NA	NA
PB.11147	348	1	KHG02742.1	6.1e-29	EOY06572	8.2e-15	sp|Q42920|PME_MEDSA	1.8e-11	PF04043.14	GO:0005576;GO:0005576;GO:0005576;GO:0005618;GO:0005618;GO:0005618;GO:0005623;GO:0005623;GO:0030312;GO:0030312;GO:0030312;GO:0030312	ath01100;ath01100;ath01100;ath00040;ath00040;ath00040;ath00040;ath00040;ath00500;ath00500;ath00500;ath00500;ath00500	Pectinesterase/pectinesterase inhibitor OS=Medicago sativa PE=2 SV=1
PB.12230	348	1	XP_016709980.1	3.7e-58	EOX95025	4.3e-48	sp|Q8L9P8|RLF33_ARATH	1.8e-30	PF05498.10	GO:0004871;GO:0004871;GO:0004871;GO:0004871;GO:0005576;GO:0005576;GO:0005576;GO:0007165;GO:0007165;GO:0007165;GO:0007267;GO:0007267;GO:0007267	NA	Protein RALF-like 33 OS=Arabidopsis thaliana GN=RALFL33 PE=2 SV=1
PB.12721	348	1	XP_021275214.1	1.8e-09	NA	NA	NA	NA	NA	NA	NA	NA
PB.13454	348	1	NA	NA	NA	NA	NA	NA	NA	NA	NA	NA
PB.14024	348	1	KHG18874.1	1e-12	EOX95026	3.8e-12	NA	NA	PF06825.11	GO:0005622;GO:0005622;GO:0005623;GO:0005623;GO:0005634;GO:0005634;GO:0005737;GO:0005737;GO:0005794;GO:0005794;GO:0005794;GO:0005829;GO:0005829;GO:0043226;GO:0043226	NA	NA
PB.14657	348	2	NA	NA	NA	NA	NA	NA	NA	NA	NA	NA
PB.15052	348	1	XP_017636864.1	1e-60	EOY00119	1e-25	NA	NA	NA	NA	NA	NA
PB.1561	348	1	XP_017643688.1	2.8e-50	EOY03727	1.8e-06	NA	NA	NA	NA	NA	NA
PB.17005	348	3	XP_016732124.1	4.8e-34	GLYMA02G00490.2	4.9e-36	sp|O49884|RL30_LUPLU	3.1e-35	PF01248.25	GO:0003735;GO:0003735;GO:0003735;GO:0003735;GO:0003735;GO:0005198;GO:0005198;GO:0005198;GO:0005198;GO:0005622;GO:0005622;GO:0005623;GO:0005623;GO:0005737;GO:0005737;GO:0005829;GO:0005829;GO:0006412;GO:0006412;GO:0009058;GO:0009058;GO:0009058;GO:0034641;GO:0034641;GO:0034641;GO:0034641;GO:0034641;GO:0034641	ath03010;ath03010	60S ribosomal protein L30 OS=Lupinus luteus GN=RPL30 PE=3 SV=1
PB.17138	348	1	XP_016749756.1	1.7e-55	EOY26263	6.7e-49	NA	NA	NA	GO:0005622;GO:0005622;GO:0005623;GO:0005623;GO:0005737;GO:0005737;GO:0005840;GO:0005840;GO:0009536;GO:0009536;GO:0043226;GO:0043226	NA	NA
PB.1848	348	2	XP_012442688.1	1.5e-43	EOX94483	4.8e-31	NA	NA	NA	GO:0005622;GO:0005622;GO:0005623;GO:0005623;GO:0005634;GO:0005634;GO:0007049;GO:0007049;GO:0007049;GO:0043226;GO:0043226;GO:0051276;GO:0051276;GO:0051276	NA	NA
PB.19168	348	1	XP_016725321.1	6e-61	EOY10465	7.6e-45	sp|Q8GZ53|SOT14_ARATH	6.5e-33	PF00685.26	GO:0005622;GO:0005622;GO:0005623;GO:0005623;GO:0005737;GO:0005737	NA	Cytosolic sulfotransferase 14 OS=Arabidopsis thaliana GN=SOT14 PE=2 SV=1
PB.19174	348	1	XP_016680692.1	3.1e-49	EOY07940	3.1e-38	sp|Q9MA95|PP214_ARATH	5.2e-14	PF01535.19	NA	NA	Putative pentatricopeptide repeat-containing protein At3g05240 OS=Arabidopsis thaliana GN=PCMP-E82 PE=3 SV=2
PB.19735	348	2	XP_016754294.1	1.8e-60	EOY15942	3.2e-51	sp|Q9SK87|ADHL2_ARATH	5.3e-43	PF08240.11	GO:0005622;GO:0005622;GO:0005623;GO:0005623;GO:0005737;GO:0005737;GO:0005829;GO:0005829	ath01100;ath01100;ath01100;ath01110;ath01110;ath01110;ath01110;ath01110;ath00350;ath00350;ath00350;ath00071;ath00071;ath00071;ath00071;ath01200;ath01200;ath01200;ath00010;ath00010	Alcohol dehydrogenase-like 2 OS=Arabidopsis thaliana GN=At1g22440 PE=2 SV=1
PB.210	348	1	XP_017642292.1	1.8e-52	EOY29814	2.7e-34	sp|Q02921|NO93_SOYBN	1.2e-18	PF03386.13	GO:0005622;GO:0005622;GO:0005623;GO:0005623;GO:0005737;GO:0005737;GO:0005739;GO:0005739;GO:0043226;GO:0043226	NA	Early nodulin-93 OS=Glycine max PE=2 SV=1
PB.21193	348	1	XP_017639538.1	6.5e-55	EOY25487	8.4e-52	NA	NA	PF10241.8	NA	NA	NA
PB.21559	348	1	XP_016731770.1	2.3e-60	EOY27695	7.8e-58	sp|Q9CXW3|CYBP_MOUSE	6.7e-14	PF04969.15	NA	NA	Calcyclin-binding protein OS=Mus musculus GN=Cacybp PE=1 SV=1
PB.21576	339	1	XP_012455139.1	1.2e-56	EOY27664	4.9e-52	NA	NA	PF01423.21	GO:0005622;GO:0005622;GO:0005623;GO:0005623;GO:0005634;GO:0005634;GO:0043226;GO:0043226	NA	NA
PB.22636	348	1	XP_017647224.1	1.6e-24	EOY06795	4.7e-18	NA	NA	NA	GO:0003735;GO:0003735;GO:0003735;GO:0003735;GO:0003735;GO:0005198;GO:0005198;GO:0005198;GO:0005198;GO:0005622;GO:0005622;GO:0005623;GO:0005623;GO:0005737;GO:0005737;GO:0005840;GO:0005840;GO:0006412;GO:0006412;GO:0009058;GO:0009058;GO:0009058;GO:0034641;GO:0034641;GO:0034641;GO:0034641;GO:0034641;GO:0034641;GO:0042254;GO:0042254;GO:0042254;GO:0043226;GO:0043226	NA	NA
PB.23429	348	1	NA	NA	NA	NA	NA	NA	NA	NA	NA	NA
PB.2462	348	1	XP_016742821.1	6.7e-60	EOY13082	3.4e-61	sp|Q9FN32|YIPL7_ARATH	1e-54	PF03226.13	GO:0005622;GO:0005622;GO:0005623;GO:0005623;GO:0005634;GO:0005634;GO:0043226;GO:0043226	NA	Protein yippee-like At5g53940 OS=Arabidopsis thaliana GN=At5g53940 PE=2 SV=1
PB.24881	348	2	XP_017618191.1	5.5e-06	NA	NA	NA	NA	NA	NA	NA	NA
PB.25852	348	1	XP_016673650.1	1.6e-50	EOY11138	1.1e-51	sp|Q9SS17|RS241_ARATH	2.9e-49	PF01282.18	GO:0003735;GO:0003735;GO:0003735;GO:0003735;GO:0003735;GO:0005198;GO:0005198;GO:0005198;GO:0005198;GO:0005618;GO:0005618;GO:0005618;GO:0005622;GO:0005622;GO:0005623;GO:0005623;GO:0005634;GO:0005634;GO:0005730;GO:0005730;GO:0005737;GO:0005737;GO:0005840;GO:0005840;GO:0006412;GO:0006412;GO:0009058;GO:0009058;GO:0009058;GO:0030312;GO:0030312;GO:0030312;GO:0030312;GO:0034641;GO:0034641;GO:0034641;GO:…	ath03010;ath03010	40S ribosomal protein S24-1 OS=Arabidopsis thaliana GN=RPS24A PE=2 SV=1
PB.25971	348	1	OIT01024.1	5e-23	EOY16636	2.9e-20	NA	NA	PF14244.5	GO:0005622;GO:0005622;GO:0005623;GO:0005623;GO:0005634;GO:0005634;GO:0043226;GO:0043226	NA	NA
PB.2710	348	1	NA	NA	NA	NA	NA	NA	NA	NA	NA	NA
PB.3362	348	1	XP_016702464.1	2.5e-54	EOX97744	3.2e-51	sp|Q9SKQ2|DIR4_ARATH	1.4e-40	PF03018.13	GO:0005576;GO:0005576;GO:0005576	NA	Dirigent protein 4 OS=Arabidopsis thaliana GN=DIR4 PE=2 SV=1
PB.3660	348	1	KHG17303.1	9.3e-46	POPTR_0006s22230.1	1.3e-33	NA	NA	NA	GO:0005622;GO:0005622;GO:0005623;GO:0005623;GO:0005634;GO:0005634;GO:0043226;GO:0043226	NA	NA
PB.4227_locus1	348	1	NA	NA	NA	NA	NA	NA	NA	NA	NA	NA
PB.4534	348	1	NA	NA	NA	NA	NA	NA	NA	NA	NA	NA
PB.5458	348	1	XP_016712633.1	1e-55	EOY12626	6.2e-55	sp|Q9C681|H2A1_ARATH	3.9e-54	PF00125.23;PF16211.4	GO:0003677;GO:0003677;GO:0003677;GO:0005618;GO:0005618;GO:0005618;GO:0005622;GO:0005622;GO:0005623;GO:0005623;GO:0005634;GO:0005634;GO:0005730;GO:0005730;GO:0030312;GO:0030312;GO:0030312;GO:0030312;GO:0043226;GO:0043226	NA	Probable histone H2A.1 OS=Arabidopsis thaliana GN=At1g51060 PE=1 SV=1
PB.5460	348	1	XP_016712597.1	3.1e-49	EOY12751	8.2e-39	sp|Q9LSQ6|PBP1_ARATH	1.2e-26	PF13833.5	GO:0005623;GO:0005623;GO:0005886;GO:0005886;GO:0005886	NA	Calcium-binding protein PBP1 OS=Arabidopsis thaliana GN=PBP1 PE=1 SV=1
PB.5944	348	1	XP_007014427.1	1e-52	EOY32046	2.4e-54	sp|P81748|MIFH_TRITR	4.1e-19	PF01187.17	NA	NA	Macrophage migration inhibitory factor homolog OS=Trichuris trichiura PE=1 SV=2
PB.7726	348	1	KHG03279.1	5.9e-32	EOY06115	1.1e-22	sp|Q8S403|PHO1_ARATH	8e-15	PF03105.18	GO:0005622;GO:0005622;GO:0005623;GO:0005623;GO:0005737;GO:0005737;GO:0005794;GO:0005794;GO:0005794;GO:0005886;GO:0005886;GO:0005886;GO:0043226;GO:0043226	NA	Phosphate transporter PHO1 OS=Arabidopsis thaliana GN=PHO1 PE=1 SV=1
PB.8073	348	1	XP_016741416.1	4.9e-55	OMO78862	1.5e-37	NA	NA	NA	NA	NA	NA
PB.8118	348	1	XP_017639588.1	1.9e-54	EOY14879	6e-42	sp|Q43636|TRXH_RICCO	1.6e-36	PF00085.19	GO:0005622;GO:0005622;GO:0005623;GO:0005623;GO:0005737;GO:0005737;GO:0005829;GO:0005829;GO:0005886;GO:0005886;GO:0005886;GO:0006457;GO:0006457;GO:0006457	NA	Thioredoxin H-type OS=Ricinus communis PE=3 SV=1
PB.8681	348	2	XP_016692703.1	8.1e-58	EOY00319	4.5e-45	sp|Q9SQ70|COR11_PAPSO	5.1e-30	PF00248.20	GO:0016491;GO:0016491;GO:0016491	NA	NADPH-dependent codeinone reductase 1-1 OS=Papaver somniferum GN=COR1.1 PE=1 SV=1
PB.8829	348	1	XP_016692203.1	7.2e-38	EOX99302	9e-30	NA	NA	PF12609.7	GO:0005622;GO:0005622;GO:0005623;GO:0005623;GO:0005634;GO:0005634;GO:0043226;GO:0043226	NA	NA
PB.9259	348	1	XP_017632374.1	1.6e-45	Bo8g058770.1	7.2e-27	NA	NA	NA	NA	NA	NA
PB.9733	348	1	XP_016673464.1	2.1e-58	EOY05737	2.1e-42	NA	NA	NA	NA	NA	NA
cogentPB.1047	348	1	XP_017643163.1	5.8e-56	EOY28142	3.5e-42	sp|O23661|ARFC_ARATH	7.4e-29	NA	GO:0003677;GO:0003677;GO:0003677;GO:0005622;GO:0005622;GO:0005623;GO:0005623;GO:0005634;GO:0005634;GO:0006810;GO:0006810;GO:0016192;GO:0016192;GO:0016192;GO:0043226;GO:0043226	ath04075;ath04075;ath04075;ath04075;ath04075	Auxin response factor 3 OS=Arabidopsis thaliana GN=ARF3 PE=1 SV=2
cogentPB.1171	348	1	NA	NA	NA	NA	NA	NA	NA	NA	NA	NA
cogentPB.1226	348	1	XP_012487104.1	7.7e-32	EOY04476	5.3e-30	sp|Q9C7N2|CAD1_ARATH	1.5e-16	PF01823.18	GO:0008219;GO:0008219;GO:0008219	NA	MACPF domain-containing protein CAD1 OS=Arabidopsis thaliana GN=CAD1 PE=2 SV=1
cogentPB.1241	348	1	XP_017620658.1	5.7e-43	OBART01G42000.1	2.8e-39	sp|A2WYF4|STAD2_ORYSI	7.2e-40	PF03405.13	NA	ath00061;ath00061;ath00061;ath00061;ath01212;ath01212;ath01212;ath01212;ath01040;ath01040;ath01040;ath01040;ath01040;ath01040	Stearoyl-[acyl-carrier-protein] 9-desaturase 2, chloroplastic OS=Oryza sativa subsp. indica GN=SSI2 PE=3 SV=1
cogentPB.1474	348	1	KHG02762.1	1.9e-46	OMO89056	3.1e-46	sp|A7S7F2|BYST_NEMVE	8.8e-30	PF05291.10	GO:0005622;GO:0005622;GO:0005623;GO:0005623;GO:0005634;GO:0005634;GO:0043226;GO:0043226	NA	Bystin OS=Nematostella vectensis GN=bysl PE=3 SV=1
cogentPB.1631	348	1	XP_012466105.1	1.6e-61	VIT_13s0073g00600.t01	1.9e-40	sp|Q8LFN2|Y3037_ARATH	1.1e-35	PF07714.16	GO:0005623;GO:0005623;GO:0005886;GO:0005886;GO:0005886	NA	Probable inactive leucine-rich repeat receptor-like protein kinase At3g03770 OS=Arabidopsis thaliana GN=At3g03770 PE=2 SV=1
cogentPB.1740	348	1	ABB53472.1	1.7e-18	EOY11078	3.8e-20	sp|Q2R1V8|GME2_ORYSJ	1.1e-19	NA	GO:0005622;GO:0005622;GO:0005623;GO:0005623;GO:0005737;GO:0005737;GO:0005829;GO:0005829	ath01100;ath01100;ath01100;ath01110;ath01110;ath01110;ath01110;ath01110;ath00053;ath00053;ath00053;ath00053;ath00053;ath00520;ath00520;ath00520;ath00520;ath00520;ath00520;ath00520	GDP-mannose 3,5-epimerase 2 OS=Oryza sativa subsp. japonica GN=GME-2 PE=2 SV=2
cogentPB.2149	348	1	XP_012434629.1	8.5e-15	EOY10969	8.2e-07	NA	NA	PF13855.5	GO:0005618;GO:0005618;GO:0005618;GO:0005623;GO:0005623;GO:0005886;GO:0005886;GO:0005886;GO:0016301;GO:0016301;GO:0016301;GO:0030312;GO:0030312;GO:0030312;GO:0030312	NA	NA
cogentPB.2435	348	1	KHG01945.1	1.7e-31	EOY05308	3.7e-15	sp|O65055|RL13A_PICMA	6.1e-15	NA	GO:0003735;GO:0003735;GO:0003735;GO:0003735;GO:0003735;GO:0005198;GO:0005198;GO:0005198;GO:0005198;GO:0005622;GO:0005622;GO:0005623;GO:0005623;GO:0005737;GO:0005737;GO:0006412;GO:0006412;GO:0009058;GO:0009058;GO:0009058;GO:0034641;GO:0034641;GO:0034641;GO:0034641;GO:0034641;GO:0034641	ath03010;ath03010	60S ribosomal protein L13a OS=Picea mariana GN=RPL13A PE=2 SV=1
cogentPB.2860	348	1	XP_016670667.1	3.6e-45	EOY24419	6e-34	NA	NA	NA	NA	ath01100;ath01100;ath01100;ath01110;ath01110;ath01110;ath01110;ath01110;ath01230;ath01230;ath01230;ath01230;ath01230;ath01200;ath01200;ath01200;ath00030;ath00030;ath00030;ath00030	NA
cogentPB.2863	348	1	XP_012476450.1	9.1e-33	EOY34485	2.1e-26	sp|P93046|XTH31_ARATH	7.9e-23	PF06955.11	GO:0005576;GO:0005576;GO:0005576;GO:0005618;GO:0005618;GO:0005618;GO:0005623;GO:0005623;GO:0005886;GO:0005886;GO:0005886;GO:0016798;GO:0016798;GO:0016798;GO:0016798;GO:0016798;GO:0030312;GO:0030312;GO:0030312;GO:0030312	NA	Xyloglucan endotransglucosylase/hydrolase protein 31 OS=Arabidopsis thaliana GN=XTH31 PE=1 SV=2
cogentPB.3270	348	1	XP_016714175.1	1.4e-36	EOY19644	4.2e-35	sp|B9SVG9|RBR_RICCO	1.4e-32	NA	GO:0003677;GO:0003677;GO:0003677;GO:0005622;GO:0005622;GO:0005623;GO:0005623;GO:0005634;GO:0005634;GO:0005737;GO:0005737;GO:0005829;GO:0005829;GO:0007049;GO:0007049;GO:0007049;GO:0008134;GO:0008134;GO:0008134;GO:0008134;GO:0030154;GO:0030154;GO:0030154;GO:0043226;GO:0043226	NA	Retinoblastoma-related protein OS=Ricinus communis GN=RBR PE=2 SV=1
cogentPB.3347	348	2	XP_016675155.1	6.2e-58	EOY11322	2.8e-55	sp|Q9FZ32|FB60_ARATH	1.1e-40	NA	NA	NA	F-box protein At1g55000 OS=Arabidopsis thaliana GN=At1g55000 PE=1 SV=1
cogentPB.3786	348	1	XP_016694130.1	1.2e-45	VIT_03s0038g03650.t01	1.1e-46	sp|Q9LM92|SMD3B_ARATH	6.7e-46	PF01423.21	GO:0005622;GO:0005622;GO:0005623;GO:0005623;GO:0005634;GO:0005634;GO:0005730;GO:0005730;GO:0005737;GO:0005737;GO:0005829;GO:0005829;GO:0043226;GO:0043226	ath03040;ath03040	Small nuclear ribonucleoprotein SmD3b OS=Arabidopsis thaliana GN=SMD3B PE=2 SV=1
cogentPB.3860	348	1	XP_016730528.1	4.8e-50	EOY21172	4.9e-44	sp|F4IHU9|DTX15_ARATH	4.1e-27	PF01554.17	NA	NA	Protein DETOXIFICATION 15 OS=Arabidopsis thaliana GN=DTX15 PE=3 SV=1
cogentPB.3979	348	1	NA	NA	NA	NA	NA	NA	NA	NA	NA	NA
cogentPB.4855	348	1	KHG20532.1	1.3e-55	OMO60539	8.7e-49	sp|Q9ZU35|AB7G_ARATH	1.7e-33	NA	GO:0005623;GO:0005623;GO:0005886;GO:0005886;GO:0005886;GO:0016887;GO:0016887;GO:0016887	NA	ABC transporter G family member 7 OS=Arabidopsis thaliana GN=ABCG7 PE=2 SV=1
cogentPB.60	348	1	KHG29367.1	8.7e-52	EOY00546	4.3e-40	sp|Q9CAL3|CRK2_ARATH	1.3e-20	NA	GO:0005576;GO:0005576;GO:0005576;GO:0005623;GO:0005623;GO:0005886;GO:0005886;GO:0005886;GO:0016301;GO:0016301;GO:0016301	NA	Cysteine-rich receptor-like protein kinase 2 OS=Arabidopsis thaliana GN=CRK2 PE=2 SV=1
PB.10213	351	1	XP_017609856.1	2e-51	EOY09209	6.7e-41	NA	NA	NA	NA	NA	NA
PB.10522	351	1	XP_016671117.1	1.5e-54	EOY07369	3.7e-47	NA	NA	PF14368.5	GO:0005576;GO:0005576;GO:0005576;GO:0008289;GO:0008289;GO:0008289	NA	NA
PB.10582	351	1	XP_017606681.1	8.9e-28	NA	NA	NA	NA	PF13888.5	NA	NA	NA
PB.11397	351	2	EOY25096.1	2.5e-22	EOY25096	5.7e-24	NA	NA	NA	NA	NA	NA
PB.11843	351	3	XP_016710830.1	7.9e-61	EOY03547	4.5e-53	NA	NA	PF05915.11	GO:0005622;GO:0005622;GO:0005623;GO:0005623;GO:0005634;GO:0005634;GO:0043226;GO:0043226	NA	NA
PB.11852	351	1	XP_016695259.1	9.7e-59	EOY03605	5.1e-57	sp|Q9MAB9|MUB1_ARATH	6.1e-39	PF13881.5	GO:0005623;GO:0005623;GO:0005886;GO:0005886;GO:0005886	NA	Membrane-anchored ubiquitin-fold protein 1 OS=Arabidopsis thaliana GN=MUB1 PE=1 SV=1
PB.12901	351	1	NA	NA	NA	NA	NA	NA	NA	NA	NA	NA
PB.13900	351	1	XP_016679867.1	4.5e-56	EOY07599	5.9e-21	NA	NA	NA	NA	NA	NA
PB.14070	351	1	XP_016706192.1	8.5e-39	EOX98700	4.7e-18	NA	NA	NA	NA	NA	NA
PB.14369	351	1	NA	NA	NA	NA	NA	NA	NA	NA	NA	NA
PB.1447	351	1	XP_016743485.1	5.1e-60	EOX93449	2e-53	NA	NA	PF04241.14	NA	NA	NA
PB.14612	351	1	XP_016710192.1	6.5e-55	EOX91953	1.7e-44	sp|Q5K4R0|MAD47_ORYSJ	2.2e-20	PF01486.16	GO:0003677;GO:0003677;GO:0003677;GO:0005622;GO:0005622;GO:0005623;GO:0005623;GO:0005634;GO:0005634;GO:0030154;GO:0030154;GO:0030154;GO:0043226;GO:0043226	NA	MADS-box transcription factor 47 OS=Oryza sativa subsp. japonica GN=MADS47 PE=1 SV=2
PB.14741	351	1	XP_021280710.1	4.1e-33	EOX96624	1.8e-33	NA	NA	NA	NA	NA	NA
PB.14803	351	1	XP_016732180.1	4.4e-51	OMO64380	9.1e-46	sp|Q9AXA6|ABIL1_ORYSJ	2.1e-39	NA	NA	NA	Probable protein ABIL1 OS=Oryza sativa subsp. japonica GN=Os01g0622700 PE=2 SV=1
PB.16806	351	3	XP_017605254.1	5.5e-62	EOY33151	3.6e-58	sp|Q8LDW9|XTH9_ARATH	1.9e-32	PF00722.20;PF06955.11	GO:0005576;GO:0005576;GO:0005576;GO:0005618;GO:0005618;GO:0005618;GO:0005623;GO:0005623;GO:0016798;GO:0016798;GO:0016798;GO:0016798;GO:0016798;GO:0030312;GO:0030312;GO:0030312;GO:0030312	NA	Xyloglucan endotransglucosylase/hydrolase protein 9 OS=Arabidopsis thaliana GN=XTH9 PE=2 SV=2
PB.17111	351	1	XP_012445942.1	3.8e-55	EOY25621	1.3e-44	sp|P10975|NLTPC_RICCO	5.3e-43	PF00234.21	GO:0005576;GO:0005576;GO:0005576;GO:0008289;GO:0008289;GO:0008289	NA	Non-specific lipid-transfer protein C, cotyledon-specific isoform OS=Ricinus communis PE=1 SV=2
PB.17432	351	1	XP_016688133.1	2e-51	EOY27749	7.2e-43	NA	NA	PF00717.22	NA	ath03060;ath03060;ath03060	NA
PB.18783	351	1	XP_017643821.1	1.1e-59	OMP04926	1.6e-58	sp|Q38859|NRPBB_ARATH	3e-54	PF13656.5	NA	ath01100;ath01100;ath01100;ath00230;ath00230;ath00230;ath00240;ath00240;ath00240;ath03020;ath03020;ath03020	DNA-directed RNA polymerases II, IV and V subunit 11 OS=Arabidopsis thaliana GN=NRPB11 PE=1 SV=1
PB.20149	351	1	XP_017636207.1	3.1e-57	EOY29992	1e-49	sp|Q01545|HSP22_IPONI	2.2e-44	PF00011.20	GO:0005622;GO:0005622;GO:0005623;GO:0005623;GO:0005737;GO:0005737	ath04141;ath04141;ath04141;ath04141;ath04141;ath04141	18.8 kDa class II heat shock protein OS=Ipomoea nil GN=SHSP-2 PE=2 SV=1
PB.20554	351	1	XP_017603476.1	4e-44	EOY28030	9.4e-43	NA	NA	NA	NA	NA	NA
PB.21832	351	1	XP_016698947.1	8.8e-60	EOY25803	5e-28	NA	NA	NA	GO:0005622;GO:0005622;GO:0005623;GO:0005623;GO:0005737;GO:0005737;GO:0005739;GO:0005739;GO:0043226;GO:0043226	NA	NA
PB.23251	351	1	XP_012461068.1	2.6e-59	EOY27239	1.7e-44	sp|Q9SEI0|WER_ARATH	5e-25	PF00249.30	GO:0003677;GO:0003677;GO:0003677;GO:0005622;GO:0005622;GO:0005623;GO:0005623;GO:0005634;GO:0005634;GO:0043226;GO:0043226	NA	Transcription factor WER OS=Arabidopsis thaliana GN=WER PE=1 SV=1
PB.23863	351	1	XP_016692679.1	1.6e-45	Solyc07g006610.2.1	8.5e-44	sp|Q9LSC2|Y3589_ARATH	9.8e-29	PF07714.16	GO:0005623;GO:0005623;GO:0005886;GO:0005886;GO:0005886;GO:0016301;GO:0016301;GO:0016301	NA	PTI1-like tyrosine-protein kinase At3g15890 OS=Arabidopsis thaliana GN=At3g15890 PE=2 SV=1
PB.24162	351	1	XP_007043174.1	6.5e-63	EOX99005	1.5e-64	sp|Q94C60|SPT42_ARATH	2.2e-57	PF06093.12	GO:0005622;GO:0005622;GO:0005623;GO:0005623;GO:0005634;GO:0005634;GO:0043226;GO:0043226	NA	Transcription elongation factor SPT4 homolog 2 OS=Arabidopsis thaliana GN=At5g63670 PE=3 SV=1
PB.24882	351	1	XP_016717972.1	3.3e-06	NA	NA	NA	NA	NA	NA	NA	NA
PB.25201	351	1	XP_016742680.1	1.1e-54	EOY16530	1.5e-40	NA	NA	NA	GO:0005622;GO:0005622;GO:0005623;GO:0005623;GO:0005737;GO:0005737	NA	NA
PB.25778	351	1	XP_016728900.1	2.6e-56	EOY10817	2e-48	NA	NA	PF05899.11	NA	NA	NA
PB.25887	351	1	XP_016673717.1	8.5e-47	EOY11518	2.7e-42	NA	NA	PF04588.12	NA	NA	NA
PB.26206	339	2	XP_017605329.1	2.5e-46	EOY32829	3.8e-36	sp|Q6XMI3|BSMT1_ARATH	3.4e-21	PF03492.14	GO:0005622;GO:0005622;GO:0005623;GO:0005623;GO:0005634;GO:0005634;GO:0008168;GO:0008168;GO:0008168;GO:0043226;GO:0043226	NA	Salicylate/benzoate carboxyl methyltransferase OS=Arabidopsis thaliana GN=BSMT1 PE=1 SV=1
PB.26438	351	1	XP_016684864.1	4.1e-25	EOY19303	4.1e-22	NA	NA	PF00153.26	GO:0005622;GO:0005622;GO:0005623;GO:0005623;GO:0005737;GO:0005737;GO:0005739;GO:0005739;GO:0006810;GO:0006810;GO:0043226;GO:0043226	NA	NA
PB.2649	351	1	XP_016706518.1	3.3e-59	EOY12166	8.8e-49	NA	NA	NA	NA	NA	NA
PB.276	351	1	XP_017623954.1	8.8e-60	EOY29459	7.2e-59	sp|A8MRY9|NSTU3_ARATH	2e-50	NA	NA	NA	Nucleotide-sugar uncharacterized transporter 3 OS=Arabidopsis thaliana GN=At4g32272 PE=2 SV=1
PB.3572	351	1	XP_016708140.1	4.8e-58	OMO98721	8.7e-57	sp|Q6SJV8|CRD1_GOSHI	2.8e-60	NA	GO:0003677;GO:0003677;GO:0003677;GO:0015979;GO:0015979	ath01100;ath01100;ath01100;ath01110;ath01110;ath01110;ath01110;ath01110;ath00860;ath00860;ath00860;ath00860;ath00860	Magnesium-protoporphyrin IX monomethyl ester [oxidative] cyclase, chloroplastic OS=Gossypium hirsutum GN=CRD1 PE=2 SV=2
PB.3587	351	1	EOY09088.1	1.6e-24	EOY09088	3.6e-26	NA	NA	NA	NA	NA	NA
PB.4040	351	1	XP_016692339.1	1.7e-66	OMO56830	1e-65	sp|Q9S7G2|GATL2_ARATH	4.1e-59	PF01501.19	GO:0005622;GO:0005622;GO:0005623;GO:0005623;GO:0005737;GO:0005737;GO:0005794;GO:0005794;GO:0005794;GO:0016757;GO:0016757;GO:0016757;GO:0016757;GO:0043226;GO:0043226	NA	Probable galacturonosyltransferase-like 2 OS=Arabidopsis thaliana GN=GATL2 PE=2 SV=1
PB.4458	351	1	XP_017624986.1	9.4e-46	OMO79764	1.6e-13	NA	NA	PF13947.5	NA	NA	NA
PB.449	351	1	XP_016744406.1	5.9e-40	OMO84215	4.7e-34	sp|Q9LUE4|HSD6_ARATH	1.6e-23	PF00106.24	GO:0005576;GO:0005576;GO:0005576;GO:0016491;GO:0016491;GO:0016491	NA	11-beta-hydroxysteroid dehydrogenase-like 6 OS=Arabidopsis thaliana GN=HSD6 PE=2 SV=1
PB.502	351	1	XP_012468643.1	4.1e-57	EOY22290	4.5e-37	NA	NA	NA	GO:0005622;GO:0005622;GO:0005623;GO:0005623;GO:0005737;GO:0005737;GO:0005739;GO:0005739;GO:0043226;GO:0043226	NA	NA
PB.5123	351	1	XP_017640353.1	6.6e-31	NA	NA	NA	NA	PF14368.5	GO:0005623;GO:0005623;GO:0005886;GO:0005886;GO:0005886	NA	NA
PB.568	351	1	XP_016744354.1	5.7e-51	EOY21818	9.4e-35	NA	NA	NA	GO:0005622;GO:0005622;GO:0005623;GO:0005623;GO:0005737;GO:0005737;GO:0005886;GO:0005886;GO:0005886	NA	NA
PB.5737	351	3	XP_016741034.1	2.6e-59	OMP04926	5.1e-57	sp|Q38859|NRPBB_ARATH	9.7e-53	PF13656.5	NA	ath01100;ath01100;ath01100;ath00230;ath00230;ath00230;ath00240;ath00240;ath00240;ath03020;ath03020;ath03020	DNA-directed RNA polymerases II, IV and V subunit 11 OS=Arabidopsis thaliana GN=NRPB11 PE=1 SV=1
PB.6003	351	1	NA	NA	NA	NA	NA	NA	NA	NA	NA	NA
PB.6239	351	2	XP_021291404.1	5e-39	POPTR_0001s09780.1	9.7e-32	sp|Q8LGD1|SP1L5_ARATH	7.7e-26	NA	GO:0005623;GO:0005623;GO:0005886;GO:0005886;GO:0005886	NA	Protein SPIRAL1-like 5 OS=Arabidopsis thaliana GN=SP1L5 PE=2 SV=1
PB.6450	351	1	CDP09397.1	3.6e-45	EMJ10963	8.2e-47	sp|Q9XHE4|RL37A_GOSHI	6.7e-46	PF01780.18	GO:0003735;GO:0003735;GO:0003735;GO:0003735;GO:0003735;GO:0005198;GO:0005198;GO:0005198;GO:0005198;GO:0005622;GO:0005622;GO:0005623;GO:0005623;GO:0005737;GO:0005737;GO:0005829;GO:0005829;GO:0005840;GO:0005840;GO:0006412;GO:0006412;GO:0009058;GO:0009058;GO:0009058;GO:0034641;GO:0034641;GO:0034641;GO:0034641;GO:0034641;GO:0034641;GO:0042254;GO:0042254;GO:0042254;GO:0043226;GO:0043226	ath03010;ath03010	60S ribosomal protein L37a OS=Gossypium hirsutum GN=RPL37A PE=3 SV=1
PB.6611	351	1	XP_016721328.1	1.7e-42	OMO77256	1.8e-09	NA	NA	PF03760.14	GO:0005622;GO:0005622;GO:0005623;GO:0005623;GO:0005737;GO:0005737;GO:0005829;GO:0005829;GO:0009790;GO:0009790;GO:0009790;GO:0048856;GO:0048856;GO:0048856;GO:0048856	NA	NA
PB.6949	351	4	XP_016666333.1	4.6e-24	EOY34545	6.5e-20	NA	NA	NA	NA	NA	NA
PB.7135	351	1	XP_016691914.1	6.5e-39	EOY28483	1e-12	NA	NA	NA	GO:0005623;GO:0005623;GO:0005886;GO:0005886;GO:0005886;GO:0016301;GO:0016301;GO:0016301	NA	NA
PB.7662	351	1	XP_016714241.1	5.5e-54	OMO80741	6.9e-46	sp|P09444|LEA34_GOSHI	1.6e-55	PF04927.11	GO:0005622;GO:0005622;GO:0005623;GO:0005623;GO:0005634;GO:0005634;GO:0005730;GO:0005730;GO:0005737;GO:0005737;GO:0005829;GO:0005829;GO:0043226;GO:0043226	NA	Late embryogenesis abundant protein D-34 OS=Gossypium hirsutum PE=3 SV=1
PB.8537	351	1	XP_016693012.1	4.5e-40	OMO60486	1e-28	sp|Q9FYF7|Y1736_ARATH	8e-23	PF05755.11	GO:0005622;GO:0005622;GO:0005623;GO:0005623;GO:0005737;GO:0005737;GO:0005773;GO:0005773;GO:0005783;GO:0005783;GO:0005783;GO:0005811;GO:0005811;GO:0005811;GO:0043226;GO:0043226	NA	REF/SRPP-like protein At1g67360 OS=Arabidopsis thaliana GN=At1g67360 PE=2 SV=1
PB.8977	351	1	XP_016691061.1	3.8e-55	EOX98607	6.1e-50	NA	NA	NA	GO:0005623;GO:0005623;GO:0005886;GO:0005886;GO:0005886	NA	NA
PB.9368	351	1	XP_017608302.1	8.2e-58	EOY03605	4.8e-55	sp|Q9MAB9|MUB1_ARATH	1e-38	PF13881.5	GO:0005623;GO:0005623;GO:0005886;GO:0005886;GO:0005886	NA	Membrane-anchored ubiquitin-fold protein 1 OS=Arabidopsis thaliana GN=MUB1 PE=1 SV=1
cogentPB.113	351	1	XP_016718646.1	3.3e-59	EOY24486	5.7e-56	NA	NA	NA	NA	NA	NA
cogentPB.1282	351	1	XP_016740448.1	1.3e-39	EOY34059	1.1e-38	sp|Q94B55|XB31_ARATH	9.4e-32	PF12796.6	GO:0005622;GO:0005622;GO:0005623;GO:0005623;GO:0005737;GO:0005737;GO:0016874;GO:0016874;GO:0016874	NA	Putative E3 ubiquitin-protein ligase XBAT31 OS=Arabidopsis thaliana GN=XBAT31 PE=2 SV=1
cogentPB.1380	351	1	ABG26370.1	2.6e-11	NA	NA	NA	NA	NA	NA	NA	NA
cogentPB.1463	351	1	NA	NA	NA	NA	NA	NA	NA	NA	NA	NA
cogentPB.1748	351	1	KHG03394.1	4.6e-24	EOY09477	1.8e-22	NA	NA	PF00249.30	GO:0003677;GO:0003677;GO:0003677;GO:0005622;GO:0005622;GO:0005623;GO:0005623;GO:0005634;GO:0005634;GO:0043226;GO:0043226	NA	NA
cogentPB.1803	351	1	NA	NA	NA	NA	NA	NA	NA	NA	NA	NA
cogentPB.2064	351	1	XP_016705675.1	3.2e-54	EOY24389	1.2e-53	sp|Q05085|PTR7_ARATH	3.4e-37	PF00854.20	GO:0005623;GO:0005623;GO:0005886;GO:0005886;GO:0005886	NA	Protein NRT1/ PTR FAMILY 6.3 OS=Arabidopsis thaliana GN=NPF6.3 PE=1 SV=1
cogentPB.2154	351	1	XP_017649580.1	6.4e-10	EOY02557	2.5e-11	NA	NA	NA	NA	NA	NA
cogentPB.2333	351	1	XP_017609556.1	3.3e-51	EOY08096	4e-33	NA	NA	NA	NA	NA	NA
cogentPB.2790	351	1	XP_016720022.1	3.8e-47	EOY34188	1.8e-46	sp|Q9FPW4|VIP2_ARATH	3.5e-34	NA	GO:0005622;GO:0005622;GO:0005623;GO:0005623;GO:0005634;GO:0005634;GO:0043226;GO:0043226	ath03018;ath03018;ath03018	Probable NOT transcription complex subunit VIP2 OS=Arabidopsis thaliana GN=VIP2 PE=1 SV=2
cogentPB.3307	351	1	NA	NA	NA	NA	NA	NA	NA	NA	NA	NA
cogentPB.3892	351	1	NA	NA	NA	NA	NA	NA	NA	NA	NA	NA
cogentPB.398	351	1	NA	NA	NA	NA	NA	NA	NA	NA	NA	NA
cogentPB.4752	351	1	NA	NA	NA	NA	NA	NA	NA	NA	NA	NA
cogentPB.4756	351	1	XP_016739944.1	3.7e-34	EOY22347	3.3e-32	NA	NA	NA	GO:0005622;GO:0005622;GO:0005623;GO:0005623;GO:0005634;GO:0005634;GO:0016853;GO:0016853;GO:0016853;GO:0043226;GO:0043226	NA	NA
cogentPB.487	351	1	XP_016704646.1	1.5e-46	EOY06966	7.4e-40	NA	NA	NA	GO:0005622;GO:0005622;GO:0005623;GO:0005623;GO:0005634;GO:0005634;GO:0043226;GO:0043226	NA	NA
cogentPB.5268	351	1	ACN36153.1	3.7e-10	OMERI04G17560.1	7e-14	NA	NA	NA	NA	NA	NA
cogentPB.568	351	1	KHG21280.1	1.6e-16	PGSC0003DMT400028924	8.9e-17	sp|Q9FPS4|UBP23_ARATH	1.7e-12	NA	GO:0005622;GO:0005622;GO:0005623;GO:0005623;GO:0005634;GO:0005634;GO:0043226;GO:0043226	NA	Ubiquitin carboxyl-terminal hydrolase 23 OS=Arabidopsis thaliana GN=UBP23 PE=2 SV=2
PB.10100	354	1	XP_007015380.2	1e-47	EOY32999	1.8e-49	sp|P34893|CH10_ARATH	2.5e-40	PF00166.20	GO:0005622;GO:0005622;GO:0005623;GO:0005623;GO:0005737;GO:0005737;GO:0005739;GO:0005739;GO:0006457;GO:0006457;GO:0006457;GO:0043226;GO:0043226;GO:0051082;GO:0051082;GO:0051082;GO:0051082	NA	10 kDa chaperonin, mitochondrial OS=Arabidopsis thaliana GN=CPN10 PE=1 SV=1
PB.1047	354	1	XP_016684161.1	4.6e-32	OMO94054	4.3e-11	NA	NA	NA	NA	NA	NA
PB.1057	354	1	XP_016747140.1	2e-56	CDX77391	1.9e-06	NA	NA	PF05617.10	NA	NA	NA
PB.10807	354	1	XP_013442369.1	1.2e-45	LPERR01G22710.1	9.8e-48	sp|Q9XHE4|RL37A_GOSHI	1.2e-45	PF01780.18	GO:0003735;GO:0003735;GO:0003735;GO:0003735;GO:0003735;GO:0005198;GO:0005198;GO:0005198;GO:0005198;GO:0005622;GO:0005622;GO:0005623;GO:0005623;GO:0005737;GO:0005737;GO:0005829;GO:0005829;GO:0005840;GO:0005840;GO:0006412;GO:0006412;GO:0009058;GO:0009058;GO:0009058;GO:0034641;GO:0034641;GO:0034641;GO:0034641;GO:0034641;GO:0034641;GO:0042254;GO:0042254;GO:0042254;GO:0043226;GO:0043226	ath03010;ath03010	60S ribosomal protein L37a OS=Gossypium hirsutum GN=RPL37A PE=3 SV=1
PB.1240	354	1	NA	NA	NA	NA	NA	NA	NA	NA	NA	NA
PB.12754	354	1	XP_012487834.1	1.5e-27	NA	NA	NA	NA	NA	NA	NA	NA
PB.14213	354	1	KHG26973.1	3.5e-40	VIT_03s0038g02360.t01	2.3e-36	sp|Q9SCV1|BGA11_ARATH	1.3e-33	PF01301.18	GO:0005576;GO:0005576;GO:0005576;GO:0005618;GO:0005618;GO:0005618;GO:0005622;GO:0005622;GO:0005623;GO:0005623;GO:0005737;GO:0005737;GO:0005773;GO:0005773;GO:0005975;GO:0005975;GO:0005975;GO:0005975;GO:0030312;GO:0030312;GO:0030312;GO:0030312;GO:0043226;GO:0043226	NA	Beta-galactosidase 11 OS=Arabidopsis thaliana GN=BGAL11 PE=2 SV=1
PB.15560	354	1	XP_016736572.1	1e-55	EOY25213	2e-53	sp|Q9ZWQ7|DAD1_CITUN	1.8e-51	PF02109.15	GO:0005622;GO:0005622;GO:0005623;GO:0005623;GO:0005737;GO:0005737;GO:0005783;GO:0005783;GO:0005783;GO:0043226;GO:0043226	ath01100;ath01100;ath01100;ath04141;ath04141;ath04141;ath04141;ath04141;ath04141;ath00510;ath00510;ath00510	Dolichyl-diphosphooligosaccharide--protein glycosyltransferase subunit DAD1 OS=Citrus unshiu GN=DAD1 PE=3 SV=1
PB.16872	354	2	XP_016689206.1	1.7e-34	EOY33549	1.7e-31	sp|Q9FK81|Y5258_ARATH	1.8e-22	PF07876.11	NA	NA	Stress-response A/B barrel domain-containing protein At5g22580 OS=Arabidopsis thaliana GN=At5g22580 PE=1 SV=1
PB.17511	354	2	NA	NA	NA	NA	NA	NA	NA	NA	NA	NA
PB.17633	354	1	XP_017602812.1	1.7e-50	EOY28825	9.2e-22	sp|Q9ZWQ8|PAP_CITUN	2.5e-16	NA	GO:0005198;GO:0005198;GO:0005198;GO:0005198;GO:0005622;GO:0005622;GO:0005623;GO:0005623;GO:0005634;GO:0005634;GO:0009579;GO:0009579;GO:0043226;GO:0043226	NA	Plastid-lipid-associated protein, chloroplastic OS=Citrus unshiu GN=PAP PE=2 SV=1
PB.18766	354	1	XP_017603597.1	2.7e-56	EOY00501	1.8e-41	NA	NA	NA	GO:0005622;GO:0005622;GO:0005623;GO:0005623;GO:0005634;GO:0005634;GO:0043226;GO:0043226	NA	NA
PB.18871	354	1	XP_017605109.1	6.4e-10	OMO88350	4.2e-06	NA	NA	NA	GO:0005622;GO:0005622;GO:0005623;GO:0005623;GO:0005737;GO:0005737	NA	NA
PB.19452	354	1	XP_016726709.1	1.5e-62	EOY15114	2e-53	sp|Q8L9W3|ATL23_ARATH	1.2e-31	PF13639.5	GO:0016874;GO:0016874;GO:0016874	NA	E3 ubiquitin-protein ligase ATL23 OS=Arabidopsis thaliana GN=ATL23 PE=1 SV=2
PB.19852	354	1	XP_016754473.1	3.1e-57	EOY31305	3.3e-27	NA	NA	NA	NA	NA	NA
PB.20983	300	1	NP_001314311.1	7.3e-38	EOY26052	1.8e-25	sp|Q9SAH7|WRK40_ARATH	2.5e-08	NA	GO:0005622;GO:0005622;GO:0005623;GO:0005623;GO:0005634;GO:0005634;GO:0043226;GO:0043226	NA	Probable WRKY transcription factor 40 OS=Arabidopsis thaliana GN=WRKY40 PE=1 SV=1
PB.21587	354	1	XP_016725885.1	8.1e-21	scaffold_103361.1	1.1e-06	NA	NA	NA	GO:0005622;GO:0005622;GO:0005623;GO:0005623;GO:0005737;GO:0005737;GO:0005739;GO:0005739;GO:0043226;GO:0043226	NA	NA
PB.22267	354	2	XP_016699172.1	2.1e-53	EOY04940	3.1e-46	sp|Q93VV9|TM16B_ARATH	4.7e-39	PF03656.12	GO:0005622;GO:0005622;GO:0005623;GO:0005623;GO:0005737;GO:0005737;GO:0005739;GO:0005739;GO:0043226;GO:0043226	NA	Mitochondrial import inner membrane translocase subunit PAM16 like 2 OS=Arabidopsis thaliana GN=PAM16L2 PE=2 SV=1
PB.23534	354	2	XP_016752193.1	8.9e-60	EOY03605	1.2e-58	sp|Q9MAB9|MUB1_ARATH	1.1e-40	PF13881.5	GO:0005623;GO:0005623;GO:0005886;GO:0005886;GO:0005886	NA	Membrane-anchored ubiquitin-fold protein 1 OS=Arabidopsis thaliana GN=MUB1 PE=1 SV=1
PB.237	354	1	KHG13551.1	4.5e-56	EOY29648	2.3e-44	sp|Q9LYE3|ASI1_ARATH	2.2e-28	NA	NA	NA	Protein ANTI-SILENCING 1 OS=Arabidopsis thaliana GN=ASI1 PE=4 SV=2
PB.24877	354	1	XP_016675587.1	6.7e-07	NA	NA	NA	NA	NA	NA	NA	NA
PB.24957	354	1	NP_001314081.1	4.3e-54	EOX99096	1.6e-45	sp|Q8RVL4|DEF21_ANTMA	8.1e-15	PF01486.16	GO:0003677;GO:0003677;GO:0003677;GO:0005622;GO:0005622;GO:0005623;GO:0005623;GO:0005634;GO:0005634;GO:0043226;GO:0043226	NA	MADS-box protein defh21 OS=Antirrhinum majus GN=DEFH21 PE=2 SV=1
PB.2558	354	1	XP_016702590.1	6.1e-53	OMO80511	2.7e-50	sp|P92959|RK24_ARATH	1.9e-40	PF00467.28	GO:0003723;GO:0003723;GO:0003723;GO:0003735;GO:0003735;GO:0003735;GO:0003735;GO:0003735;GO:0005198;GO:0005198;GO:0005198;GO:0005198;GO:0005622;GO:0005622;GO:0005623;GO:0005623;GO:0005737;GO:0005737;GO:0005840;GO:0005840;GO:0006412;GO:0006412;GO:0009058;GO:0009058;GO:0009058;GO:0009536;GO:0009536;GO:0019843;GO:0019843;GO:0019843;GO:0034641;GO:0034641;GO:0034641;GO:0034641;GO:0034641;GO:0034641;GO:…	ath03010;ath03010	50S ribosomal protein L24, chloroplastic OS=Arabidopsis thaliana GN=RPL24 PE=2 SV=2
PB.25951	354	3	NA	NA	NA	NA	NA	NA	NA	NA	NA	NA
PB.263	354	1	XP_016753229.1	3.8e-26	EOY29550	9.5e-27	sp|Q6K669|AMPL2_ORYSJ	2.5e-24	PF00883.20	GO:0005622;GO:0005622;GO:0005623;GO:0005623;GO:0005737;GO:0005737;GO:0005773;GO:0005773;GO:0005829;GO:0005829;GO:0043226;GO:0043226	ath01100;ath01100;ath01100;ath00480;ath00480;ath00480	Leucine aminopeptidase 2, chloroplastic OS=Oryza sativa subsp. japonica GN=Os02g0794700 PE=2 SV=1
PB.26356	354	2	XP_016715843.1	1.8e-60	EOY34447	7.7e-53	sp|Q9ZUU8|KINB3_ARATH	6e-34	PF04739.14	GO:0005622;GO:0005622;GO:0005623;GO:0005623;GO:0005634;GO:0005634;GO:0005975;GO:0005975;GO:0005975;GO:0005975;GO:0043226;GO:0043226	NA	SNF1-related protein kinase regulatory subunit beta-3 OS=Arabidopsis thaliana GN=KINB3 PE=1 SV=1
PB.2809	354	1	XP_016702906.1	1.7e-63	EOY15231	4.5e-61	sp|Q5XGY1|TSR1_XENLA	1.5e-32	PF04950.11	GO:0005622;GO:0005622;GO:0005623;GO:0005623;GO:0005634;GO:0005634;GO:0043226;GO:0043226	NA	Pre-rRNA-processing protein TSR1 homolog OS=Xenopus laevis GN=tsr1 PE=2 SV=1
PB.38	354	1	XP_016718050.1	1.3e-47	EOY30798	1.4e-30	sp|Q3E9B4|OFP8_ARATH	7.6e-21	PF04844.12	GO:0005622;GO:0005622;GO:0005623;GO:0005623;GO:0005634;GO:0005634;GO:0043226;GO:0043226	NA	Transcription repressor OFP8 OS=Arabidopsis thaliana GN=OFP8 PE=1 SV=1
PB.4011	354	1	XP_017642862.1	6.2e-37	EOY14783	2.1e-18	sp|Q9SB61|ZHD2_ARATH	2.6e-13	PF04770.11	GO:0003677;GO:0003677;GO:0003677;GO:0005622;GO:0005622;GO:0005623;GO:0005623;GO:0005634;GO:0005634;GO:0043226;GO:0043226	NA	Zinc-finger homeodomain protein 2 OS=Arabidopsis thaliana GN=ZHD1 PE=1 SV=1
PB.463	354	1	XP_017645512.1	2e-27	OMO84099	2.6e-24	NA	NA	NA	GO:0005622;GO:0005622;GO:0005623;GO:0005623;GO:0005634;GO:0005634;GO:0043226;GO:0043226	NA	NA
PB.4696	354	1	XP_012471040.1	6.1e-53	VIT_17s0000g09370.t01	2.2e-52	sp|Q40450|EFTUA_NICSY	1.3e-52	PF00009.26	GO:0003924;GO:0003924;GO:0003924;GO:0005622;GO:0005622;GO:0005623;GO:0005623;GO:0005634;GO:0005634;GO:0005730;GO:0005730;GO:0005737;GO:0005737;GO:0005739;GO:0005739;GO:0009536;GO:0009536;GO:0043226;GO:0043226	NA	Elongation factor TuA, chloroplastic OS=Nicotiana sylvestris GN=TUFA PE=2 SV=2
PB.4783	354	1	XP_016665315.1	2.2e-58	EOY33862	1.8e-54	sp|P97304|RPAC2_MOUSE	3.9e-17	PF13656.5	NA	ath01100;ath01100;ath01100;ath00230;ath00230;ath00230;ath00240;ath00240;ath00240;ath03020;ath03020;ath03020	DNA-directed RNA polymerases I and III subunit RPAC2 OS=Mus musculus GN=Polr1d PE=1 SV=1
PB.4936	354	1	XP_016713464.1	2.5e-62	EOY34447	3.6e-58	sp|Q9ZUU8|KINB3_ARATH	2e-37	PF04739.14	GO:0005622;GO:0005622;GO:0005623;GO:0005623;GO:0005634;GO:0005634;GO:0005975;GO:0005975;GO:0005975;GO:0005975;GO:0043226;GO:0043226	NA	SNF1-related protein kinase regulatory subunit beta-3 OS=Arabidopsis thaliana GN=KINB3 PE=1 SV=1
PB.5167	354	2	KHG20406.1	1.5e-35	PGSC0003DMT400067520	1e-12	NA	NA	NA	NA	NA	NA
PB.5235	354	1	XP_007040712.1	3.6e-53	EOY25213	8.3e-55	sp|Q9ZWQ7|DAD1_CITUN	2.8e-52	PF02109.15	GO:0005622;GO:0005622;GO:0005623;GO:0005623;GO:0005737;GO:0005737;GO:0005783;GO:0005783;GO:0005783;GO:0043226;GO:0043226	ath01100;ath01100;ath01100;ath04141;ath04141;ath04141;ath04141;ath04141;ath04141;ath00510;ath00510;ath00510	Dolichyl-diphosphooligosaccharide--protein glycosyltransferase subunit DAD1 OS=Citrus unshiu GN=DAD1 PE=3 SV=1
PB.5541	354	1	XP_016725823.1	7.5e-59	EOX96294	1.3e-55	sp|Q8VYK7|ATG8F_ARATH	3.4e-53	PF02991.15	GO:0006914;GO:0006914	ath04140;ath04140;ath04140;ath04140	Autophagy-related protein 8f OS=Arabidopsis thaliana GN=ATG8F PE=1 SV=1
PB.5682	354	1	XP_017625250.1	3.5e-56	EOX93748	9.2e-30	NA	NA	NA	NA	NA	NA
PB.6134	354	1	XP_016739050.1	3.4e-59	EOY23675	3.5e-45	sp|Q9ZUZ3|SAU32_ARATH	7.1e-27	PF02519.13	NA	ath04075;ath04075;ath04075;ath04075;ath04075	Auxin-responsive protein SAUR32 OS=Arabidopsis thaliana GN=SAUR32 PE=2 SV=1
PB.6933	354	2	XP_012476431.1	3.6e-61	EOY34447	3.4e-56	sp|Q9ZUU8|KINB3_ARATH	2.9e-36	PF04739.14	GO:0005622;GO:0005622;GO:0005623;GO:0005623;GO:0005634;GO:0005634;GO:0005975;GO:0005975;GO:0005975;GO:0005975;GO:0043226;GO:0043226	NA	SNF1-related protein kinase regulatory subunit beta-3 OS=Arabidopsis thaliana GN=KINB3 PE=1 SV=1
PB.723	354	1	EOY03727.1	8.6e-39	EOY03727	2e-40	NA	NA	NA	NA	NA	NA
PB.8865	354	1	XP_012479828.1	4e-60	EOX99126	6.8e-57	sp|Q96499|RL44_GOSHI	1.9e-56	PF00935.18	GO:0003735;GO:0003735;GO:0003735;GO:0003735;GO:0003735;GO:0005198;GO:0005198;GO:0005198;GO:0005198;GO:0005622;GO:0005622;GO:0005623;GO:0005623;GO:0005737;GO:0005737;GO:0005840;GO:0005840;GO:0006412;GO:0006412;GO:0009058;GO:0009058;GO:0009058;GO:0034641;GO:0034641;GO:0034641;GO:0034641;GO:0034641;GO:0034641;GO:0043226;GO:0043226	ath03010;ath03010	60S ribosomal protein L44 OS=Gossypium hirsutum GN=RPL44 PE=3 SV=3
PB.8908	354	1	XP_016729690.1	4.2e-25	EOX98929	2.3e-25	NA	NA	NA	GO:0005622;GO:0005622;GO:0005623;GO:0005623;GO:0005737;GO:0005737	NA	NA
PB.9040	354	1	XP_016691659.1	2e-43	EOX98345	1.2e-26	NA	NA	NA	GO:0015979;GO:0015979	NA	NA
PB.9432	354	1	XP_016672907.1	1.7e-39	EOY03399	1.1e-27	sp|Q8K157|GALM_MOUSE	1.1e-16	PF01263.19	GO:0005622;GO:0005622;GO:0005623;GO:0005623;GO:0005737;GO:0005737;GO:0005975;GO:0005975;GO:0005975;GO:0005975;GO:0016853;GO:0016853;GO:0016853	ath01100;ath01100;ath01100;ath01110;ath01110;ath01110;ath01110;ath01110;ath00010;ath00010;ath00052;ath00052;ath00052	Aldose 1-epimerase OS=Mus musculus GN=Galm PE=1 SV=1
PB.9611	354	1	XP_021282244.1	1.6e-29	Bra009708.1-P	2.4e-30	sp|O03982|HIP39_ARATH	2.7e-10	PF00403.25	NA	NA	Heavy metal-associated isoprenylated plant protein 39 OS=Arabidopsis thaliana GN=HIPP39 PE=2 SV=1
cogentPB.1223	354	2	KHG26729.1	5.4e-49	NA	NA	NA	NA	NA	NA	NA	NA
cogentPB.131	354	1	KHG08105.1	3.3e-06	EOY34722	5.4e-06	NA	NA	NA	NA	NA	NA
cogentPB.1514	354	1	XP_016713438.1	1.9e-49	OMO57027	7.5e-48	sp|C0SVM5|BBX19_ARATH	6.8e-46	PF00643.23;PF00643.23	NA	NA	B-box zinc finger protein 19 OS=Arabidopsis thaliana GN=BBX19 PE=1 SV=1
cogentPB.1703	354	1	OMO49368.1	5.1e-39	OMO49368	1.2e-40	sp|P43254|COP1_ARATH	5.1e-33	NA	GO:0005622;GO:0005622;GO:0005623;GO:0005623;GO:0005634;GO:0005634;GO:0005737;GO:0005737;GO:0016874;GO:0016874;GO:0016874;GO:0043226;GO:0043226	ath04120;ath04120;ath04120;ath04120;ath04712;ath04712;ath04712;ath04712;ath04712	E3 ubiquitin-protein ligase COP1 OS=Arabidopsis thaliana GN=COP1 PE=1 SV=2
cogentPB.1845	354	1	XP_017619962.1	1.5e-51	OMO83840	2.2e-52	sp|Q8RXR2|CLCF_ARATH	6.3e-52	PF00654.19	GO:0005622;GO:0005622;GO:0005623;GO:0005623;GO:0005737;GO:0005737;GO:0005794;GO:0005794;GO:0005794;GO:0043226;GO:0043226	NA	Chloride channel protein CLC-f OS=Arabidopsis thaliana GN=CLC-F PE=2 SV=2
cogentPB.1865	354	1	XP_016740720.1	4.7e-37	EOY03876	2.4e-38	sp|Q94KU1|6PGD1_SPIOL	3.4e-37	PF03446.14	GO:0005622;GO:0005622;GO:0005623;GO:0005623;GO:0005737;GO:0005737;GO:0005777;GO:0005777;GO:0005829;GO:0005829;GO:0043226;GO:0043226	ath01100;ath01100;ath01100;ath01110;ath01110;ath01110;ath01110;ath01110;ath00480;ath00480;ath00480;ath01200;ath01200;ath01200;ath00030;ath00030;ath00030;ath00030	6-phosphogluconate dehydrogenase, decarboxylating 1 OS=Spinacia oleracea GN=pgdC PE=1 SV=1
cogentPB.2182	354	1	NA	NA	NA	NA	NA	NA	NA	NA	NA	NA
cogentPB.2418	354	1	XP_017623308.1	1e-52	EOY08173	2.2e-52	sp|Q43497|MDAR_SOLLC	1.6e-50	NA	NA	ath01100;ath01100;ath01100;ath00053;ath00053;ath00053;ath00053;ath00053	Monodehydroascorbate reductase OS=Solanum lycopersicum GN=AFRR PE=1 SV=1
cogentPB.3171	354	1	XP_016729949.1	3.6e-45	EOY24204	1.2e-45	sp|Q9LD45|BI1_ARATH	1.5e-40	PF01027.19	GO:0005622;GO:0005622;GO:0005623;GO:0005623;GO:0005634;GO:0005634;GO:0005635;GO:0005635;GO:0005635;GO:0005737;GO:0005737;GO:0005783;GO:0005783;GO:0005783;GO:0005886;GO:0005886;GO:0005886;GO:0043226;GO:0043226	NA	Bax inhibitor 1 OS=Arabidopsis thaliana GN=BI-1 PE=1 SV=1
cogentPB.3218	354	1	KHM98873.1	3.7e-58	GLYMA01G34630.2	1.2e-58	sp|Q9LPC7|CP18A_ARATH	2.3e-57	PF00160.20	GO:0005622;GO:0005622;GO:0005623;GO:0005623;GO:0005634;GO:0005634;GO:0005737;GO:0005737;GO:0006457;GO:0006457;GO:0006457;GO:0043226;GO:0043226	NA	Peptidyl-prolyl cis-trans isomerase CYP18-1 OS=Arabidopsis thaliana GN=CYP18-1 PE=2 SV=1
cogentPB.3230	354	1	NA	NA	NA	NA	NA	NA	NA	NA	NA	NA
cogentPB.3290	354	1	NA	NA	NA	NA	NA	NA	NA	NA	NA	NA
cogentPB.334	354	1	XP_017632859.1	2.4e-09	VIT_05s0020g02530.t01	1.5e-08	sp|Q8W4J2|MPK16_ARATH	5.3e-06	NA	GO:0005622;GO:0005622;GO:0005623;GO:0005623;GO:0005634;GO:0005634;GO:0005737;GO:0005737;GO:0005773;GO:0005773;GO:0005886;GO:0005886;GO:0005886;GO:0007165;GO:0007165;GO:0007165;GO:0043226;GO:0043226	NA	Mitogen-activated protein kinase 16 OS=Arabidopsis thaliana GN=MPK16 PE=2 SV=2
cogentPB.3634	354	1	NA	NA	NA	NA	NA	NA	NA	NA	NA	NA
cogentPB.69	354	1	KHG26757.1	5.8e-35	OMO73261	6e-21	NA	NA	NA	NA	NA	NA
cogentPB.993	354	1	XP_017633013.1	2e-56	EOY05455	4.9e-39	sp|Q8GYM1|GSTUM_ARATH	3.1e-06	PF00043.24	GO:0005622;GO:0005622;GO:0005623;GO:0005623;GO:0005737;GO:0005737;GO:0005829;GO:0005829	ath00480;ath00480;ath00480	Glutathione S-transferase U22 OS=Arabidopsis thaliana GN=GSTU22 PE=1 SV=1
PB.10443	357	2	XP_016669603.1	1.2e-35	VIT_08s0040g02220.t01	2.9e-23	sp|P42552|S1FA_SPIOL	7.9e-18	PF04689.12	GO:0003677;GO:0003677;GO:0003677;GO:0005622;GO:0005622;GO:0005623;GO:0005623;GO:0005634;GO:0005634;GO:0043226;GO:0043226	NA	DNA-binding protein S1FA OS=Spinacia oleracea GN=S1FA PE=3 SV=1
PB.10677	357	1	XP_016717308.1	4.4e-51	EOY23064	3.4e-40	NA	NA	PF01476.19	GO:0005576;GO:0005576;GO:0005576	NA	NA
PB.12473	357	1	XP_012490946.1	7.9e-32	EOX93699	5.3e-33	sp|P19672|YQXC_BACSU	1.9e-08	NA	GO:0003723;GO:0003723;GO:0003723;GO:0008168;GO:0008168;GO:0008168	NA	Putative rRNA methyltransferase YqxC OS=Bacillus subtilis (strain 168) GN=yqxC PE=3 SV=3
PB.14368	357	1	NA	NA	NA	NA	NA	NA	NA	NA	NA	NA
PB.14844	357	1	XP_016738106.1	9.2e-57	POPTR_0014s09900.1	2.1e-42	sp|Q9ZUZ3|SAU32_ARATH	2.3e-33	PF02519.13	NA	ath04075;ath04075;ath04075;ath04075;ath04075	Auxin-responsive protein SAUR32 OS=Arabidopsis thaliana GN=SAUR32 PE=2 SV=1
PB.14983	357	2	XP_012479828.1	9e-28	HORVU5Hr1G101600.1	6e-29	sp|Q96499|RL44_GOSHI	4.9e-28	PF00935.18	GO:0003735;GO:0003735;GO:0003735;GO:0003735;GO:0003735;GO:0005198;GO:0005198;GO:0005198;GO:0005198;GO:0005622;GO:0005622;GO:0005623;GO:0005623;GO:0005737;GO:0005737;GO:0005840;GO:0005840;GO:0006412;GO:0006412;GO:0009058;GO:0009058;GO:0009058;GO:0034641;GO:0034641;GO:0034641;GO:0034641;GO:0034641;GO:0034641;GO:0043226;GO:0043226	ath03010;ath03010	60S ribosomal protein L44 OS=Gossypium hirsutum GN=RPL44 PE=3 SV=3
PB.15437	357	1	EOY22570.1	3.8e-58	EOY22570	8.6e-60	sp|Q9SW27|MUB3_ARATH	4.4e-53	PF13881.5	GO:0005623;GO:0005623;GO:0005886;GO:0005886;GO:0005886	NA	Membrane-anchored ubiquitin-fold protein 3 OS=Arabidopsis thaliana GN=MUB3 PE=1 SV=1
PB.15585	357	1	OMO77252.1	4e-36	OMO77252	9.3e-38	NA	NA	NA	NA	NA	NA
PB.15603	357	1	XP_017636861.1	5.4e-41	EOY24090	1.9e-30	sp|Q9ZPW9|NLTP8_ARATH	1.8e-17	PF00234.21	GO:0005576;GO:0005576;GO:0005576;GO:0008289;GO:0008289;GO:0008289	NA	Non-specific lipid-transfer protein 8 OS=Arabidopsis thaliana GN=LTP8 PE=3 SV=1
PB.1568	357	1	EOY03733.1	2e-27	EOY03733	4.6e-29	NA	NA	NA	NA	NA	NA
PB.16284	357	1	XP_021277366.1	2.6e-43	EOY31226	4e-41	sp|Q9ZWQ9|FLS_CITUN	6.9e-06	PF14226.5	GO:0005622;GO:0005622;GO:0005623;GO:0005623;GO:0005737;GO:0005737;GO:0005829;GO:0005829	NA	Flavonol synthase/flavanone 3-hydroxylase OS=Citrus unshiu GN=FLS PE=1 SV=1
PB.17462	357	1	XP_012444933.1	6.4e-34	EOY27951	2.9e-31	sp|Q8LPK5|CESA8_ARATH	2.1e-26	PF14569.5	GO:0005618;GO:0005618;GO:0005618;GO:0005623;GO:0005623;GO:0005886;GO:0005886;GO:0005886;GO:0016757;GO:0016757;GO:0016757;GO:0016757;GO:0030312;GO:0030312;GO:0030312;GO:0030312	NA	Cellulose synthase A catalytic subunit 8 [UDP-forming] OS=Arabidopsis thaliana GN=CESA8 PE=1 SV=1
PB.17975	357	1	XP_012445452.1	1.2e-53	EOY15612	9.9e-40	sp|Q9FKP0|PSRP6_ARATH	3.8e-20	PF17257.1	GO:0003723;GO:0003723;GO:0003723;GO:0003735;GO:0003735;GO:0003735;GO:0003735;GO:0003735;GO:0005198;GO:0005198;GO:0005198;GO:0005198;GO:0005622;GO:0005622;GO:0005623;GO:0005623;GO:0005737;GO:0005737;GO:0005840;GO:0005840;GO:0006412;GO:0006412;GO:0009058;GO:0009058;GO:0009058;GO:0019843;GO:0019843;GO:0019843;GO:0034641;GO:0034641;GO:0034641;GO:0034641;GO:0034641;GO:0034641;GO:0043226;GO:0043226	NA	50S ribosomal protein 6, chloroplastic OS=Arabidopsis thaliana GN=PSRP6 PE=3 SV=1
PB.18103	357	1	XP_016749033.1	1.1e-60	EOY16103	9.8e-56	sp|Q8GWJ6|MUB6_ARATH	1.7e-41	PF13881.5	GO:0005623;GO:0005623;GO:0005886;GO:0005886;GO:0005886	NA	Membrane-anchored ubiquitin-fold protein 6 OS=Arabidopsis thaliana GN=MUB6 PE=1 SV=1
PB.18842	357	1	NA	NA	GLYMA13G12074.1	2.1e-10	NA	NA	NA	NA	NA	NA
PB.19114	357	1	XP_017616040.1	7.3e-54	EOY07464	6e-45	sp|O81208|OHP1_ARATH	8.4e-28	NA	GO:0015979;GO:0015979	NA	Light-harvesting complex-like protein OHP1, chloroplastic OS=Arabidopsis thaliana GN=OHP1 PE=1 SV=1
PB.19121	357	3	XP_016680628.1	8.4e-58	EOY08128	1.8e-57	sp|Q9SJQ9|ALFC6_ARATH	2.3e-49	PF00274.18	NA	ath01100;ath01100;ath01100;ath01110;ath01110;ath01110;ath01110;ath01110;ath01230;ath01230;ath01230;ath01230;ath01230;ath01200;ath01200;ath01200;ath00710;ath00710;ath00710;ath00710;ath00710;ath00710;ath00030;ath00030;ath00030;ath00030;ath00010;ath00010;ath00051;ath00051;ath00051;ath00051;ath00051	Fructose-bisphosphate aldolase 6, cytosolic OS=Arabidopsis thaliana GN=FBA6 PE=1 SV=1
PB.19771	357	1	XP_016682943.1	8.1e-61	EOY16103	2.1e-58	sp|Q8GWJ6|MUB6_ARATH	4.9e-44	PF13881.5	GO:0005623;GO:0005623;GO:0005886;GO:0005886;GO:0005886	NA	Membrane-anchored ubiquitin-fold protein 6 OS=Arabidopsis thaliana GN=MUB6 PE=1 SV=1
PB.2033	357	1	XP_016725223.1	1.2e-48	EOX97331	5.1e-44	NA	NA	NA	GO:0005623;GO:0005623;GO:0005886;GO:0005886;GO:0005886	NA	NA
PB.20671	357	1	EOY27253.1	9.3e-41	EOY27253	2.1e-42	NA	NA	NA	NA	NA	NA
PB.20780	357	1	XP_016753803.1	6.2e-61	EOY28956	1.7e-39	NA	NA	NA	GO:0005622;GO:0005622;GO:0005623;GO:0005623;GO:0005634;GO:0005634;GO:0043226;GO:0043226	NA	NA
PB.2098	357	1	ABK93761.1	2.1e-08	NA	NA	NA	NA	NA	NA	NA	NA
PB.21034	357	1	XP_017613624.1	2.2e-50	EOY26993	8.7e-36	sp|C0LGG3|Y5182_ARATH	3.3e-16	PF12819.6	GO:0005622;GO:0005622;GO:0005623;GO:0005623;GO:0005634;GO:0005634;GO:0016301;GO:0016301;GO:0016301;GO:0043226;GO:0043226	NA	Probable LRR receptor-like serine/threonine-protein kinase At1g51820 OS=Arabidopsis thaliana GN=At1g51820 PE=2 SV=1
PB.21641	357	1	XP_016676743.1	5.6e-46	EOY27393	1.7e-31	sp|Q43143|PMEU1_SOLLC	1.3e-15	NA	GO:0005576;GO:0005576;GO:0005576	ath01100;ath01100;ath01100;ath00040;ath00040;ath00040;ath00040;ath00040;ath00500;ath00500;ath00500;ath00500;ath00500	Pectinesterase/pectinesterase inhibitor U1 OS=Solanum lycopersicum GN=PMEU1 PE=2 SV=1
PB.21984	357	1	EOX91260.1	2.2e-21	EOX91260	4.9e-23	NA	NA	NA	GO:0005622;GO:0005622;GO:0005623;GO:0005623;GO:0005737;GO:0005737;GO:0005739;GO:0005739;GO:0043226;GO:0043226	NA	NA
PB.22486	357	1	XP_017612165.1	5.1e-31	EOY06155	7.1e-22	NA	NA	NA	GO:0005622;GO:0005622;GO:0005623;GO:0005623;GO:0005634;GO:0005634;GO:0043226;GO:0043226	NA	NA
PB.22921	357	1	AGK30011.1	1.6e-64	EOY18345	1.6e-61	sp|Q9LZ72|KCS19_ARATH	2.4e-43	PF08541.9	GO:0005576;GO:0005576;GO:0005576;GO:0016746;GO:0016746;GO:0016746;GO:0016746	ath01110;ath01110;ath01110;ath01110;ath01110;ath00062;ath00062;ath00062;ath00062	3-ketoacyl-CoA synthase 19 OS=Arabidopsis thaliana GN=KCS19 PE=2 SV=1
PB.22969	357	1	XP_017609527.1	8.7e-39	EOY04292	1.6e-29	sp|C0LGP4|Y3475_ARATH	1.9e-19	PF00069.24	GO:0005623;GO:0005623;GO:0005886;GO:0005886;GO:0005886	NA	Probable LRR receptor-like serine/threonine-protein kinase At3g47570 OS=Arabidopsis thaliana GN=At3g47570 PE=2 SV=1
PB.23205	357	1	XP_021295630.1	3.6e-16	EOY18760	9e-17	NA	NA	NA	NA	NA	NA
PB.23532	357	1	XP_016752197.1	2.4e-49	EOY03617	1.3e-31	sp|Q9M202|ZAT9_ARATH	1.4e-06	PF13912.5	GO:0005622;GO:0005622;GO:0005623;GO:0005623;GO:0005634;GO:0005634;GO:0043226;GO:0043226	NA	Zinc finger protein ZAT9 OS=Arabidopsis thaliana GN=ZAT9 PE=2 SV=1
PB.23561	357	1	XP_016739392.1	1.5e-62	EOY04682	1.1e-62	sp|Q9UUC8|RM51_SCHPO	7.6e-13	PF05047.15	NA	NA	54S ribosomal protein L51, mitochondrial OS=Schizosaccharomyces pombe (strain 972 / ATCC 24843) GN=mrpl51 PE=3 SV=1
PB.24292	357	1	XP_017614259.1	9.3e-17	NA	NA	NA	NA	PF00257.18	GO:0005622;GO:0005622;GO:0005623;GO:0005623;GO:0005634;GO:0005634;GO:0005737;GO:0005737;GO:0005829;GO:0005829;GO:0043226;GO:0043226	NA	NA
PB.25361	357	1	XP_016721537.1	2.9e-50	EOY11655	9.2e-46	sp|Q9FP29|KNOS1_ORYSJ	9e-38	PF03789.12;PF05920.10	GO:0005622;GO:0005622;GO:0005623;GO:0005623;GO:0005634;GO:0005634;GO:0043226;GO:0043226	NA	Homeobox protein knotted-1-like 1 OS=Oryza sativa subsp. japonica GN=OSH6 PE=2 SV=1
PB.25499	357	1	XP_016675133.1	1.3e-34	EOY11882	6.5e-15	NA	NA	PF01277.16	GO:0005622;GO:0005622;GO:0005623;GO:0005623;GO:0005634;GO:0005634;GO:0043226;GO:0043226	NA	NA
PB.25681	357	1	XP_013445433.1	1.8e-23	KEH19459	4e-25	NA	NA	PF13041.5	GO:0005622;GO:0005622;GO:0005623;GO:0005623;GO:0005737;GO:0005737;GO:0005739;GO:0005739;GO:0043226;GO:0043226	NA	NA
PB.2661	357	1	XP_017619969.1	1e-39	EOY12103	5.4e-38	NA	NA	NA	GO:0005622;GO:0005622;GO:0005623;GO:0005623;GO:0005737;GO:0005737;GO:0005739;GO:0005739;GO:0043226;GO:0043226	NA	NA
PB.3802	357	1	XP_021289709.1	1.4e-20	EOY07429	2.1e-21	NA	NA	NA	GO:0005622;GO:0005622;GO:0005623;GO:0005623;GO:0005737;GO:0005737;GO:0005739;GO:0005739;GO:0043226;GO:0043226	NA	NA
PB.4238	357	1	XP_016740698.1	5.4e-57	EOY05573	7.3e-35	NA	NA	NA	NA	NA	NA
PB.5063	357	1	XP_017641285.1	2.3e-60	OMO79470	5.2e-41	sp|Q500W4|PLI2C_ARATH	3.9e-33	PF00412.21	GO:0005622;GO:0005622;GO:0005623;GO:0005623;GO:0005737;GO:0005737;GO:0005856;GO:0005856;GO:0043226;GO:0043226	NA	LIM domain-containing protein PLIM2c OS=Arabidopsis thaliana GN=PLIM2C PE=1 SV=1
PB.6849	357	1	AKK31804.1	6e-48	ATCG01130.1	3e-36	sp|A0ZZ93|TI214_GOSBA	4.6e-58	NA	NA	NA	Protein TIC 214 OS=Gossypium barbadense GN=TIC214 PE=3 SV=1
PB.7341	357	1	OMO64851.1	3e-63	OMO67173	8.9e-65	sp|Q940X7|RBX1A_ARATH	1.6e-63	PF12678.6	NA	ath04120;ath04120;ath04120;ath04120;ath04141;ath04141;ath04141;ath04141;ath04141;ath04141;ath03420;ath03420;ath03420;ath03420	RING-box protein 1a OS=Arabidopsis thaliana GN=RBX1A PE=1 SV=1
PB.7572	357	1	XP_017632069.1	7.1e-65	EOY05217	3.9e-60	sp|Q94IB9|ACER_ARATH	5.8e-53	PF05875.11	GO:0005622;GO:0005622;GO:0005623;GO:0005623;GO:0005634;GO:0005634;GO:0005737;GO:0005737;GO:0005783;GO:0005783;GO:0005783;GO:0005794;GO:0005794;GO:0005794;GO:0043226;GO:0043226	ath00600;ath00600;ath00600	Alkaline ceramidase OS=Arabidopsis thaliana GN=ACER PE=2 SV=1
PB.8047	357	1	XP_016693653.1	1.7e-55	OMO50838	6e-53	sp|P34899|GLYM_PEA	3.5e-42	PF00464.18	GO:0005622;GO:0005622;GO:0005623;GO:0005623;GO:0005634;GO:0005634;GO:0005737;GO:0005737;GO:0005739;GO:0005739;GO:0005829;GO:0005829;GO:0005886;GO:0005886;GO:0005886;GO:0043226;GO:0043226	ath01100;ath01100;ath01100;ath01110;ath01110;ath01110;ath01110;ath01110;ath01230;ath01230;ath01230;ath01230;ath01230;ath00630;ath00630;ath00630;ath00630;ath00630;ath01200;ath01200;ath01200;ath00260;ath00260;ath00260;ath00260;ath00260;ath00670;ath00670;ath00670;ath00670;ath00670;ath00670;ath00460;ath00460;ath00460;ath00460	Serine hydroxymethyltransferase, mitochondrial OS=Pisum sativum PE=1 SV=1
PB.8456	357	1	XP_016693072.1	4.4e-51	EOY28493	8.4e-31	sp|O65472|CRK12_ARATH	9e-30	PF07714.16	NA	NA	Putative cysteine-rich receptor-like protein kinase 12 OS=Arabidopsis thaliana GN=CRK12 PE=3 SV=2
PB.8568	357	1	NA	NA	NA	NA	NA	NA	NA	NA	NA	NA
PB.8833	357	1	XP_017632367.1	1.5e-38	EOX99302	3.5e-29	NA	NA	PF12609.7	GO:0005622;GO:0005622;GO:0005623;GO:0005623;GO:0005634;GO:0005634;GO:0043226;GO:0043226	NA	NA
cogentPB.1137	357	1	XP_006827627.2	5.1e-07	OMO78783	4.5e-08	sp|O80831|BAM7_ARATH	3.3e-08	PF05687.12	GO:0005622;GO:0005622;GO:0005623;GO:0005623;GO:0005634;GO:0005634;GO:0005737;GO:0005737;GO:0043226;GO:0043226	NA	Beta-amylase 7 OS=Arabidopsis thaliana GN=BAM7 PE=1 SV=2
cogentPB.1431	357	1	XP_012439966.1	4.5e-27	EOY23599	3.3e-27	sp|Q9FJD4|IMB1_ARATH	4.3e-24	NA	GO:0005622;GO:0005622;GO:0005623;GO:0005623;GO:0005634;GO:0005634;GO:0005737;GO:0005737;GO:0006810;GO:0006810;GO:0008565;GO:0008565;GO:0008565;GO:0008565;GO:0043226;GO:0043226	ath03013;ath03013;ath03013	Importin subunit beta-1 OS=Arabidopsis thaliana GN=KPNB1 PE=1 SV=1
cogentPB.174	357	1	XP_016683090.1	1.4e-57	EOY29712	3.9e-52	NA	NA	PF13360.5	GO:0005622;GO:0005622;GO:0005623;GO:0005623;GO:0005737;GO:0005737;GO:0005773;GO:0005773;GO:0005783;GO:0005783;GO:0005783;GO:0005794;GO:0005794;GO:0005794;GO:0005886;GO:0005886;GO:0005886;GO:0043226;GO:0043226	NA	NA
cogentPB.1891	336	1	XP_017631347.1	9.2e-57	OMO84697	2.3e-49	NA	NA	NA	NA	NA	NA
cogentPB.1896	357	1	XP_017649734.1	9.3e-49	EOY27494	2.4e-41	sp|Q8L746|NPR3_ARATH	2.7e-18	PF00651.30	GO:0005622;GO:0005622;GO:0005623;GO:0005623;GO:0005634;GO:0005634;GO:0005737;GO:0005737;GO:0043226;GO:0043226	ath04075;ath04075;ath04075;ath04075;ath04075	Regulatory protein NPR3 OS=Arabidopsis thaliana GN=NPR3 PE=1 SV=1
cogentPB.2098	357	1	XP_021282535.1	4.8e-13	EOY10330	9.3e-14	NA	NA	NA	NA	NA	NA
cogentPB.2112	357	1	NA	NA	NA	NA	NA	NA	NA	NA	NA	NA
cogentPB.2436	357	2	XP_012480748.1	7.6e-51	EOY09674	3.5e-29	NA	NA	PF03107.15	GO:0005622;GO:0005622;GO:0005623;GO:0005623;GO:0005634;GO:0005634;GO:0043226;GO:0043226	NA	NA
cogentPB.2682	357	1	NA	NA	OB05G18340.1	1.2e-13	NA	NA	NA	NA	NA	NA
cogentPB.2784	357	1	NA	NA	NA	NA	NA	NA	NA	NA	NA	NA
cogentPB.2869	357	1	XP_016703983.1	6.6e-55	EOY12682	6.4e-23	NA	NA	NA	NA	NA	NA
cogentPB.2989	357	1	KHF97420.1	8.3e-66	OMP02792	1.7e-63	sp|Q8RXD9|DPE2_ARATH	2.4e-59	PF02446.16	GO:0005622;GO:0005622;GO:0005623;GO:0005623;GO:0005737;GO:0005737;GO:0005829;GO:0005829	ath01100;ath01100;ath01100;ath00500;ath00500;ath00500;ath00500;ath00500	4-alpha-glucanotransferase DPE2 OS=Arabidopsis thaliana GN=DPE2 PE=1 SV=1
cogentPB.3281	357	1	NA	NA	NA	NA	NA	NA	NA	NA	NA	NA
cogentPB.4448	357	1	XP_020680299.1	1.1e-46	GLYMA03G29330.1	3.7e-47	sp|B8ANF1|CHLH_ORYSI	1.1e-46	PF02514.15	GO:0005622;GO:0005622;GO:0005623;GO:0005623;GO:0005737;GO:0005737;GO:0005739;GO:0005739;GO:0015979;GO:0015979;GO:0043226;GO:0043226	ath01100;ath01100;ath01100;ath01110;ath01110;ath01110;ath01110;ath01110;ath00860;ath00860;ath00860;ath00860;ath00860	Magnesium-chelatase subunit ChlH, chloroplastic OS=Oryza sativa subsp. indica GN=CHLH PE=3 SV=1
cogentPB.4595	357	1	NA	NA	NA	NA	NA	NA	NA	NA	NA	NA
cogentPB.875	357	1	XP_012491633.1	5.8e-59	EOX91009	1.3e-55	sp|Q893M2|Y1794_CLOTE	2.7e-26	PF06792.10	NA	NA	UPF0261 protein CTC_01794 OS=Clostridium tetani (strain Massachusetts / E88) GN=CTC_01794 PE=3 SV=2
PB.10376	360	1	NP_001313661.1	1.4e-52	EOY08120	8.4e-47	sp|Q8GYY1|HSFA3_ARATH	2.5e-32	PF00447.16	GO:0003677;GO:0003677;GO:0003677;GO:0005622;GO:0005622;GO:0005623;GO:0005623;GO:0005634;GO:0005634;GO:0043226;GO:0043226	NA	Heat stress transcription factor A-3 OS=Arabidopsis thaliana GN=HSFA3 PE=1 SV=2
PB.11965	360	2	XP_016695452.1	6.1e-32	EOX96082	4.4e-11	NA	NA	NA	GO:0005622;GO:0005622;GO:0005623;GO:0005623;GO:0005634;GO:0005634;GO:0043226;GO:0043226	NA	NA
PB.12203	360	1	XP_017629766.1	1.3e-58	EOX95202	2.1e-42	sp|Q8LG10|GAT15_ARATH	3.8e-20	PF00320.26	GO:0005622;GO:0005622;GO:0005623;GO:0005623;GO:0005634;GO:0005634;GO:0030154;GO:0030154;GO:0030154;GO:0043226;GO:0043226	NA	GATA transcription factor 15 OS=Arabidopsis thaliana GN=GATA15 PE=2 SV=2
PB.12302	360	2	XP_016710335.1	7.6e-51	EOX94718	3.2e-38	NA	NA	PF15365.5	GO:0005622;GO:0005622;GO:0005623;GO:0005623;GO:0005634;GO:0005634;GO:0043226;GO:0043226	NA	NA
PB.12862	360	1	XP_016678817.1	5.8e-59	EOX91416	3.9e-52	NA	NA	NA	GO:0005622;GO:0005622;GO:0005623;GO:0005623;GO:0005634;GO:0005634;GO:0043226;GO:0043226	NA	NA
PB.12868	360	1	NA	NA	OB02G16830.1	4.1e-09	NA	NA	NA	NA	NA	NA
PB.13358	360	1	XP_017632558.1	2.8e-13	EOY08210	1.7e-07	NA	NA	NA	NA	NA	NA
PB.13818	360	1	XP_016708922.1	3e-55	EOY08522	1.6e-37	NA	NA	NA	NA	NA	NA
PB.14004	360	2	XP_016725072.1	1.4e-57	EOX94962	1.9e-54	sp|Q6Z8K4|MUB3_ORYSJ	8.8e-33	PF13881.5	GO:0005623;GO:0005623;GO:0005886;GO:0005886;GO:0005886	NA	Membrane-anchored ubiquitin-fold protein 3 OS=Oryza sativa subsp. japonica GN=MUB3 PE=3 SV=1
PB.14197	315	1	XP_017636127.1	2.1e-56	EOX97751	1.8e-57	sp|Q39613|CYPH_CATRO	1.4e-54	PF00160.20	GO:0005622;GO:0005622;GO:0005623;GO:0005623;GO:0005737;GO:0005737;GO:0005829;GO:0005829;GO:0005886;GO:0005886;GO:0005886;GO:0006457;GO:0006457;GO:0006457;GO:0007165;GO:0007165;GO:0007165	NA	Peptidyl-prolyl cis-trans isomerase OS=Catharanthus roseus GN=PCKR1 PE=1 SV=1
PB.14629	360	1	XP_017636400.1	1.1e-12	EOY03620	5e-07	NA	NA	NA	GO:0005622;GO:0005622;GO:0005623;GO:0005623;GO:0005634;GO:0005634;GO:0043226;GO:0043226	NA	NA
PB.1466	360	1	NA	NA	GLYMA02G38091.1	9.4e-06	NA	NA	NA	GO:0003677;GO:0003677;GO:0003677;GO:0005622;GO:0005622;GO:0005623;GO:0005623;GO:0005634;GO:0005634;GO:0008134;GO:0008134;GO:0008134;GO:0008134;GO:0043226;GO:0043226	NA	NA
PB.15260	360	1	NP_001316942.1	4.5e-27	EOY02147	1.7e-23	sp|Q84V83|LAR_DESUN	9.4e-19	PF05368.12	GO:0005622;GO:0005622;GO:0005623;GO:0005623;GO:0005737;GO:0005737	NA	Leucoanthocyanidin reductase OS=Desmodium uncinatum GN=LAR PE=1 SV=1
PB.15443	360	1	XP_016736862.1	1.9e-62	EOY22598	1.8e-57	NA	NA	PF07647.16	GO:0005622;GO:0005622;GO:0005623;GO:0005623;GO:0005737;GO:0005737	NA	NA
PB.1650	360	1	XP_016670361.1	2.1e-56	EOX93516	4.5e-48	NA	NA	NA	NA	NA	NA
PB.17416	360	1	XP_017605550.1	1.3e-55	EOY27674	2.4e-33	sp|Q8LBM2|TIF5A_ARATH	2.5e-19	PF06200.13;PF09425.9	GO:0005622;GO:0005622;GO:0005623;GO:0005623;GO:0005634;GO:0005634;GO:0043226;GO:0043226	NA	Protein TIFY 5A OS=Arabidopsis thaliana GN=TIFY5A PE=1 SV=1
PB.17800	360	1	XP_016684274.1	1.3e-53	EOY14771	3e-44	sp|F4JVB8|RADL1_ARATH	7.9e-26	PF00249.30	NA	NA	Protein RADIALIS-like 1 OS=Arabidopsis thaliana GN=RL1 PE=2 SV=1
PB.19335	360	1	XP_017605615.1	2.2e-58	EOY12365	7.9e-37	NA	NA	NA	GO:0005622;GO:0005622;GO:0005623;GO:0005623;GO:0005634;GO:0005634;GO:0043226;GO:0043226	NA	NA
PB.19464	360	1	XP_016726667.1	4.9e-58	EOY15075	1.9e-51	sp|O94703|RPA12_SCHPO	1.2e-10	PF01096.17	GO:0003677;GO:0003677;GO:0003677;GO:0005622;GO:0005622;GO:0005623;GO:0005623;GO:0005634;GO:0005634;GO:0043226;GO:0043226	ath01100;ath01100;ath01100;ath00230;ath00230;ath00230;ath00240;ath00240;ath00240;ath03020;ath03020;ath03020	DNA-directed RNA polymerase I subunit RPA12 OS=Schizosaccharomyces pombe (strain 972 / ATCC 24843) GN=rpa12 PE=3 SV=1
PB.20751	360	2	XP_017643211.1	2.6e-59	EOY28860	2.5e-59	sp|Q6ID77|MED11_ARATH	1.1e-46	PF10280.8	GO:0005622;GO:0005622;GO:0005623;GO:0005623;GO:0005634;GO:0005634;GO:0043226;GO:0043226	NA	Mediator of RNA polymerase II transcription subunit 11 OS=Arabidopsis thaliana GN=MED11 PE=1 SV=1
PB.20767	360	1	XP_017644754.1	2.7e-56	EOY25266	1.9e-30	sp|Q41916|CYT5_ARATH	5.1e-25	PF16845.4	GO:0005576;GO:0005576;GO:0005576;GO:0005618;GO:0005618;GO:0005618;GO:0005623;GO:0005623;GO:0030312;GO:0030312;GO:0030312;GO:0030312	NA	Cysteine proteinase inhibitor 5 OS=Arabidopsis thaliana GN=CYS5 PE=2 SV=2
PB.21120	360	2	XP_016732538.1	9.3e-57	EOY28129	2.3e-52	sp|Q8LHP0|ELOF1_ORYSJ	1.3e-41	PF05129.12	GO:0005622;GO:0005622;GO:0005623;GO:0005623;GO:0005634;GO:0005634;GO:0043226;GO:0043226	NA	Transcription elongation factor 1 homolog OS=Oryza sativa subsp. japonica GN=Os07g0631100 PE=3 SV=1
PB.21695	309	2	XP_017627551.1	1.2e-48	EOY27177	3.3e-43	NA	NA	NA	NA	NA	NA
PB.22207	360	2	XP_016739392.1	4.3e-62	EOY04682	3.2e-62	sp|Q9UUC8|RM51_SCHPO	1e-12	PF05047.15	NA	NA	54S ribosomal protein L51, mitochondrial OS=Schizosaccharomyces pombe (strain 972 / ATCC 24843) GN=mrpl51 PE=3 SV=1
PB.22900	360	1	NA	NA	NA	NA	NA	NA	NA	NA	NA	NA
PB.23168	306	3	KHG23253.1	2e-11	NA	NA	NA	NA	NA	NA	NA	NA
PB.2474	360	1	XP_021288010.1	8e-24	EOY13032	3.8e-23	sp|Q5M750|VQ4_ARATH	1.8e-06	PF05678.13	GO:0005622;GO:0005622;GO:0005623;GO:0005623;GO:0005634;GO:0005634;GO:0043226;GO:0043226	NA	VQ motif-containing protein 4 OS=Arabidopsis thaliana GN=VQ4 PE=1 SV=1
PB.24830	360	2	XP_016703874.1	2.3e-55	EOX98470	2.5e-35	NA	NA	NA	GO:0005622;GO:0005622;GO:0005623;GO:0005623;GO:0005737;GO:0005737;GO:0005739;GO:0005739;GO:0043226;GO:0043226	NA	NA
PB.25158	360	1	XP_021293273.1	2e-27	EOY01534	5.1e-28	NA	NA	NA	NA	NA	NA
PB.25302	360	1	NA	NA	NA	NA	NA	NA	NA	NA	NA	NA
PB.2598	360	1	XP_007020903.1	7.4e-54	EOY12428	1.7e-55	sp|Q9C6T7|FAX5_ARATH	7.6e-45	PF03647.12	GO:0005622;GO:0005622;GO:0005623;GO:0005623;GO:0005737;GO:0005737;GO:0005739;GO:0005739;GO:0043226;GO:0043226	NA	Protein FATTY ACID EXPORT 5 OS=Arabidopsis thaliana GN=FAX5 PE=3 SV=1
PB.2621	360	1	XP_016707171.1	5.5e-33	PGSC0003DMT400069492	7.4e-19	sp|Q9FLQ0|STGL2_ARATH	7.7e-13	PF04885.12	GO:0005576;GO:0005576;GO:0005576	NA	Stigma-specific STIG1-like protein 2 OS=Arabidopsis thaliana GN=At5g55110 PE=3 SV=1
PB.2667	360	1	XP_016165984.1	1.2e-08	POPTR_1030s00200.1	1.4e-09	NA	NA	NA	NA	NA	NA
PB.2878	360	1	XP_016701300.1	2.6e-51	OMO87500	6.9e-49	sp|Q43636|TRXH_RICCO	2.6e-45	PF00085.19	GO:0005622;GO:0005622;GO:0005623;GO:0005623;GO:0005737;GO:0005737;GO:0005829;GO:0005829;GO:0005886;GO:0005886;GO:0005886;GO:0006457;GO:0006457;GO:0006457	NA	Thioredoxin H-type OS=Ricinus communis PE=3 SV=1
PB.3460	360	1	XP_016711517.1	5.8e-59	EOX97349	2e-48	NA	NA	PF01151.17	NA	NA	NA
PB.3739	360	2	XP_017622300.1	8.7e-63	GLYMA10G06240.1	1.2e-53	sp|B0BLT0|ZN593_XENTR	2.9e-12	PF12171.7	NA	NA	Zinc finger protein 593 OS=Xenopus tropicalis GN=znf593 PE=2 SV=1
PB.4187	360	1	XP_016743082.1	3.5e-64	EOX92059	3.6e-29	sp|Q9LFT5|EPFL1_ARATH	1.5e-24	PF17181.3	GO:0005576;GO:0005576;GO:0005576	NA	EPIDERMAL PATTERNING FACTOR-like protein 1 OS=Arabidopsis thaliana GN=EPFL1 PE=1 SV=1
PB.4522	360	1	XP_016742687.1	1.1e-57	EOY09095	3e-44	sp|P27057|GAST1_SOLLC	5.7e-32	PF02704.13	GO:0005576;GO:0005576;GO:0005576	NA	Protein GAST1 OS=Solanum lycopersicum GN=GAST1 PE=2 SV=1
PB.510	360	1	XP_017648751.1	4.2e-17	NA	NA	NA	NA	PF00560.32;PF00560.32	GO:0005623;GO:0005623;GO:0005886;GO:0005886;GO:0005886;GO:0007165;GO:0007165;GO:0007165;GO:0044403;GO:0044403;GO:0044403;GO:0044403;GO:0044403	NA	NA
PB.5317	360	1	YP_004021353.1	1.3e-61	KEH15206	4.9e-63	sp|Q2L940|RK16_GOSHI	7.4e-64	PF00252.17	NA	ath03010;ath03010	50S ribosomal protein L16, chloroplastic OS=Gossypium hirsutum GN=rpl16 PE=3 SV=1
PB.5329	360	1	XP_016720043.1	9e-52	EOY33407	9e-41	sp|Q9ZUX4|UMP2_ARATH	5.9e-21	NA	GO:0005622;GO:0005622;GO:0005623;GO:0005623;GO:0005634;GO:0005634;GO:0005730;GO:0005730;GO:0005737;GO:0005737;GO:0005739;GO:0005739;GO:0005773;GO:0005773;GO:0043226;GO:0043226	NA	Uncharacterized protein At2g27730, mitochondrial OS=Arabidopsis thaliana GN=At2g27730 PE=1 SV=1
PB.5678	360	1	XP_010069640.1	1.3e-42	VIT_00s0186g00020.t01	6.7e-44	sp|Q9FLP6|SUMO2_ARATH	1.1e-40	PF11976.7	NA	ath03013;ath03013;ath03013	Small ubiquitin-related modifier 2 OS=Arabidopsis thaliana GN=SUMO2 PE=1 SV=1
PB.5728_locus1	360	1	YP_009341336.1	9e-60	CDX92357	1.9e-30	sp|A0ZZ44|ACCD_GOSBA	1.5e-61	NA	NA	ath01100;ath01100;ath01100;ath01110;ath01110;ath01110;ath01110;ath01110;ath00061;ath00061;ath00061;ath00061;ath01212;ath01212;ath01212;ath01212;ath01200;ath01200;ath01200;ath00620;ath00620;ath00620;ath00640;ath00640;ath00640	Acetyl-coenzyme A carboxylase carboxyl transferase subunit beta, chloroplastic OS=Gossypium barbadense GN=accD PE=3 SV=2
PB.5855	360	2	XP_008461281.1	2.5e-46	AES82049	1.3e-47	sp|Q1H595|LSM2_ARATH	3.1e-46	PF01423.21	GO:0003723;GO:0003723;GO:0003723;GO:0005622;GO:0005622;GO:0005623;GO:0005623;GO:0005634;GO:0005634;GO:0005737;GO:0005737;GO:0005829;GO:0005829;GO:0043226;GO:0043226	ath03040;ath03040;ath03018;ath03018;ath03018	Sm-like protein LSM2 OS=Arabidopsis thaliana GN=LSM2 PE=1 SV=1
PB.5924	360	1	XP_021278160.1	2.4e-28	EOY32474	2.2e-15	NA	NA	NA	NA	NA	NA
PB.6034	360	1	NA	NA	NA	NA	NA	NA	NA	NA	NA	NA
PB.6541	360	1	XP_017639305.1	1.6e-48	EOY25358	4.2e-38	sp|Q08747|UAF30_YEAST	4.1e-14	PF02201.17	GO:0005622;GO:0005622;GO:0005623;GO:0005623;GO:0005634;GO:0005634;GO:0043226;GO:0043226	NA	Upstream activation factor subunit UAF30 OS=Saccharomyces cerevisiae (strain ATCC 204508 / S288c) GN=UAF30 PE=1 SV=1
PB.8223	360	1	XP_012478350.1	1.6e-45	OMO88697	7.4e-43	sp|O04421|SRP14_ARATH	3.4e-37	PF02290.14	GO:0003723;GO:0003723;GO:0003723;GO:0005622;GO:0005622;GO:0005623;GO:0005623;GO:0005737;GO:0005737;GO:0006605;GO:0006605;GO:0006605;GO:0006810;GO:0006810	ath03060;ath03060;ath03060	Signal recognition particle 14 kDa protein OS=Arabidopsis thaliana GN=SRP14 PE=2 SV=2
PB.8498	360	1	XP_016665772.1	2.2e-26	EOY00953	2.6e-11	NA	NA	NA	NA	NA	NA
PB.9168	360	1	XP_016714472.1	3.8e-58	EOX97725	5.3e-41	sp|Q9FYB5|DNJ11_ARATH	3.3e-24	PF00226.30	GO:0006457;GO:0006457;GO:0006457	NA	Chaperone protein dnaJ 11, chloroplastic OS=Arabidopsis thaliana GN=ATJ11 PE=1 SV=2
PB.9817	360	1	AAQ76706.1	2.2e-58	OMO76832	1.3e-58	sp|A2YS06|ATG8C_ORYSI	1e-57	PF02991.15	NA	ath04140;ath04140;ath04140;ath04140	Autophagy-related protein 8C OS=Oryza sativa subsp. indica GN=ATG8C PE=3 SV=2
PB.9978	360	1	XP_016671956.1	9.7e-46	EOY26022	1e-44	NA	NA	NA	GO:0005622;GO:0005622;GO:0005623;GO:0005623;GO:0005737;GO:0005737;GO:0005739;GO:0005739;GO:0043226;GO:0043226	NA	NA
cogentPB.1058	360	1	XP_016683516.1	2.7e-40	POPTR_0001s36870.1	7.9e-37	sp|Q9C8G5|CSCLD_ARATH	7.2e-35	PF13967.5	GO:0005576;GO:0005576;GO:0005576;GO:0005622;GO:0005622;GO:0005623;GO:0005623;GO:0005737;GO:0005737;GO:0005773;GO:0005773;GO:0005886;GO:0005886;GO:0005886;GO:0043226;GO:0043226	NA	CSC1-like protein ERD4 OS=Arabidopsis thaliana GN=ERD4 PE=2 SV=1
cogentPB.1149	360	1	NA	NA	NA	NA	NA	NA	NA	NA	NA	NA
cogentPB.1176	360	1	XP_017644336.1	3.3e-22	NA	NA	NA	NA	NA	NA	NA	NA
cogentPB.1246	360	1	KHG10687.1	1.5e-62	OMO90800	1.6e-61	sp|Q0D9R7|ARFS_ORYSJ	4.8e-55	PF02362.20	GO:0003677;GO:0003677;GO:0003677;GO:0005622;GO:0005622;GO:0005623;GO:0005623;GO:0005634;GO:0005634;GO:0043226;GO:0043226	NA	Auxin response factor 19 OS=Oryza sativa subsp. japonica GN=ARF19 PE=2 SV=2
cogentPB.1583	360	1	XP_016732024.1	4.2e-57	OMO82008	1.4e-54	sp|B8BJ39|KPYC1_ORYSI	6e-50	PF00224.20	GO:0005622;GO:0005622;GO:0005623;GO:0005623;GO:0005737;GO:0005737;GO:0005829;GO:0005829;GO:0005886;GO:0005886;GO:0005886;GO:0016301;GO:0016301;GO:0016301	ath01100;ath01100;ath01100;ath01110;ath01110;ath01110;ath01110;ath01110;ath00230;ath00230;ath00230;ath01230;ath01230;ath01230;ath01230;ath01230;ath01200;ath01200;ath01200;ath00620;ath00620;ath00620;ath00010;ath00010	Pyruvate kinase 1, cytosolic OS=Oryza sativa subsp. indica GN=OsI_35105 PE=3 SV=1
cogentPB.1716	360	1	KHG03003.1	1.2e-19	EOY29656	4.2e-14	NA	NA	NA	GO:0005576;GO:0005576;GO:0005576;GO:0005622;GO:0005622;GO:0005623;GO:0005623;GO:0005737;GO:0005737;GO:0005768;GO:0005768;GO:0005773;GO:0005773;GO:0005794;GO:0005794;GO:0005794;GO:0043226;GO:0043226	NA	NA
cogentPB.244	360	1	XP_017626335.1	1.4e-60	EOY32201	2e-56	NA	NA	NA	GO:0005622;GO:0005622;GO:0005623;GO:0005623;GO:0005737;GO:0005737;GO:0005739;GO:0005739;GO:0005783;GO:0005783;GO:0005783;GO:0005794;GO:0005794;GO:0005794;GO:0043226;GO:0043226	NA	NA
cogentPB.2502	360	1	XP_017634936.1	4.6e-56	EOX94962	2.1e-53	sp|Q6Z8K4|MUB3_ORYSJ	4.8e-31	PF13881.5	GO:0005623;GO:0005623;GO:0005886;GO:0005886;GO:0005886	NA	Membrane-anchored ubiquitin-fold protein 3 OS=Oryza sativa subsp. japonica GN=MUB3 PE=3 SV=1
cogentPB.2693	360	1	XP_020867548.1	4.2e-25	VIT_07s0005g03350.t01	2.5e-27	sp|P93819|MDHC1_ARATH	1.2e-26	PF00056.22	GO:0005622;GO:0005622;GO:0005623;GO:0005623;GO:0005634;GO:0005634;GO:0005737;GO:0005737;GO:0005773;GO:0005773;GO:0005886;GO:0005886;GO:0005886;GO:0005975;GO:0005975;GO:0005975;GO:0005975;GO:0043226;GO:0043226	ath01100;ath01100;ath01100;ath01110;ath01110;ath01110;ath01110;ath01110;ath01110;ath00630;ath00630;ath00630;ath00630;ath00630;ath01200;ath01200;ath01200;ath00270;ath00270;ath00270;ath00270;ath00270;ath00620;ath00620;ath00620;ath00710;ath00710;ath00710;ath00710;ath00710;ath00710	Malate dehydrogenase 1, cytoplasmic OS=Arabidopsis thaliana GN=MDH1 PE=1 SV=2
cogentPB.3648	360	1	XP_016705253.1	3.6e-40	OMO98990	5.7e-35	sp|Q9LQV2|RDR1_ARATH	1e-25	NA	GO:0003723;GO:0003723;GO:0003723;GO:0005622;GO:0005622;GO:0005623;GO:0005623;GO:0005634;GO:0005634;GO:0043226;GO:0043226	NA	RNA-dependent RNA polymerase 1 OS=Arabidopsis thaliana GN=RDR1 PE=2 SV=1
cogentPB.4216	360	1	XP_017622572.1	3e-15	NA	NA	NA	NA	NA	NA	NA	NA
cogentPB.4437	360	1	KHG22368.1	9.4e-41	EOY19405	3.8e-31	sp|P98204|ALA1_ARATH	6.5e-12	NA	GO:0005623;GO:0005623;GO:0005886;GO:0005886;GO:0005886	NA	Phospholipid-transporting ATPase 1 OS=Arabidopsis thaliana GN=ALA1 PE=2 SV=1
cogentPB.4775	360	1	KHF98719.1	3.3e-38	EOX98867	2.4e-25	sp|F4KAK5|PSD2_ARATH	4.1e-22	NA	GO:0005622;GO:0005622;GO:0005623;GO:0005623;GO:0005737;GO:0005737;GO:0005739;GO:0005739;GO:0043226;GO:0043226	ath01100;ath01100;ath01100;ath01110;ath01110;ath01110;ath01110;ath01110;ath00564;ath00564;ath00564	Phosphatidylserine decarboxylase proenzyme 2 OS=Arabidopsis thaliana GN=PSD2 PE=2 SV=1
cogentPB.5175	360	1	NA	NA	NA	NA	NA	NA	NA	NA	NA	NA
cogentPB.931	360	1	XP_017642144.1	6.9e-60	OMO53615	7.6e-56	sp|Q8RWZ3|IBR3_ARATH	1.8e-41	PF01636.22	GO:0005622;GO:0005622;GO:0005623;GO:0005623;GO:0005737;GO:0005737;GO:0005777;GO:0005777;GO:0016491;GO:0016491;GO:0016491;GO:0043226;GO:0043226	ath00410;ath00410;ath00410;ath01100;ath01100;ath01100;ath01110;ath01110;ath01110;ath01110;ath01110;ath00071;ath00071;ath00071;ath00071;ath01212;ath01212;ath01212;ath01212;ath01200;ath01200;ath01200;ath00280;ath00280;ath00280;ath00280;ath00280;ath00640;ath00640;ath00640	Probable acyl-CoA dehydrogenase IBR3 OS=Arabidopsis thaliana GN=IBR3 PE=1 SV=1
PB.10496	363	1	XP_016670300.1	3.8e-58	EOY07587	4.3e-51	NA	NA	NA	GO:0005622;GO:0005622;GO:0005623;GO:0005623;GO:0005737;GO:0005737;GO:0005739;GO:0005739;GO:0043226;GO:0043226	NA	NA
PB.11012	363	1	XP_016715826.1	2.1e-32	EMJ27102	1.1e-25	sp|P11432|ELI_PEA	1.1e-22	PF00504.20	GO:0015979;GO:0015979	NA	Early light-induced protein, chloroplastic OS=Pisum sativum PE=2 SV=1
PB.11155	363	1	XP_016723156.1	1.3e-50	EOY06538	4.5e-40	NA	NA	NA	NA	NA	NA
PB.11468	363	1	XP_016695754.1	6.8e-39	EOY24054	8e-37	sp|P16048|GCSH_PEA	8e-34	PF01597.18	GO:0005622;GO:0005622;GO:0005623;GO:0005623;GO:0005737;GO:0005737;GO:0005739;GO:0005739;GO:0043226;GO:0043226	ath01100;ath01100;ath01100;ath01110;ath01110;ath01110;ath01110;ath01110;ath00630;ath00630;ath00630;ath00630;ath00630;ath00260;ath00260;ath00260;ath00260;ath00260	Glycine cleavage system H protein, mitochondrial OS=Pisum sativum GN=GDCSH PE=1 SV=1
PB.11582	363	1	KHG13984.1	9.1e-60	EOY22674	2.5e-54	sp|Q9M2E2|SDR1_ARATH	2.2e-15	PF00106.24	GO:0005622;GO:0005622;GO:0005623;GO:0005623;GO:0005737;GO:0005737;GO:0016491;GO:0016491;GO:0016491	NA	(+)-neomenthol dehydrogenase OS=Arabidopsis thaliana GN=SDR1 PE=1 SV=1
PB.11782	363	1	NA	NA	NA	NA	NA	NA	NA	NA	NA	NA
PB.1217_locus1	363	1	ALE29228.1	6.5e-58	GLYMA05G18326.1	3.1e-49	sp|P49387|RT14_BRANA	1.8e-46	PF00253.20	GO:0003735;GO:0003735;GO:0003735;GO:0003735;GO:0003735;GO:0005198;GO:0005198;GO:0005198;GO:0005198;GO:0005622;GO:0005622;GO:0005623;GO:0005623;GO:0005737;GO:0005737;GO:0005739;GO:0005739;GO:0006412;GO:0006412;GO:0009058;GO:0009058;GO:0009058;GO:0034641;GO:0034641;GO:0034641;GO:0034641;GO:0034641;GO:0034641;GO:0043226;GO:0043226	ath03010;ath03010	Ribosomal protein S14, mitochondrial OS=Brassica napus GN=RPS14 PE=3 SV=1
PB.12759	363	1	XP_016677568.1	1.8e-60	EOX90950	3.9e-52	sp|Q43636|TRXH_RICCO	3.6e-50	PF00085.19	GO:0005622;GO:0005622;GO:0005623;GO:0005623;GO:0005737;GO:0005737;GO:0005829;GO:0005829;GO:0005886;GO:0005886;GO:0005886;GO:0006457;GO:0006457;GO:0006457	NA	Thioredoxin H-type OS=Ricinus communis PE=3 SV=1
PB.13571	363	1	XP_017629807.1	1.1e-54	EOY12807	2.6e-19	NA	NA	NA	NA	NA	NA
PB.13791	363	1	XP_007028816.1	1.2e-14	EOY09318	2.7e-16	sp|Q3ECS5|SMR9_ARATH	7.1e-06	NA	GO:0005622;GO:0005622;GO:0005623;GO:0005623;GO:0005634;GO:0005634;GO:0043226;GO:0043226	NA	Cyclin-dependent protein kinase inhibitor SMR9 OS=Arabidopsis thaliana GN=SMR9 PE=3 SV=1
PB.14969	363	1	XP_016735771.1	8.3e-29	EOX99020	9.8e-27	NA	NA	PF01585.22	GO:0005622;GO:0005622;GO:0005623;GO:0005623;GO:0005634;GO:0005634;GO:0043226;GO:0043226	NA	NA
PB.15080	363	1	NA	NA	NA	NA	NA	NA	NA	NA	NA	NA
PB.15316	363	1	XP_016730880.1	1.5e-54	EOY03448	7.7e-56	sp|P40590|RL34_PEA	3.7e-55	PF01199.17	GO:0003735;GO:0003735;GO:0003735;GO:0003735;GO:0003735;GO:0005198;GO:0005198;GO:0005198;GO:0005198;GO:0005622;GO:0005622;GO:0005623;GO:0005623;GO:0005634;GO:0005634;GO:0005730;GO:0005730;GO:0005737;GO:0005737;GO:0005840;GO:0005840;GO:0006412;GO:0006412;GO:0009058;GO:0009058;GO:0009058;GO:0034641;GO:0034641;GO:0034641;GO:0034641;GO:0034641;GO:0034641;GO:0042254;GO:0042254;GO:0042254;GO:0043226;GO:…	ath03010;ath03010	60S ribosomal protein L34 OS=Pisum sativum GN=RPL34 PE=2 SV=1
PB.15630	363	1	XP_016728780.1	2e-54	EOY24233	1.2e-45	sp|Q84XB3|ERF1_SOLLC	5.4e-30	NA	GO:0003677;GO:0003677;GO:0003677;GO:0005622;GO:0005622;GO:0005623;GO:0005623;GO:0005634;GO:0005634;GO:0043226;GO:0043226;GO:0051301;GO:0051301;GO:0051301	NA	Ethylene-responsive transcription factor 1 OS=Solanum lycopersicum GN=ERF1 PE=2 SV=1
PB.16141	363	3	XP_016728089.1	8.8e-55	EOY20715	2.7e-45	sp|Q9FXT6|PEX14_ARATH	2.6e-24	PF04695.12	GO:0005622;GO:0005622;GO:0005623;GO:0005623;GO:0005634;GO:0005634;GO:0005737;GO:0005737;GO:0005739;GO:0005739;GO:0005777;GO:0005777;GO:0005829;GO:0005829;GO:0005886;GO:0005886;GO:0005886;GO:0006810;GO:0006810;GO:0008565;GO:0008565;GO:0008565;GO:0008565;GO:0043226;GO:0043226	ath04146;ath04146	Peroxisomal membrane protein PEX14 OS=Arabidopsis thaliana GN=PEX14 PE=1 SV=2
PB.16201	363	1	XP_016690197.1	1.6e-16	EOY31951	2.8e-13	sp|Q9LVC9|RLA32_ARATH	4.6e-13	PF00428.18	GO:0003735;GO:0003735;GO:0003735;GO:0003735;GO:0003735;GO:0005198;GO:0005198;GO:0005198;GO:0005198;GO:0005622;GO:0005622;GO:0005623;GO:0005623;GO:0005634;GO:0005634;GO:0005737;GO:0005737;GO:0005840;GO:0005840;GO:0005886;GO:0005886;GO:0005886;GO:0043226;GO:0043226	ath03010;ath03010	60S acidic ribosomal protein P3-2 OS=Arabidopsis thaliana GN=RPP3B PE=2 SV=1
PB.16312	363	1	XP_016684442.1	1.8e-52	EOY31006	2.6e-27	sp|Q9XI29|Y1540_ARATH	3.2e-14	PF15697.4	GO:0005622;GO:0005622;GO:0005623;GO:0005623;GO:0005634;GO:0005634;GO:0005886;GO:0005886;GO:0005886;GO:0043226;GO:0043226	NA	Uncharacterized protein At1g15400 OS=Arabidopsis thaliana GN=At1g15400 PE=1 SV=2
PB.16413	363	1	NA	NA	NA	NA	NA	NA	NA	NA	NA	NA
PB.16516	363	1	XP_017637735.1	1.1e-60	EOY29893	1.6e-53	sp|Q9FN15|GLD27_ARATH	1.5e-19	PF06799.10	NA	NA	Protein CONSERVED IN THE GREEN LINEAGE AND DIATOMS 27, chloroplastic OS=Arabidopsis thaliana GN=CGLD27 PE=2 SV=1
PB.16873	363	1	XP_016689204.1	3.5e-43	EMJ07254	3.8e-15	NA	NA	NA	NA	NA	NA
PB.18244	363	1	NA	NA	NA	NA	NA	NA	NA	NA	NA	NA
PB.18574	363	1	XP_016685994.1	3.6e-56	EOY18983	2.6e-48	sp|F4HWB6|PILS1_ARATH	2.7e-37	PF03547.17	NA	NA	Protein PIN-LIKES 1 OS=Arabidopsis thaliana GN=PILS1 PE=2 SV=1
PB.19722	363	1	NA	NA	NA	NA	NA	NA	NA	NA	NA	NA
PB.2095	363	1	XP_017641262.1	1.5e-59	EOX98426	5.3e-33	NA	NA	NA	GO:0005622;GO:0005622;GO:0005623;GO:0005623;GO:0005737;GO:0005737;GO:0005739;GO:0005739;GO:0006950;GO:0006950;GO:0006950;GO:0006950;GO:0043226;GO:0043226	NA	NA
PB.21466	363	1	XP_017647074.1	7.7e-59	OMO76340	1.7e-55	sp|Q9FJH0|RAA1F_ARATH	9.7e-56	PF00071.21	GO:0005623;GO:0005623;GO:0005886;GO:0005886;GO:0005886	NA	Ras-related protein RABA1f OS=Arabidopsis thaliana GN=RABA1F PE=2 SV=1
PB.21835	363	1	XP_017648493.1	8.2e-61	EOY25810	1e-47	sp|Q9LVZ8|LOR12_ARATH	6.5e-36	PF04525.11	GO:0005622;GO:0005622;GO:0005623;GO:0005623;GO:0005737;GO:0005737	NA	Protein LURP-one-related 12 OS=Arabidopsis thaliana GN=At3g15810 PE=2 SV=1
PB.22151	363	1	AFR43295.1	7e-52	EOY04471	3.7e-34	sp|O24418|NLTP6_GOSHI	2.9e-52	PF00234.21	GO:0005576;GO:0005576;GO:0005576;GO:0005623;GO:0005623;GO:0005886;GO:0005886;GO:0005886;GO:0008289;GO:0008289;GO:0008289	NA	Non-specific lipid-transfer protein 6 OS=Gossypium hirsutum GN=LTP6 PE=2 SV=1
PB.23394	363	1	XP_012460977.1	3.4e-38	EOX92417	1.3e-18	NA	NA	NA	NA	NA	NA
PB.23410	363	1	XP_016751024.1	7e-60	OMO95903	1.8e-57	sp|P51419|RL273_ARATH	1.4e-54	PF01777.17	GO:0003735;GO:0003735;GO:0003735;GO:0003735;GO:0003735;GO:0005198;GO:0005198;GO:0005198;GO:0005198;GO:0005622;GO:0005622;GO:0005623;GO:0005623;GO:0005737;GO:0005737;GO:0005840;GO:0005840;GO:0006412;GO:0006412;GO:0009058;GO:0009058;GO:0009058;GO:0034641;GO:0034641;GO:0034641;GO:0034641;GO:0034641;GO:0034641;GO:0043226;GO:0043226	ath03010;ath03010	60S ribosomal protein L27-3 OS=Arabidopsis thaliana GN=RPL27C PE=2 SV=2
PB.23577	363	2	XP_016666441.1	1.4e-57	EOY03448	1.8e-57	sp|P40590|RL34_PEA	8.2e-55	PF01199.17	GO:0003735;GO:0003735;GO:0003735;GO:0003735;GO:0003735;GO:0005198;GO:0005198;GO:0005198;GO:0005198;GO:0005622;GO:0005622;GO:0005623;GO:0005623;GO:0005634;GO:0005634;GO:0005730;GO:0005730;GO:0005737;GO:0005737;GO:0005840;GO:0005840;GO:0006412;GO:0006412;GO:0009058;GO:0009058;GO:0009058;GO:0034641;GO:0034641;GO:0034641;GO:0034641;GO:0034641;GO:0034641;GO:0042254;GO:0042254;GO:0042254;GO:0043226;GO:…	ath03010;ath03010	60S ribosomal protein L34 OS=Pisum sativum GN=RPL34 PE=2 SV=1
PB.23672	363	1	NA	NA	NA	NA	NA	NA	PF08392.11	NA	NA	NA
PB.24466	363	2	OMO55116.1	2.1e-56	OMO71696	4.8e-58	sp|P41098|RL34_TOBAC	1.3e-55	PF01199.17	GO:0003735;GO:0003735;GO:0003735;GO:0003735;GO:0003735;GO:0005198;GO:0005198;GO:0005198;GO:0005198;GO:0005622;GO:0005622;GO:0005623;GO:0005623;GO:0005634;GO:0005634;GO:0005730;GO:0005730;GO:0005737;GO:0005737;GO:0005840;GO:0005840;GO:0006412;GO:0006412;GO:0009058;GO:0009058;GO:0009058;GO:0034641;GO:0034641;GO:0034641;GO:0034641;GO:0034641;GO:0034641;GO:0042254;GO:0042254;GO:0042254;GO:0043226;GO:…	ath03010;ath03010	60S ribosomal protein L34 OS=Nicotiana tabacum GN=RPL34 PE=2 SV=1
PB.24978	363	1	XP_017618704.1	4.5e-59	EOX99226	3.9e-44	sp|Q9LSQ6|PBP1_ARATH	9.8e-32	PF13833.5	GO:0005623;GO:0005623;GO:0005886;GO:0005886;GO:0005886	NA	Calcium-binding protein PBP1 OS=Arabidopsis thaliana GN=PBP1 PE=1 SV=1
PB.25965	363	1	XP_017627192.1	3.6e-48	EOY29544	1.7e-47	sp|Q8RWW1|TMN10_ARATH	8.8e-41	PF02990.15	GO:0005576;GO:0005576;GO:0005576;GO:0005622;GO:0005622;GO:0005623;GO:0005623;GO:0005737;GO:0005737;GO:0005794;GO:0005794;GO:0005794;GO:0043226;GO:0043226	NA	Transmembrane 9 superfamily member 10 OS=Arabidopsis thaliana GN=TMN10 PE=2 SV=1
PB.2948	363	1	XP_012466635.1	1e-58	EOY15669	1.8e-17	NA	NA	NA	NA	NA	NA
PB.3216	363	1	XP_017611223.1	1.3e-26	EOY01088	5.7e-27	NA	NA	NA	GO:0005622;GO:0005622;GO:0005623;GO:0005623;GO:0005634;GO:0005634;GO:0043226;GO:0043226	NA	NA
PB.3351	363	1	XP_016707649.1	8.5e-58	EOX97762	4.5e-48	NA	NA	NA	NA	NA	NA
PB.3566	363	1	NA	NA	NA	NA	NA	NA	NA	NA	NA	NA
PB.4057	363	1	NA	NA	NA	NA	NA	NA	NA	NA	NA	NA
PB.4926	363	1	XP_016755904.1	2.7e-48	EOY34395	4.5e-40	NA	NA	NA	NA	NA	NA
PB.6038	363	1	XP_016679019.1	8.5e-50	EOY31253	1e-44	sp|Q9SZ45|MICU_ARATH	1.5e-32	NA	NA	NA	Calcium uptake protein, mitochondrial OS=Arabidopsis thaliana GN=MICU PE=2 SV=1
PB.606	363	1	XP_017629049.1	5.9e-59	EOY22105	1.5e-43	sp|B3H4F1|SP1L1_ARATH	9.5e-27	NA	GO:0005623;GO:0005623;GO:0005886;GO:0005886;GO:0005886	NA	Protein SPIRAL1-like 1 OS=Arabidopsis thaliana GN=SP1L1 PE=2 SV=1
PB.6063	363	3	EOY21021.1	4.5e-51	EOY21021	1e-52	sp|Q9M9B4|NDBAA_ARATH	2.6e-45	NA	GO:0005622;GO:0005622;GO:0005623;GO:0005623;GO:0005737;GO:0005737;GO:0005739;GO:0005739;GO:0043226;GO:0043226	ath01100;ath01100;ath01100;ath00190;ath00190;ath00190	NADH dehydrogenase [ubiquinone] 1 beta subcomplex subunit 10-A OS=Arabidopsis thaliana GN=At1g49140 PE=3 SV=1
PB.9232	363	2	XP_016690885.1	2e-38	EOX97317	8.5e-23	NA	NA	PF10950.7	NA	NA	NA
PB.9406	363	1	XP_016668255.1	9.4e-57	EOY03448	3.7e-58	sp|P40590|RL34_PEA	1.7e-55	PF01199.17	GO:0003735;GO:0003735;GO:0003735;GO:0003735;GO:0003735;GO:0005198;GO:0005198;GO:0005198;GO:0005198;GO:0005622;GO:0005622;GO:0005623;GO:0005623;GO:0005634;GO:0005634;GO:0005730;GO:0005730;GO:0005737;GO:0005737;GO:0005840;GO:0005840;GO:0006412;GO:0006412;GO:0009058;GO:0009058;GO:0009058;GO:0034641;GO:0034641;GO:0034641;GO:0034641;GO:0034641;GO:0034641;GO:0042254;GO:0042254;GO:0042254;GO:0043226;GO:…	ath03010;ath03010	60S ribosomal protein L34 OS=Pisum sativum GN=RPL34 PE=2 SV=1
cogentPB.1094	363	1	XP_012462145.1	3.5e-35	EOY29927	4.5e-24	sp|O80982|HSFA2_ARATH	2.7e-21	PF00447.16	GO:0003677;GO:0003677;GO:0003677;GO:0005622;GO:0005622;GO:0005623;GO:0005623;GO:0005634;GO:0005634;GO:0005737;GO:0005737;GO:0043226;GO:0043226	NA	Heat stress transcription factor A-2 OS=Arabidopsis thaliana GN=HSFA2 PE=1 SV=1
cogentPB.1099	363	1	NA	NA	fgenesh2_kg.7__258__AT4G37895.1	3.4e-19	NA	NA	NA	NA	NA	NA
cogentPB.1318	363	1	XP_017626245.1	1.8e-31	EOX91769	7e-33	sp|Q9SM02|ERG14_ARATH	3.7e-31	PF08491.9	GO:0005576;GO:0005576;GO:0005576	ath01100;ath01100;ath01100;ath01110;ath01110;ath01110;ath01110;ath01110;ath00100;ath00100;ath00100;ath00909;ath00909;ath00909;ath00909;ath00909	Squalene epoxidase 1 OS=Arabidopsis thaliana GN=SQE1 PE=1 SV=1
cogentPB.1385	363	1	NA	NA	NA	NA	NA	NA	NA	NA	NA	NA
cogentPB.1776	363	1	EOY06577.1	1.8e-39	EOY06577	4.1e-41	sp|Q00917|SUS2_ARATH	5.7e-40	PF00534.19	GO:0005622;GO:0005622;GO:0005623;GO:0005623;GO:0005737;GO:0005737;GO:0005829;GO:0005829;GO:0016757;GO:0016757;GO:0016757;GO:0016757	ath01100;ath01100;ath01100;ath00500;ath00500;ath00500;ath00500;ath00500	Sucrose synthase 2 OS=Arabidopsis thaliana GN=SUS2 PE=2 SV=3
cogentPB.1939	363	1	NA	NA	NA	NA	NA	NA	NA	NA	NA	NA
cogentPB.2253	363	1	XP_012473508.1	5.6e-17	OMO71017	2.8e-13	NA	NA	PF13516.5;PF13855.5	NA	NA	NA
cogentPB.2399	363	1	XP_016669075.1	4.4e-46	EOY33261	6.7e-44	sp|P43644|DNJH_ATRNU	2.7e-42	NA	GO:0005622;GO:0005622;GO:0005623;GO:0005623;GO:0005737;GO:0005737;GO:0005829;GO:0005829;GO:0005886;GO:0005886;GO:0005886;GO:0006457;GO:0006457;GO:0006457;GO:0051082;GO:0051082;GO:0051082;GO:0051082	ath04141;ath04141;ath04141;ath04141;ath04141;ath04141	DnaJ protein homolog ANJ1 OS=Atriplex nummularia PE=2 SV=1
cogentPB.256	363	1	XP_017634298.1	4.5e-43	EOY20662	1.2e-29	sp|O82504|RDR2_ARATH	2.8e-18	NA	GO:0003723;GO:0003723;GO:0003723;GO:0005622;GO:0005622;GO:0005623;GO:0005623;GO:0005634;GO:0005634;GO:0005654;GO:0005654;GO:0005730;GO:0005730;GO:0043226;GO:0043226	NA	RNA-dependent RNA polymerase 2 OS=Arabidopsis thaliana GN=RDR2 PE=1 SV=1
cogentPB.359	363	1	NA	NA	NA	NA	NA	NA	NA	NA	NA	NA
cogentPB.3684	363	1	XP_016679318.1	7.5e-06	NA	NA	NA	NA	NA	NA	NA	NA
cogentPB.3815	363	1	XP_016750743.1	1.2e-35	EOY33170	1.3e-31	sp|Q39054|CNX1_ARATH	2.3e-28	NA	GO:0005622;GO:0005622;GO:0005623;GO:0005623;GO:0005737;GO:0005737;GO:0005829;GO:0005829	NA	Molybdopterin biosynthesis protein CNX1 OS=Arabidopsis thaliana GN=CNX1 PE=1 SV=2
cogentPB.3959	363	1	XP_016719461.1	1e-47	EOY10649	9.1e-33	NA	NA	NA	GO:0005576;GO:0005576;GO:0005576	NA	NA
cogentPB.4178	363	1	NA	NA	NA	NA	NA	NA	NA	NA	NA	NA
cogentPB.4179	363	1	NA	NA	NA	NA	NA	NA	NA	NA	NA	NA
cogentPB.4205	363	1	NA	NA	NA	NA	NA	NA	NA	NA	NA	NA
cogentPB.4685	363	1	XP_016672389.1	8.3e-21	NA	NA	NA	NA	NA	NA	NA	NA
cogentPB.5069	363	1	NA	NA	NA	NA	NA	NA	NA	NA	NA	NA
cogentPB.569	363	1	XP_016738825.1	3.7e-53	EOY29564	5.9e-24	NA	NA	NA	NA	NA	NA
cogentPB.910	363	1	NA	NA	NA	NA	NA	NA	PF13041.5;PF12854.6	GO:0005622;GO:0005622;GO:0005623;GO:0005623;GO:0005737;GO:0005737;GO:0005739;GO:0005739;GO:0006397;GO:0006397;GO:0006397;GO:0034641;GO:0034641;GO:0034641;GO:0034641;GO:0034641;GO:0034641;GO:0043226;GO:0043226	NA	NA
PB.10123	366	1	XP_016671312.1	5.4e-20	NA	NA	NA	NA	NA	NA	NA	NA
PB.10945	366	1	XP_017610139.1	5.6e-33	EOY04488	3.4e-27	sp|Q9LZW2|OFP1_ARATH	5.6e-19	PF04844.12	GO:0003677;GO:0003677;GO:0003677;GO:0005622;GO:0005622;GO:0005623;GO:0005623;GO:0005634;GO:0005634;GO:0043226;GO:0043226	NA	Transcription repressor OFP1 OS=Arabidopsis thaliana GN=OFP1 PE=1 SV=1
PB.11122	366	2	XP_017610051.1	5e-58	EOY06410	4.9e-34	NA	NA	NA	GO:0005622;GO:0005622;GO:0005623;GO:0005623;GO:0005737;GO:0005737;GO:0005739;GO:0005739;GO:0043226;GO:0043226	NA	NA
PB.11958	366	1	XP_007051961.2	1.6e-51	EOX96118	1.6e-48	sp|B3H7G2|URM12_ARATH	8.6e-44	PF09138.10	GO:0005622;GO:0005622;GO:0005623;GO:0005623;GO:0005737;GO:0005737;GO:0005829;GO:0005829	ath04122;ath04122;ath04122;ath04122	Ubiquitin-related modifier 1 homolog 2 OS=Arabidopsis thaliana GN=URM1-2 PE=3 SV=1
PB.13074	366	1	KHG17768.1	6.6e-58	EOY10256	6.3e-50	sp|Q3T0X9|DPOD4_BOVIN	3.6e-10	PF04081.12	GO:0005622;GO:0005622;GO:0005623;GO:0005623;GO:0005634;GO:0005634;GO:0043226;GO:0043226	ath01100;ath01100;ath01100;ath00230;ath00230;ath00230;ath00240;ath00240;ath00240;ath03030;ath03030;ath03030;ath03420;ath03420;ath03420;ath03420;ath03430;ath03430;ath03430;ath03440;ath03440;ath03440;ath03410;ath03410;ath03410;ath03410	DNA polymerase delta subunit 4 OS=Bos taurus GN=POLD4 PE=1 SV=1
PB.13593	333	1	KHG23715.1	1.8e-07	Si003564m	7.3e-06	NA	NA	NA	NA	NA	NA
PB.15002	366	1	XP_016726582.1	1.9e-57	EOX99226	4.9e-42	sp|Q9LSQ6|PBP1_ARATH	6.4e-31	PF13833.5	GO:0005622;GO:0005622;GO:0005623;GO:0005623;GO:0005634;GO:0005634;GO:0043226;GO:0043226	NA	Calcium-binding protein PBP1 OS=Arabidopsis thaliana GN=PBP1 PE=1 SV=1
PB.15135	366	1	XP_016703106.1	9.2e-60	EOY01231	3.5e-48	NA	NA	PF14368.5	GO:0005576;GO:0005576;GO:0005576;GO:0008233;GO:0008233;GO:0008233;GO:0008289;GO:0008289;GO:0008289	NA	NA
PB.15218	366	2	NA	NA	NA	NA	NA	NA	NA	NA	NA	NA
PB.15243	366	1	XP_016705025.1	3.8e-58	EOY02095	2.4e-25	NA	NA	NA	NA	NA	NA
PB.16403	366	1	XP_016754654.1	7.7e-59	EOY30544	3.4e-59	sp|P46290|RL31_NICGU	8.3e-55	PF01198.18	GO:0003735;GO:0003735;GO:0003735;GO:0003735;GO:0003735;GO:0005198;GO:0005198;GO:0005198;GO:0005198;GO:0005622;GO:0005622;GO:0005623;GO:0005623;GO:0005737;GO:0005737;GO:0005840;GO:0005840;GO:0005886;GO:0005886;GO:0005886;GO:0006412;GO:0006412;GO:0009058;GO:0009058;GO:0009058;GO:0034641;GO:0034641;GO:0034641;GO:0034641;GO:0034641;GO:0034641;GO:0042254;GO:0042254;GO:0042254;GO:0043226;GO:0043226	ath03010;ath03010	60S ribosomal protein L31 OS=Nicotiana glutinosa GN=RPL31 PE=2 SV=1
PB.16438	366	1	XP_016689833.1	1.9e-36	OMO67215	1.1e-30	NA	NA	PF06596.10	GO:0015979;GO:0015979	NA	NA
PB.17292	366	2	XP_016684343.1	1.6e-48	EOY27014	7e-41	sp|Q7XA39|RGA4_SOLBU	1.5e-08	NA	GO:0005576;GO:0005576;GO:0005576	NA	Putative disease resistance protein RGA4 OS=Solanum bulbocastanum GN=RGA4 PE=2 SV=1
PB.17568	366	1	XP_016726800.1	2.7e-59	EOY28482	2.8e-50	sp|Q9LSQ6|PBP1_ARATH	4.6e-29	PF13833.5	GO:0005622;GO:0005622;GO:0005623;GO:0005623;GO:0005634;GO:0005634;GO:0043226;GO:0043226	NA	Calcium-binding protein PBP1 OS=Arabidopsis thaliana GN=PBP1 PE=1 SV=1
PB.18027	366	1	NA	NA	NA	NA	NA	NA	NA	NA	NA	NA
PB.18128	366	1	XP_016710937.1	1.1e-09	OMO62594	4.9e-10	NA	NA	NA	NA	NA	NA
PB.18945	366	1	XP_016667724.1	1.1e-57	EOY31515	5.8e-27	NA	NA	NA	NA	NA	NA
PB.19573	366	1	XP_012448525.1	2.2e-45	EOY14488	8.3e-26	sp|Q2QVI1|CML28_ORYSJ	7.1e-06	PF00036.31;PF13202.5	GO:0005622;GO:0005622;GO:0005623;GO:0005623;GO:0005634;GO:0005634;GO:0005737;GO:0005737;GO:0043226;GO:0043226	ath04626;ath04626;ath04626	Probable calcium-binding protein CML28 OS=Oryza sativa subsp. japonica GN=CML28 PE=2 SV=1
PB.19726	366	2	XP_017644954.1	3.9e-34	EOY15919	8.6e-31	sp|Q41001|BCP_PEA	7.3e-19	PF02298.16	GO:0005623;GO:0005623;GO:0005886;GO:0005886;GO:0005886	NA	Blue copper protein OS=Pisum sativum PE=2 SV=1
PB.19998	366	1	KHG30466.1	1.1e-25	EOY30627	1.1e-22	sp|Q7Y228|LAMP1_ARATH	1.2e-18	PF04253.14	GO:0005622;GO:0005622;GO:0005623;GO:0005623;GO:0005737;GO:0005737;GO:0005773;GO:0005773;GO:0005886;GO:0005886;GO:0005886;GO:0043226;GO:0043226	NA	Probable glutamate carboxypeptidase LAMP1 OS=Arabidopsis thaliana GN=LAMP1 PE=2 SV=1
PB.20068	366	1	XP_017629743.1	3.4e-54	POPTR_0006s14610.1	4.5e-40	sp|Q8S8F5|EF4L3_ARATH	4e-33	PF07011.10	NA	NA	Protein ELF4-LIKE 3 OS=Arabidopsis thaliana GN=EFL3 PE=3 SV=1
PB.20223	366	1	XP_016754924.1	4.9e-29	EOY29693	1.5e-27	NA	NA	NA	NA	NA	NA
PB.20241	366	1	XP_016722174.1	5.3e-07	NA	NA	NA	NA	NA	NA	NA	NA
PB.21624	366	1	XP_001865168.1	2.5e-49	HORVU6Hr1G011020.1	5.7e-51	sp|P62785|H41_WHEAT	9.5e-51	PF15511.5	GO:0003677;GO:0003677;GO:0003677;GO:0005622;GO:0005622;GO:0005623;GO:0005623;GO:0005634;GO:0005634;GO:0005730;GO:0005730;GO:0005737;GO:0005737;GO:0005773;GO:0005773;GO:0005829;GO:0005829;GO:0005886;GO:0005886;GO:0005886;GO:0009579;GO:0009579;GO:0043226;GO:0043226;GO:0051276;GO:0051276;GO:0051276	NA	Histone H4 variant TH011 OS=Triticum aestivum PE=3 SV=2
PB.22177	366	1	NA	NA	NA	NA	NA	NA	NA	NA	NA	NA
PB.22312	366	1	EOY05133.1	6.6e-42	EOY05133	1.5e-43	sp|O23262|RLF32_ARATH	1.5e-16	PF05498.10	GO:0004871;GO:0004871;GO:0004871;GO:0004871;GO:0005576;GO:0005576;GO:0005576;GO:0007165;GO:0007165;GO:0007165;GO:0007267;GO:0007267;GO:0007267	NA	Protein RALF-like 32 OS=Arabidopsis thaliana GN=RALFL32 PE=3 SV=1
PB.22575	366	1	EOY06580.1	1.6e-24	EOY06580	3.7e-26	NA	NA	NA	NA	NA	NA
PB.22577	366	1	EOY06581.1	1.3e-29	EOY06581	3e-31	NA	NA	NA	NA	NA	NA
PB.23663	366	1	XP_016753088.1	3.2e-52	NA	NA	NA	NA	NA	NA	NA	NA
PB.24688	366	2	XP_012454959.1	4.9e-21	NA	NA	NA	NA	NA	NA	NA	NA
PB.25317	360	3	XP_016703913.1	5e-50	EOY11204	6.8e-36	NA	NA	NA	NA	NA	NA
PB.25724	366	1	KHG17623.1	4.9e-45	NA	NA	NA	NA	NA	NA	NA	NA
PB.25757	366	1	XP_012435573.1	1.3e-53	EOY10991	3.2e-41	sp|Q54I57|MYCBP_DICDI	6e-13	NA	NA	NA	c-Myc-binding protein homolog OS=Dictyostelium discoideum GN=mycbp PE=3 SV=1
PB.26303	366	1	XP_016733422.1	3.9e-34	EOY33935	4.1e-25	sp|P0DKI3|TRNH1_ARATH	6e-21	PF00106.24	NA	NA	Tropinone reductase homolog At1g07440 OS=Arabidopsis thaliana GN=At1g07440 PE=1 SV=1
PB.26489	366	1	XP_017610601.1	2.1e-48	EOY23859	7.5e-35	sp|Q9LPI5|CID11_ARATH	3.5e-13	PF07145.14	NA	NA	Polyadenylate-binding protein-interacting protein 11 OS=Arabidopsis thaliana GN=CID11 PE=2 SV=1
PB.315	366	2	XP_002285565.2	1.8e-31	VIT_04s0008g06800.t01	4.1e-33	sp|Q96319|ERH_ARATH	1e-28	PF01133.16	GO:0007049;GO:0007049;GO:0007049	NA	Enhancer of rudimentary homolog OS=Arabidopsis thaliana GN=At5g10810 PE=3 SV=1
PB.3198	366	2	XP_017641212.1	8.6e-58	EOY01231	3.6e-45	NA	NA	PF14368.5	GO:0005576;GO:0005576;GO:0005576;GO:0008233;GO:0008233;GO:0008233;GO:0008289;GO:0008289;GO:0008289	NA	NA
PB.4879	366	1	XP_018936741.1	5.9e-51	HORVU1Hr1G017830.1	2e-51	sp|P62785|H41_WHEAT	3.3e-51	PF15511.5	GO:0003677;GO:0003677;GO:0003677;GO:0005622;GO:0005622;GO:0005623;GO:0005623;GO:0005634;GO:0005634;GO:0005730;GO:0005730;GO:0005737;GO:0005737;GO:0005773;GO:0005773;GO:0005829;GO:0005829;GO:0005886;GO:0005886;GO:0005886;GO:0009579;GO:0009579;GO:0043226;GO:0043226;GO:0051276;GO:0051276;GO:0051276	NA	Histone H4 variant TH011 OS=Triticum aestivum PE=3 SV=2
PB.5573	366	1	XP_016701439.1	8.9e-47	EOX95619	1e-39	sp|Q9ZUZ3|SAU32_ARATH	5.2e-33	PF02519.13	NA	ath04075;ath04075;ath04075;ath04075;ath04075	Auxin-responsive protein SAUR32 OS=Arabidopsis thaliana GN=SAUR32 PE=2 SV=1
PB.6609	366	2	XP_016703355.1	1.4e-52	EOY24024	1.5e-38	sp|O23140|AP2M_ARATH	4.6e-37	PF00928.20	NA	ath04144;ath04144	AP-2 complex subunit mu OS=Arabidopsis thaliana GN=AP2M PE=1 SV=1
PB.6777	366	1	XP_017624675.1	2.9e-58	EOY24682	1.5e-51	sp|Q655V5|NFYC4_ORYSJ	4.9e-23	PF00808.22	GO:0003677;GO:0003677;GO:0003677;GO:0005622;GO:0005622;GO:0005623;GO:0005623;GO:0005634;GO:0005634;GO:0043226;GO:0043226	NA	Nuclear transcription factor Y subunit C-4 OS=Oryza sativa subsp. japonica GN=NFYC4 PE=1 SV=1
PB.7329	366	1	XP_016754654.1	2.3e-58	EOY30544	6.3e-58	sp|P46290|RL31_NICGU	2.4e-54	PF01198.18	GO:0003735;GO:0003735;GO:0003735;GO:0003735;GO:0003735;GO:0005198;GO:0005198;GO:0005198;GO:0005198;GO:0005618;GO:0005618;GO:0005618;GO:0005622;GO:0005622;GO:0005623;GO:0005623;GO:0005737;GO:0005737;GO:0005840;GO:0005840;GO:0006412;GO:0006412;GO:0009058;GO:0009058;GO:0009058;GO:0030312;GO:0030312;GO:0030312;GO:0030312;GO:0034641;GO:0034641;GO:0034641;GO:0034641;GO:0034641;GO:0034641;GO:0042254;GO:…	ath03010;ath03010	60S ribosomal protein L31 OS=Nicotiana glutinosa GN=RPL31 PE=2 SV=1
PB.7983	366	1	XP_016687316.1	4.9e-37	EOY16465	4.7e-37	sp|Q6DBN1|Y4845_ARATH	4.4e-24	NA	GO:0005622;GO:0005622;GO:0005623;GO:0005623;GO:0005737;GO:0005737;GO:0006950;GO:0006950;GO:0006950;GO:0006950	NA	BTB/POZ domain-containing protein At4g08455 OS=Arabidopsis thaliana GN=At4g08455 PE=1 SV=1
PB.8949	366	1	NA	NA	NA	NA	NA	NA	NA	NA	NA	NA
PB.9687	366	3	EOY21021.1	2e-51	EOY21021	4.7e-53	sp|Q9M9B4|NDBAA_ARATH	1e-44	NA	GO:0005622;GO:0005622;GO:0005623;GO:0005623;GO:0005737;GO:0005737;GO:0005739;GO:0005739;GO:0043226;GO:0043226	ath01100;ath01100;ath01100;ath00190;ath00190;ath00190	NADH dehydrogenase [ubiquinone] 1 beta subcomplex subunit 10-A OS=Arabidopsis thaliana GN=At1g49140 PE=3 SV=1
cogentPB.1082	366	1	XP_016723411.1	7.8e-35	EOY28832	3.3e-30	sp|P43254|COP1_ARATH	5.1e-28	PF13923.5	GO:0005622;GO:0005622;GO:0005623;GO:0005623;GO:0005634;GO:0005634;GO:0005737;GO:0005737;GO:0016874;GO:0016874;GO:0016874;GO:0043226;GO:0043226	ath04120;ath04120;ath04120;ath04120;ath04712;ath04712;ath04712;ath04712;ath04712	E3 ubiquitin-protein ligase COP1 OS=Arabidopsis thaliana GN=COP1 PE=1 SV=2
cogentPB.1121	366	1	EOY10929.1	3.1e-47	EOY10930	7e-49	sp|P92948|CDC5L_ARATH	3.7e-47	PF00249.30;PF13921.5	GO:0003677;GO:0003677;GO:0003677;GO:0005622;GO:0005622;GO:0005623;GO:0005623;GO:0005634;GO:0005634;GO:0006397;GO:0006397;GO:0006397;GO:0007049;GO:0007049;GO:0007049;GO:0030154;GO:0030154;GO:0030154;GO:0034641;GO:0034641;GO:0034641;GO:0034641;GO:0034641;GO:0034641;GO:0043226;GO:0043226	ath03040;ath03040	Cell division cycle 5-like protein OS=Arabidopsis thaliana GN=CDC5 PE=1 SV=2
cogentPB.1472	366	1	XP_017609387.1	5.2e-31	OMO89056	4.9e-26	NA	NA	NA	GO:0005622;GO:0005622;GO:0005623;GO:0005623;GO:0005634;GO:0005634;GO:0043226;GO:0043226	NA	NA
cogentPB.1718	366	1	KHG27208.1	7.6e-22	EOY01015	8.9e-20	sp|Q9SSK9|MLP28_ARATH	3.1e-17	PF00407.18	NA	NA	MLP-like protein 28 OS=Arabidopsis thaliana GN=MLP28 PE=1 SV=1
cogentPB.2172	366	1	XP_012479440.1	2.9e-58	EOY00359	8.8e-52	NA	NA	PF01693.15	NA	NA	NA
cogentPB.2643	366	1	XP_016716996.1	6.6e-58	EOX95009	3.1e-49	sp|Q04522|GSTF_SILVU	1.2e-37	PF00043.24	GO:0005618;GO:0005618;GO:0005618;GO:0005622;GO:0005622;GO:0005623;GO:0005623;GO:0005737;GO:0005737;GO:0005739;GO:0005739;GO:0005773;GO:0005773;GO:0005829;GO:0005829;GO:0030312;GO:0030312;GO:0030312;GO:0030312;GO:0043226;GO:0043226	ath00480;ath00480;ath00480	Glutathione S-transferase OS=Silene vulgaris GN=GST PE=1 SV=3
cogentPB.3069	366	1	XP_016732249.1	4.4e-38	EOY06586	1.7e-26	sp|Q84JZ6|MORF3_ARATH	5.8e-16	NA	NA	NA	Multiple organellar RNA editing factor 3, mitochondrial OS=Arabidopsis thaliana GN=MORF3 PE=1 SV=1
cogentPB.3212	366	1	XP_016727993.1	6.4e-45	Zm00001d012030_P003	6.4e-34	sp|B5FZ63|ENY2_TAEGU	5.4e-14	PF10163.8	NA	NA	Transcription and mRNA export factor ENY2 OS=Taeniopygia guttata GN=ENY2 PE=3 SV=1
cogentPB.3288	366	1	XP_016736261.1	3.4e-46	EOY02126	9.8e-43	NA	NA	PF13483.5	NA	NA	NA
cogentPB.3730	366	1	ONK63747.1	2.6e-22	VIT_08s0040g01500.t01	3.3e-22	sp|P0DKG9|NRT21_ORYSJ	2.7e-21	NA	GO:0005623;GO:0005623;GO:0005886;GO:0005886;GO:0005886;GO:0006810;GO:0006810;GO:0055085;GO:0055085;GO:0055085	ath00910;ath00910;ath00910	High-affinity nitrate transporter 2.1 OS=Oryza sativa subsp. japonica GN=NRT2.1 PE=1 SV=1
cogentPB.3796	366	1	XP_017641212.1	3.8e-58	EOY01231	1.6e-45	NA	NA	PF14368.5	GO:0005576;GO:0005576;GO:0005576;GO:0008233;GO:0008233;GO:0008233;GO:0008289;GO:0008289;GO:0008289	NA	NA
cogentPB.405	366	1	BAS86471.1	7.4e-09	OS03T0757950-00	1.7e-10	NA	NA	NA	NA	NA	NA
cogentPB.585	366	2	OMO90988.1	3.4e-30	EOY29628	2.3e-31	sp|O80786|MCM5_ARATH	3.3e-27	NA	GO:0003677;GO:0003677;GO:0003677;GO:0005622;GO:0005622;GO:0005623;GO:0005623;GO:0005634;GO:0005634;GO:0005737;GO:0005737;GO:0007049;GO:0007049;GO:0007049;GO:0043226;GO:0043226	ath03030;ath03030;ath03030	DNA replication licensing factor MCM5 OS=Arabidopsis thaliana GN=MCM5 PE=1 SV=1
cogentPB.965	366	1	XP_017634187.1	3.6e-40	EOY01095	1.2e-40	sp|Q9ZU97|VAC14_ARATH	1.3e-31	NA	NA	NA	Protein VAC14 homolog OS=Arabidopsis thaliana GN=VAC14 PE=1 SV=2
cogentPB.966	366	1	XP_017634187.1	3.6e-40	EOY01095	1.2e-40	sp|Q9ZU97|VAC14_ARATH	1.3e-31	NA	NA	NA	Protein VAC14 homolog OS=Arabidopsis thaliana GN=VAC14 PE=1 SV=2
cogentPB.980	366	1	XP_017632769.1	1.1e-57	EOY05462	2e-48	sp|Q03664|GSTX3_TOBAC	8.6e-36	PF02798.19	GO:0005622;GO:0005622;GO:0005623;GO:0005623;GO:0005737;GO:0005737;GO:0005829;GO:0005829;GO:0005886;GO:0005886;GO:0005886	ath00480;ath00480;ath00480	Probable glutathione S-transferase OS=Nicotiana tabacum PE=2 SV=1
PB.104	369	1	XP_016719662.1	1.2e-35	EOY30401	1.9e-17	NA	NA	NA	GO:0005622;GO:0005622;GO:0005623;GO:0005623;GO:0005634;GO:0005634;GO:0043226;GO:0043226	NA	NA
PB.10492	369	1	XP_016671172.1	1.9e-41	NA	NA	NA	NA	NA	NA	NA	NA
PB.10600	369	2	XP_017611796.1	6.6e-58	POPTR_0012s07820.1	1.2e-43	sp|P46688|GASA2_ARATH	1.1e-17	PF02704.13	GO:0005576;GO:0005576;GO:0005576;GO:0005623;GO:0005623;GO:0005886;GO:0005886;GO:0005886	NA	Gibberellin-regulated protein 2 OS=Arabidopsis thaliana GN=GASA2 PE=2 SV=1
PB.10791	369	1	XP_018506252.1	6.6e-58	OMO59680	2e-59	sp|Q8VYK7|ATG8F_ARATH	8.3e-55	PF02991.15	GO:0006914;GO:0006914	ath04140;ath04140;ath04140;ath04140	Autophagy-related protein 8f OS=Arabidopsis thaliana GN=ATG8F PE=1 SV=1
PB.11059	369	1	XP_016715170.1	9.6e-41	EOY05972	1.7e-34	sp|Q6NN02|Y4445_ARATH	3.5e-13	NA	GO:0005622;GO:0005622;GO:0005623;GO:0005623;GO:0005737;GO:0005737;GO:0005739;GO:0005739;GO:0043226;GO:0043226	NA	Uncharacterized protein At4g14450, chloroplastic OS=Arabidopsis thaliana GN=At4g14450 PE=2 SV=1
PB.11308	369	1	XP_011076314.1	2.2e-61	EOY22938	1.9e-62	sp|Q9STY6|RS202_ARATH	1.4e-57	PF00338.21	GO:0003723;GO:0003723;GO:0003723;GO:0003735;GO:0003735;GO:0003735;GO:0003735;GO:0003735;GO:0005198;GO:0005198;GO:0005198;GO:0005198;GO:0005618;GO:0005618;GO:0005618;GO:0005622;GO:0005622;GO:0005623;GO:0005623;GO:0005634;GO:0005634;GO:0005730;GO:0005730;GO:0005737;GO:0005737;GO:0005829;GO:0005829;GO:0006412;GO:0006412;GO:0009058;GO:0009058;GO:0009058;GO:0030312;GO:0030312;GO:0030312;GO:0030312;GO:…	ath03010;ath03010	40S ribosomal protein S20-2 OS=Arabidopsis thaliana GN=RPS20B PE=2 SV=1
PB.11608	369	1	XP_016695557.1	6.4e-61	EOX90884	3.3e-54	sp|Q94G00|PIN1_MALDO	5.1e-52	PF00639.20	GO:0005622;GO:0005622;GO:0005623;GO:0005623;GO:0005737;GO:0005737;GO:0005783;GO:0005783;GO:0005783;GO:0005829;GO:0005829;GO:0005886;GO:0005886;GO:0005886;GO:0043226;GO:0043226	NA	Peptidyl-prolyl cis-trans isomerase Pin1 OS=Malus domestica GN=PIN1 PE=2 SV=1
PB.11959	369	1	XP_016694304.1	6.4e-61	EOX96114	8.1e-37	NA	NA	NA	GO:0005576;GO:0005576;GO:0005576	NA	NA
PB.12480	369	1	XP_016694359.1	5.6e-65	POPTR_0014s17240.1	4.6e-56	sp|Q9STN5|Y4833_ARATH	4e-25	NA	GO:0005622;GO:0005622;GO:0005623;GO:0005623;GO:0005634;GO:0005634;GO:0005886;GO:0005886;GO:0005886;GO:0043226;GO:0043226	NA	Uncharacterized protein At4g08330, chloroplastic OS=Arabidopsis thaliana GN=At4g08330 PE=1 SV=1
PB.13594_locus2	369	2	EOY13007.1	1.1e-31	EOY13007	2.4e-33	sp|Q9LJQ9|CX171_ARATH	9.3e-22	PF05051.12	NA	ath01100;ath01100;ath01100;ath00190;ath00190;ath00190	Cytochrome c oxidase copper chaperone 1 OS=Arabidopsis thaliana GN=COX17-1 PE=2 SV=1
PB.13916	369	1	XP_017628050.1	8.6e-58	EOY07369	9.9e-51	NA	NA	PF14368.5	GO:0005576;GO:0005576;GO:0005576;GO:0008289;GO:0008289;GO:0008289	NA	NA
PB.14205	369	1	XP_016720191.1	4.5e-38	POPTR_0004s17830.1	8.7e-31	NA	NA	NA	GO:0005622;GO:0005622;GO:0005623;GO:0005623;GO:0005634;GO:0005634;GO:0005737;GO:0005737;GO:0005886;GO:0005886;GO:0005886;GO:0043226;GO:0043226	NA	NA
PB.14897	369	1	XP_016708273.1	8.7e-50	POPTR_0002s19140.1	1.4e-20	NA	NA	PF15699.4	GO:0005622;GO:0005622;GO:0005623;GO:0005623;GO:0005634;GO:0005634;GO:0043226;GO:0043226	NA	NA
PB.14921	369	1	XP_016729496.1	7.6e-62	EOX95260	4.4e-43	sp|Q9LZP9|CP122_ARATH	4.9e-31	PF02672.14	GO:0043234;GO:0043234;GO:0043234	NA	Calvin cycle protein CP12-2, chloroplastic OS=Arabidopsis thaliana GN=CP12-2 PE=1 SV=1
PB.15614	369	1	XP_017636151.1	2e-54	EOY24160	3.4e-43	NA	NA	PF14368.5	GO:0008289;GO:0008289;GO:0008289	NA	NA
PB.1565	369	1	EOY03738.1	4.2e-12	EOY03738	9.6e-14	NA	NA	NA	NA	NA	NA
PB.15896	369	1	XP_016737262.1	7.3e-57	EOY23675	2.4e-49	sp|Q9ZUZ3|SAU32_ARATH	2.7e-29	PF02519.13	NA	ath04075;ath04075;ath04075;ath04075;ath04075	Auxin-responsive protein SAUR32 OS=Arabidopsis thaliana GN=SAUR32 PE=2 SV=1
PB.16250	369	1	XP_016732100.1	2.1e-56	OMP01074	3.4e-51	sp|O22969|Y2416_ARATH	1.8e-41	PF01918.20	GO:0005622;GO:0005622;GO:0005623;GO:0005623;GO:0005634;GO:0005634;GO:0005737;GO:0005737;GO:0005829;GO:0005829;GO:0043226;GO:0043226	NA	Uncharacterized protein At2g34160 OS=Arabidopsis thaliana GN=At2g34160 PE=1 SV=1
PB.16501	369	1	XP_016750255.1	5.4e-52	POPTR_0006s24240.1	1e-31	NA	NA	PF12023.7	GO:0005623;GO:0005623;GO:0005886;GO:0005886;GO:0005886	NA	NA
PB.16677	369	1	XP_017628027.1	1.6e-32	EOY29293	5.4e-25	NA	NA	NA	GO:0005576;GO:0005576;GO:0005576;GO:0051082;GO:0051082;GO:0051082;GO:0051082	NA	NA
PB.1696	369	1	XP_017607902.1	2.2e-45	EOX93784	1e-31	sp|Q9LSE7|B561C_ARATH	1.3e-18	NA	GO:0005623;GO:0005623;GO:0005886;GO:0005886;GO:0005886	NA	Cytochrome b561 and DOMON domain-containing protein At3g25290 OS=Arabidopsis thaliana GN=At3g25290 PE=2 SV=1
PB.17003	369	1	NA	NA	NA	NA	NA	NA	NA	NA	NA	NA
PB.17096	369	1	XP_016730179.1	7.9e-19	EOY25515	2.5e-09	NA	NA	NA	GO:0005622;GO:0005622;GO:0005623;GO:0005623;GO:0005737;GO:0005737;GO:0005739;GO:0005739;GO:0043226;GO:0043226	NA	NA
PB.17130	369	1	XP_017605235.1	8.4e-21	NA	NA	NA	NA	NA	NA	NA	NA
PB.18257	369	1	XP_016751123.1	3e-58	EOY16978	6.8e-44	sp|F4I8H8|GDPD4_ARATH	1.3e-31	PF03009.16	GO:0005623;GO:0005623;GO:0005886;GO:0005886;GO:0005886;GO:0006629;GO:0006629;GO:0006629;GO:0006629	NA	Glycerophosphodiester phosphodiesterase GDPD4 OS=Arabidopsis thaliana GN=GDPD4 PE=2 SV=1
PB.18433	369	1	XP_008381050.1	2.4e-55	GLYMA10G36420.1	2e-56	sp|Q43463|RAB7_SOYBN	5.2e-57	PF00071.21	GO:0005622;GO:0005622;GO:0005623;GO:0005623;GO:0005737;GO:0005737;GO:0005773;GO:0005773;GO:0005886;GO:0005886;GO:0005886;GO:0043226;GO:0043226	ath04144;ath04144;ath04145;ath04145	Ras-related protein Rab7 OS=Glycine max PE=2 SV=1
PB.1844	369	1	XP_017640238.1	1.3e-58	EOX94518	2.9e-58	sp|Q9M2J9|BET11_ARATH	6.2e-50	NA	GO:0005622;GO:0005622;GO:0005623;GO:0005623;GO:0005634;GO:0005634;GO:0005737;GO:0005737;GO:0005794;GO:0005794;GO:0005794;GO:0005886;GO:0005886;GO:0005886;GO:0006810;GO:0006810;GO:0008565;GO:0008565;GO:0008565;GO:0008565;GO:0016192;GO:0016192;GO:0016192;GO:0043226;GO:0043226	ath04130;ath04130;ath04130;ath04130;ath04130;ath04130	Bet1-like SNARE 1-1 OS=Arabidopsis thaliana GN=BET11 PE=1 SV=1
PB.18736	369	1	XP_017606461.1	5.2e-63	EOX99797	1.9e-62	sp|Q9C7F5|NTF2B_ARATH	2e-56	PF02136.19	NA	NA	Nuclear transport factor 2B OS=Arabidopsis thaliana GN=NTF2B PE=1 SV=1
PB.19129	369	2	XP_016718018.1	1.3e-48	POPTR_2568s00200.1	8.7e-15	NA	NA	NA	NA	NA	NA
PB.19606	369	1	NA	NA	NA	NA	NA	NA	NA	NA	NA	NA
PB.19657	369	1	XP_016690080.1	1.3e-61	EOY15618	6.2e-29	sp|Q9T068|EPFL2_ARATH	6.7e-20	PF17181.3	GO:0005576;GO:0005576;GO:0005576	NA	EPIDERMAL PATTERNING FACTOR-like protein 2 OS=Arabidopsis thaliana GN=EPFL2 PE=2 SV=1
PB.20023	369	2	XP_007012907.1	1.6e-59	EOY30526	3.6e-61	NA	NA	PF04718.14	GO:0005622;GO:0005622;GO:0005623;GO:0005623;GO:0005737;GO:0005737;GO:0005739;GO:0005739;GO:0043226;GO:0043226	ath01100;ath01100;ath01100;ath00190;ath00190;ath00190	NA
PB.21857	369	1	NA	NA	NA	NA	NA	NA	NA	NA	NA	NA
PB.21943	369	1	XP_016678589.1	2.3e-58	EOX90864	5.8e-35	NA	NA	NA	NA	NA	NA
PB.21955	369	1	XP_016678610.1	7.8e-59	EOX90950	1.7e-55	sp|Q43636|TRXH_RICCO	6e-53	PF00085.19	GO:0005622;GO:0005622;GO:0005623;GO:0005623;GO:0005737;GO:0005737;GO:0005829;GO:0005829;GO:0005886;GO:0005886;GO:0005886;GO:0006457;GO:0006457;GO:0006457	NA	Thioredoxin H-type OS=Ricinus communis PE=3 SV=1
PB.24694	369	1	XP_016697632.1	3.4e-06	EOX97862	8.7e-07	NA	NA	NA	NA	NA	NA
PB.25155	369	1	NA	NA	NA	NA	NA	NA	NA	NA	NA	NA
PB.25239	369	1	XP_016727989.1	7.6e-62	EOY10328	6.2e-53	NA	NA	PF16029.4	GO:0005576;GO:0005576;GO:0005576;GO:0005622;GO:0005622;GO:0005623;GO:0005623;GO:0005737;GO:0005737;GO:0005783;GO:0005783;GO:0005783;GO:0043226;GO:0043226	NA	NA
PB.25803	369	1	NA	NA	NA	NA	NA	NA	NA	NA	NA	NA
PB.26156	369	1	XP_017983338.1	3.9e-58	EOY31430	8.9e-60	sp|F4JWS8|QCR72_ARATH	3.5e-53	PF02271.15	GO:0005622;GO:0005622;GO:0005623;GO:0005623;GO:0005737;GO:0005737;GO:0005739;GO:0005739;GO:0043226;GO:0043226	ath01100;ath01100;ath01100;ath00190;ath00190;ath00190	Cytochrome b-c1 complex subunit 7-2 OS=Arabidopsis thaliana GN=QCR7-2 PE=1 SV=1
PB.289	369	1	XP_017632622.1	6.6e-50	EMJ25068	1.9e-09	NA	NA	NA	GO:0005622;GO:0005622;GO:0005623;GO:0005623;GO:0005737;GO:0005737;GO:0005739;GO:0005739;GO:0043226;GO:0043226	NA	NA
PB.3458	369	1	XP_017620340.1	8.1e-48	EOX97358	9e-28	NA	NA	NA	GO:0005198;GO:0005198;GO:0005198;GO:0005198	NA	NA
PB.371	369	1	XP_016720838.1	1e-58	EOY22938	3.4e-59	sp|Q9STY6|RS202_ARATH	8.3e-55	PF00338.21	GO:0003723;GO:0003723;GO:0003723;GO:0003735;GO:0003735;GO:0003735;GO:0003735;GO:0003735;GO:0005198;GO:0005198;GO:0005198;GO:0005198;GO:0005618;GO:0005618;GO:0005618;GO:0005622;GO:0005622;GO:0005623;GO:0005623;GO:0005634;GO:0005634;GO:0005730;GO:0005730;GO:0005737;GO:0005737;GO:0005829;GO:0005829;GO:0006412;GO:0006412;GO:0009058;GO:0009058;GO:0009058;GO:0030312;GO:0030312;GO:0030312;GO:0030312;GO:…	ath03010;ath03010	40S ribosomal protein S20-2 OS=Arabidopsis thaliana GN=RPS20B PE=2 SV=1
PB.5136	369	1	XP_017621329.1	3.5e-59	OMO59680	1.2e-59	sp|Q8VYK7|ATG8F_ARATH	1.7e-55	PF02991.15	GO:0006914;GO:0006914	ath04140;ath04140;ath04140;ath04140	Autophagy-related protein 8f OS=Arabidopsis thaliana GN=ATG8F PE=1 SV=1
PB.5296	369	1	XP_012477435.1	1.6e-51	GLYMA18G07153.1	2.6e-51	sp|P62785|H41_WHEAT	5.6e-51	PF15511.5	GO:0003677;GO:0003677;GO:0003677;GO:0005622;GO:0005622;GO:0005623;GO:0005623;GO:0005634;GO:0005634;GO:0005730;GO:0005730;GO:0005737;GO:0005737;GO:0005773;GO:0005773;GO:0005829;GO:0005829;GO:0005886;GO:0005886;GO:0005886;GO:0009579;GO:0009579;GO:0043226;GO:0043226;GO:0051276;GO:0051276;GO:0051276	NA	Histone H4 variant TH011 OS=Triticum aestivum PE=3 SV=2
PB.6305	369	1	XP_016693730.1	4.1e-60	NA	NA	NA	NA	NA	NA	NA	NA
PB.6759	369	1	XP_016713454.1	7.3e-57	EOY24597	8.9e-52	sp|Q8L7D2|SBT4C_ARATH	4e-33	PF00082.21	GO:0005576;GO:0005576;GO:0005576;GO:0005618;GO:0005618;GO:0005618;GO:0005622;GO:0005622;GO:0005623;GO:0005623;GO:0005634;GO:0005634;GO:0005737;GO:0005737;GO:0030312;GO:0030312;GO:0030312;GO:0030312;GO:0043226;GO:0043226	NA	Subtilisin-like protease SBT4.12 OS=Arabidopsis thaliana GN=SBT4.12 PE=2 SV=1
PB.677	369	1	XP_016744864.1	2.3e-58	EOY04044	1.3e-31	NA	NA	PF00234.21	GO:0005576;GO:0005576;GO:0005576;GO:0008289;GO:0008289;GO:0008289	NA	NA
PB.7835	369	1	XP_016691042.1	7.3e-49	NA	NA	NA	NA	NA	NA	NA	NA
PB.80	369	1	XP_017618340.1	1.4e-63	EOY30526	8e-61	NA	NA	PF04718.14	GO:0005622;GO:0005622;GO:0005623;GO:0005623;GO:0005737;GO:0005737;GO:0005739;GO:0005739;GO:0043226;GO:0043226	ath01100;ath01100;ath01100;ath00190;ath00190;ath00190	NA
PB.8147	369	1	NA	NA	NA	NA	NA	NA	NA	NA	NA	NA
PB.826	369	1	NA	NA	NA	NA	NA	NA	NA	NA	NA	NA
PB.8525	369	1	XP_016665871.1	8.9e-63	EOX99797	1.2e-61	sp|Q9C7F5|NTF2B_ARATH	2.8e-58	PF02136.19	NA	NA	Nuclear transport factor 2B OS=Arabidopsis thaliana GN=NTF2B PE=1 SV=1
PB.9705	369	3	XP_016717230.1	1.3e-61	EOY22938	3e-63	sp|Q9STY6|RS202_ARATH	1.2e-58	PF00338.21	GO:0003723;GO:0003723;GO:0003723;GO:0003735;GO:0003735;GO:0003735;GO:0003735;GO:0003735;GO:0005198;GO:0005198;GO:0005198;GO:0005198;GO:0005618;GO:0005618;GO:0005618;GO:0005622;GO:0005622;GO:0005623;GO:0005623;GO:0005634;GO:0005634;GO:0005730;GO:0005730;GO:0005737;GO:0005737;GO:0005829;GO:0005829;GO:0006412;GO:0006412;GO:0009058;GO:0009058;GO:0009058;GO:0030312;GO:0030312;GO:0030312;GO:0030312;GO:…	ath03010;ath03010	40S ribosomal protein S20-2 OS=Arabidopsis thaliana GN=RPS20B PE=2 SV=1
cogentPB.1110	369	1	XP_017980609.1	5.6e-41	EOY13010	1.3e-42	sp|Q9ZVM9|Y1461_ARATH	1.6e-34	PF00069.24	GO:0005622;GO:0005622;GO:0005623;GO:0005623;GO:0005634;GO:0005634;GO:0005886;GO:0005886;GO:0005886;GO:0016301;GO:0016301;GO:0016301;GO:0043226;GO:0043226	NA	Probable serine/threonine-protein kinase At1g54610 OS=Arabidopsis thaliana GN=At1g54610 PE=1 SV=1
cogentPB.1451	369	1	XP_016687545.1	1.7e-37	EOY14704	3.4e-19	NA	NA	NA	NA	NA	NA
cogentPB.1825	369	1	XP_016723400.1	2.1e-64	EOY19070	1.1e-46	NA	NA	PF14368.5	GO:0005576;GO:0005576;GO:0005576;GO:0008289;GO:0008289;GO:0008289	NA	NA
cogentPB.3426	369	1	XP_010069640.1	8.7e-42	VIT_00s0186g00020.t01	4.4e-43	sp|Q9FLP6|SUMO2_ARATH	7.6e-40	PF11976.7	NA	ath03013;ath03013;ath03013	Small ubiquitin-related modifier 2 OS=Arabidopsis thaliana GN=SUMO2 PE=1 SV=1
cogentPB.3427	369	1	CDP03888.1	1.3e-40	VIT_00s0186g00020.t01	6.4e-42	sp|Q9FLP6|SUMO2_ARATH	1.1e-38	PF11976.7	NA	ath03013;ath03013;ath03013	Small ubiquitin-related modifier 2 OS=Arabidopsis thaliana GN=SUMO2 PE=1 SV=1
cogentPB.3798	369	1	XP_016740716.1	1.4e-47	EOX92248	1.6e-37	NA	NA	NA	NA	NA	NA
cogentPB.3913	369	1	NA	NA	NA	NA	NA	NA	NA	NA	NA	NA
cogentPB.4183	369	1	XP_016715691.1	7.3e-65	EMJ18274	2.5e-62	sp|P59015|VPS18_DANRE	1.1e-06	NA	NA	NA	Vacuolar protein sorting-associated protein 18 homolog OS=Danio rerio GN=vps18 PE=2 SV=2
cogentPB.4359	369	1	KHG09405.1	8.4e-53	EOY19521	4.4e-43	sp|A8MS85|SPT61_ARATH	9.3e-30	NA	NA	NA	Transcription elongation factor SPT6 homolog OS=Arabidopsis thaliana GN=SPT6 PE=1 SV=1
cogentPB.4470	369	1	XP_012487398.1	1.8e-07	EOY06299	6.7e-07	NA	NA	NA	NA	NA	NA
cogentPB.4478	369	1	XP_016724489.1	5.3e-39	EOY10408	2.3e-31	sp|F4HPH2|DTX20_ARATH	4e-25	NA	NA	NA	Protein DETOXIFICATION 20 OS=Arabidopsis thaliana GN=DTX20 PE=3 SV=1
cogentPB.4479	369	1	XP_016724489.1	5.3e-39	EOY10408	2.3e-31	sp|F4HPH2|DTX20_ARATH	4e-25	NA	NA	NA	Protein DETOXIFICATION 20 OS=Arabidopsis thaliana GN=DTX20 PE=3 SV=1
cogentPB.4486	369	1	XP_016724489.1	5.3e-39	EOY10408	2.3e-31	sp|F4HPH2|DTX20_ARATH	4e-25	NA	NA	NA	Protein DETOXIFICATION 20 OS=Arabidopsis thaliana GN=DTX20 PE=3 SV=1
cogentPB.4690	369	1	NA	NA	NA	NA	NA	NA	NA	NA	NA	NA
cogentPB.4751	369	1	XP_007011610.1	9.3e-52	EOY29229	2.1e-53	sp|Q9SV21|COPB1_ARATH	1.4e-49	PF01602.19	NA	NA	Coatomer subunit beta-1 OS=Arabidopsis thaliana GN=At4g31480 PE=3 SV=2
cogentPB.4942	369	2	NA	NA	NA	NA	NA	NA	NA	NA	NA	NA
cogentPB.730	369	1	XP_016718988.1	9.3e-52	POPTR_0583s00210.1	3.1e-52	sp|Q8VXB5|HAK8_ORYSJ	4.7e-50	PF02705.15	GO:0005622;GO:0005622;GO:0005623;GO:0005623;GO:0005737;GO:0005737;GO:0005739;GO:0005739;GO:0005886;GO:0005886;GO:0005886;GO:0043226;GO:0043226	NA	Putative potassium transporter 8 OS=Oryza sativa subsp. japonica GN=HAK8 PE=3 SV=2
cogentPB.753	369	1	XP_016734610.1	1.9e-44	EOX96902	4e-36	sp|Q93Y22|COPD_ARATH	2.7e-21	NA	GO:0005622;GO:0005622;GO:0005623;GO:0005623;GO:0005737;GO:0005737;GO:0005829;GO:0005829	NA	Coatomer subunit delta OS=Arabidopsis thaliana GN=At5g05010 PE=1 SV=2
PB.10950	372	1	XP_017608431.1	5.1e-58	EOY04470	4.5e-43	sp|Q43019|NLTP3_PRUDU	3.3e-35	PF00234.21	NA	NA	Non-specific lipid-transfer protein 3 OS=Prunus dulcis PE=2 SV=1
PB.1143	372	1	CBI38697.3	3.1e-07	EMJ21880	1e-10	NA	NA	PF16594.4	NA	NA	NA
PB.11545	372	2	KHG03237.1	1.3e-45	OMO58753	5.6e-46	sp|Q9ZPQ3|GEK1_ARATH	7.2e-30	PF04414.11	GO:0005622;GO:0005622;GO:0005623;GO:0005623;GO:0005634;GO:0005634;GO:0005737;GO:0005737;GO:0005829;GO:0005829;GO:0043226;GO:0043226	NA	D-aminoacyl-tRNA deacylase OS=Arabidopsis thaliana GN=GEK1 PE=1 SV=2
PB.11939	372	4	XP_016695410.1	1e-37	OMO78634	3.7e-29	NA	NA	NA	GO:0005622;GO:0005622;GO:0005623;GO:0005623;GO:0005737;GO:0005737;GO:0005783;GO:0005783;GO:0005783;GO:0043226;GO:0043226	NA	NA
PB.13548	372	1	XP_012434374.1	8.5e-29	EOY12349	5e-18	sp|A0A075F7E9|LERK1_ORYSI	2.2e-10	NA	NA	NA	G-type lectin S-receptor-like serine/threonine-protein kinase LECRK1 OS=Oryza sativa subsp. indica GN=LECRK1 PE=1 SV=2
PB.14302	372	1	XP_016715431.1	1.8e-63	OMO75006	3.6e-61	sp|Q8GY89|SRX_ARATH	1.4e-49	PF02195.17	NA	NA	Sulfiredoxin, chloroplastic/mitochondrial OS=Arabidopsis thaliana GN=SRX PE=1 SV=1
PB.14716	372	1	XP_016735103.1	8.2e-48	scaffold_403422.1	1.8e-36	sp|Q8L9K1|ERF99_ARATH	7.9e-37	PF00847.19	GO:0003677;GO:0003677;GO:0003677;GO:0005622;GO:0005622;GO:0005623;GO:0005623;GO:0005634;GO:0005634;GO:0043226;GO:0043226	NA	Ethylene-responsive transcription factor 13 OS=Arabidopsis thaliana GN=ERF13 PE=2 SV=2
PB.14837	372	1	XP_016735549.1	2.6e-62	EOX95644	2e-51	sp|Q9ZPX9|KIC_ARATH	5.7e-43	PF13833.5	GO:0005622;GO:0005622;GO:0005623;GO:0005623;GO:0005634;GO:0005634;GO:0043226;GO:0043226	NA	Calcium-binding protein KIC OS=Arabidopsis thaliana GN=KIC PE=1 SV=2
PB.15537	372	1	NA	NA	NA	NA	NA	NA	NA	NA	NA	NA
PB.1648	372	1	NA	NA	NA	NA	NA	NA	NA	NA	NA	NA
PB.1680	372	1	XP_016746647.1	2.6e-54	EOX93696	4.6e-40	NA	NA	NA	NA	ath04140;ath04140;ath04140;ath04140	NA
PB.1755	372	1	XP_017640230.1	4.1e-47	EOX94331	1.7e-42	sp|Q9FNC9|TOM92_ARATH	1.1e-25	NA	GO:0005622;GO:0005622;GO:0005623;GO:0005623;GO:0005737;GO:0005737;GO:0005739;GO:0005739;GO:0009536;GO:0009536;GO:0043226;GO:0043226	NA	Mitochondrial import receptor subunit TOM9-2 OS=Arabidopsis thaliana GN=TOM9-2 PE=1 SV=3
PB.18641	372	1	XP_017603530.1	7.6e-54	EOY18384	6.6e-55	sp|Q9M5L0|RL35_EUPES	4.6e-53	PF00831.22	NA	ath03010;ath03010	60S ribosomal protein L35 OS=Euphorbia esula GN=RPL35 PE=2 SV=1
PB.19560	372	2	EOY14554.1	4.8e-08	EOY14554	1.1e-09	sp|Q0WW84|RB47B_ARATH	5e-07	NA	GO:0003723;GO:0003723;GO:0003723;GO:0005622;GO:0005622;GO:0005623;GO:0005623;GO:0005634;GO:0005634;GO:0005737;GO:0005737;GO:0006397;GO:0006397;GO:0006397;GO:0034641;GO:0034641;GO:0034641;GO:0034641;GO:0034641;GO:0034641;GO:0043226;GO:0043226	NA	Polyadenylate-binding protein RBP47B OS=Arabidopsis thaliana GN=RBP47B PE=2 SV=1
PB.19811	372	2	XP_016754416.1	2e-54	EOY16273	2.2e-42	NA	NA	NA	GO:0005622;GO:0005622;GO:0005623;GO:0005623;GO:0005737;GO:0005737;GO:0005739;GO:0005739;GO:0043226;GO:0043226	NA	NA
PB.1995	372	1	EOY02834.1	3.8e-29	EOY02834	8.7e-31	NA	NA	PF11820.7	NA	NA	NA
PB.20458	372	1	BAS98164.1	2.9e-13	OS06T0548150-00	6.7e-15	NA	NA	NA	NA	NA	NA
PB.20730	372	1	NA	NA	NA	NA	NA	NA	NA	NA	NA	NA
PB.2110	372	1	XP_016721996.1	1.1e-63	EOX98688	8.4e-58	NA	NA	PF08265.10	GO:0005622;GO:0005622;GO:0005623;GO:0005623;GO:0005634;GO:0005634;GO:0043226;GO:0043226	NA	NA
PB.21326	372	3	KHG10852.1	8.4e-61	OMO76832	2.8e-61	sp|A2YS06|ATG8C_ORYSI	2.1e-58	PF02991.15	NA	ath04140;ath04140;ath04140;ath04140	Autophagy-related protein 8C OS=Oryza sativa subsp. indica GN=ATG8C PE=3 SV=2
PB.21350	372	1	XP_016723462.1	6.9e-63	EOY28619	2.8e-53	sp|Q9C7F5|NTF2B_ARATH	6.9e-41	PF02136.19	NA	NA	Nuclear transport factor 2B OS=Arabidopsis thaliana GN=NTF2B PE=1 SV=1
PB.22164	372	1	XP_017621144.1	1.4e-31	EOY04515	3.7e-21	sp|P22195|PER1_ARAHY	2e-16	PF00141.22	GO:0005576;GO:0005576;GO:0005576;GO:0005618;GO:0005618;GO:0005618;GO:0005622;GO:0005622;GO:0005623;GO:0005623;GO:0005737;GO:0005737;GO:0005794;GO:0005794;GO:0005794;GO:0005829;GO:0005829;GO:0030312;GO:0030312;GO:0030312;GO:0030312;GO:0043226;GO:0043226	ath01100;ath01100;ath01100;ath01110;ath01110;ath01110;ath01110;ath01110;ath00940;ath00940;ath00940	Cationic peroxidase 1 OS=Arachis hypogaea GN=PNC1 PE=1 SV=2
PB.22498	372	2	XP_016677818.1	2.4e-23	EOY06284	5.7e-22	sp|Q94A20|LFG5_ARATH	2.7e-13	NA	NA	NA	BI1-like protein OS=Arabidopsis thaliana GN=LFG5 PE=2 SV=1
PB.22914	372	1	XP_016678838.1	2.4e-60	OMO89832	1.1e-38	sp|Q9FY46|SUT41_ARATH	8.5e-23	NA	NA	NA	Sulfate transporter 4.1, chloroplastic OS=Arabidopsis thaliana GN=SULTR4;1 PE=1 SV=1
PB.23393	372	1	NA	NA	NA	NA	NA	NA	NA	NA	NA	NA
PB.24005	372	1	XP_020262999.1	2.7e-27	PGSC0003DMT400035156	4.8e-21	NA	NA	NA	NA	NA	NA
PB.25504	372	2	XP_017618400.1	2e-54	EOY11901	4.6e-48	sp|Q5F414|PNO1_CHICK	2.2e-18	NA	GO:0003723;GO:0003723;GO:0003723;GO:0005622;GO:0005622;GO:0005623;GO:0005623;GO:0005634;GO:0005634;GO:0043226;GO:0043226	NA	RNA-binding protein PNO1 OS=Gallus gallus GN=PNO1 PE=2 SV=1
PB.25594	372	1	NA	NA	NA	NA	NA	NA	NA	NA	NA	NA
PB.25942	372	1	ARC97140.1	1.3e-61	ABK79541	3.5e-56	sp|Q2L8Y5|RR12_GOSHI	3.8e-63	PF00164.24	NA	ath03010;ath03010	30S ribosomal protein S12, chloroplastic OS=Gossypium hirsutum GN=rps12-A PE=3 SV=1
PB.26114	372	1	KHG28610.1	1e-45	EOY31399	9e-44	sp|Q9FUY2|LEUNG_ARATH	1e-36	PF00400.31	NA	NA	Transcriptional corepressor LEUNIG OS=Arabidopsis thaliana GN=LUG PE=1 SV=2
PB.2640	372	1	XP_016707759.1	9e-55	OMO83627	2.1e-56	sp|Q42545|FTSZ1_ARATH	3.2e-54	PF00091.24	GO:0003924;GO:0003924;GO:0003924;GO:0005198;GO:0005198;GO:0005198;GO:0005198;GO:0007049;GO:0007049;GO:0007049	NA	Cell division protein FtsZ homolog 1, chloroplastic OS=Arabidopsis thaliana GN=FTSZ1 PE=1 SV=2
PB.3293	372	1	YP_008992477.1	4.3e-65	ATCG00540.1	1.3e-63	sp|A0ZZ48|CYF_GOSBA	7.3e-67	PF16639.4	NA	ath01100;ath01100;ath01100;ath00195;ath00195	Cytochrome f OS=Gossypium barbadense GN=petA PE=3 SV=1
PB.3795	372	1	XP_017622333.1	1.6e-59	EOY12680	5.3e-28	sp|Q9FIU6|ORRM2_ARATH	3.1e-25	PF00076.21	GO:0003723;GO:0003723;GO:0003723;GO:0005622;GO:0005622;GO:0005623;GO:0005623;GO:0005737;GO:0005737;GO:0005739;GO:0005739;GO:0043226;GO:0043226	NA	Organelle RRM domain-containing protein 2, mitochondrial OS=Arabidopsis thaliana GN=ORRM2 PE=1 SV=1
PB.5428	372	2	XP_012468280.1	5.3e-55	NA	NA	NA	NA	NA	NA	NA	NA
PB.8536	372	3	XP_017620632.1	7.4e-49	OMO60485	9.6e-46	NA	NA	PF17250.1	NA	NA	NA
cogentPB.1181	372	1	NP_001313655.1	1.3e-32	OMO60528	7.4e-30	sp|Q03489|AGL9_PETHY	5.2e-20	NA	GO:0003677;GO:0003677;GO:0003677;GO:0005622;GO:0005622;GO:0005623;GO:0005623;GO:0005634;GO:0005634;GO:0043226;GO:0043226	NA	Agamous-like MADS-box protein AGL9 homolog OS=Petunia hybrida GN=FBP2 PE=1 SV=2
cogentPB.122	372	1	XP_012435284.1	3.2e-60	EOY29806	9.6e-54	sp|Q8VYW1|PAPS4_ARATH	4.6e-45	PF04928.16;PF01909.22	NA	ath03015;ath03015;ath03015;ath03015	Nuclear poly(A) polymerase 4 OS=Arabidopsis thaliana GN=PAPS4 PE=1 SV=1
cogentPB.1268	372	1	XP_012474509.1	5.1e-58	EOY23446	1.1e-38	sp|Q944H5|MTM1_ARATH	8e-21	PF00153.26	GO:0005622;GO:0005622;GO:0005623;GO:0005623;GO:0005737;GO:0005737;GO:0005739;GO:0005739;GO:0006810;GO:0006810;GO:0043226;GO:0043226	NA	Mitochondrial carrier protein MTM1 OS=Arabidopsis thaliana GN=MTM1 PE=2 SV=1
cogentPB.1533	372	1	XP_017627288.1	3.8e-61	OMO63959	4.9e-58	sp|Q54V77|PYRG_DICDI	6.2e-50	PF06418.13	GO:0005622;GO:0005622;GO:0005623;GO:0005623;GO:0005737;GO:0005737	ath01100;ath01100;ath01100;ath00240;ath00240;ath00240	CTP synthase OS=Dictyostelium discoideum GN=ctps PE=3 SV=1
cogentPB.1690	372	1	XP_017612447.1	1.5e-62	EOX96126	3e-39	sp|Q84WS0|SBT11_ARATH	1.8e-25	NA	GO:0005576;GO:0005576;GO:0005576;GO:0005578;GO:0005578;GO:0005578;GO:0005578;GO:0005618;GO:0005618;GO:0005618;GO:0005623;GO:0005623;GO:0030312;GO:0030312;GO:0030312;GO:0030312	NA	Subtilisin-like protease SBT1.1 OS=Arabidopsis thaliana GN=SBTI1.1 PE=1 SV=1
cogentPB.172	372	1	NA	NA	NA	NA	NA	NA	NA	NA	NA	NA
cogentPB.1915	372	1	NA	NA	NA	NA	NA	NA	NA	NA	NA	NA
cogentPB.1942	372	1	NA	NA	NA	NA	NA	NA	NA	NA	NA	NA
cogentPB.1946	372	1	XP_016721255.1	3.1e-55	EOX95743	1.8e-15	sp|Q8SKU2|TIC62_PEA	1.1e-09	NA	NA	NA	Protein TIC 62, chloroplastic OS=Pisum sativum GN=TIC62 PE=1 SV=2
cogentPB.2027	372	1	KHG02377.1	5.1e-50	EOY19145	5.8e-51	NA	NA	NA	NA	NA	NA
cogentPB.2210	372	1	OMO89002.1	4.2e-28	HORVU6Hr1G026260.15	2.4e-28	NA	NA	PF00240.22	GO:0003735;GO:0003735;GO:0003735;GO:0003735;GO:0003735;GO:0005198;GO:0005198;GO:0005198;GO:0005198;GO:0005622;GO:0005622;GO:0005623;GO:0005623;GO:0005634;GO:0005634;GO:0005730;GO:0005730;GO:0005737;GO:0005737;GO:0005840;GO:0005840;GO:0006412;GO:0006412;GO:0009058;GO:0009058;GO:0009058;GO:0034641;GO:0034641;GO:0034641;GO:0034641;GO:0034641;GO:0034641;GO:0043226;GO:0043226	ath03010;ath03010	NA
cogentPB.2332	372	1	XP_016669536.1	2.6e-25	EOY08096	1.7e-13	NA	NA	PF11961.7	GO:0005622;GO:0005622;GO:0005623;GO:0005623;GO:0005634;GO:0005634;GO:0043226;GO:0043226	NA	NA
cogentPB.2724	372	1	XP_012468322.1	1.2e-59	PGSC0003DMT400004365	1.1e-54	sp|Q8VYK4|NFYB8_ARATH	6.9e-49	PF00808.22	GO:0005622;GO:0005622;GO:0005623;GO:0005623;GO:0005634;GO:0005634;GO:0043226;GO:0043226	NA	Nuclear transcription factor Y subunit B-8 OS=Arabidopsis thaliana GN=NFYB8 PE=1 SV=1
cogentPB.2772	372	1	XP_017616404.1	9.4e-36	EOY20293	5.1e-31	sp|Q9LV17|BH079_ARATH	2.6e-11	NA	GO:0003677;GO:0003677;GO:0003677;GO:0005622;GO:0005622;GO:0005623;GO:0005623;GO:0005634;GO:0005634;GO:0043226;GO:0043226	NA	Transcription factor bHLH79 OS=Arabidopsis thaliana GN=BHLH79 PE=1 SV=1
cogentPB.286	372	1	XP_017615491.1	4.7e-27	EOY19082	1.5e-14	NA	NA	NA	NA	NA	NA
cogentPB.2959	372	1	XP_016690195.1	9.7e-49	EOY31941	2.3e-39	sp|O65921|GDL35_ARATH	9.1e-25	NA	GO:0005576;GO:0005576;GO:0005576	NA	GDSL esterase/lipase At2g19010 OS=Arabidopsis thaliana GN=At2g19010 PE=2 SV=1
cogentPB.3018	372	1	XP_016738014.1	2.2e-32	NA	NA	NA	NA	PF14111.5	NA	NA	NA
cogentPB.3244	372	1	XP_016755789.1	2.8e-64	EOY34736	1.6e-61	sp|P72777|YC54L_SYNY3	2.6e-11	PF10674.8	GO:0005622;GO:0005622;GO:0005623;GO:0005623;GO:0009579;GO:0009579	NA	Ycf54-like protein OS=Synechocystis sp. (strain PCC 6803 / Kazusa) GN=slr1780 PE=1 SV=1
cogentPB.3439	372	1	OEL29918.1	1.8e-42	fgenesh2_kg.1__963__AT1G09200.1	9e-44	sp|P59226|H32_ARATH	2.3e-44	PF00125.23	GO:0003677;GO:0003677;GO:0003677;GO:0005622;GO:0005622;GO:0005623;GO:0005623;GO:0005634;GO:0005634;GO:0043226;GO:0043226	NA	Histone H3.2 OS=Arabidopsis thaliana GN=HTR2 PE=1 SV=2
cogentPB.4482	372	1	KHG22339.1	5.4e-07	VIT_08s0056g00780.t01	4e-07	sp|F4HPH2|DTX20_ARATH	3.8e-07	NA	GO:0005623;GO:0005623;GO:0005886;GO:0005886;GO:0005886	NA	Protein DETOXIFICATION 20 OS=Arabidopsis thaliana GN=DTX20 PE=3 SV=1
cogentPB.502	372	2	KHG26547.1	1.5e-09	NA	NA	NA	NA	NA	NA	NA	NA
cogentPB.5044	372	1	NA	NA	NA	NA	NA	NA	NA	NA	NA	NA
cogentPB.5098	372	1	XP_017629734.1	2.1e-43	NA	NA	NA	NA	PF13976.5	NA	NA	NA
cogentPB.842	372	1	XP_016666380.1	2.6e-62	EOY07889	3.2e-57	sp|Q8LJT8|TKI1_ARATH	4.8e-42	PF00249.30	NA	NA	TSL-kinase interacting protein 1 OS=Arabidopsis thaliana GN=TKI1 PE=1 SV=2
cogentPB.973	372	1	XP_016667424.1	1.1e-55	EMJ25854	2e-22	NA	NA	PF00560.32	GO:0005618;GO:0005618;GO:0005618;GO:0005623;GO:0005623;GO:0007165;GO:0007165;GO:0007165;GO:0030312;GO:0030312;GO:0030312;GO:0030312	NA	NA
PB.10098	375	2	XP_017607827.1	1e-58	EOY33005	1.3e-55	sp|A2WW87|GAM1_ORYSI	1.7e-39	PF00249.30;PF00249.30	NA	NA	Transcription factor GAMYB OS=Oryza sativa subsp. indica GN=GAM1 PE=2 SV=1
PB.10865	375	1	XP_017610162.1	1e-45	EOY05285	1.2e-11	NA	NA	NA	NA	NA	NA
PB.11641	375	1	EOX91260.1	3.5e-30	EOX91260	8e-32	NA	NA	NA	GO:0005622;GO:0005622;GO:0005623;GO:0005623;GO:0005737;GO:0005737;GO:0005739;GO:0005739;GO:0043226;GO:0043226	NA	NA
PB.12164	375	1	XP_016695892.1	2e-22	POPTR_0002s19140.1	9.5e-09	NA	NA	PF15699.4	GO:0005622;GO:0005622;GO:0005623;GO:0005623;GO:0005634;GO:0005634;GO:0043226;GO:0043226	NA	NA
PB.12222	375	1	KHG12645.1	4.2e-60	EOX95095	6.9e-60	sp|Q9M9W1|RL222_ARATH	6.5e-55	PF01776.16	GO:0005622;GO:0005622;GO:0005623;GO:0005623;GO:0005634;GO:0005634;GO:0005730;GO:0005730;GO:0005737;GO:0005737;GO:0005829;GO:0005829;GO:0005840;GO:0005840;GO:0005886;GO:0005886;GO:0005886;GO:0043226;GO:0043226	ath03010;ath03010	60S ribosomal protein L22-2 OS=Arabidopsis thaliana GN=RPL22B PE=2 SV=1
PB.13882	375	2	XP_017627914.1	2.2e-64	EOY07959	2.6e-59	NA	NA	NA	NA	NA	NA
PB.14497	375	1	XP_016735325.1	5.5e-60	EOX91388	1.3e-53	NA	NA	NA	GO:0005622;GO:0005622;GO:0005623;GO:0005623;GO:0005634;GO:0005634;GO:0043226;GO:0043226	NA	NA
PB.14845	375	2	XP_017977429.1	1.7e-61	EOY09738	3.9e-63	sp|Q9C6I8|NOG1_ARATH	2.2e-58	NA	GO:0005622;GO:0005622;GO:0005623;GO:0005623;GO:0005634;GO:0005634;GO:0005730;GO:0005730;GO:0042254;GO:0042254;GO:0042254;GO:0043226;GO:0043226	ath03008;ath03008;ath03008;ath03008;ath03008	Nucleolar GTP-binding protein 1 OS=Arabidopsis thaliana GN=At1g50920 PE=2 SV=1
PB.14954	375	2	XP_016718495.1	7.2e-60	OMO63846	6.3e-61	sp|Q9M9W1|RL222_ARATH	4.2e-54	PF01776.16	GO:0005622;GO:0005622;GO:0005623;GO:0005623;GO:0005634;GO:0005634;GO:0005730;GO:0005730;GO:0005737;GO:0005737;GO:0005829;GO:0005829;GO:0005840;GO:0005840;GO:0005886;GO:0005886;GO:0005886;GO:0043226;GO:0043226	ath03010;ath03010	60S ribosomal protein L22-2 OS=Arabidopsis thaliana GN=RPL22B PE=2 SV=1
PB.15103	375	1	XP_017636153.1	1.5e-57	EOX99887	1.5e-38	sp|Q944J0|SPCS1_ARATH	1.6e-29	PF06645.12	GO:0008233;GO:0008233;GO:0008233	ath03060;ath03060;ath03060	Probable signal peptidase complex subunit 1 OS=Arabidopsis thaliana GN=At2g22425 PE=3 SV=1
PB.16152	375	1	XP_016728677.1	2.2e-61	EOY20761	1.8e-47	sp|Q8L8T2|GRXC1_ARATH	1.9e-38	PF00462.23	GO:0005622;GO:0005622;GO:0005623;GO:0005623;GO:0005737;GO:0005737	NA	Glutaredoxin-C1 OS=Arabidopsis thaliana GN=GRXC1 PE=2 SV=2
PB.16580	375	1	KHG18655.1	8.8e-66	EOY29633	2.6e-35	NA	NA	NA	NA	NA	NA
PB.17435	375	1	XP_017605348.1	1.9e-60	EOY27779	2.2e-37	sp|O49726|PUP21_ARATH	2.7e-29	PF16913.4	NA	NA	Purine permease 21 OS=Arabidopsis thaliana GN=PUP21 PE=2 SV=2
PB.18087_locus1	375	1	XP_017625458.1	1.3e-56	EOY16041	5.9e-51	sp|Q803I2|ERGI3_DANRE	1.8e-28	PF13850.5	NA	NA	Endoplasmic reticulum-Golgi intermediate compartment protein 3 OS=Danio rerio GN=ergic3 PE=2 SV=1
PB.18265	375	2	XP_016751104.1	3.5e-46	EOY17246	7.2e-41	NA	NA	NA	NA	NA	NA
PB.18394	375	1	XP_017639870.1	2.5e-65	EOY16002	5.3e-60	sp|Q8LFJ5|T112A_ARATH	5e-47	PF03966.15	NA	NA	Multifunctional methyltransferase subunit TRM112-like protein At1g22270 OS=Arabidopsis thaliana GN=At1g22270 PE=2 SV=1
PB.18532	375	1	XP_016686756.1	2.6e-62	NA	NA	NA	NA	NA	NA	NA	NA
PB.18837_locus2	375	1	XP_012857134.1	1.4e-55	PGSC0003DMT400049004	1.3e-61	NA	NA	NA	NA	NA	NA
PB.18843	375	1	XP_012857134.1	1.4e-55	PGSC0003DMT400049004	1.3e-61	NA	NA	NA	NA	NA	NA
PB.1921	375	1	XP_017625844.1	8.2e-64	EOY02411	1.3e-55	NA	NA	PF10178.8	GO:0005622;GO:0005622;GO:0005623;GO:0005623;GO:0005634;GO:0005634;GO:0043226;GO:0043226	NA	NA
PB.19399	375	1	XP_017648179.1	2e-62	EOY12053	9.7e-46	NA	NA	NA	NA	NA	NA
PB.19864	375	2	XP_012857134.1	1.4e-55	PGSC0003DMT400049004	1.3e-61	NA	NA	NA	NA	NA	NA
PB.20228	375	1	EOY29660.1	8.8e-50	EOY29660	2e-51	sp|Q8LFH7|RL371_ARATH	2.8e-42	PF01907.18	GO:0003723;GO:0003723;GO:0003723;GO:0003735;GO:0003735;GO:0003735;GO:0003735;GO:0003735;GO:0005198;GO:0005198;GO:0005198;GO:0005198;GO:0005622;GO:0005622;GO:0005623;GO:0005623;GO:0005737;GO:0005737;GO:0005840;GO:0005840;GO:0006412;GO:0006412;GO:0009058;GO:0009058;GO:0009058;GO:0019843;GO:0019843;GO:0019843;GO:0034641;GO:0034641;GO:0034641;GO:0034641;GO:0034641;GO:0034641;GO:0042254;GO:0042254;GO:…	ath03010;ath03010	60S ribosomal protein L37-1 OS=Arabidopsis thaliana GN=RPL37A PE=3 SV=1
PB.20392	375	1	XP_017643920.1	7.5e-33	NA	NA	NA	NA	NA	NA	NA	NA
PB.21556	375	2	NA	NA	NA	NA	NA	NA	NA	NA	NA	NA
PB.24018	375	1	XP_016680799.1	7.9e-67	EOY17747	4.8e-61	sp|Q9LY46|TBL29_ARATH	7.4e-51	PF13839.5	GO:0005622;GO:0005622;GO:0005623;GO:0005623;GO:0005634;GO:0005634;GO:0005737;GO:0005737;GO:0005794;GO:0005794;GO:0005794;GO:0043226;GO:0043226	NA	Protein ESKIMO 1 OS=Arabidopsis thaliana GN=ESK1 PE=1 SV=1
PB.24137	375	2	EOX99126.1	1.5e-57	EOX99126	3.4e-59	sp|Q96499|RL44_GOSHI	1.5e-56	PF00935.18	GO:0003735;GO:0003735;GO:0003735;GO:0003735;GO:0003735;GO:0005198;GO:0005198;GO:0005198;GO:0005198;GO:0005622;GO:0005622;GO:0005623;GO:0005623;GO:0005737;GO:0005737;GO:0005840;GO:0005840;GO:0006412;GO:0006412;GO:0009058;GO:0009058;GO:0009058;GO:0034641;GO:0034641;GO:0034641;GO:0034641;GO:0034641;GO:0034641;GO:0043226;GO:0043226	ath03010;ath03010	60S ribosomal protein L44 OS=Gossypium hirsutum GN=RPL44 PE=3 SV=3
PB.25224	375	2	NA	NA	NA	NA	NA	NA	NA	NA	NA	NA
PB.25331	375	1	XP_016675261.1	1.5e-54	EOY11300	2.7e-19	sp|P43293|PBL11_ARATH	1.2e-11	PF07714.16	GO:0005623;GO:0005623;GO:0005886;GO:0005886;GO:0005886;GO:0016301;GO:0016301;GO:0016301	NA	Probable serine/threonine-protein kinase PBL11 OS=Arabidopsis thaliana GN=PBL11 PE=1 SV=2
PB.26015	375	1	XP_007012549.1	1.2e-46	EOY30168	2.7e-48	NA	NA	PF02519.13	GO:0005622;GO:0005622;GO:0005623;GO:0005623;GO:0005634;GO:0005634;GO:0043226;GO:0043226	NA	NA
PB.26036_locus1	375	1	XP_012463662.1	7e-55	OMO67215	3.8e-42	NA	NA	PF06596.10	GO:0015979;GO:0015979	NA	NA
PB.26036_locus2	375	1	XP_016719435.1	2.4e-55	OMO67215	8.5e-42	NA	NA	PF06596.10	GO:0015979;GO:0015979	NA	NA
PB.26083	375	1	XP_017605471.1	2e-25	EOY10651	8.9e-15	NA	NA	NA	GO:0005622;GO:0005622;GO:0005623;GO:0005623;GO:0005634;GO:0005634;GO:0043226;GO:0043226	NA	NA
PB.2617	375	1	XP_016702346.1	2.6e-54	EOY12295	1.2e-14	NA	NA	NA	GO:0005622;GO:0005622;GO:0005623;GO:0005623;GO:0005737;GO:0005737;GO:0005783;GO:0005783;GO:0005783;GO:0043226;GO:0043226	ath04141;ath04141;ath04141;ath04141;ath04141;ath04141	NA
PB.2942	375	1	KHG26661.1	7.7e-46	EOY16840	1.6e-32	sp|Q93Z38|TAR4_ARATH	2.4e-17	PF04863.12	GO:0005576;GO:0005576;GO:0005576	NA	Tryptophan aminotransferase-related protein 4 OS=Arabidopsis thaliana GN=TAR4 PE=2 SV=2
PB.3984	375	1	XP_012469359.1	4e-34	EOX90898	1.5e-30	sp|C0LGS2|Y4361_ARATH	1.4e-25	PF08263.11	GO:0005623;GO:0005623;GO:0005886;GO:0005886;GO:0005886;GO:0016301;GO:0016301;GO:0016301	NA	Probable LRR receptor-like serine/threonine-protein kinase At4g36180 OS=Arabidopsis thaliana GN=At4g36180 PE=2 SV=1
PB.4434	375	1	KHG15463.1	6.8e-42	NA	NA	NA	NA	NA	NA	NA	NA
PB.533	375	1	XP_016713042.1	1.9e-60	EMJ10137	1.3e-18	NA	NA	NA	GO:0005622;GO:0005622;GO:0005623;GO:0005623;GO:0005737;GO:0005737;GO:0005739;GO:0005739;GO:0043226;GO:0043226	NA	NA
PB.5909	375	2	XP_014512395.1	2.3e-58	Tp57577_TGAC_v2_mRNA34296	7.6e-59	sp|Q9M9W1|RL222_ARATH	2.2e-55	PF01776.16	GO:0005622;GO:0005622;GO:0005623;GO:0005623;GO:0005634;GO:0005634;GO:0005730;GO:0005730;GO:0005737;GO:0005737;GO:0005829;GO:0005829;GO:0005840;GO:0005840;GO:0005886;GO:0005886;GO:0005886;GO:0043226;GO:0043226	ath03010;ath03010	60S ribosomal protein L22-2 OS=Arabidopsis thaliana GN=RPL22B PE=2 SV=1
PB.5981	375	1	XP_016706215.1	5.7e-57	EOY31752	5e-34	NA	NA	NA	NA	NA	NA
PB.6562	375	1	XP_012475594.1	2.2e-56	EOY25282	2e-51	sp|C0SVS4|PHLB_ARATH	2.9e-39	PF00249.30	NA	NA	Myb family transcription factor PHL11 OS=Arabidopsis thaliana GN=PHL11 PE=1 SV=1
PB.6714	375	1	XP_015888999.1	3.6e-11	CDY21033	1.6e-11	NA	NA	PF14547.5	GO:0005576;GO:0005576;GO:0005576;GO:0008289;GO:0008289;GO:0008289	NA	NA
PB.7800	375	2	XP_016720892.1	2.1e-59	EMJ24678	5.1e-47	sp|Q22799|DYL1_CAEEL	1.7e-31	PF01221.17	GO:0005622;GO:0005622;GO:0005623;GO:0005623;GO:0005737;GO:0005737	NA	Dynein light chain 1, cytoplasmic OS=Caenorhabditis elegans GN=dlc-1 PE=1 SV=1
PB.9284	375	1	XP_012857134.1	1.4e-55	PGSC0003DMT400049004	1.3e-61	NA	NA	NA	NA	NA	NA
PB.933	375	1	XP_016744021.1	1.5e-25	EOY33500	1.6e-24	sp|P41099|RLA2_PARAR	6.6e-23	PF00428.18	GO:0003735;GO:0003735;GO:0003735;GO:0003735;GO:0003735;GO:0005198;GO:0005198;GO:0005198;GO:0005198;GO:0005622;GO:0005622;GO:0005623;GO:0005623;GO:0005634;GO:0005634;GO:0005737;GO:0005737;GO:0005829;GO:0005829;GO:0005840;GO:0005840;GO:0043226;GO:0043226	ath03010;ath03010	60S acidic ribosomal protein P2 OS=Parthenium argentatum PE=3 SV=1
cogentPB.1620	375	1	XP_012490427.1	8.8e-50	EOX94992	9.4e-33	NA	NA	NA	NA	NA	NA
cogentPB.1683	375	1	NA	NA	NA	NA	NA	NA	NA	NA	NA	NA
cogentPB.1710	375	1	NA	NA	NA	NA	NA	NA	NA	NA	NA	NA
cogentPB.1733	375	1	XP_017643323.1	2.6e-62	EMJ25094	4.7e-48	NA	NA	NA	GO:0005622;GO:0005622;GO:0005623;GO:0005623;GO:0005634;GO:0005634;GO:0005737;GO:0005737;GO:0005739;GO:0005739;GO:0043226;GO:0043226	NA	NA
cogentPB.2595	375	1	XP_016680268.1	5.9e-38	EOY11099	3.2e-25	sp|C6TBN2|AKR1_SOYBN	1.8e-20	PF00248.20	GO:0005622;GO:0005622;GO:0005623;GO:0005623;GO:0005737;GO:0005737;GO:0005886;GO:0005886;GO:0005886;GO:0016491;GO:0016491;GO:0016491	NA	Probable aldo-keto reductase 1 OS=Glycine max GN=AKR1 PE=2 SV=1
cogentPB.3247	375	1	KHG10731.1	6.2e-11	NA	NA	NA	NA	NA	NA	NA	NA
cogentPB.342	375	1	BAC20364.1	2.6e-46	CDY14847	1.8e-47	sp|Q02735|CAPP_MEDSA	4.5e-48	PF00311.16	GO:0005622;GO:0005622;GO:0005623;GO:0005623;GO:0005737;GO:0005737;GO:0005829;GO:0005829;GO:0005886;GO:0005886;GO:0005886;GO:0015979;GO:0015979	ath01100;ath01100;ath01100;ath01200;ath01200;ath01200;ath00620;ath00620;ath00620;ath00710;ath00710;ath00710;ath00710;ath00710;ath00710	Phosphoenolpyruvate carboxylase OS=Medicago sativa GN=PEPC PE=2 SV=1
cogentPB.3737	375	1	NA	NA	NA	NA	NA	NA	NA	NA	NA	NA
cogentPB.3835	375	1	XP_016709762.1	2.2e-56	EOX92758	3.1e-44	sp|Q96282|CLCC_ARATH	2.7e-32	NA	GO:0005622;GO:0005622;GO:0005623;GO:0005623	NA	Chloride channel protein CLC-c OS=Arabidopsis thaliana GN=CLC-C PE=1 SV=1
cogentPB.4016	375	1	KHG00105.1	1.4e-58	OMO73939	1.1e-52	NA	NA	NA	GO:0005622;GO:0005622;GO:0005623;GO:0005623;GO:0005737;GO:0005737;GO:0005739;GO:0005739;GO:0043226;GO:0043226	ath04146;ath04146	NA
PB.10101	378	2	XP_016669125.1	1.7e-56	EOY32997	2.6e-46	NA	NA	NA	NA	NA	NA
PB.10111	378	1	XP_016669141.1	3.6e-51	EOY32948	2.5e-41	sp|Q06445|CYTI_VIGUN	1.6e-32	PF16845.4	GO:0005576;GO:0005576;GO:0005576	NA	Cysteine proteinase inhibitor OS=Vigna unguiculata PE=1 SV=1
PB.10879	378	1	XP_017609111.1	4.1e-47	EOY05132	4.1e-28	sp|O23262|RLF32_ARATH	3.8e-10	PF05498.10	GO:0004871;GO:0004871;GO:0004871;GO:0004871;GO:0005576;GO:0005576;GO:0005576;GO:0007165;GO:0007165;GO:0007165;GO:0007267;GO:0007267;GO:0007267	NA	Protein RALF-like 32 OS=Arabidopsis thaliana GN=RALFL32 PE=3 SV=1
PB.12167	378	1	XP_016709994.1	5e-61	EOX95375	4.8e-61	NA	NA	PF06108.11	GO:0005622;GO:0005622;GO:0005623;GO:0005623;GO:0005737;GO:0005737;GO:0005829;GO:0005829	NA	NA
PB.12520	378	3	XP_016709576.1	5e-69	EOX93470	6.3e-69	NA	NA	PF07647.16	GO:0005622;GO:0005622;GO:0005623;GO:0005623;GO:0005737;GO:0005737	NA	NA
PB.13479	378	2	XP_016713711.1	2.9e-61	EOY11565	4.1e-52	sp|Q6NME7|TEN1_ARATH	2e-35	PF15490.5	NA	NA	CST complex subunit TEN1 OS=Arabidopsis thaliana GN=TEN1 PE=1 SV=1
PB.13852	378	1	XP_017628178.1	2.4e-63	EOY26187	2.3e-63	sp|B6IPJ8|RL20_RHOCS	7.8e-32	PF00453.17	GO:0003723;GO:0003723;GO:0003723;GO:0003735;GO:0003735;GO:0003735;GO:0003735;GO:0003735;GO:0005198;GO:0005198;GO:0005198;GO:0005198;GO:0005622;GO:0005622;GO:0005623;GO:0005623;GO:0005737;GO:0005737;GO:0005840;GO:0005840;GO:0006412;GO:0006412;GO:0009058;GO:0009058;GO:0009058;GO:0019843;GO:0019843;GO:0019843;GO:0034641;GO:0034641;GO:0034641;GO:0034641;GO:0034641;GO:0034641;GO:0042254;GO:0042254;GO:…	ath03010;ath03010	50S ribosomal protein L20 OS=Rhodospirillum centenum (strain ATCC 51521 / SW) GN=rplT PE=3 SV=1
PB.1438	378	1	XP_016679854.1	6.5e-69	EOX93470	1.2e-64	NA	NA	PF07647.16	GO:0005622;GO:0005622;GO:0005623;GO:0005623;GO:0005737;GO:0005737	NA	NA
PB.14404	378	1	XP_017636678.1	6.1e-67	EOX90856	2.8e-40	sp|P46689|GASA1_ARATH	4.6e-24	PF02704.13	GO:0005576;GO:0005576;GO:0005576;GO:0005618;GO:0005618;GO:0005618;GO:0005623;GO:0005623;GO:0030312;GO:0030312;GO:0030312;GO:0030312	NA	Gibberellin-regulated protein 1 OS=Arabidopsis thaliana GN=GASA1 PE=2 SV=2
PB.14539	378	1	ONM51107.1	1.4e-23	Zm00001d018669_P004	3.3e-25	sp|P28523|CSK2A_MAIZE	2.4e-25	PF00069.24	NA	ath03008;ath03008;ath03008;ath03008;ath03008;ath04712;ath04712;ath04712;ath04712;ath04712	Casein kinase II subunit alpha OS=Zea mays GN=ACK2 PE=1 SV=1
PB.14769	378	1	XP_016735213.1	2.5e-68	EOX96081	2.2e-58	sp|Q9LEX0|P2A13_ARATH	3.8e-47	PF14299.5	NA	NA	F-box protein PP2-A13 OS=Arabidopsis thaliana GN=PP2A13 PE=1 SV=1
PB.15153	378	1	XP_016727468.1	3.4e-57	EOY01420	6.6e-18	NA	NA	NA	NA	NA	NA
PB.17932	378	1	XP_016749355.1	7.3e-28	EOY15752	1.9e-28	sp|Q9SZE8|LBD39_ARATH	1.5e-22	PF03195.13	GO:0005622;GO:0005622;GO:0005623;GO:0005623;GO:0005634;GO:0005634;GO:0043226;GO:0043226	NA	LOB domain-containing protein 39 OS=Arabidopsis thaliana GN=LBD39 PE=2 SV=1
PB.18355	378	1	XP_016752433.1	1.7e-45	EOY14485	2.5e-25	NA	NA	PF00036.31;PF13202.5	NA	NA	NA
PB.18454	378	1	NA	NA	NA	NA	NA	NA	NA	NA	NA	NA
PB.18580	378	1	XP_017631561.1	7.6e-25	EOY18935	4.6e-19	sp|Q84WB7|GT645_ARATH	1.1e-06	NA	GO:0016757;GO:0016757;GO:0016757;GO:0016757	NA	Glycosyltransferase family protein 64 protein C5 OS=Arabidopsis thaliana GN=At5g04500 PE=2 SV=1
PB.18604	378	1	NA	NA	NA	NA	NA	NA	PF07491.10	GO:0005622;GO:0005622;GO:0005623;GO:0005623;GO:0005634;GO:0005634;GO:0043226;GO:0043226	NA	NA
PB.19333	378	2	XP_017603641.1	4.9e-16	NA	NA	NA	NA	NA	NA	NA	NA
PB.1981	321	1	XP_016672657.1	4.1e-47	EOY02788	8.8e-47	sp|Q9S850|SUOX_ARATH	2.6e-43	PF00174.18	GO:0005622;GO:0005622;GO:0005623;GO:0005623;GO:0005737;GO:0005737;GO:0005739;GO:0005739;GO:0005777;GO:0005777;GO:0006790;GO:0006790;GO:0006790;GO:0006790;GO:0006790;GO:0016491;GO:0016491;GO:0016491;GO:0043226;GO:0043226	ath00920;ath00920;ath00920	Sulfite oxidase OS=Arabidopsis thaliana GN=SOX PE=1 SV=1
PB.1983	378	1	XP_016725432.1	1.9e-31	EOY02794	1.8e-31	sp|Q3ZBJ0|ENY2_BOVIN	8.4e-10	PF10163.8	NA	NA	Transcription and mRNA export factor ENY2 OS=Bos taurus GN=ENY2 PE=3 SV=1
PB.19887	378	1	XP_012452580.1	1.1e-60	EOY31171	2.3e-47	sp|O49377|VA711_ARATH	1.1e-38	PF13774.5	GO:0005622;GO:0005622;GO:0005623;GO:0005623;GO:0005737;GO:0005737;GO:0005773;GO:0005773;GO:0005886;GO:0005886;GO:0005886;GO:0043226;GO:0043226	ath04130;ath04130;ath04130;ath04130;ath04130;ath04130	Vesicle-associated membrane protein 711 OS=Arabidopsis thaliana GN=VAMP711 PE=1 SV=2
PB.20378	378	1	XP_016669861.1	2.8e-51	Tp57577_TGAC_v2_mRNA28332	1.6e-24	NA	NA	NA	GO:0005622;GO:0005622;GO:0005623;GO:0005623;GO:0005737;GO:0005737;GO:0005739;GO:0005739;GO:0043226;GO:0043226	NA	NA
PB.21478	354	1	XP_016711246.1	5.7e-57	OMO76310	2.1e-56	sp|P93162|CHLI_SOYBN	7.2e-54	NA	GO:0015979;GO:0015979;GO:0016887;GO:0016887;GO:0016887	ath01100;ath01100;ath01100;ath01110;ath01110;ath01110;ath01110;ath01110;ath00860;ath00860;ath00860;ath00860;ath00860	Magnesium-chelatase subunit ChlI, chloroplastic OS=Glycine max GN=CHLI PE=2 SV=1
PB.2223	378	1	XP_017640723.1	1.3e-61	OMO53662	1.7e-53	sp|Q9LUS7|RLF23_ARATH	3.7e-34	PF05498.10	GO:0004871;GO:0004871;GO:0004871;GO:0004871;GO:0005576;GO:0005576;GO:0005576;GO:0007165;GO:0007165;GO:0007165;GO:0007267;GO:0007267;GO:0007267	NA	Rapid alkalinization factor 23 OS=Arabidopsis thaliana GN=RALF23 PE=1 SV=1
PB.22315	378	1	XP_017648137.1	5.4e-63	EOY05141	5e-42	sp|Q9LK37|RLF24_ARATH	2.8e-21	PF05498.10	GO:0004871;GO:0004871;GO:0004871;GO:0004871;GO:0005576;GO:0005576;GO:0005576;GO:0007165;GO:0007165;GO:0007165;GO:0007267;GO:0007267;GO:0007267	NA	Protein RALF-like 24 OS=Arabidopsis thaliana GN=RALFL24 PE=3 SV=1
PB.22590	378	2	KHG08734.1	5.8e-33	OMO94229	3e-18	NA	NA	NA	NA	NA	NA
PB.22979	378	1	XP_016730304.1	3.6e-59	EOY33416	2.8e-45	NA	NA	NA	GO:0005622;GO:0005622;GO:0005623;GO:0005623;GO:0005634;GO:0005634;GO:0005737;GO:0005737;GO:0009536;GO:0009536;GO:0043226;GO:0043226	NA	NA
PB.23211	378	1	NA	NA	NA	NA	NA	NA	PF07491.10	GO:0005622;GO:0005622;GO:0005623;GO:0005623;GO:0005634;GO:0005634;GO:0043226;GO:0043226	NA	NA
PB.23435	378	1	XP_016752663.1	1.1e-42	EOX92717	8e-32	NA	NA	PF02519.13	NA	ath04075;ath04075;ath04075;ath04075;ath04075	NA
PB.24296	378	1	XP_016715671.1	3.1e-34	GLYMA12G04510.2	1.7e-34	sp|Q9T029|RS254_ARATH	1.1e-33	PF03297.14	GO:0003735;GO:0003735;GO:0003735;GO:0003735;GO:0003735;GO:0005198;GO:0005198;GO:0005198;GO:0005198;GO:0005622;GO:0005622;GO:0005623;GO:0005623;GO:0005737;GO:0005737;GO:0005840;GO:0005840;GO:0006412;GO:0006412;GO:0009058;GO:0009058;GO:0009058;GO:0034641;GO:0034641;GO:0034641;GO:0034641;GO:0034641;GO:0034641;GO:0043226;GO:0043226	ath03010;ath03010	40S ribosomal protein S25-4 OS=Arabidopsis thaliana GN=RPS25E PE=3 SV=1
PB.24889	378	1	XP_016717960.1	3.4e-25	NA	NA	NA	NA	NA	NA	NA	NA
PB.25173	378	1	XP_016704611.1	8.6e-61	EOY01467	1.9e-20	NA	NA	NA	GO:0005622;GO:0005622;GO:0005623;GO:0005623;GO:0005634;GO:0005634;GO:0043226;GO:0043226	NA	NA
PB.25731	378	1	XP_016704488.1	2e-54	EOY32314	5e-50	sp|Q9C899|F6H2_ARATH	1.3e-42	PF03171.19	GO:0005622;GO:0005622;GO:0005623;GO:0005623;GO:0005737;GO:0005737	NA	Feruloyl CoA ortho-hydroxylase 2 OS=Arabidopsis thaliana GN=F6'H2 PE=1 SV=1
PB.3007	378	1	XP_016717795.1	1.7e-53	EOY18542	4.4e-46	NA	NA	PF13233.5	NA	NA	NA
PB.3270	378	1	XP_017625463.1	4.8e-64	EOX99760	5e-50	sp|Q9FYA2|WRK75_ARATH	1.6e-40	PF03106.14	GO:0005622;GO:0005622;GO:0005623;GO:0005623;GO:0005634;GO:0005634;GO:0043226;GO:0043226	NA	Probable WRKY transcription factor 75 OS=Arabidopsis thaliana GN=WRKY75 PE=2 SV=1
PB.3467	378	1	XP_016711553.1	8.6e-53	EOX97317	1.4e-28	NA	NA	PF10950.7	NA	NA	NA
PB.347	378	1	OMO65780.1	2.1e-27	OMO65780	4.9e-29	NA	NA	PF13456.5	GO:0005622;GO:0005622;GO:0005623;GO:0005623;GO:0005737;GO:0005737;GO:0005739;GO:0005739;GO:0043226;GO:0043226	NA	NA
PB.3794	378	1	XP_016747150.1	3.6e-51	GLYMA18G07153.1	7e-52	sp|P62785|H41_WHEAT	3.4e-51	PF15511.5	GO:0003677;GO:0003677;GO:0003677;GO:0005622;GO:0005622;GO:0005623;GO:0005623;GO:0005634;GO:0005634;GO:0005730;GO:0005730;GO:0005737;GO:0005737;GO:0005773;GO:0005773;GO:0005829;GO:0005829;GO:0005886;GO:0005886;GO:0005886;GO:0009579;GO:0009579;GO:0043226;GO:0043226;GO:0051276;GO:0051276;GO:0051276	NA	Histone H4 variant TH011 OS=Triticum aestivum PE=3 SV=2
PB.3874	378	2	XP_012468546.1	2.2e-64	OMO84961	1.3e-61	sp|O80920|PYL4_ARATH	2.4e-49	PF10604.8	GO:0005622;GO:0005622;GO:0005623;GO:0005623;GO:0005634;GO:0005634;GO:0005737;GO:0005737;GO:0005886;GO:0005886;GO:0005886;GO:0043226;GO:0043226	ath04075;ath04075;ath04075;ath04075;ath04075	Abscisic acid receptor PYL4 OS=Arabidopsis thaliana GN=PYL4 PE=1 SV=1
PB.4117	378	1	XP_016707985.1	4.5e-62	EOX91713	2.7e-43	sp|B5X4Z4|NAGS2_ARATH	2.3e-15	NA	GO:0005622;GO:0005622;GO:0005623;GO:0005623;GO:0005737;GO:0005737	ath01100;ath01100;ath01100;ath01110;ath01110;ath01110;ath01110;ath01110;ath01230;ath01230;ath01230;ath01230;ath01230;ath01210;ath01210;ath01210;ath01210;ath00220;ath00220;ath00220	Probable amino-acid acetyltransferase NAGS2, chloroplastic OS=Arabidopsis thaliana GN=NAGS2 PE=1 SV=1
PB.6712	378	1	XP_016716290.1	9.4e-68	EOY24384	1.7e-66	sp|Q9FGK0|NDUB8_ARATH	3.1e-57	NA	NA	NA	NADH dehydrogenase [ubiquinone] 1 beta subcomplex subunit 8, mitochondrial OS=Arabidopsis thaliana GN=At5g47570 PE=2 SV=1
PB.7340	378	1	XP_017625685.1	1e-45	POPTR_0006s14610.1	1.5e-33	sp|Q8S8F5|EF4L3_ARATH	1.4e-25	PF07011.10	NA	NA	Protein ELF4-LIKE 3 OS=Arabidopsis thaliana GN=EFL3 PE=3 SV=1
PB.7539	378	1	XP_012481610.1	1e-58	EOY05085	8.6e-34	sp|Q5N806|CYT4_ORYSJ	7.6e-19	PF16845.4	GO:0005576;GO:0005576;GO:0005576	NA	Cysteine proteinase inhibitor 4 OS=Oryza sativa subsp. japonica GN=Os01g0915200 PE=2 SV=1
PB.780	378	3	XP_017623378.1	2.7e-67	EOX93470	1.5e-67	NA	NA	PF07647.16	GO:0005622;GO:0005622;GO:0005623;GO:0005623;GO:0005737;GO:0005737	NA	NA
PB.8179	378	1	XP_016690837.1	2e-25	NA	NA	NA	NA	NA	NA	NA	NA
PB.8241	378	1	XP_017639295.1	2e-62	EMJ24653	3.8e-58	NA	NA	PF03101.14	GO:0005622;GO:0005622;GO:0005623;GO:0005623;GO:0005634;GO:0005634;GO:0043226;GO:0043226	NA	NA
PB.8493	378	1	XP_016665687.1	4e-66	EMJ27016	5.3e-60	NA	NA	NA	NA	NA	NA
cogentPB.1022	378	1	XP_010094009.1	3e-58	GSMUA_Achr1P14770_001	8.5e-58	sp|F4JL11|IMPA2_ARATH	2.7e-56	PF00514.22;PF00514.22	GO:0005622;GO:0005622;GO:0005623;GO:0005623;GO:0005634;GO:0005634;GO:0005654;GO:0005654;GO:0005730;GO:0005730;GO:0005737;GO:0005737;GO:0005829;GO:0005829;GO:0006810;GO:0006810;GO:0008565;GO:0008565;GO:0008565;GO:0008565;GO:0043226;GO:0043226	NA	Importin subunit alpha-2 OS=Arabidopsis thaliana GN=IMPA2 PE=1 SV=1
cogentPB.1220	378	1	XP_012450018.1	3.2e-31	OMO79980	1.6e-27	sp|F4JTN2|LAZ1_ARATH	2.2e-26	PF03619.15	GO:0005622;GO:0005622;GO:0005623;GO:0005623;GO:0005737;GO:0005737;GO:0005829;GO:0005829;GO:0005886;GO:0005886;GO:0005886;GO:0006810;GO:0006810	NA	Protein LAZ1 OS=Arabidopsis thaliana GN=LAZ1 PE=1 SV=1
cogentPB.1408	378	3	XP_016677293.1	3.4e-25	OMO53495	3.9e-26	NA	NA	NA	NA	NA	NA
cogentPB.1540	378	1	XP_016710377.1	1.1e-44	EOX95582	2.2e-37	sp|Q6LA42|APRR5_ARATH	2e-32	PF00072.23	GO:0003677;GO:0003677;GO:0003677;GO:0005622;GO:0005622;GO:0005623;GO:0005623;GO:0005634;GO:0005634;GO:0043226;GO:0043226	ath04712;ath04712;ath04712;ath04712;ath04712	Two-component response regulator-like APRR5 OS=Arabidopsis thaliana GN=APRR5 PE=1 SV=2
cogentPB.1558	378	1	XP_012449686.1	9.2e-47	OMO93929	7.3e-33	sp|O23252|IF4E1_ARATH	1.9e-30	PF01652.17	GO:0003723;GO:0003723;GO:0003723;GO:0005622;GO:0005622;GO:0005623;GO:0005623;GO:0005634;GO:0005634;GO:0005730;GO:0005730;GO:0005737;GO:0005737;GO:0043226;GO:0043226	ath03013;ath03013;ath03013	Eukaryotic translation initiation factor 4E-1 OS=Arabidopsis thaliana GN=EIF4E1 PE=1 SV=1
cogentPB.1743	378	1	XP_011563937.1	1.6e-54	Si029150m	1.6e-40	sp|Q13310|PABP4_HUMAN	2.3e-55	PF00076.21	GO:0003723;GO:0003723;GO:0003723;GO:0005622;GO:0005622;GO:0005623;GO:0005623;GO:0005634;GO:0005634;GO:0005737;GO:0005737;GO:0005829;GO:0005829;GO:0043226;GO:0043226	ath03013;ath03013;ath03013;ath03018;ath03018;ath03018;ath03015;ath03015;ath03015;ath03015	Polyadenylate-binding protein 4 OS=Homo sapiens GN=PABPC4 PE=1 SV=1
cogentPB.2092	378	1	NP_001313838.1	1.3e-40	EOY28328	4.7e-24	sp|Q6UIL3|LAHY_LARTR	5.8e-11	PF12143.7	NA	NA	(+)-larreatricin hydroxylase, chloroplastic OS=Larrea tridentata PE=1 SV=1
cogentPB.2349	378	1	NA	NA	NA	NA	NA	NA	NA	NA	NA	NA
cogentPB.2815	378	1	XP_016672657.1	4.7e-59	EOY02788	3.5e-59	sp|Q9S850|SUOX_ARATH	2.8e-53	PF00174.18	GO:0005622;GO:0005622;GO:0005623;GO:0005623;GO:0005737;GO:0005737;GO:0005739;GO:0005739;GO:0005777;GO:0005777;GO:0006790;GO:0006790;GO:0006790;GO:0006790;GO:0006790;GO:0016491;GO:0016491;GO:0016491;GO:0043226;GO:0043226	ath00920;ath00920;ath00920	Sulfite oxidase OS=Arabidopsis thaliana GN=SOX PE=1 SV=1
cogentPB.3082	378	1	XP_017632028.1	2.7e-62	EOY05762	9.7e-62	sp|Q8GTE3|RS3A_CICAR	1.7e-58	PF01015.17	GO:0003735;GO:0003735;GO:0003735;GO:0003735;GO:0003735;GO:0005198;GO:0005198;GO:0005198;GO:0005198;GO:0005618;GO:0005618;GO:0005618;GO:0005622;GO:0005622;GO:0005623;GO:0005623;GO:0005634;GO:0005634;GO:0005730;GO:0005730;GO:0005737;GO:0005737;GO:0005829;GO:0005829;GO:0005886;GO:0005886;GO:0005886;GO:0006412;GO:0006412;GO:0009058;GO:0009058;GO:0009058;GO:0030312;GO:0030312;GO:0030312;GO:0030312;GO:…	ath03010;ath03010	40S ribosomal protein S3a OS=Cicer arietinum PE=2 SV=1
cogentPB.3111	378	1	XP_016749783.1	1.7e-32	BGIOSGA017981-PA	3.9e-34	sp|Q54RZ2|YIPF6_DICDI	9.3e-09	NA	GO:0005622;GO:0005622;GO:0005623;GO:0005623;GO:0005634;GO:0005634;GO:0005737;GO:0005737;GO:0005768;GO:0005768;GO:0005773;GO:0005773;GO:0005794;GO:0005794;GO:0005794;GO:0005829;GO:0005829;GO:0005886;GO:0005886;GO:0005886;GO:0043226;GO:0043226	NA	Protein YIPF6 homolog OS=Dictyostelium discoideum GN=yipf6 PE=3 SV=2
cogentPB.3424	378	1	XP_010542959.1	5.7e-65	OMO97772	1.3e-66	sp|P49690|RL23_ARATH	9.7e-67	PF00238.18	GO:0003735;GO:0003735;GO:0003735;GO:0003735;GO:0003735;GO:0005198;GO:0005198;GO:0005198;GO:0005198;GO:0005622;GO:0005622;GO:0005623;GO:0005623;GO:0005634;GO:0005634;GO:0005730;GO:0005730;GO:0005737;GO:0005737;GO:0005840;GO:0005840;GO:0006412;GO:0006412;GO:0009058;GO:0009058;GO:0009058;GO:0034641;GO:0034641;GO:0034641;GO:0034641;GO:0034641;GO:0034641;GO:0043226;GO:0043226	ath03010;ath03010	60S ribosomal protein L23 OS=Arabidopsis thaliana GN=RPL23A PE=2 SV=3
cogentPB.353	378	1	KHF97584.1	3.5e-54	ERM93986	6.3e-53	sp|Q8LQJ8|FTSH5_ORYSJ	6.1e-53	PF00004.28	GO:0005622;GO:0005622;GO:0005623;GO:0005623;GO:0005737;GO:0005737;GO:0005739;GO:0005739;GO:0009536;GO:0009536;GO:0016887;GO:0016887;GO:0016887;GO:0043226;GO:0043226	NA	ATP-dependent zinc metalloprotease FTSH 5, mitochondrial OS=Oryza sativa subsp. japonica GN=FTSH5 PE=3 SV=1
cogentPB.3795	378	1	XP_017641212.1	2.1e-43	EOY01231	3.6e-32	NA	NA	PF14368.5	GO:0005576;GO:0005576;GO:0005576;GO:0008233;GO:0008233;GO:0008233;GO:0008289;GO:0008289;GO:0008289	NA	NA
cogentPB.3801	378	1	XP_012481610.1	1e-58	EOY05085	8.6e-34	sp|Q5N806|CYT4_ORYSJ	7.6e-19	PF16845.4	GO:0005576;GO:0005576;GO:0005576	NA	Cysteine proteinase inhibitor 4 OS=Oryza sativa subsp. japonica GN=Os01g0915200 PE=2 SV=1
cogentPB.4173	378	1	NA	NA	NA	NA	NA	NA	NA	NA	NA	NA
cogentPB.4346	378	1	NA	NA	NA	NA	NA	NA	NA	NA	NA	NA
cogentPB.4418	378	1	XP_017629251.1	3.6e-11	NA	NA	NA	NA	NA	NA	NA	NA
cogentPB.4546	378	1	NA	NA	NA	NA	NA	NA	NA	NA	NA	NA
cogentPB.4903	378	1	XP_016731975.1	8.3e-32	EOY17586	1.2e-16	NA	NA	NA	GO:0005622;GO:0005622;GO:0005623;GO:0005623;GO:0005737;GO:0005737;GO:0007165;GO:0007165;GO:0007165	NA	NA
cogentPB.4964	378	1	XP_016731979.1	8e-59	EOY32846	2e-54	sp|O81027|HMGCL_ARATH	8.3e-50	PF00682.18	GO:0005622;GO:0005622;GO:0005623;GO:0005623;GO:0005737;GO:0005737;GO:0005739;GO:0005739;GO:0016829;GO:0016829;GO:0016829;GO:0043226;GO:0043226	ath00650;ath00650;ath00650;ath01100;ath01100;ath01100;ath04146;ath04146;ath00280;ath00280;ath00280;ath00280;ath00280;ath00072;ath00072;ath00072;ath00072;ath00072;ath00072;ath00072	Hydroxymethylglutaryl-CoA lyase, mitochondrial OS=Arabidopsis thaliana GN=HMGCL PE=1 SV=2
PB.10239	381	1	XP_016724953.1	1.2e-33	EOY01477	2.4e-31	sp|P42744|AXR1_ARATH	2.4e-25	NA	GO:0005622;GO:0005622;GO:0005623;GO:0005623;GO:0005634;GO:0005634;GO:0005737;GO:0005737;GO:0005829;GO:0005829;GO:0005886;GO:0005886;GO:0005886;GO:0043226;GO:0043226	NA	NEDD8-activating enzyme E1 regulatory subunit AXR1 OS=Arabidopsis thaliana GN=AXR1 PE=1 SV=1
PB.10408	381	1	XP_016671326.1	2.7e-62	EOY07899	2.7e-51	sp|P33080|AX10A_SOYBN	1.1e-06	PF02519.13	NA	ath04075;ath04075;ath04075;ath04075;ath04075	Auxin-induced protein X10A OS=Glycine max PE=2 SV=1
PB.11741	381	3	XP_016695056.1	4.6e-54	OMO57234	2.2e-45	sp|O65154|KIWI_ARATH	1.3e-37	PF02229.15	GO:0003677;GO:0003677;GO:0003677;GO:0005622;GO:0005622;GO:0005623;GO:0005623;GO:0005634;GO:0005634;GO:0043226;GO:0043226	NA	RNA polymerase II transcriptional coactivator KIWI OS=Arabidopsis thaliana GN=KIWI PE=1 SV=1
PB.1258_locus1	306	1	NA	NA	NA	NA	NA	NA	NA	NA	NA	NA
PB.12626	345	1	NA	NA	NA	NA	NA	NA	NA	GO:0005622;GO:0005622;GO:0005623;GO:0005623;GO:0005737;GO:0005737;GO:0009536;GO:0009536;GO:0009579;GO:0009579;GO:0015979;GO:0015979;GO:0043226;GO:0043226	ath01100;ath01100;ath01100;ath00630;ath00630;ath00630;ath00630;ath00630;ath01200;ath01200;ath01200;ath00710;ath00710;ath00710;ath00710;ath00710;ath00710	NA
PB.1362	381	1	XP_016743376.1	1.6e-51	EOX94329	3e-10	NA	NA	NA	NA	NA	NA
PB.13903	381	1	CCW60164.1	4.8e-19	Solyc06g005450.1.1	2.7e-19	NA	NA	NA	NA	NA	NA
PB.14603	381	7	XP_012435432.1	7.3e-36	EOX92020	2.4e-36	NA	NA	NA	NA	NA	NA
PB.14831	381	1	XP_017636845.1	1.7e-24	EOX95666	4.8e-24	sp|Q9ZPY2|LAC6_ARATH	1.5e-19	PF07732.14	GO:0005576;GO:0005576;GO:0005576	NA	Laccase-6 OS=Arabidopsis thaliana GN=LAC6 PE=2 SV=1
PB.15318	381	1	XP_014495095.1	1.2e-17	EMJ12030	1.3e-18	NA	NA	NA	NA	NA	NA
PB.15671	381	1	XP_016665430.1	7.4e-12	EOY24386	5.3e-07	NA	NA	NA	NA	NA	NA
PB.1943	381	1	XP_017622925.1	4.6e-62	EOY03697	5.1e-42	sp|Q9LJB4|5MAT_ARATH	1.9e-22	NA	GO:0005622;GO:0005622;GO:0005623;GO:0005623;GO:0005737;GO:0005737	NA	Malonyl-CoA:anthocyanidin 5-O-glucoside-6''-O-malonyltransferase OS=Arabidopsis thaliana GN=5MAT PE=1 SV=1
PB.21392	381	1	XP_016726186.1	4e-66	EOY28428	1.9e-52	sp|Q6BZF8|DYL1_DEBHA	1.9e-09	PF01221.17	GO:0005622;GO:0005622;GO:0005623;GO:0005623;GO:0005737;GO:0005737	NA	Dynein light chain 1, cytoplasmic OS=Debaryomyces hansenii (strain ATCC 36239 / CBS 767 / JCM 1990 / NBRC 0083 / IGC 2968) GN=DYN2 PE=3 SV=1
PB.21727	381	1	XP_017648347.1	1.7e-37	EOY27061	1.7e-34	sp|O82155|DOF17_ARATH	3.1e-28	PF02701.14	GO:0003677;GO:0003677;GO:0003677;GO:0005622;GO:0005622;GO:0005623;GO:0005623;GO:0005634;GO:0005634;GO:0043226;GO:0043226	NA	Dof zinc finger protein DOF1.7 OS=Arabidopsis thaliana GN=DOF1.7 PE=2 SV=1
PB.22389	381	1	KHG07649.1	9.2e-63	EOY05423	2.3e-58	NA	NA	PF03348.14	NA	NA	NA
PB.22506	381	1	XP_016700760.1	1.3e-53	EOY06333	5.2e-39	NA	NA	NA	GO:0005622;GO:0005622;GO:0005623;GO:0005623;GO:0005634;GO:0005634;GO:0043226;GO:0043226	NA	NA
PB.22576	381	1	EOY06581.1	6.7e-29	EOY06581	1.5e-30	NA	NA	NA	NA	NA	NA
PB.23133	381	1	AAA92729.1	3.5e-46	scaffold_402793.1	3.8e-29	sp|P09443|LE19_GOSHI	4.1e-49	PF00477.16	GO:0005622;GO:0005622;GO:0005623;GO:0005623;GO:0005737;GO:0005737;GO:0005829;GO:0005829	NA	Late embryogenesis abundant protein D-19 OS=Gossypium hirsutum PE=2 SV=2
PB.23152	381	1	XP_017622585.1	5.1e-37	EOY17561	1.7e-37	sp|Q9M2L4|ACA11_ARATH	8.1e-37	NA	GO:0005622;GO:0005622;GO:0005623;GO:0005623;GO:0005737;GO:0005737;GO:0005773;GO:0005773;GO:0005794;GO:0005794;GO:0005794;GO:0005886;GO:0005886;GO:0005886;GO:0043226;GO:0043226	NA	Putative calcium-transporting ATPase 11, plasma membrane-type OS=Arabidopsis thaliana GN=ACA11 PE=1 SV=1
PB.23403	381	2	XP_017614303.1	2.9e-56	EOX92435	1.7e-53	sp|Q9CRC3|CO040_MOUSE	1.4e-12	PF02594.15	GO:0005622;GO:0005622;GO:0005623;GO:0005623;GO:0005634;GO:0005634;GO:0016301;GO:0016301;GO:0016301;GO:0043226;GO:0043226	NA	UPF0235 protein C15orf40 homolog OS=Mus musculus PE=1 SV=1
PB.23690	381	3	XP_017613097.1	1.3e-53	EOY18143	3e-50	NA	NA	PF04720.11	GO:0005622;GO:0005622;GO:0005623;GO:0005623;GO:0005634;GO:0005634;GO:0043226;GO:0043226	NA	NA
PB.23760	381	1	XP_007008757.1	2.2e-40	EOY17568	5.1e-42	sp|O22213|CKX1_ARATH	1.6e-32	PF09265.9	GO:0005576;GO:0005576;GO:0005576;GO:0005622;GO:0005622;GO:0005623;GO:0005623;GO:0005737;GO:0005737;GO:0005773;GO:0005773;GO:0043226;GO:0043226	ath00908;ath00908;ath00908	Cytokinin dehydrogenase 1 OS=Arabidopsis thaliana GN=CKX1 PE=1 SV=1
PB.25432	381	2	XP_016706105.1	1.1e-55	EOY17217	9.9e-38	NA	NA	PF05922.15	GO:0005622;GO:0005622;GO:0005623;GO:0005623;GO:0005737;GO:0005737;GO:0005829;GO:0005829;GO:0005886;GO:0005886;GO:0005886	NA	NA
PB.26088	381	2	XP_006475775.1	6.2e-59	GLYMA04G20610.1	1.2e-59	sp|Q9C944|H2AV3_ARATH	7.5e-59	PF00125.23;PF16211.4	GO:0003677;GO:0003677;GO:0003677;GO:0005622;GO:0005622;GO:0005623;GO:0005623;GO:0005634;GO:0005634;GO:0005737;GO:0005737;GO:0005773;GO:0005773;GO:0043226;GO:0043226	NA	Probable histone H2A variant 3 OS=Arabidopsis thaliana GN=At1g52740 PE=1 SV=1
PB.277	381	1	XP_012490854.1	8.3e-64	POPTR_0006s27160.1	7.4e-17	NA	NA	NA	NA	NA	NA
PB.3845	381	1	XP_016749191.1	7.6e-49	OMO85119	4.7e-40	sp|O80439|RR31_ARATH	2.3e-23	PF17067.4	GO:0003735;GO:0003735;GO:0003735;GO:0003735;GO:0003735;GO:0005198;GO:0005198;GO:0005198;GO:0005198;GO:0005622;GO:0005622;GO:0005623;GO:0005623;GO:0005737;GO:0005737;GO:0005840;GO:0005840;GO:0006412;GO:0006412;GO:0009058;GO:0009058;GO:0009058;GO:0009536;GO:0009536;GO:0034641;GO:0034641;GO:0034641;GO:0034641;GO:0034641;GO:0034641;GO:0043226;GO:0043226	NA	30S ribosomal protein S31, chloroplastic OS=Arabidopsis thaliana GN=RPS31 PE=1 SV=1
PB.3943	381	1	XP_016692514.1	1.9e-68	EOX90747	5.4e-60	NA	NA	NA	GO:0005623;GO:0005623;GO:0005886;GO:0005886;GO:0005886	NA	NA
PB.4084	381	1	KHG04123.1	7.5e-65	OMO56609	1.7e-61	sp|O48670|RER1A_ARATH	9e-36	PF03248.12	GO:0005623;GO:0005623;GO:0005886;GO:0005886;GO:0005886	NA	Protein RER1A OS=Arabidopsis thaliana GN=RER1A PE=1 SV=1
PB.4263	381	1	XP_016710908.1	1.4e-63	EOY09996	1.5e-41	sp|F4KFM8|LEA65_ARATH	8.7e-23	NA	NA	NA	Late embryogenesis abundant protein At5g17165 OS=Arabidopsis thaliana GN=At5g17165 PE=3 SV=1
PB.4277	381	2	XP_012469985.1	1.3e-53	EOY31791	2.1e-48	sp|Q38907|XTH25_ARATH	2.8e-37	PF00722.20	GO:0005576;GO:0005576;GO:0005576;GO:0005618;GO:0005618;GO:0005618;GO:0005623;GO:0005623;GO:0016798;GO:0016798;GO:0016798;GO:0016798;GO:0016798;GO:0030312;GO:0030312;GO:0030312;GO:0030312	NA	Probable xyloglucan endotransglucosylase/hydrolase protein 25 OS=Arabidopsis thaliana GN=XTH25 PE=2 SV=2
PB.4856	381	1	XP_017946058.1	3.6e-51	HORVU7Hr1G100410.1	7e-52	sp|P62785|H41_WHEAT	3.4e-51	PF15511.5	GO:0003677;GO:0003677;GO:0003677;GO:0005622;GO:0005622;GO:0005623;GO:0005623;GO:0005634;GO:0005634;GO:0005730;GO:0005730;GO:0005737;GO:0005737;GO:0005773;GO:0005773;GO:0005829;GO:0005829;GO:0005886;GO:0005886;GO:0005886;GO:0009579;GO:0009579;GO:0043226;GO:0043226;GO:0051276;GO:0051276;GO:0051276	NA	Histone H4 variant TH011 OS=Triticum aestivum PE=3 SV=2
PB.5346	381	1	XP_016733708.1	1.7e-56	EOY33137	2e-38	sp|Q9M174|PTR40_ARATH	1.5e-19	NA	GO:0005623;GO:0005623;GO:0005886;GO:0005886;GO:0005886	NA	Putative protein NRT1/ PTR FAMILY 2.2 OS=Arabidopsis thaliana GN=NPF2.2 PE=5 SV=1
PB.5535	381	1	XP_016725806.1	7.1e-47	EOX96408	6.2e-40	NA	NA	NA	NA	NA	NA
PB.5749	381	1	XP_016741210.1	1e-61	OMO69679	5.6e-57	sp|P53665|ACPM1_ARATH	1.1e-46	PF00550.24	GO:0005622;GO:0005622;GO:0005623;GO:0005623;GO:0005737;GO:0005737;GO:0005739;GO:0005739;GO:0043226;GO:0043226	ath01100;ath01100;ath01100;ath00190;ath00190;ath00190	Acyl carrier protein 1, mitochondrial OS=Arabidopsis thaliana GN=MTACP1 PE=1 SV=1
PB.6155	381	1	XP_017625217.1	2.5e-20	EOY23754	1.5e-09	NA	NA	NA	GO:0005622;GO:0005622;GO:0005623;GO:0005623;GO:0005634;GO:0005634;GO:0043226;GO:0043226	NA	NA
PB.6522	381	1	EOY14490.1	1.1e-15	EOY14490	2.5e-17	NA	NA	NA	NA	NA	NA
PB.655	381	1	XP_012471104.1	2.5e-36	NA	NA	NA	NA	NA	NA	NA	NA
PB.6551	381	1	XP_017640576.1	4.1e-55	Solyc12g096100.1.1	9.2e-52	sp|O49668|PAM68_ARATH	4.9e-50	PF11947.7	GO:0005622;GO:0005622;GO:0005623;GO:0005623;GO:0005634;GO:0005634;GO:0043226;GO:0043226	NA	Protein PAM68, chloroplastic OS=Arabidopsis thaliana GN=PAM68 PE=1 SV=1
PB.6694	381	4	XP_007039821.1	1.8e-18	EOY24318	4.2e-20	NA	NA	NA	NA	NA	NA
PB.6883	381	1	XP_012476332.1	2.2e-64	POPTR_0002s24250.1	5.3e-23	sp|Q84W98|CLE41_ARATH	7.9e-08	NA	GO:0005576;GO:0005576;GO:0005576;GO:0005615;GO:0005615;GO:0005615;GO:0005622;GO:0005622;GO:0005623;GO:0005623;GO:0005737;GO:0005737;GO:0005739;GO:0005739;GO:0043226;GO:0043226;GO:0051301;GO:0051301;GO:0051301	NA	CLAVATA3/ESR (CLE)-related protein 41 OS=Arabidopsis thaliana GN=CLE41 PE=1 SV=1
PB.755	381	1	XP_016747703.1	2.5e-60	EOX93322	8.1e-40	NA	NA	PF00892.19	NA	NA	NA
PB.7632	381	1	XP_016714395.1	3.4e-57	EOY05507	4e-47	sp|Q9ZT66|E134_MAIZE	3.9e-07	PF01738.17	GO:0005622;GO:0005622;GO:0005623;GO:0005623;GO:0005737;GO:0005737;GO:0005829;GO:0005829	NA	Endo-1,3;1,4-beta-D-glucanase OS=Zea mays PE=1 SV=1
PB.7791	381	1	XP_017640919.1	2.1e-59	OMO53662	2.6e-54	sp|Q8L9P8|RLF33_ARATH	1.6e-32	PF05498.10	GO:0004871;GO:0004871;GO:0004871;GO:0004871;GO:0005576;GO:0005576;GO:0005576;GO:0007165;GO:0007165;GO:0007165;GO:0007267;GO:0007267;GO:0007267	NA	Protein RALF-like 33 OS=Arabidopsis thaliana GN=RALFL33 PE=2 SV=1
PB.7863	381	2	XP_017633123.1	1.1e-39	EMJ24692	6.2e-32	sp|Q8S925|ATG8H_ARATH	3.6e-29	PF02991.15	GO:0005622;GO:0005622;GO:0005623;GO:0005623;GO:0005634;GO:0005634;GO:0006914;GO:0006914;GO:0043226;GO:0043226	ath04140;ath04140;ath04140;ath04140	Autophagy-related protein 8h OS=Arabidopsis thaliana GN=ATG8H PE=1 SV=1
PB.7965	381	1	XP_017633107.1	8.6e-69	OMO52166	5.8e-54	sp|P00303|BABL_CUCSA	6.2e-37	PF02298.16	GO:0005576;GO:0005576;GO:0005576;GO:0005578;GO:0005578;GO:0005578;GO:0005578;GO:0005623;GO:0005623;GO:0005886;GO:0005886;GO:0005886	NA	Basic blue protein OS=Cucumis sativus PE=1 SV=1
PB.893	381	1	XP_016751739.1	1.2e-67	EOY33774	7.3e-57	sp|P48422|C86A1_ARATH	8.6e-47	NA	GO:0005622;GO:0005622;GO:0005623;GO:0005623;GO:0005737;GO:0005737;GO:0005773;GO:0005773;GO:0043226;GO:0043226	ath00073;ath00073;ath00073;ath00073;ath00073	Cytochrome P450 86A1 OS=Arabidopsis thaliana GN=CYP86A1 PE=1 SV=2
PB.9484	381	1	XP_012483798.1	4.8e-27	EOY02388	2.8e-16	NA	NA	NA	NA	NA	NA
cogentPB.1267	372	1	XP_012474509.1	5.2e-58	EOY23446	1.2e-38	sp|Q944H5|MTM1_ARATH	8.1e-21	PF00153.26	GO:0005622;GO:0005622;GO:0005623;GO:0005623;GO:0005737;GO:0005737;GO:0005739;GO:0005739;GO:0006810;GO:0006810;GO:0043226;GO:0043226	NA	Mitochondrial carrier protein MTM1 OS=Arabidopsis thaliana GN=MTM1 PE=2 SV=1
cogentPB.1310	381	1	NA	NA	NA	NA	NA	NA	NA	NA	NA	NA
cogentPB.1343	381	1	NA	NA	NA	NA	NA	NA	NA	NA	NA	NA
cogentPB.1458	381	2	XP_016699729.1	6.4e-56	EOY05128	7.8e-51	sp|Q93WN0|SEBP2_ARATH	9.6e-46	PF05694.10	NA	NA	Selenium-binding protein 2 OS=Arabidopsis thaliana GN=SBP2 PE=1 SV=1
cogentPB.1693	381	1	XP_016688425.1	7.8e-62	EOY13048	1.8e-47	sp|Q9FZ87|GH317_ARATH	1.9e-33	PF03321.12	GO:0005622;GO:0005622;GO:0005623;GO:0005623;GO:0005634;GO:0005634;GO:0005737;GO:0005737;GO:0043226;GO:0043226	ath04075;ath04075;ath04075;ath04075;ath04075	Indole-3-acetic acid-amido synthetase GH3.17 OS=Arabidopsis thaliana GN=GH3.17 PE=1 SV=1
cogentPB.1835	381	1	XP_016751927.1	5.1e-53	EOY28932	1.9e-52	NA	NA	PF10785.8	GO:0005622;GO:0005622;GO:0005623;GO:0005623;GO:0005737;GO:0005737;GO:0005739;GO:0005739;GO:0043226;GO:0043226	NA	NA
cogentPB.1907	381	1	NA	NA	NA	NA	NA	NA	NA	NA	NA	NA
cogentPB.2036	381	1	KHG25243.1	8.4e-32	POPTR_0002s09950.1	7.3e-33	sp|P27608|AROF_TOBAC	9.3e-33	PF01474.15	GO:0005622;GO:0005622;GO:0005623;GO:0005623;GO:0005737;GO:0005737;GO:0009536;GO:0009536;GO:0043226;GO:0043226	ath01100;ath01100;ath01100;ath01110;ath01110;ath01110;ath01110;ath01110;ath00400;ath00400;ath00400;ath00400;ath00400;ath01230;ath01230;ath01230;ath01230;ath01230	Phospho-2-dehydro-3-deoxyheptonate aldolase 1, chloroplastic OS=Nicotiana tabacum GN=DHAPS-1 PE=2 SV=1
cogentPB.2983	381	1	XP_016740456.1	1.1e-44	EOY23992	2e-38	sp|Q8H100|AGD8_ARATH	8.7e-23	NA	GO:0003677;GO:0003677;GO:0003677;GO:0005622;GO:0005622;GO:0005623;GO:0005623;GO:0005634;GO:0005634;GO:0043226;GO:0043226	ath04144;ath04144	Probable ADP-ribosylation factor GTPase-activating protein AGD8 OS=Arabidopsis thaliana GN=AGD8 PE=1 SV=1
cogentPB.307	381	1	NP_001316969.1	3e-61	EOY00403	6.2e-56	sp|O80738|TPS10_ARATH	1.5e-43	PF00982.20	GO:0005622;GO:0005622;GO:0005623;GO:0005623;GO:0005634;GO:0005634;GO:0016757;GO:0016757;GO:0016757;GO:0016757;GO:0043226;GO:0043226	ath01100;ath01100;ath01100;ath00500;ath00500;ath00500;ath00500;ath00500	Probable alpha,alpha-trehalose-phosphate synthase [UDP-forming] 10 OS=Arabidopsis thaliana GN=TPS10 PE=2 SV=1
cogentPB.3110	381	1	XP_015639394.1	1.7e-32	BGIOSGA017981-PA	3e-34	sp|Q54RZ2|YIPF6_DICDI	9.3e-09	NA	GO:0005622;GO:0005622;GO:0005623;GO:0005623;GO:0005634;GO:0005634;GO:0005737;GO:0005737;GO:0005768;GO:0005768;GO:0005773;GO:0005773;GO:0005794;GO:0005794;GO:0005794;GO:0005829;GO:0005829;GO:0005886;GO:0005886;GO:0005886;GO:0043226;GO:0043226	NA	Protein YIPF6 homolog OS=Dictyostelium discoideum GN=yipf6 PE=3 SV=2
cogentPB.316	381	1	XP_016690653.1	2.7e-62	EOY00403	7.3e-57	sp|O80738|TPS10_ARATH	2.4e-44	PF00982.20	GO:0005622;GO:0005622;GO:0005623;GO:0005623;GO:0005634;GO:0005634;GO:0016757;GO:0016757;GO:0016757;GO:0016757;GO:0043226;GO:0043226	ath01100;ath01100;ath01100;ath00500;ath00500;ath00500;ath00500;ath00500	Probable alpha,alpha-trehalose-phosphate synthase [UDP-forming] 10 OS=Arabidopsis thaliana GN=TPS10 PE=2 SV=1
cogentPB.318	381	1	AEV40896.1	8.9e-58	EOX95142	3.4e-54	sp|O24301|SUS2_PEA	2.2e-50	PF00862.18	GO:0016757;GO:0016757;GO:0016757;GO:0016757	ath01100;ath01100;ath01100;ath00500;ath00500;ath00500;ath00500;ath00500	Sucrose synthase 2 OS=Pisum sativum GN=SUS2 PE=2 SV=1
cogentPB.3488	381	1	XP_012458717.1	2.5e-60	EOY13048	3.9e-42	sp|Q9FZ87|GH317_ARATH	4.3e-30	PF03321.12	GO:0005622;GO:0005622;GO:0005623;GO:0005623;GO:0005737;GO:0005737;GO:0005829;GO:0005829	ath04075;ath04075;ath04075;ath04075;ath04075	Indole-3-acetic acid-amido synthetase GH3.17 OS=Arabidopsis thaliana GN=GH3.17 PE=1 SV=1
cogentPB.384	381	1	XP_016681283.1	4.9e-56	EOX91616	6e-51	sp|O65351|SBT17_ARATH	3.4e-35	NA	GO:0005576;GO:0005576;GO:0005576;GO:0005618;GO:0005618;GO:0005618;GO:0005623;GO:0005623;GO:0030312;GO:0030312;GO:0030312;GO:0030312	NA	Subtilisin-like protease SBT1.7 OS=Arabidopsis thaliana GN=SBT1.7 PE=1 SV=1
cogentPB.3894	381	1	XP_016692241.1	3.9e-53	EOX99455	2.5e-49	NA	NA	NA	NA	NA	NA
cogentPB.4750	381	1	XP_016726433.1	4.1e-55	EOY29229	4.7e-56	sp|Q9SV21|COPB1_ARATH	9.2e-49	PF01602.19	GO:0005198;GO:0005198;GO:0005198;GO:0005198;GO:0005622;GO:0005622;GO:0005623;GO:0005623;GO:0005737;GO:0005737;GO:0005829;GO:0005829;GO:0006810;GO:0006810;GO:0016192;GO:0016192;GO:0016192	NA	Coatomer subunit beta-1 OS=Arabidopsis thaliana GN=At4g31480 PE=3 SV=2
cogentPB.4815	381	2	KHG18016.1	4.4e-41	POPTR_0003s04070.1	9.2e-36	sp|Q8LA16|ALFL7_ARATH	1.9e-33	PF00628.28	GO:0003677;GO:0003677;GO:0003677;GO:0005622;GO:0005622;GO:0005623;GO:0005623;GO:0005634;GO:0005634;GO:0005737;GO:0005737;GO:0005829;GO:0005829;GO:0042393;GO:0042393;GO:0042393;GO:0043226;GO:0043226	NA	PHD finger protein ALFIN-LIKE 7 OS=Arabidopsis thaliana GN=AL7 PE=1 SV=1
cogentPB.4816	381	1	KHG18016.1	4.4e-41	POPTR_0003s04070.1	9.2e-36	sp|Q8LA16|ALFL7_ARATH	1.9e-33	PF00628.28	GO:0003677;GO:0003677;GO:0003677;GO:0005622;GO:0005622;GO:0005623;GO:0005623;GO:0005634;GO:0005634;GO:0005737;GO:0005737;GO:0005829;GO:0005829;GO:0042393;GO:0042393;GO:0042393;GO:0043226;GO:0043226	NA	PHD finger protein ALFIN-LIKE 7 OS=Arabidopsis thaliana GN=AL7 PE=1 SV=1
cogentPB.4963	381	1	KHG09028.1	2.8e-51	EOY21583	2.4e-52	sp|Q8RXN0|AB11G_ARATH	4.9e-50	PF01061.23	GO:0005623;GO:0005623;GO:0005886;GO:0005886;GO:0005886	NA	ABC transporter G family member 11 OS=Arabidopsis thaliana GN=ABCG11 PE=1 SV=1
cogentPB.624	381	1	XP_016754391.1	3.5e-54	EOY16216	4.7e-40	NA	NA	NA	GO:0005623;GO:0005623;GO:0005886;GO:0005886;GO:0005886	NA	NA
cogentPB.625	381	1	XP_016754391.1	3.5e-54	EOY16216	4.7e-40	NA	NA	NA	GO:0005623;GO:0005623;GO:0005886;GO:0005886;GO:0005886	NA	NA
cogentPB.928	381	1	XP_016736833.1	4.7e-67	OMO79801	3.5e-67	sp|Q8H0V6|AB3F_ARATH	1.6e-64	PF00005.26	GO:0005622;GO:0005622;GO:0005623;GO:0005623;GO:0005737;GO:0005737;GO:0005829;GO:0005829;GO:0006810;GO:0006810;GO:0016887;GO:0016887;GO:0016887	NA	ABC transporter F family member 3 OS=Arabidopsis thaliana GN=ABCF3 PE=1 SV=1
PB.11170	384	1	XP_012487527.1	4.2e-47	EOY06444	2e-38	NA	NA	NA	GO:0005623;GO:0005623;GO:0005886;GO:0005886;GO:0005886;GO:0016301;GO:0016301;GO:0016301	NA	NA
PB.11475	384	3	XP_012488845.1	2.4e-10	EOY23987	2.6e-06	NA	NA	NA	NA	NA	NA
PB.12497	384	1	XP_017628705.1	7.9e-54	EOX93596	1.4e-31	NA	NA	NA	GO:0005622;GO:0005622;GO:0005623;GO:0005623;GO:0005634;GO:0005634;GO:0043226;GO:0043226	NA	NA
PB.14461	384	1	XP_012469478.1	1.3e-32	EOX91198	1.2e-30	NA	NA	PF04193.13	NA	NA	NA
PB.15011	384	1	XP_017636396.1	5.3e-50	EMJ17620	2.6e-14	sp|P47925|CWPX_ARATH	3e-07	NA	GO:0005576;GO:0005576;GO:0005576;GO:0005618;GO:0005618;GO:0005618;GO:0005623;GO:0005623;GO:0005886;GO:0005886;GO:0005886;GO:0030312;GO:0030312;GO:0030312;GO:0030312	NA	Putative cell wall protein OS=Arabidopsis thaliana GN=At2g20870 PE=2 SV=2
PB.15084	384	1	XP_016715420.1	2.3e-53	EOY00717	1.9e-33	sp|O22901|BH151_ARATH	7.7e-11	NA	GO:0003677;GO:0003677;GO:0003677;GO:0005622;GO:0005622;GO:0005623;GO:0005623;GO:0005634;GO:0005634;GO:0030154;GO:0030154;GO:0030154;GO:0043226;GO:0043226	NA	Transcription factor UPBEAT1 OS=Arabidopsis thaliana GN=UPB1 PE=2 SV=1
PB.1572	384	1	NA	NA	NA	NA	NA	NA	NA	NA	NA	NA
PB.1573	384	1	NA	NA	NA	NA	NA	NA	NA	NA	NA	NA
PB.15996	384	1	XP_021282244.1	1.1e-28	EOY23191	2.2e-29	sp|O03982|HIP39_ARATH	3.2e-09	NA	NA	NA	Heavy metal-associated isoprenylated plant protein 39 OS=Arabidopsis thaliana GN=HIPP39 PE=2 SV=1
PB.17203	384	1	XP_016688948.1	3.9e-45	EOY25810	4.2e-44	sp|Q9SSC7|LOR5_ARATH	2.7e-32	PF04525.11	GO:0005622;GO:0005622;GO:0005623;GO:0005623;GO:0005737;GO:0005737	NA	Protein LURP-one-related 5 OS=Arabidopsis thaliana GN=At1g80120 PE=2 SV=1
PB.17281	384	1	XP_017605877.1	1e-48	VIT_09s0002g03520.t01	9.6e-41	sp|Q9LU15|AHP4_ARATH	2.7e-32	PF01627.22	NA	ath04075;ath04075;ath04075;ath04075;ath04075	Histidine-containing phosphotransfer protein 4 OS=Arabidopsis thaliana GN=AHP4 PE=1 SV=2
PB.18970	384	1	XP_017603881.1	1.9e-36	EOY13157	5e-29	NA	NA	PF14929.5	GO:0005622;GO:0005622;GO:0005623;GO:0005623;GO:0005634;GO:0005634;GO:0005737;GO:0005737;GO:0005739;GO:0005739;GO:0043226;GO:0043226	NA	NA
PB.19422	384	1	XP_016718409.1	5.5e-39	VIT_19s0015g01500.t01	3.3e-17	NA	NA	NA	NA	NA	NA
PB.19555	384	1	XP_016723701.1	6.4e-56	EOY14582	7.1e-44	NA	NA	NA	GO:0005576;GO:0005576;GO:0005576	NA	NA
PB.20122	384	1	NA	NA	NA	NA	NA	NA	NA	NA	NA	NA
PB.20155	384	2	XP_021276472.1	2.2e-48	POPTR_0006s24240.1	1.5e-38	NA	NA	PF12023.7	GO:0005623;GO:0005623;GO:0005886;GO:0005886;GO:0005886	NA	NA
PB.20337	384	1	XP_016674847.1	6.2e-59	VIT_04s0008g02810.t01	5e-29	NA	NA	NA	GO:0051082;GO:0051082;GO:0051082;GO:0051082	NA	NA
PB.21290	384	1	OMO64699.1	2.9e-48	OMO76989	1.1e-49	sp|Q9SIE0|ALKB2_ARATH	8.2e-45	PF13532.5	GO:0005622;GO:0005622;GO:0005623;GO:0005623;GO:0005634;GO:0005634;GO:0016491;GO:0016491;GO:0016491;GO:0043226;GO:0043226	NA	DNA oxidative demethylase ALKBH2 OS=Arabidopsis thaliana GN=ALKBH2 PE=2 SV=2
PB.21349	384	1	XP_017605825.1	5.3e-58	EOY28621	1.8e-34	sp|Q9M0Y9|RIC10_ARATH	5e-18	PF00786.27	GO:0005622;GO:0005622;GO:0005623;GO:0005623;GO:0005634;GO:0005634;GO:0005737;GO:0005737;GO:0043226;GO:0043226	NA	CRIB domain-containing protein RIC10 OS=Arabidopsis thaliana GN=RIC10 PE=2 SV=1
PB.21430	384	2	NP_001314174.1	1.4e-42	EOY28262	1.5e-30	sp|Q96320|HSFB1_ARATH	1.2e-16	PF00447.16	GO:0003677;GO:0003677;GO:0003677;GO:0005622;GO:0005622;GO:0005623;GO:0005623;GO:0005634;GO:0005634;GO:0043226;GO:0043226	NA	Heat stress transcription factor B-1 OS=Arabidopsis thaliana GN=HSFB1 PE=2 SV=2
PB.21963	384	1	XP_016678618.1	4.9e-64	EOX91031	2e-62	sp|Q8VZ74|ERA_ARATH	9.6e-62	PF07650.16	GO:0003723;GO:0003723;GO:0003723;GO:0003924;GO:0003924;GO:0003924;GO:0019843;GO:0019843;GO:0019843	NA	GTPase ERA-like, chloroplastic OS=Arabidopsis thaliana GN=At5g66470 PE=2 SV=1
PB.21972	384	1	XP_016681414.1	2.3e-61	EOX91110	2e-38	NA	NA	NA	NA	NA	NA
PB.22027	384	1	XP_016698750.1	1.2e-46	OMO56161	2.5e-41	sp|O13897|YF36_SCHPO	4.7e-08	PF03959.12	GO:0005622;GO:0005622;GO:0005623;GO:0005623;GO:0005737;GO:0005737;GO:0005777;GO:0005777;GO:0043226;GO:0043226	NA	Uncharacterized hydrolase C22A12.06c OS=Schizosaccharomyces pombe (strain 972 / ATCC 24843) GN=SPAC22A12.06c PE=3 SV=1
PB.22988	384	1	XP_016676835.1	1.8e-61	EOY14957	2.1e-48	sp|Q9LIP4|C71BX_ARATH	3.3e-30	PF00067.21	NA	NA	Cytochrome P450 71B36 OS=Arabidopsis thaliana GN=CYP71B36 PE=3 SV=1
PB.24325	384	1	XP_016723154.1	1.1e-58	EOX97366	1.7e-50	sp|P00303|BABL_CUCSA	6.9e-36	PF02298.16	GO:0005576;GO:0005576;GO:0005576;GO:0005578;GO:0005578;GO:0005578;GO:0005578;GO:0005623;GO:0005623;GO:0005886;GO:0005886;GO:0005886	NA	Basic blue protein OS=Cucumis sativus PE=1 SV=1
PB.24530_locus2	372	1	XP_012461268.1	2.1e-54	EOY20221	3.5e-51	sp|A7RK30|QORL2_NEMVE	3.6e-16	NA	GO:0005622;GO:0005622;GO:0005623;GO:0005623;GO:0005737;GO:0005737;GO:0005777;GO:0005777;GO:0016491;GO:0016491;GO:0016491;GO:0043226;GO:0043226	NA	Quinone oxidoreductase-like protein 2 homolog OS=Nematostella vectensis GN=v1g238856 PE=3 SV=1
PB.24753	384	1	XP_016732090.1	4.4e-20	EOX98188	4.6e-19	NA	NA	NA	GO:0005622;GO:0005622;GO:0005623;GO:0005623;GO:0005634;GO:0005634;GO:0043226;GO:0043226	NA	NA
PB.24891	384	1	XP_016703969.1	8.5e-16	NA	NA	NA	NA	NA	NA	NA	NA
PB.26341	384	1	XP_012464491.1	3.8e-64	EOY34340	1.2e-59	sp|Q0VC80|YRDC_BOVIN	2.9e-26	PF01300.17	NA	NA	YrdC domain-containing protein, mitochondrial OS=Bos taurus GN=YRDC PE=2 SV=1
PB.26403	384	1	XP_017625906.1	9e-66	EOX93729	3.4e-62	sp|Q9SZL8|FRS5_ARATH	9.7e-06	PF03101.14	GO:0005622;GO:0005622;GO:0005623;GO:0005623;GO:0005634;GO:0005634;GO:0043226;GO:0043226	NA	Protein FAR1-RELATED SEQUENCE 5 OS=Arabidopsis thaliana GN=FRS5 PE=1 SV=1
PB.2675	384	1	XP_012461643.1	2.9e-56	OMO83734	3.8e-53	sp|Q9M4A2|SPO11_ARATH	3.9e-47	NA	GO:0003677;GO:0003677;GO:0003677;GO:0005622;GO:0005622;GO:0005623;GO:0005623;GO:0005634;GO:0005634;GO:0005694;GO:0005694;GO:0006259;GO:0006259;GO:0006259;GO:0006259;GO:0034641;GO:0034641;GO:0034641;GO:0034641;GO:0034641;GO:0034641;GO:0043226;GO:0043226	NA	Meiotic recombination protein SPO11-1 OS=Arabidopsis thaliana GN=SPO11-1 PE=1 SV=1
PB.3494	384	1	XP_016706767.1	6.4e-56	EOX97187	2e-46	sp|P80883|PETM_SPIOL	8e-08	PF08041.10	NA	NA	Cytochrome b6-f complex subunit 7 (Fragment) OS=Spinacia oleracea GN=petM PE=1 SV=1
PB.3598	384	1	XP_016706429.1	6.5e-40	EOY09427	3.3e-33	NA	NA	NA	GO:0005576;GO:0005576;GO:0005576	NA	NA
PB.4727	384	3	XP_016665589.1	2e-17	EOY22570	7.9e-19	sp|Q9SW27|MUB3_ARATH	7.2e-17	PF13881.5	GO:0005623;GO:0005623;GO:0005886;GO:0005886;GO:0005886	NA	Membrane-anchored ubiquitin-fold protein 3 OS=Arabidopsis thaliana GN=MUB3 PE=1 SV=1
PB.4943	384	1	KHG16668.1	1.2e-62	EOY34464	9.9e-62	NA	NA	PF00861.21	GO:0003735;GO:0003735;GO:0003735;GO:0003735;GO:0003735;GO:0005198;GO:0005198;GO:0005198;GO:0005198;GO:0005622;GO:0005622;GO:0005623;GO:0005623;GO:0005737;GO:0005737;GO:0005840;GO:0005840;GO:0006412;GO:0006412;GO:0009058;GO:0009058;GO:0009058;GO:0034641;GO:0034641;GO:0034641;GO:0034641;GO:0034641;GO:0034641;GO:0043226;GO:0043226	NA	NA
PB.5892	384	1	XP_017613393.1	2.5e-52	NA	NA	NA	NA	NA	NA	NA	NA
PB.717	384	1	XP_016747182.1	5.6e-60	EOY03755	9.6e-41	NA	NA	PF05498.10	NA	NA	NA
PB.8494	384	1	XP_016719395.1	1.3e-64	EOY00967	3.9e-58	sp|Q9M9Q6|SCP50_ARATH	9.7e-38	PF00450.21	GO:0005576;GO:0005576;GO:0005576;GO:0005622;GO:0005622;GO:0005623;GO:0005623;GO:0005737;GO:0005737;GO:0005773;GO:0005773;GO:0043226;GO:0043226	NA	Serine carboxypeptidase-like 50 OS=Arabidopsis thaliana GN=SCPL50 PE=2 SV=1
PB.9937	384	1	XP_017605359.1	1.3e-35	EOY25889	8.5e-21	NA	NA	NA	NA	NA	NA
cogentPB.1732	384	1	XP_016725362.1	5.8e-49	OMO85055	5.1e-50	sp|Q9SR93|LMBD1_ARATH	3e-47	PF04791.15	GO:0005576;GO:0005576;GO:0005576	NA	LIMR family protein At3g08930 OS=Arabidopsis thaliana GN=At3g08930 PE=2 SV=2
cogentPB.1965	384	1	KHG04102.1	3.9e-21	EOY27159	4.5e-22	sp|P41382|IF410_TOBAC	1.5e-19	NA	NA	ath03013;ath03013;ath03013	Eukaryotic initiation factor 4A-10 OS=Nicotiana tabacum PE=2 SV=1
cogentPB.2245	384	1	KHG30447.1	1.8e-61	EOY21976	3.5e-35	NA	NA	NA	NA	NA	NA
cogentPB.2259	384	1	NA	NA	NA	NA	NA	NA	NA	NA	NA	NA
cogentPB.2274	321	2	XP_016745628.1	2.8e-67	EOX96036	2.5e-49	sp|B2X050|MNR1_CAPAN	9.3e-33	NA	NA	NA	(+)-neomenthol dehydrogenase OS=Capsicum annuum GN=MNR1 PE=1 SV=1
cogentPB.2563	384	1	XP_016736434.1	2.4e-26	EOY31724	1.1e-20	sp|Q9FHH8|COL5_ARATH	7.7e-11	PF00643.23	GO:0005622;GO:0005622;GO:0005623;GO:0005623;GO:0005634;GO:0005634;GO:0043226;GO:0043226	NA	Zinc finger protein CONSTANS-LIKE 5 OS=Arabidopsis thaliana GN=COL5 PE=2 SV=2
cogentPB.3001	384	1	NA	NA	NA	NA	NA	NA	NA	NA	NA	NA
cogentPB.3201	384	1	XP_009400492.1	2.1e-38	OMO56116	1.1e-39	sp|P0DO01|DJA7A_ORYSJ	8.7e-39	PF00226.30	GO:0005622;GO:0005622;GO:0005623;GO:0005623;GO:0005737;GO:0005737;GO:0005739;GO:0005739;GO:0006457;GO:0006457;GO:0006457;GO:0043226;GO:0043226;GO:0051082;GO:0051082;GO:0051082;GO:0051082	NA	Chaperone protein dnaJ A7A, chloroplastic OS=Oryza sativa subsp. japonica GN=DJA7A PE=1 SV=1
cogentPB.3269	384	1	XP_017620261.1	8.1e-67	POPTR_0004s14810.1	1.2e-64	sp|Q39161|NIR_ARATH	1.9e-62	PF03460.16	GO:0005622;GO:0005622;GO:0005623;GO:0005623;GO:0005737;GO:0005737;GO:0005739;GO:0005739;GO:0043226;GO:0043226	ath00910;ath00910;ath00910	Ferredoxin--nitrite reductase, chloroplastic OS=Arabidopsis thaliana GN=NIR1 PE=1 SV=1
cogentPB.4344	384	1	XP_017605414.1	3.1e-50	EOX91232	3.2e-36	NA	NA	NA	NA	NA	NA
cogentPB.4656	384	1	NA	NA	NA	NA	NA	NA	NA	NA	NA	NA
PB.10347	387	1	XP_016572992.1	1.3e-64	CDX79660	1.8e-66	sp|P49636|RL40_NICSY	1e-66	PF00240.22;PF01020.16	GO:0003735;GO:0003735;GO:0003735;GO:0003735;GO:0003735;GO:0005198;GO:0005198;GO:0005198;GO:0005198;GO:0005622;GO:0005622;GO:0005623;GO:0005623;GO:0005634;GO:0005634;GO:0005730;GO:0005730;GO:0005737;GO:0005737;GO:0005840;GO:0005840;GO:0006412;GO:0006412;GO:0009058;GO:0009058;GO:0009058;GO:0034641;GO:0034641;GO:0034641;GO:0034641;GO:0034641;GO:0034641;GO:0043226;GO:0043226	ath03010;ath03010	Ubiquitin-60S ribosomal protein L40 OS=Nicotiana sylvestris GN=UBICEP52-7 PE=2 SV=2
PB.11191	387	4	XP_017608094.1	2.4e-66	EMJ24836	2.3e-66	sp|P56335|IF5A3_SOLTU	1e-66	PF01287.19	GO:0005622;GO:0005622;GO:0005623;GO:0005623;GO:0005737;GO:0005737	NA	Eukaryotic translation initiation factor 5A-3 OS=Solanum tuberosum GN=EIF5A3 PE=2 SV=1
PB.12733	387	1	XP_012491557.1	3.3e-15	NA	NA	NA	NA	NA	NA	NA	NA
PB.128	387	1	XP_021277370.1	7.2e-63	EOY30223	6.2e-64	sp|Q8LFL8|LSM1B_ARATH	1.8e-55	PF01423.21	GO:0003723;GO:0003723;GO:0003723;GO:0005622;GO:0005622;GO:0005623;GO:0005623;GO:0005634;GO:0005634;GO:0006397;GO:0006397;GO:0006397;GO:0034641;GO:0034641;GO:0034641;GO:0034641;GO:0034641;GO:0034641;GO:0043226;GO:0043226	ath03018;ath03018;ath03018	Sm-like protein LSM1B OS=Arabidopsis thaliana GN=LSM1B PE=1 SV=1
PB.14186	387	3	XP_016714602.1	3.1e-58	EOX97856	8.7e-58	sp|Q945M1|NDUB9_ARATH	1.3e-50	PF05347.14	GO:0005622;GO:0005622;GO:0005623;GO:0005623;GO:0005737;GO:0005737;GO:0005739;GO:0005739;GO:0005975;GO:0005975;GO:0005975;GO:0005975;GO:0043226;GO:0043226	ath01100;ath01100;ath01100;ath00190;ath00190;ath00190	NADH dehydrogenase [ubiquinone] 1 beta subcomplex subunit 9 OS=Arabidopsis thaliana GN=CIB22 PE=1 SV=1
PB.14194	387	1	XP_017635319.1	3.8e-64	EOX97762	7.9e-59	NA	NA	NA	NA	NA	NA
PB.14585	387	1	XP_016672244.1	3.5e-33	EOX91869	2.2e-32	NA	NA	NA	NA	NA	NA
PB.15514_locus2	387	2	XP_016736807.1	5e-56	EOY25404	4.7e-35	sp|A8MS41|CCR4D_ARATH	2.5e-25	NA	GO:0003723;GO:0003723;GO:0003723;GO:0005622;GO:0005622;GO:0005623;GO:0005623;GO:0005634;GO:0005634;GO:0005737;GO:0005737;GO:0043226;GO:0043226	ath03018;ath03018;ath03018	Carbon catabolite repressor protein 4 homolog 4 OS=Arabidopsis thaliana GN=CCR4-4 PE=1 SV=1
PB.15574	387	1	XP_016736695.1	8.7e-69	EOY23964	2.1e-51	sp|Q84UQ3|C3H56_ORYSJ	1.4e-36	PF00642.23	GO:0003677;GO:0003677;GO:0003677;GO:0005622;GO:0005622;GO:0005623;GO:0005623;GO:0005634;GO:0005634;GO:0043226;GO:0043226	NA	Zinc finger CCCH domain-containing protein 56 OS=Oryza sativa subsp. japonica GN=Os08g0159800 PE=4 SV=1
PB.16755	387	2	XP_017629834.1	1.4e-50	EOY32678	1e-50	sp|Q8L9X2|RBCX2_ARATH	1.5e-41	PF02341.14	NA	NA	Chaperonin-like RbcX protein 2, chloroplastic OS=Arabidopsis thaliana GN=RBCX2 PE=1 SV=1
PB.16863	387	1	EOY33478.1	1.2e-70	EOY33479	2.8e-72	sp|Q652L2|HIRA_ORYSJ	1.6e-61	PF00400.31;PF00400.31	NA	NA	Protein HIRA OS=Oryza sativa subsp. japonica GN=Os09g0567700 PE=2 SV=1
PB.17346	387	1	XP_016749609.1	3.4e-65	GLYMA07G04580.1	6.9e-63	sp|Q8LFL8|LSM1B_ARATH	2.4e-60	PF01423.21	GO:0003723;GO:0003723;GO:0003723;GO:0005622;GO:0005622;GO:0005623;GO:0005623;GO:0005634;GO:0005634;GO:0006397;GO:0006397;GO:0006397;GO:0034641;GO:0034641;GO:0034641;GO:0034641;GO:0034641;GO:0034641;GO:0043226;GO:0043226	ath03018;ath03018;ath03018	Sm-like protein LSM1B OS=Arabidopsis thaliana GN=LSM1B PE=1 SV=1
PB.17982	387	1	XP_016748953.1	1e-64	POPTR_0004s23720.1	3.4e-62	NA	NA	PF10780.8	NA	NA	NA
PB.18006	387	1	XP_016687200.1	4.1e-34	EOY15513	3e-18	NA	NA	NA	GO:0005623;GO:0005623;GO:0005886;GO:0005886;GO:0005886	NA	NA
PB.18484	387	1	XP_016750864.1	4.1e-66	EOY20153	7.4e-65	sp|Q9LYK9|RS263_ARATH	2.5e-54	PF01283.18	GO:0003735;GO:0003735;GO:0003735;GO:0003735;GO:0003735;GO:0005198;GO:0005198;GO:0005198;GO:0005198;GO:0005622;GO:0005622;GO:0005623;GO:0005623;GO:0005737;GO:0005737;GO:0005840;GO:0005840;GO:0006412;GO:0006412;GO:0009058;GO:0009058;GO:0009058;GO:0034641;GO:0034641;GO:0034641;GO:0034641;GO:0034641;GO:0034641;GO:0042254;GO:0042254;GO:0042254;GO:0043226;GO:0043226	ath03010;ath03010	40S ribosomal protein S26-3 OS=Arabidopsis thaliana GN=RPS26C PE=2 SV=1
PB.1852	387	3	XP_016746720.1	7.2e-63	EOX94463	1.4e-47	sp|Q68ER9|EAF6_XENTR	2.2e-13	PF09340.9	GO:0005622;GO:0005622;GO:0005623;GO:0005623;GO:0005634;GO:0005634;GO:0005737;GO:0005737;GO:0005773;GO:0005773;GO:0043226;GO:0043226	NA	Chromatin modification-related protein MEAF6 OS=Xenopus tropicalis GN=meaf6 PE=2 SV=1
PB.18543	387	2	OMO50246.1	3.2e-55	OMO50246	7.4e-57	NA	NA	PF01920.19	NA	NA	NA
PB.19704	387	1	XP_016732556.1	3.8e-48	EOY15443	2.5e-44	NA	NA	PF00226.30	GO:0006457;GO:0006457;GO:0006457	NA	NA
PB.2063	387	1	XP_016715671.1	1e-45	GLYMA12G04510.2	3.6e-35	sp|Q9T029|RS254_ARATH	2.2e-34	PF03297.14	GO:0003735;GO:0003735;GO:0003735;GO:0003735;GO:0003735;GO:0005198;GO:0005198;GO:0005198;GO:0005198;GO:0005622;GO:0005622;GO:0005623;GO:0005623;GO:0005737;GO:0005737;GO:0005840;GO:0005840;GO:0006412;GO:0006412;GO:0009058;GO:0009058;GO:0009058;GO:0034641;GO:0034641;GO:0034641;GO:0034641;GO:0034641;GO:0034641;GO:0043226;GO:0043226	ath03010;ath03010	40S ribosomal protein S25-4 OS=Arabidopsis thaliana GN=RPS25E PE=3 SV=1
PB.20740	387	1	XP_017644776.1	7.7e-41	EOY28817	1.4e-34	NA	NA	NA	GO:0005622;GO:0005622;GO:0005623;GO:0005623;GO:0005737;GO:0005737;GO:0005739;GO:0005739;GO:0043226;GO:0043226	NA	NA
PB.20863	387	1	XP_016681064.1	2.2e-43	EOY18287	5.5e-28	NA	NA	PF03107.15	GO:0005576;GO:0005576;GO:0005576	NA	NA
PB.21015	387	1	XP_017642957.1	4.4e-20	GLYMA07G03670.1	9.4e-20	NA	NA	PF02230.15	GO:0005622;GO:0005622;GO:0005623;GO:0005623;GO:0005737;GO:0005737	NA	NA
PB.21830	387	1	XP_016698995.1	7.4e-44	EOY25799	3.6e-35	NA	NA	NA	NA	NA	NA
PB.21912	387	1	XP_017649580.1	3.2e-63	OMO59343	2e-62	sp|Q6NQH4|TAF13_ARATH	5.5e-41	PF02269.15	GO:0003677;GO:0003677;GO:0003677;GO:0005622;GO:0005622;GO:0005623;GO:0005623;GO:0005634;GO:0005634;GO:0005886;GO:0005886;GO:0005886;GO:0043226;GO:0043226	ath03022;ath03022;ath03022;ath03022	Transcription initiation factor TFIID subunit 13 OS=Arabidopsis thaliana GN=TAF13 PE=1 SV=1
PB.22033	387	1	XP_017617728.1	1.1e-50	EOY17792	2.2e-21	NA	NA	PF02362.20	GO:0003677;GO:0003677;GO:0003677;GO:0005622;GO:0005622;GO:0005623;GO:0005623;GO:0005634;GO:0005634;GO:0043226;GO:0043226	NA	NA
PB.22542	387	2	XP_016677445.1	5e-64	EOY06444	4.6e-51	sp|Q9SFX0|PBL22_ARATH	6.8e-07	NA	GO:0005623;GO:0005623;GO:0005886;GO:0005886;GO:0005886;GO:0016301;GO:0016301;GO:0016301	NA	Probable serine/threonine-protein kinase PBL22 OS=Arabidopsis thaliana GN=PBL22 PE=2 SV=1
PB.22665	387	1	XP_012455399.1	2.8e-67	EOY20153	7.4e-65	sp|Q9LYK9|RS263_ARATH	1.8e-55	PF01283.18	GO:0003735;GO:0003735;GO:0003735;GO:0003735;GO:0003735;GO:0005198;GO:0005198;GO:0005198;GO:0005198;GO:0005622;GO:0005622;GO:0005623;GO:0005623;GO:0005737;GO:0005737;GO:0005840;GO:0005840;GO:0006412;GO:0006412;GO:0009058;GO:0009058;GO:0009058;GO:0034641;GO:0034641;GO:0034641;GO:0034641;GO:0034641;GO:0034641;GO:0042254;GO:0042254;GO:0042254;GO:0043226;GO:0043226	ath03010;ath03010	40S ribosomal protein S26-3 OS=Arabidopsis thaliana GN=RPS26C PE=2 SV=1
PB.22897	300	1	XP_016717910.1	1.3e-24	NA	NA	NA	NA	NA	NA	NA	NA
PB.23280	387	1	XP_016754034.1	8.2e-59	EOY20100	1.5e-25	NA	NA	NA	NA	NA	NA
PB.23706	387	1	XP_007009204.2	1.3e-51	EOY18014	5e-53	sp|Q8W487|YB95_ARATH	5e-34	PF02330.15	GO:0005622;GO:0005622;GO:0005623;GO:0005623;GO:0005737;GO:0005737;GO:0005739;GO:0005739;GO:0043226;GO:0043226	NA	Uncharacterized protein At2g39795, mitochondrial OS=Arabidopsis thaliana GN=At2g39795 PE=1 SV=1
PB.23830	387	1	XP_016679447.1	1.8e-69	EOY02645	8.7e-58	NA	NA	NA	GO:0005622;GO:0005622;GO:0005623;GO:0005623;GO:0005634;GO:0005634;GO:0005737;GO:0005737;GO:0043226;GO:0043226	NA	NA
PB.24516	387	1	XP_016750864.1	1.6e-67	EOY20153	7.4e-65	sp|Q9LYK9|RS263_ARATH	5.1e-55	PF01283.18	GO:0003735;GO:0003735;GO:0003735;GO:0003735;GO:0003735;GO:0005198;GO:0005198;GO:0005198;GO:0005198;GO:0005622;GO:0005622;GO:0005623;GO:0005623;GO:0005737;GO:0005737;GO:0005840;GO:0005840;GO:0006412;GO:0006412;GO:0009058;GO:0009058;GO:0009058;GO:0034641;GO:0034641;GO:0034641;GO:0034641;GO:0034641;GO:0034641;GO:0042254;GO:0042254;GO:0042254;GO:0043226;GO:0043226	ath03010;ath03010	40S ribosomal protein S26-3 OS=Arabidopsis thaliana GN=RPS26C PE=2 SV=1
PB.25403	387	1	XP_016675749.1	7.7e-65	EOY17075	6.9e-39	NA	NA	PF04720.11	GO:0005622;GO:0005622;GO:0005623;GO:0005623;GO:0005634;GO:0005634;GO:0043226;GO:0043226	NA	NA
PB.2551	387	2	XP_016728910.1	1.6e-62	EOY12682	1.4e-18	NA	NA	NA	NA	NA	NA
PB.25619	387	1	XP_016676098.1	6.3e-59	EOY12708	2.5e-49	sp|Q9LSQ6|PBP1_ARATH	5.9e-35	PF13833.5	GO:0005623;GO:0005623;GO:0005886;GO:0005886;GO:0005886	NA	Calcium-binding protein PBP1 OS=Arabidopsis thaliana GN=PBP1 PE=1 SV=1
PB.25921	387	1	CBI39671.3	1.3e-35	VIT_14s0060g00320.t01	2.3e-42	NA	NA	PF01585.22	GO:0005622;GO:0005622;GO:0005623;GO:0005623;GO:0005634;GO:0005634;GO:0043226;GO:0043226	NA	NA
PB.26320	387	1	XP_009804375.1	5.3e-50	HORVU6Hr1G011020.1	9.3e-52	sp|P62785|H41_WHEAT	5.9e-51	PF15511.5	GO:0003677;GO:0003677;GO:0003677;GO:0005622;GO:0005622;GO:0005623;GO:0005623;GO:0005634;GO:0005634;GO:0005730;GO:0005730;GO:0005737;GO:0005737;GO:0005773;GO:0005773;GO:0005829;GO:0005829;GO:0005886;GO:0005886;GO:0005886;GO:0009579;GO:0009579;GO:0043226;GO:0043226;GO:0051276;GO:0051276;GO:0051276	NA	Histone H4 variant TH011 OS=Triticum aestivum PE=3 SV=2
PB.5646	387	1	XP_016740139.1	2.5e-63	OMO77846	3.1e-55	sp|B0G143|UCPB_DICDI	5.7e-22	PF00153.26	GO:0005622;GO:0005622;GO:0005623;GO:0005623;GO:0005737;GO:0005737;GO:0005739;GO:0005739;GO:0006810;GO:0006810;GO:0043226;GO:0043226	NA	Mitochondrial substrate carrier family protein ucpB OS=Dictyostelium discoideum GN=ucpB PE=3 SV=1
PB.6423	387	1	NA	NA	NA	NA	NA	NA	NA	NA	NA	NA
PB.711	387	1	XP_016667792.1	5.7e-68	EOY03813	1.5e-33	sp|Q9ZQ85|EFM_ARATH	3.8e-18	PF00249.30	GO:0003677;GO:0003677;GO:0003677;GO:0005622;GO:0005622;GO:0005623;GO:0005623;GO:0005634;GO:0005634;GO:0043226;GO:0043226	NA	Myb family transcription factor EFM OS=Arabidopsis thaliana GN=EFM PE=1 SV=2
PB.7290	387	1	XP_007013421.1	5.5e-63	EOY31041	1.3e-64	sp|Q5XH16|NH2L1_XENLA	1.3e-53	PF01248.25	GO:0003723;GO:0003723;GO:0003723;GO:0005622;GO:0005622;GO:0005623;GO:0005623;GO:0005634;GO:0005634;GO:0005730;GO:0005730;GO:0043226;GO:0043226	ath03040;ath03040;ath03008;ath03008;ath03008;ath03008;ath03008	NHP2-like protein 1 OS=Xenopus laevis GN=snu13 PE=2 SV=1
cogentPB.1707	387	1	KHG19285.1	8.3e-19	EMJ05805	3.2e-20	sp|Q8GYB4|CAAT3_ARATH	3.5e-19	NA	GO:0005622;GO:0005622;GO:0005623;GO:0005623;GO:0005634;GO:0005634;GO:0005635;GO:0005635;GO:0005635;GO:0005737;GO:0005737;GO:0005783;GO:0005783;GO:0005783;GO:0043226;GO:0043226	NA	Cationic amino acid transporter 3, mitochondrial OS=Arabidopsis thaliana GN=CAT3 PE=2 SV=1
cogentPB.1821	387	1	KHG01255.1	8.3e-35	EOY28562	2e-22	sp|Q9LDQ3|CRK35_ARATH	1.4e-15	PF01657.16	NA	NA	Putative cysteine-rich receptor-like protein kinase 35 OS=Arabidopsis thaliana GN=CRK35 PE=3 SV=3
cogentPB.1968	387	1	KHG04102.1	5e-40	EMJ16654	1.1e-41	sp|P35683|IF4A1_ORYSJ	6.5e-42	PF00270.28	GO:0004386;GO:0004386;GO:0004386;GO:0005622;GO:0005622;GO:0005623;GO:0005623;GO:0005737;GO:0005737;GO:0005829;GO:0005829;GO:0005886;GO:0005886;GO:0005886	ath03013;ath03013;ath03013	Eukaryotic initiation factor 4A-1 OS=Oryza sativa subsp. japonica GN=Os06g0701100 PE=2 SV=2
cogentPB.2687	387	1	XP_012457747.1	3.3e-44	EOY13144	7.2e-36	sp|Q9T080|U79B2_ARATH	6.8e-23	NA	GO:0016757;GO:0016757;GO:0016757;GO:0016757	NA	UDP-glycosyltransferase 79B2 OS=Arabidopsis thaliana GN=UGT79B2 PE=2 SV=1
cogentPB.2783	387	1	NA	NA	NA	NA	NA	NA	NA	NA	NA	NA
cogentPB.4896	387	1	XP_017631864.1	9.1e-34	NA	NA	NA	NA	NA	NA	NA	NA
cogentPB.4899	387	1	XP_017631864.1	9.1e-34	NA	NA	NA	NA	NA	NA	NA	NA
cogentPB.5149	387	1	NA	NA	NA	NA	NA	NA	NA	NA	NA	NA
cogentPB.5270	387	1	XP_017618896.1	1e-53	Solyc12g014620.1.1	1.1e-39	sp|P14009|14KD_DAUCA	2.5e-33	PF14547.5	GO:0005576;GO:0005576;GO:0005576;GO:0005622;GO:0005622;GO:0005623;GO:0005623;GO:0005737;GO:0005737;GO:0005783;GO:0005783;GO:0005783;GO:0008289;GO:0008289;GO:0008289;GO:0043226;GO:0043226	NA	14 kDa proline-rich protein DC2.15 OS=Daucus carota PE=2 SV=1
PB.1018	390	2	XP_007015341.2	7.5e-60	EOY32960	5e-61	sp|O22827|MOC2B_ARATH	1.5e-38	PF02391.16	GO:0005622;GO:0005622;GO:0005623;GO:0005623;GO:0005737;GO:0005737	ath01100;ath01100;ath01100;ath00790;ath00790;ath00790;ath04122;ath04122;ath04122;ath04122	Molybdopterin synthase catalytic subunit OS=Arabidopsis thaliana GN=MOCS2 PE=2 SV=1
PB.10412	390	1	XP_012485926.1	1.3e-35	EOX90616	4.3e-28	NA	NA	PF11705.7	NA	ath01100;ath01100;ath01100;ath00230;ath00230;ath00230;ath00240;ath00240;ath00240;ath03020;ath03020;ath03020	NA
PB.10429	390	1	XP_017604032.1	9.8e-60	Tp57577_TGAC_v2_mRNA21930	5.5e-36	NA	NA	NA	NA	NA	NA
PB.11298	390	1	XP_017610180.1	1.1e-55	EOY20978	8.5e-53	sp|Q9M9A5|PCR6_ARATH	5.9e-35	PF04749.16	GO:0005623;GO:0005623;GO:0005886;GO:0005886;GO:0005886	NA	Protein PLANT CADMIUM RESISTANCE 6 OS=Arabidopsis thaliana GN=PCR6 PE=2 SV=1
PB.11769	390	1	XP_019710963.1	2e-12	NA	NA	NA	NA	NA	NA	NA	NA
PB.12454	390	1	XP_016696221.1	1.7e-67	EOX93771	7.2e-60	sp|Q91VC0|DCTP1_RAT	6.6e-26	PF12643.6	GO:0005622;GO:0005622;GO:0005623;GO:0005623;GO:0005737;GO:0005737	NA	dCTP pyrophosphatase 1 OS=Rattus norvegicus GN=Dctpp1 PE=2 SV=1
PB.14054	390	1	XP_016706197.1	6.3e-51	EOX98825	8.8e-42	NA	NA	PF04667.16	GO:0005622;GO:0005622;GO:0005623;GO:0005623;GO:0005634;GO:0005634;GO:0043226;GO:0043226	NA	NA
PB.14604	390	1	XP_007047861.1	7.3e-23	EOX92018	1.7e-24	NA	NA	NA	NA	NA	NA
PB.14683	390	1	NA	NA	NA	NA	NA	NA	NA	NA	NA	NA
PB.16073	390	1	KHG01959.1	5e-56	EOY29065	1.1e-44	sp|O80588|EDE1_ARATH	1.2e-22	PF04484.11	NA	NA	Protein ENDOSPERM DEFECTIVE 1 OS=Arabidopsis thaliana GN=EDE1 PE=1 SV=1
PB.1643	390	1	XP_016747799.1	1.5e-55	EOX93459	4.1e-39	NA	NA	NA	GO:0005622;GO:0005622;GO:0005623;GO:0005623;GO:0005737;GO:0005737;GO:0005739;GO:0005739;GO:0043226;GO:0043226	NA	NA
PB.1652	390	1	XP_016742458.1	3.6e-62	EOX93522	7e-39	NA	NA	NA	NA	NA	NA
PB.16952	390	1	XP_016689079.1	1.8e-66	EOY34009	2.3e-66	NA	NA	PF07019.11	NA	NA	NA
PB.16996	390	1	XP_016750513.1	9.1e-66	EOY23562	8.2e-64	NA	NA	NA	NA	NA	NA
PB.18727	390	1	KHG11973.1	4e-45	GLYMA03G17315.1	1.3e-13	NA	NA	NA	GO:0005622;GO:0005622;GO:0005623;GO:0005623;GO:0005634;GO:0005634;GO:0043226;GO:0043226	NA	NA
PB.18796	390	2	KHG03650.1	7e-66	PGSC0003DMT400078520	7.4e-65	sp|Q9ZU52|ALFP3_ARATH	1.7e-61	PF00274.18	GO:0005622;GO:0005622;GO:0005623;GO:0005623;GO:0005737;GO:0005737;GO:0005739;GO:0005739;GO:0009536;GO:0009536;GO:0043226;GO:0043226	ath01100;ath01100;ath01100;ath01110;ath01110;ath01110;ath01110;ath01110;ath01230;ath01230;ath01230;ath01230;ath01230;ath01200;ath01200;ath01200;ath00710;ath00710;ath00710;ath00710;ath00710;ath00710;ath00030;ath00030;ath00030;ath00030;ath00010;ath00010;ath00051;ath00051;ath00051;ath00051;ath00051	Fructose-bisphosphate aldolase 3, chloroplastic OS=Arabidopsis thaliana GN=FBA3 PE=1 SV=1
PB.19167	390	2	NA	NA	NA	NA	NA	NA	NA	NA	NA	NA
PB.19658	390	1	XP_007018389.1	8.2e-67	EOY15615	1.9e-68	sp|O80594|ERG28_ARATH	8.5e-58	PF03694.12	GO:0005622;GO:0005622;GO:0005623;GO:0005623;GO:0005737;GO:0005737;GO:0005739;GO:0005739;GO:0043226;GO:0043226	NA	Ergosterol biosynthetic protein 28 OS=Arabidopsis thaliana GN=At1g10030 PE=2 SV=2
PB.20362	390	2	XP_017616383.1	1.6e-54	POPTR_0003s22010.1	2.6e-33	NA	NA	NA	GO:0005622;GO:0005622;GO:0005623;GO:0005623;GO:0005737;GO:0005737	NA	NA
PB.20913	390	1	XP_012449157.1	6.3e-59	NA	NA	NA	NA	NA	NA	NA	NA
PB.21700	390	2	XP_016701148.1	1.6e-22	EOY27144	5.2e-18	NA	NA	NA	GO:0005622;GO:0005622;GO:0005623;GO:0005623;GO:0005634;GO:0005634;GO:0043226;GO:0043226	NA	NA
PB.22974	390	1	XP_017620458.1	4.4e-52	GSMUA_Achr2P16310_001	4.4e-49	sp|A2XIP9|KIN17_ORYSI	3.2e-49	NA	GO:0005622;GO:0005622;GO:0005623;GO:0005623;GO:0005634;GO:0005634;GO:0043226;GO:0043226	NA	KIN17-like protein OS=Oryza sativa subsp. indica GN=KIN17 PE=3 SV=1
PB.23160	390	1	XP_012472697.1	8.8e-69	NA	NA	NA	NA	NA	NA	NA	NA
PB.23730	390	4	XP_016746386.1	6.1e-70	OMO86525	4.4e-65	sp|P59234|YIPL_SOLTU	1.3e-58	PF03226.13	GO:0005622;GO:0005622;GO:0005623;GO:0005623;GO:0005634;GO:0005634;GO:0043226;GO:0043226	NA	Protein yippee-like OS=Solanum tuberosum PE=2 SV=1
PB.25414	390	1	EOY17367.1	2.9e-19	EOY17367	6.6e-21	NA	NA	NA	NA	NA	NA
PB.25564	390	1	XP_016706146.1	1e-61	OMO83565	5e-53	sp|Q8VY93|GDL66_ARATH	5.6e-41	NA	GO:0005576;GO:0005576;GO:0005576	NA	GDSL esterase/lipase At4g26790 OS=Arabidopsis thaliana GN=At4g26790 PE=2 SV=1
PB.26261_locus2	390	1	XP_017605021.1	6.8e-21	OMO97980	4.6e-22	sp|P38389|SC61B_ARATH	8.6e-10	PF03911.15	GO:0005622;GO:0005622;GO:0005623;GO:0005623;GO:0005737;GO:0005737;GO:0005794;GO:0005794;GO:0005794;GO:0005886;GO:0005886;GO:0005886;GO:0006810;GO:0006810;GO:0008565;GO:0008565;GO:0008565;GO:0008565;GO:0043226;GO:0043226	ath04141;ath04141;ath04141;ath04141;ath04141;ath04141;ath04145;ath04145;ath03060;ath03060;ath03060	Protein transport protein Sec61 subunit beta OS=Arabidopsis thaliana GN=At2g45070 PE=1 SV=1
PB.3236	390	1	XP_016730964.1	7.5e-28	EOY01037	7.8e-22	NA	NA	NA	NA	NA	NA
PB.5787	390	1	NA	NA	NA	NA	NA	NA	NA	NA	NA	NA
PB.6192	390	1	KHG26930.1	5.2e-53	POPTR_0003s14190.1	3.5e-54	sp|P23902|KASC1_HORVU	1e-47	PF00109.25	NA	ath01100;ath01100;ath01100;ath00061;ath00061;ath00061;ath00061;ath01212;ath01212;ath01212;ath01212;ath00780;ath00780;ath00780	3-oxoacyl-[acyl-carrier-protein] synthase I, chloroplastic OS=Hordeum vulgare GN=KAS12 PE=1 SV=1
PB.6374	390	2	XP_016682138.1	1.1e-55	EOX95986	9.1e-39	NA	NA	NA	GO:0005622;GO:0005622;GO:0005623;GO:0005623;GO:0005634;GO:0005634;GO:0043226;GO:0043226	NA	NA
PB.9125	390	1	KHG20821.1	1.2e-52	EOX97919	4.9e-32	sp|Q9NW13|RBM28_HUMAN	2.7e-11	NA	GO:0003723;GO:0003723;GO:0003723;GO:0005622;GO:0005622;GO:0005623;GO:0005623;GO:0005634;GO:0005634;GO:0043226;GO:0043226	ath03008;ath03008;ath03008;ath03008;ath03008	RNA-binding protein 28 OS=Homo sapiens GN=RBM28 PE=1 SV=3
PB.961	390	1	XP_016745080.1	4.2e-55	EOY33334	1.8e-39	NA	NA	NA	GO:0005622;GO:0005622;GO:0005623;GO:0005623;GO:0005737;GO:0005737;GO:0005739;GO:0005739;GO:0043226;GO:0043226	NA	NA
PB.9862	390	1	XP_016672139.1	5.3e-66	EOY27386	4.4e-33	NA	NA	NA	GO:0005622;GO:0005622;GO:0005623;GO:0005623;GO:0005634;GO:0005634;GO:0043226;GO:0043226	NA	NA
cogentPB.1487	390	1	NA	NA	NA	NA	NA	NA	NA	NA	NA	NA
cogentPB.309	390	1	NP_001316969.1	1.2e-57	EOY00403	1.1e-52	sp|O80738|TPS10_ARATH	5e-42	PF00982.20	GO:0005622;GO:0005622;GO:0005623;GO:0005623;GO:0005634;GO:0005634;GO:0016757;GO:0016757;GO:0016757;GO:0016757;GO:0043226;GO:0043226	ath01100;ath01100;ath01100;ath00500;ath00500;ath00500;ath00500;ath00500	Probable alpha,alpha-trehalose-phosphate synthase [UDP-forming] 10 OS=Arabidopsis thaliana GN=TPS10 PE=2 SV=1
cogentPB.3161	390	2	XP_017635928.1	1.6e-14	NA	NA	NA	NA	PF13456.5	NA	NA	NA
cogentPB.3658	390	3	KHG24869.1	4.4e-44	EOY01678	7.2e-36	sp|Q8JFW1|ASND1_DANRE	5.6e-09	NA	NA	NA	Asparagine synthetase domain-containing protein 1 OS=Danio rerio GN=asnsd1 PE=2 SV=1
cogentPB.3659	390	1	KHG24869.1	4.4e-44	EOY01678	7.2e-36	sp|Q8JFW1|ASND1_DANRE	5.6e-09	NA	NA	NA	Asparagine synthetase domain-containing protein 1 OS=Danio rerio GN=asnsd1 PE=2 SV=1
cogentPB.4045	390	1	XP_011496898.1	4.1e-18	ERN11337	1.6e-06	sp|Q8AVJ2|L14AB_XENLA	4.3e-09	PF12701.6	GO:0005622;GO:0005622;GO:0005623;GO:0005623;GO:0005737;GO:0005737;GO:0005829;GO:0005829;GO:0006397;GO:0006397;GO:0006397;GO:0034641;GO:0034641;GO:0034641;GO:0034641;GO:0034641;GO:0034641	NA	Protein LSM14 homolog A-B OS=Xenopus laevis GN=lsm14a-b PE=2 SV=1
cogentPB.4613	390	1	NA	NA	NA	NA	NA	NA	NA	NA	NA	NA
cogentPB.5197	390	1	XP_017610842.1	7.2e-63	OMO54125	1.2e-62	sp|F4HQD4|HSP7P_ARATH	7e-60	PF00012.19	GO:0005618;GO:0005618;GO:0005618;GO:0005622;GO:0005622;GO:0005623;GO:0005623;GO:0005634;GO:0005634;GO:0005737;GO:0005737;GO:0005829;GO:0005829;GO:0005886;GO:0005886;GO:0005886;GO:0030312;GO:0030312;GO:0030312;GO:0030312;GO:0043226;GO:0043226	NA	Heat shock 70 kDa protein 15 OS=Arabidopsis thaliana GN=HSP70-15 PE=1 SV=1
cogentPB.989	390	1	XP_016697798.1	1.2e-60	EOX92154	7e-55	sp|O64894|ACOX2_CUCMA	1.8e-36	NA	GO:0005622;GO:0005622;GO:0005623;GO:0005623;GO:0005634;GO:0005634;GO:0005737;GO:0005737;GO:0005777;GO:0005777;GO:0043226;GO:0043226	ath01100;ath01100;ath01100;ath01110;ath01110;ath01110;ath01110;ath01110;ath00071;ath00071;ath00071;ath00071;ath01212;ath01212;ath01212;ath01212;ath04146;ath04146;ath00592;ath00592;ath00592;ath00592;ath01040;ath01040;ath01040;ath01040;ath01040;ath01040	Acyl-coenzyme A oxidase, peroxisomal OS=Cucurbita maxima GN=Acx PE=1 SV=1
PB.10908	393	1	XP_012487029.1	1.5e-52	OMO52910	7.5e-41	sp|Q9LNE6|U89C1_ARATH	4.2e-28	NA	GO:0005622;GO:0005622;GO:0005623;GO:0005623;GO:0005634;GO:0005634;GO:0016757;GO:0016757;GO:0016757;GO:0016757;GO:0043226;GO:0043226	NA	UDP-glycosyltransferase 89C1 OS=Arabidopsis thaliana GN=UGT89C1 PE=2 SV=1
PB.1178	393	1	XP_016747621.1	1.6e-41	EOX95752	1.6e-38	sp|O22059|CPC_ARATH	6.4e-29	PF00249.30	GO:0003677;GO:0003677;GO:0003677;GO:0005622;GO:0005622;GO:0005623;GO:0005623;GO:0005634;GO:0005634;GO:0030154;GO:0030154;GO:0030154;GO:0043226;GO:0043226	NA	Transcription factor CPC OS=Arabidopsis thaliana GN=CPC PE=1 SV=1
[truncated: 23,248 more rows]
