# Supplementary material for: Reconstruction of the full-length transcriptome atlas using PacBio Iso-Seq provides insight into the alternative splicing in Gossypium australe
Source: BMC Plant Biol. 2019 Aug 19;19:365. doi: 10.1186/s12870-019-1968-7 (PMC6701088; doi:10.1186/s12870-019-1968-7)
Supplement: Supplementary file 18 — Table S5. Transcription factors identified in G. australe. (XLSX 72 kb) [file 12870_2019_1968_MOESM18_ESM.xlsx]

## Sheet: Table S5
Table S5. Transcription factors identified in G. australe
Gene ID	TF family	Matched in arabidopsis thaliana	Evalue	Description of TF
PB.15256	RAV	AT1G13260.1	1e-159	related to ABI3/VP1 1
PB.25026	RAV	AT1G25560.1	1e-146	RAV family protein
PB.10014	bZIP	AT1G08320.3	0	bZIP family protein
PB.10061	YABBY	AT1G08465.1	1e-85	YABBY family protein
PB.1007	NF-YC	AT1G07980.1	7e-34	nuclear factor Y, subunit C10
PB.10071	FAR1	AT1G10240.1	0	FAR1-related sequence 11
PB.10082	bHLH	AT3G56970.1	8e-49	bHLH family protein
PB.10114	SRS	AT5G12330.1	3e-92	Lateral root primordium (LRP) protein-related
PB.10128	GRAS	AT1G50420.1	0	scarecrow-like 3
PB.10250	bHLH	AT2G42280.1	1e-103	bHLH family protein
PB.1028	SRS	AT5G12330.4	1e-112	Lateral root primordium (LRP) protein-related
PB.10376	HSF	AT5G03720.1	2e-40	heat shock transcription factor A3
PB.10381	Trihelix	AT3G10040.1	1e-113	sequence-specific DNA binding transcription factors
PB.10405	E2F/DP	AT5G03415.1	1e-169	Transcription factor DP
PB.10443	S1Fa-like	AT2G37120.1	1e-15	S1FA-like DNA-binding protein
PB.10607	Dof	AT5G62940.1	2e-50	Dof family protein
PB.1064	Trihelix	AT1G21200.1	3e-80	sequence-specific DNA binding transcription factors
PB.10676_locus2	TCP	AT5G51910.2	6e-88	TCP family protein
PB.10683	GRAS	AT5G52510.1	0	SCARECROW-like 8
PB.10724	NAC	AT3G49530.1	2e-99	NAC domain containing protein 62
PB.10737	Dof	AT3G61850.4	3e-53	Dof family protein
PB.10741	Nin-like	AT4G24020.1	0	NIN like protein 7
PB.10802	GATA	AT4G17570.3	1e-157	GATA transcription factor 26
PB.10819	bHLH	AT1G32640.1	0	bHLH family protein
PB.10877	HSF	AT4G13980.1	1e-162	HSF family protein
PB.10914	bZIP	AT1G06070.1	1e-149	bZIP family protein
PB.1093	bZIP	AT3G62420.1	3e-62	basic region/leucine zipper motif 53
PB.10962	GRAS	AT3G54220.1	0	GRAS family protein
PB.11105	FAR1	AT3G06250.1	0	FAR1-related sequence 7
PB.11177	WRKY	AT5G49520.1	1e-50	WRKY DNA-binding protein 48
PB.11201	Dof	AT5G60850.1	6e-50	OBF binding protein 4
PB.11202	bHLH	AT5G08130.2	1e-106	bHLH family protein
PB.11204	NF-YB	AT5G23090.2	1e-95	nuclear factor Y, subunit B13
PB.1124	bHLH	AT1G09530.2	1e-40	phytochrome interacting factor 3
PB.11323	HSF	AT5G62020.1	1e-107	heat shock transcription factor B2A
PB.11335	GRAS	AT5G52510.1	0	SCARECROW-like 8
PB.1135	NAC	AT4G35580.1	2e-39	NAC transcription factor-like 9
PB.11375	NAC	AT4G35580.1	2e-95	NAC transcription factor-like 9
PB.11418	bHLH	AT5G41315.1	0	bHLH family protein
PB.1146	bHLH	AT4G17880.1	5e-92	bHLH family protein
PB.11482	HSF	AT1G32330.1	1e-155	heat shock transcription factor A1D
PB.11492	bHLH	AT5G62610.1	2e-92	bHLH family protein
PB.11513	bHLH	AT3G47640.2	2e-65	bHLH family protein
PB.11514	TCP	AT3G47620.1	1e-70	TEOSINTE BRANCHED, cycloidea and PCF (TCP) 14
PB.11518	ZF-HD	AT1G74660.1	6e-33	mini zinc finger 1
PB.11546	Dof	AT5G60850.1	1e-60	OBF binding protein 4
PB.11548	bHLH	AT5G08130.2	1e-119	bHLH family protein
PB.11578	bHLH	AT3G26744.1	3e-36	bHLH family protein
PB.1160	Dof	AT3G61850.4	1e-70	Dof family protein
PB.11607	NAC	AT2G18060.1	1e-158	vascular related NAC-domain protein 1
PB.11623	GATA	AT5G66320.2	4e-90	GATA transcription factor 5
PB.11670	GRAS	AT3G49950.1	0	GRAS family protein
PB.11671	LBD	AT4G37540.1	3e-57	LOB domain-containing protein 39
PB.11680	bHLH	AT4G37850.1	4e-49	bHLH family protein
PB.11733	NAC	AT5G09330.3	4e-94	NAC domain containing protein 82
PB.11785	bHLH	AT3G26744.1	1e-108	bHLH family protein
PB.11836	Dof	AT5G39660.1	1e-114	cycling DOF factor 2
PB.11840	NAC	AT5G61430.1	1e-121	NAC domain containing protein 100
PB.11855	FAR1	AT4G38180.1	8e-42	FAR1-related sequence 5
PB.11900	SBP	AT2G33810.1	2e-12	squamosa promoter binding protein-like 3
PB.11905	bHLH	AT4G00050.1	1e-118	bHLH family protein
PB.11916	YABBY	AT2G45190.1	3e-92	YABBY family protein
PB.11955	TCP	AT2G45680.1	1e-97	TCP family protein
PB.11993	BES1	AT2G45880.1	0	beta-amylase 7
PB.11995	bHLH	AT5G41315.1	1e-170	bHLH family protein
PB.12029	WRKY	AT4G01250.1	3e-52	WRKY family protein
PB.12044	bZIP	AT2G46270.1	1e-108	G-box binding factor 3
PB.12060	WRKY	AT2G46400.1	4e-58	WRKY DNA-binding protein 46
PB.12075	bHLH	AT1G01260.1	0	bHLH family protein
PB.12096	bHLH	AT4G17880.1	2e-88	bHLH family protein
PB.12102	NAC	AT2G46770.1	1e-138	NAC family protein
PB.12109	bHLH	AT3G61950.1	1e-86	bHLH family protein
PB.12110	bHLH	AT2G46810.1	5e-57	bHLH family protein
PB.12131	SBP	AT2G47070.1	0	squamosa promoter binding protein-like 1
PB.12144	WRKY	AT4G01720.1	2e-91	WRKY family protein
PB.12150	bHLH	AT2G46970.1	4e-37	phytochrome interacting factor 3-like 1
PB.12173	WRKY	AT2G47260.1	4e-62	WRKY DNA-binding protein 23
PB.12181	WRKY	AT4G01250.1	2e-36	WRKY family protein
PB.12186	bZIP	AT3G62420.1	2e-63	basic region/leucine zipper motif 53
PB.12203	GATA	AT3G06740.1	9e-29	GATA transcription factor 15
PB.12238	NF-YB	AT2G47810.1	8e-63	nuclear factor Y, subunit B5
PB.12288	bHLH	AT4G09820.1	1e-100	bHLH family protein
PB.12315	HSF	AT3G22830.1	4e-94	heat shock transcription factor A6B
PB.12329	bZIP	AT3G54620.1	2e-43	basic leucine zipper 25
PB.12331	bHLH	AT4G02590.2	1e-137	bHLH family protein
PB.12340	WRKY	AT2G30590.1	1e-116	WRKY DNA-binding protein 21
PB.12347	bHLH	AT4G16430.1	0	bHLH family protein
PB.12364	NAC	AT4G28530.1	2e-57	NAC domain containing protein 74
PB.12400	bHLH	AT2G20180.2	2e-85	phytochrome interacting factor 3-like 5
PB.12444	bHLH	AT3G07340.1	1e-132	bHLH family protein
PB.12512	NF-YB	AT4G14540.1	9e-75	nuclear factor Y, subunit B3
PB.12523	GRAS	AT5G48150.1	0	GRAS family protein
PB.12524	WRKY	AT2G04880.2	1e-101	zinc-dependent activator protein-1
PB.12568	FAR1	AT4G15090.1	0	FAR1 family protein
PB.12703	bZIP	AT4G35900.1	3e-58	bZIP family protein
PB.12728	bHLH	AT3G19860.1	1e-71	bHLH family protein
PB.12755	GATA	AT5G66320.2	1e-100	GATA transcription factor 5
PB.12757	SRS	AT3G51060.1	1e-112	Lateral root primordium (LRP) protein-related
PB.12772	bZIP	AT2G18160.1	5e-45	basic leucine-zipper 2
PB.12786	ZF-HD	AT2G18350.1	3e-72	homeobox protein 24
PB.12810	bZIP	AT4G36730.1	1e-119	G-box binding factor 1
PB.12841	LBD	AT5G66870.1	1e-97	ASYMMETRIC LEAVES 2-like 1
PB.12874	bHLH	AT4G36930.1	1e-55	bHLH family protein
PB.12886	WRKY	AT2G23320.1	1e-88	WRKY DNA-binding protein 15
PB.12919	LBD	AT3G49940.1	9e-85	LOB domain-containing protein 38
PB.12932	GRAS	AT4G37650.1	0	GRAS family protein
PB.12966	bHLH	AT4G37850.1	6e-73	bHLH family protein
PB.12997	ZF-HD	AT4G24660.1	2e-74	homeobox protein 22
PB.13	WRKY	AT4G31550.1	1e-143	WRKY DNA-binding protein 11
PB.13049	bZIP	AT5G65210.2	0	bZIP family protein
PB.13071	WRKY	AT4G39410.1	1e-63	WRKY DNA-binding protein 13
PB.13118	Dof	AT5G39660.1	4e-71	cycling DOF factor 2
PB.1321	YABBY	AT2G45190.1	1e-95	YABBY family protein
PB.13223	NAC	AT5G18270.1	1e-123	Arabidopsis NAC domain containing protein 87
PB.13225	NAC	AT3G04070.1	1e-121	NAC domain containing protein 47
PB.1328	SBP	AT1G02065.2	2e-63	squamosa promoter binding protein-like 8
PB.13283	bHLH	AT4G02590.2	6e-87	bHLH family protein
PB.13284	bZIP	AT5G28770.2	2e-85	bZIP family protein
PB.13328	Trihelix	AT5G28300.1	1e-109	Trihelix family protein
PB.13332	CPP	AT4G14770.1	1e-100	TESMIN/TSO1-like CXC 2
PB.13347	GeBP	AT5G28040.1	2e-91	DNA-binding storekeeper protein-related transcriptional regulator
PB.13369	GATA	AT4G32890.1	2e-41	GATA transcription factor 9
PB.13413	bHLH	AT1G22490.1	1e-85	bHLH family protein
PB.13422	NF-YC	AT1G08970.3	2e-89	nuclear factor Y, subunit C9
PB.1344	NAC	AT4G28530.1	9e-94	NAC domain containing protein 74
PB.13529	bHLH	AT1G09530.2	4e-59	phytochrome interacting factor 3
PB.13559	bHLH	AT5G54680.1	1e-115	bHLH family protein
PB.13617	BES1	AT1G78700.1	1e-138	BES1/BZR1 homolog 4
PB.13637	STAT	AT1G78540.1	0	SH2 domain protein B
PB.13653	NF-YC	AT1G56170.1	2e-83	nuclear factor Y, subunit C2
PB.13752	bHLH	AT2G41130.1	6e-91	bHLH family protein
PB.13755	bZIP	AT3G12250.1	0	TGACG motif-binding factor 6
PB.13758	bHLH	AT3G56970.1	1e-35	bHLH family protein
PB.13806	SBP	AT3G57920.1	1e-49	squamosa promoter binding protein-like 15
PB.13820	NF-YA	AT5G06510.3	4e-40	nuclear factor Y, subunit A10
PB.1383	bHLH	AT2G20180.2	9e-99	phytochrome interacting factor 3-like 5
PB.13832	E2F/DP	AT2G36010.1	0	E2F transcription factor 3
PB.13871	Trihelix	AT3G10030.1	0	Trihelix family protein
PB.13894	NF-YB	AT2G37060.1	5e-91	nuclear factor Y, subunit B8
PB.13909	GRAS	AT2G37650.1	0	GRAS family protein
PB.14051	NAC	AT5G64530.1	4e-87	xylem NAC domain 1
PB.14077	GATA	AT3G21175.2	6e-82	ZIM-like 1
PB.14130	bZIP	AT4G34000.1	1e-127	abscisic acid responsive elements-binding factor 3
PB.14164	bHLH	AT4G34530.1	1e-68	cryptochrome-interacting basic-helix-loop-helix 1
PB.142	bHLH	AT5G58010.1	9e-60	LJRHL1-like 3
PB.14249	Nin-like	AT4G35270.1	0	Nin-like family protein
PB.14251	WRKY	AT1G68150.1	3e-84	WRKY DNA-binding protein 9
PB.14335	bHLH	AT1G59640.1	7e-94	BIG PETAL P
PB.14366	NF-YC	AT5G63470.2	1e-41	nuclear factor Y, subunit C4
PB.14378	GeBP	AT5G28040.1	1e-18	DNA-binding storekeeper protein-related transcriptional regulator
PB.14424	bZIP	AT1G75390.1	2e-46	basic leucine-zipper 44
PB.14444	bHLH	AT2G18300.2	4e-68	bHLH family protein
PB.14447	GRAS	AT5G66770.1	0	GRAS family protein
PB.14453	bZIP	AT4G36730.1	1e-115	G-box binding factor 1
PB.1448	GRAS	AT5G48150.1	0	GRAS family protein
PB.14482	Dof	AT5G60200.1	3e-36	TARGET OF MONOPTEROS 6
PB.1449	WRKY	AT2G04880.2	3e-14	zinc-dependent activator protein-1
PB.14509	bHLH	AT4G36930.1	1e-44	bHLH family protein
PB.14543	LBD	AT3G49940.1	3e-87	LOB domain-containing protein 38
PB.14557	GRAS	AT4G37650.1	0	GRAS family protein
PB.14596	CAMTA	AT2G22300.2	0	signal responsive 1
PB.14665	Trihelix	AT1G76880.1	1e-136	Trihelix family protein
PB.14679	bZIP	AT5G65210.2	1e-180	bZIP family protein
PB.14703	GRAS	AT4G00150.1	1e-174	GRAS family protein
PB.14706	bHLH	AT4G00050.1	2e-92	bHLH family protein
PB.14709	SBP	AT1G27370.3	1e-39	squamosa promoter binding protein-like 10
PB.14722	WRKY	AT2G44745.1	4e-78	WRKY family protein
PB.1479	bHLH	AT1G69010.1	5e-59	BES1-interacting Myc-like protein 2
PB.14834	Dof	AT3G61850.1	1e-53	Dof family protein
PB.14848	bHLH	AT4G17880.1	5e-91	bHLH family protein
PB.14853	NAC	AT2G46770.1	1e-136	NAC family protein
PB.14876	WRKY	AT4G01720.1	1e-83	WRKY family protein
PB.14886	SBP	AT2G47070.1	0	squamosa promoter binding protein-like 1
PB.14909	WRKY	AT2G47260.1	2e-71	WRKY DNA-binding protein 23
PB.14917	WRKY	AT1G29280.1	2e-35	WRKY DNA-binding protein 65
PB.14923	bZIP	AT3G62420.1	2e-53	basic region/leucine zipper motif 53
PB.14979	TCP	AT5G23280.1	4e-96	TCP family protein
PB.15020	bHLH	AT4G20970.1	4e-37	bHLH family protein
PB.15030	NAC	AT4G28500.1	1e-133	NAC domain containing protein 73
PB.15044	TCP	AT3G27010.1	1e-71	TCP family protein
PB.15061	bHLH	AT1G10610.1	3e-81	bHLH family protein
PB.15096	Trihelix	AT1G13450.3	1e-84	Trihelix family protein
PB.15109	SBP	AT5G50670.1	2e-24	SBP family protein
PB.15144	HSF	AT1G67970.1	1e-105	heat shock transcription factor A8
PB.15198	WRKY	AT1G69310.2	5e-76	WRKY DNA-binding protein 57
PB.15209	NAC	AT1G69490.1	1e-115	NAC-like, activated by AP3/PI
PB.15210	Dof	AT5G39660.1	1e-59	cycling DOF factor 2
PB.15223	TCP	AT1G69690.1	2e-64	TCP family protein
PB.15262	bHLH	AT1G68810.1	1e-118	bHLH family protein
PB.15303	WRKY	AT1G18860.1	6e-91	WRKY DNA-binding protein 61
PB.15313	TCP	AT3G47620.1	2e-69	TEOSINTE BRANCHED, cycloidea and PCF (TCP) 14
PB.15321	Dof	AT3G47500.1	1e-135	cycling DOF factor 3
PB.15328	NAC	AT5G61430.1	1e-126	NAC domain containing protein 100
PB.15373	TCP	AT5G60970.1	4e-60	TEOSINTE BRANCHED 1, cycloidea and PCF transcription factor 5
PB.1539	bZIP	AT3G30530.1	3e-47	basic leucine-zipper 42
PB.15427	NF-YC	AT5G63470.2	1e-117	nuclear factor Y, subunit C4
PB.15445	bHLH	AT5G50915.2	1e-61	bHLH family protein
PB.15516	BES1	AT5G45300.2	0	beta-amylase 2
PB.15546	BBR-BPC	AT2G35550.3	8e-75	basic pentacysteine 7
PB.15570	HSF	AT1G32330.1	1e-174	heat shock transcription factor A1D
PB.15575	bHLH	AT1G72210.1	1e-73	bHLH family protein
PB.15579	bHLH	AT1G32640.1	0	bHLH family protein
PB.15615	Trihelix	AT2G44730.1	1e-31	Trihelix family protein
PB.15622	GATA	AT4G17570.3	1e-159	GATA transcription factor 26
PB.15658	NAC	AT1G12260.1	1e-160	NAC 007
PB.15676	GRAS	AT4G00150.1	1e-110	GRAS family protein
PB.15712	TCP	AT5G51910.2	3e-61	TCP family protein
PB.15718	GRAS	AT1G63100.1	0	GRAS family protein
PB.15725	HSF	AT4G11660.1	7e-42	HSF family protein
PB.15793	WRKY	AT4G11070.1	2e-64	WRKY family protein
PB.15823	Dof	AT4G24060.1	4e-74	Dof family protein
PB.15840	bHLH	AT4G17880.1	2e-92	bHLH family protein
PB.15862	NAC	AT1G33060.2	1e-134	NAC 014
PB.15870	Trihelix	AT1G76890.2	5e-72	Trihelix family protein
PB.1589	FAR1	AT2G32250.2	0	FAR1-related sequence 2
PB.15965	WRKY	AT5G52830.1	2e-61	WRKY DNA-binding protein 27
PB.1597	WRKY	AT1G62300.1	1e-146	WRKY family protein
PB.16036	bHLH	AT5G51790.1	6e-46	bHLH family protein
PB.16299	YABBY	AT2G26580.1	8e-89	YABBY family protein
PB.16333	GRAS	AT1G14920.1	1e-169	GRAS family protein
PB.16369	CPP	AT4G29000.1	1e-159	Tesmin/TSO1-like CXC domain-containing protein
PB.16374	bHLH	AT4G29100.1	1e-70	bHLH family protein
PB.16394	NAC	AT4G29230.1	0	NAC domain containing protein 75
PB.16415	GATA	AT5G56860.1	8e-42	GATA family protein
PB.16421	HSF	AT2G26150.1	2e-82	heat shock transcription factor A2
PB.165	Trihelix	AT1G76880.1	2e-47	Trihelix family protein
PB.1653	NF-YB	AT4G14540.1	1e-70	nuclear factor Y, subunit B3
PB.16658	WRKY	AT1G80840.1	4e-87	WRKY DNA-binding protein 40
PB.16659	WRKY	AT1G80840.1	3e-44	WRKY DNA-binding protein 40
PB.16697	WRKY	AT4G31550.1	1e-137	WRKY DNA-binding protein 11
PB.16736	EIL	AT1G73730.1	0	ETHYLENE-INSENSITIVE3-like 3
PB.16742	bHLH	AT1G51140.1	4e-88	bHLH family protein
PB.16743	FAR1	AT1G76320.1	0	FAR1-related sequence 4
PB.16787	NF-YC	AT5G19490.1	3e-60	NF-YC family protein
PB.16803	Dof	AT2G28510.1	1e-43	Dof family protein
PB.1683	FAR1	AT4G12850.1	6e-77	FAR1 family protein
PB.16836	NAC	AT5G22290.1	1e-102	NAC domain containing protein 89
PB.16851	NF-YB	AT2G27470.1	8e-50	nuclear factor Y, subunit B11
PB.16858	bZIP	AT1G08320.3	0	bZIP family protein
PB.16886	bHLH	AT2G28160.1	1e-97	FER-like regulator of iron uptake
PB.16948	GRAS	AT2G29060.1	0	GRAS family protein
PB.16949	GRAS	AT1G07530.1	1e-73	SCARECROW-like 14
PB.17010	EIL	AT3G20770.1	0	EIL family protein
PB.17033	GATA	AT1G08010.2	9e-56	GATA transcription factor 11
PB.1711	NAC	AT5G24590.2	3e-37	TCV-interacting protein
PB.17110	WRKY	AT2G34830.1	1e-104	WRKY DNA-binding protein 35
PB.17174	WRKY	AT1G80840.1	6e-98	WRKY DNA-binding protein 40
PB.17194	FAR1	AT1G52520.1	0	FAR1-related sequence 6
PB.17245	Trihelix	AT3G24490.1	1e-64	Trihelix family protein
PB.17298	Dof	AT1G51700.1	3e-43	DOF zinc finger protein 1
PB.17326	NF-YA	AT1G72830.1	8e-57	nuclear factor Y, subunit A3
PB.17336	Trihelix	AT3G14180.1	1e-116	sequence-specific DNA binding transcription factors
PB.1739	bHLH	AT2G20180.2	5e-90	phytochrome interacting factor 3-like 5
PB.17413	TCP	AT4G18390.1	2e-75	TEOSINTE BRANCHED 1, cycloidea and PCF transcription factor 2
PB.17459	WRKY	AT1G29280.1	3e-90	WRKY DNA-binding protein 65
PB.17470	Dof	AT1G29160.1	2e-63	Dof family protein
PB.17491	VOZ	AT1G28520.2	0	vascular plant one zinc finger protein
PB.17496	NAC	AT1G28470.1	1e-120	NAC domain containing protein 10
PB.17516	Dof	AT1G28310.1	5e-53	Dof family protein
PB.17517	Dof	AT2G28510.1	2e-35	Dof family protein
PB.17531	Dof	AT1G51700.1	5e-32	DOF zinc finger protein 1
PB.17572	bHLH	AT1G61660.1	2e-74	bHLH family protein
PB.17578	bHLH	AT5G54680.1	2e-87	bHLH family protein
PB.17615	WRKY	AT1G62300.1	1e-150	WRKY family protein
PB.17649	GRAS	AT4G17230.1	0	SCARECROW-like 13
PB.17653	NF-YB	AT5G47670.2	7e-79	nuclear factor Y, subunit B6
PB.1766	ZF-HD	AT3G28917.1	1e-45	mini zinc finger 2
PB.17666	NAC	AT1G76420.1	1e-107	NAC family protein
PB.17677	Nin-like	AT1G20640.2	0	Nin-like family protein
PB.17726	bZIP	AT4G35900.1	4e-23	bZIP family protein
PB.17767	SRS	AT1G75520.1	1e-102	SHI-related sequence 5
PB.17783	bZIP	AT1G75390.1	7e-55	basic leucine-zipper 44
PB.17786	bHLH	AT1G27660.1	3e-92	bHLH family protein
PB.17798	ZF-HD	AT1G75240.1	3e-70	homeobox protein 33
PB.1780	WRKY	AT1G13960.1	1e-122	WRKY DNA-binding protein 4
PB.17822	BES1	AT1G75080.2	1e-145	BES1 family protein
PB.17846	Dof	AT3G50410.1	2e-41	OBF binding protein 1
PB.17887	bZIP	AT1G45249.1	1e-140	abscisic acid responsive elements-binding factor 2
PB.17890	HSF	AT1G46264.1	1e-121	heat shock transcription factor B4
PB.17894	bHLH	AT4G36930.1	5e-42	bHLH family protein
PB.17896	NAC	AT4G36160.1	2e-22	NAC domain containing protein 76
PB.17903	WRKY	AT4G24240.1	1e-111	WRKY DNA-binding protein 7
PB.1793	bHLH	AT4G02590.2	1e-124	bHLH family protein
PB.17932	LBD	AT3G49940.1	6e-31	LOB domain-containing protein 38
PB.1801	BBR-BPC	AT2G21240.1	1e-133	basic pentacysteine 4
PB.1802	bZIP	AT4G38900.3	0	bZIP family protein
PB.18037	ZF-HD	AT4G24660.1	4e-81	homeobox protein 22
PB.18045	bHLH	AT1G72210.1	3e-97	bHLH family protein
PB.18133	GRAS	AT4G08250.1	1e-173	GRAS family protein
PB.18192	GRAS	AT1G21450.1	0	SCARECROW-like 1
PB.18201	Dof	AT1G21340.1	2e-46	Dof family protein
PB.18211	Trihelix	AT1G76880.1	1e-161	Trihelix family protein
PB.18212	Trihelix	AT1G76880.1	1e-158	Trihelix family protein
PB.18238	NAC	AT1G34190.1	1e-150	NAC domain containing protein 17
PB.18344	BES1	AT1G75080.2	1e-137	BES1 family protein
PB.18356	bZIP	AT1G45249.1	1e-127	abscisic acid responsive elements-binding factor 2
PB.18360	WRKY	AT4G24240.1	1e-103	WRKY DNA-binding protein 7
PB.18380	bHLH	AT5G50915.2	3e-11	bHLH family protein
PB.1841	bZIP	AT3G30530.1	7e-50	basic leucine-zipper 42
PB.18423	bZIP	AT1G43700.1	2e-92	VIRE2-interacting protein 1
PB.18453	TCP	AT1G35560.1	8e-87	TCP family protein
PB.18480	WRKY	AT3G56400.1	3e-45	WRKY DNA-binding protein 70
PB.18495	LBD	AT2G40470.1	2e-91	LOB domain-containing protein 15
PB.18535	bZIP	AT3G56850.1	1e-103	ABA-responsive element binding protein 3
PB.18536	bZIP	AT3G56850.1	1e-105	ABA-responsive element binding protein 3
PB.18562	Trihelix	AT5G03680.1	6e-95	Trihelix family protein
PB.18588	NAC	AT5G04410.1	5e-96	NAC domain containing protein 2
PB.18591	bZIP	AT1G42990.1	2e-26	basic region/leucine zipper motif 60
PB.18592	NAC	AT3G10490.2	1e-148	NAC domain containing protein 52
PB.1860	NAC	AT4G28530.1	2e-89	NAC domain containing protein 74
PB.18622	GATA	AT3G54810.2	2e-69	GATA family protein
PB.18634	NF-YB	AT2G37060.1	1e-81	nuclear factor Y, subunit B8
PB.18658	Dof	AT3G55370.2	3e-70	OBF-binding protein 3
PB.18706	bHLH	AT1G69010.1	1e-117	BES1-interacting Myc-like protein 2
PB.18735	CAMTA	AT1G67310.1	0	Calmodulin-binding transcription activator protein with CG-1 and Ankyrin domains
PB.18746	Trihelix	AT1G13450.1	1e-166	Trihelix family protein
PB.18935	YABBY	AT2G26580.1	1e-76	YABBY family protein
PB.18961	TCP	AT3G15030.2	1e-113	TCP family protein
PB.19111	bZIP	AT1G19490.1	2e-55	bZIP family protein
PB.19227	WRKY	AT2G37260.1	1e-115	WRKY family protein
PB.19270	NF-YC	AT1G07980.1	0.002	nuclear factor Y, subunit C10
PB.19271	GRAS	AT1G50600.1	1e-179	scarecrow-like 5
PB.19307	NAC	AT3G15510.1	1e-128	NAC domain containing protein 2
PB.19308	NAC	AT4G27410.2	1e-118	NAC family protein
PB.19387	GRAS	AT1G50600.1	0	scarecrow-like 5
PB.19489	SRS	AT1G75520.1	4e-89	SHI-related sequence 5
PB.19498	bZIP	AT1G75390.1	6e-45	basic leucine-zipper 44
PB.19500	bHLH	AT1G27660.1	5e-60	bHLH family protein
PB.19527	NAC	AT3G10500.1	1e-15	NAC domain containing protein 53
PB.19584	HSF	AT1G46264.1	1e-112	heat shock transcription factor B4
PB.19599	WRKY	AT4G24240.1	1e-96	WRKY DNA-binding protein 7
PB.19618	LBD	AT4G37540.1	6e-70	LOB domain-containing protein 39
PB.19649	bHLH	AT1G10120.1	3e-98	bHLH family protein
PB.19679	bHLH	AT5G65640.1	7e-80	beta HLH protein 93
PB.19692	GATA	AT3G21175.2	3e-71	ZIM-like 1
PB.19693	GATA	AT4G24470.3	1e-80	GATA-type zinc finger protein with TIFY domain
PB.19711	bHLH	AT4G30980.1	2e-08	LJRHL1-like 2
PB.19716	ZF-HD	AT4G24660.1	1e-81	homeobox protein 22
PB.19777	bZIP	AT1G77920.1	1e-166	bZIP family protein
PB.19826	NAC	AT1G01720.1	1e-161	NAC family protein
PB.19900	YABBY	AT2G26580.1	4e-85	YABBY family protein
PB.19925	GRAS	AT1G14920.1	1e-167	GRAS family protein
PB.19950	HSF	AT3G24520.1	6e-99	heat shock transcription factor C1
PB.19964	CPP	AT4G29000.1	0	Tesmin/TSO1-like CXC domain-containing protein
PB.19967	bHLH	AT4G29100.1	2e-93	bHLH family protein
PB.2000	TCP	AT3G27010.1	2e-82	TCP family protein
PB.20007	NAC	AT4G29230.1	0	NAC domain containing protein 75
PB.20037	GATA	AT4G26150.1	9e-39	cytokinin-responsive gata factor 1
PB.20062	NF-YA	AT1G72830.1	1e-44	nuclear factor Y, subunit A3
PB.2010	NAC	AT5G13180.1	9e-47	NAC domain containing protein 83
PB.20140	Trihelix	AT1G76890.2	3e-39	Trihelix family protein
PB.20170	GATA	AT4G26150.1	8e-31	cytokinin-responsive gata factor 1
PB.2019	bHLH	AT3G26744.1	1e-153	bHLH family protein
PB.20203	GATA	AT5G25830.1	1e-95	GATA transcription factor 12
PB.20219	CPP	AT4G29000.1	1e-146	Tesmin/TSO1-like CXC domain-containing protein
PB.20246	bHLH	AT2G24260.1	2e-83	LJRHL1-like 1
PB.20255	WRKY	AT4G30935.1	1e-133	WRKY DNA-binding protein 32
PB.20274	FAR1	AT1G52520.1	0	FAR1-related sequence 6
PB.20292	WRKY	AT1G80840.1	1e-80	WRKY DNA-binding protein 40
PB.20317	WRKY	AT4G31550.1	1e-145	WRKY DNA-binding protein 11
PB.20335	bZIP	AT5G24800.1	3e-51	basic leucine zipper 9
PB.20367	EIL	AT1G73730.1	0	ETHYLENE-INSENSITIVE3-like 3
PB.20508	Dof	AT5G60200.1	3e-31	TARGET OF MONOPTEROS 6
PB.20544	VOZ	AT1G28520.2	0	vascular plant one zinc finger protein
PB.20547	NAC	AT4G28500.1	1e-124	NAC domain containing protein 73
PB.20557	Dof	AT1G29160.1	2e-61	Dof family protein
PB.20781	FAR1	AT5G28530.1	0	FAR1-related sequence 10
PB.20796	bHLH	AT2G31210.1	9e-26	bHLH family protein
PB.20833	NF-X1	AT5G05660.1	0	sequence-specific DNA binding transcription factors;zinc ion binding;sequence-specific DNA binding transcription factors
PB.20856	GRAS	AT1G07530.1	0	SCARECROW-like 14
PB.20933	NF-YC	AT3G12480.1	1e-75	nuclear factor Y, subunit C11
PB.20955	bZIP	AT2G40620.1	4e-61	bZIP family protein
PB.20959	WRKY	AT3G56400.1	3e-45	WRKY DNA-binding protein 70
PB.21021	Trihelix	AT3G24490.1	2e-77	Trihelix family protein
PB.21031	GATA	AT4G32890.1	3e-73	GATA transcription factor 9
PB.21102	HSF	AT4G18880.1	1e-130	heat shock transcription factor A4A
PB.21171	GRAS	AT4G17230.1	0	SCARECROW-like 13
PB.21261	NF-YA	AT1G30500.2	6e-74	nuclear factor Y, subunit A7
PB.21276	WRKY	AT1G30650.1	2e-98	WRKY DNA-binding protein 14
PB.21322	WRKY	AT1G62300.1	1e-172	WRKY family protein
PB.21366	bHLH	AT1G61660.1	4e-73	bHLH family protein
PB.2140	bHLH	AT5G54680.1	3e-91	bHLH family protein
PB.21430	HSF	AT4G36990.1	2e-24	heat shock factor 4
PB.21447	Dof	AT1G28310.1	2e-40	Dof family protein
PB.21448	SBP	AT2G33810.1	3e-51	squamosa promoter binding protein-like 3
PB.21484	bHLH	AT1G68810.1	7e-33	bHLH family protein
PB.21498	BES1	AT1G78700.1	1e-133	BES1/BZR1 homolog 4
PB.21499	HSF	AT4G18880.1	1e-139	heat shock transcription factor A4A
PB.21508	WRKY	AT1G29280.1	2e-82	WRKY DNA-binding protein 65
PB.21527	Trihelix	AT3G58630.1	8e-71	sequence-specific DNA binding transcription factors
PB.21539	WRKY	AT1G29860.1	4e-62	WRKY DNA-binding protein 71
PB.21578	TCP	AT4G18390.1	1e-77	TEOSINTE BRANCHED 1, cycloidea and PCF transcription factor 2
PB.21612	Trihelix	AT2G35640.1	3e-92	Trihelix family protein
PB.21661	NF-YA	AT1G72830.1	3e-86	nuclear factor Y, subunit A3
PB.21669	GRAS	AT3G13840.1	1e-172	GRAS family protein
PB.21727	Dof	AT1G51700.1	5e-41	DOF zinc finger protein 1
PB.21760	GATA	AT4G32890.1	1e-77	GATA transcription factor 9
PB.21767	bHLH	AT4G29100.1	9e-72	bHLH family protein
PB.2177	Trihelix	AT2G33550.1	2e-92	Trihelix family protein
PB.21790	Trihelix	AT3G24490.1	2e-74	Trihelix family protein
PB.21840	FAR1	AT1G52520.1	0	FAR1-related sequence 6
PB.21852	TCP	AT3G27010.1	8e-84	TCP family protein
PB.21860	NAC	AT5G13180.1	1e-51	NAC domain containing protein 83
PB.21884	ZF-HD	AT1G14440.1	1e-83	homeobox protein 31
PB.21974	GRAS	AT4G36710.1	1e-165	GRAS family protein
PB.21986	Dof	AT3G50410.1	2e-41	OBF binding protein 1
PB.21987	Dof	AT5G60850.1	1e-35	OBF binding protein 4
PB.21996	HSF	AT4G36990.1	3e-97	heat shock factor 4
PB.22041	bZIP	AT5G65210.2	1e-173	bZIP family protein
PB.22203	bHLH	AT1G05710.3	5e-62	bHLH family protein
PB.22221	Nin-like	AT2G43500.1	0	Nin-like family protein
PB.22234	GRAS	AT4G37650.1	1e-150	GRAS family protein
PB.22235	GRAS	AT4G37650.1	1e-146	GRAS family protein
PB.22247	FAR1	AT3G07500.1	2e-48	FAR1 family protein
PB.22248	FAR1	AT2G43280.1	2e-54	FAR1 family protein
PB.22249	FAR1	AT3G07500.1	9e-42	FAR1 family protein
PB.22266	bHLH	AT1G05805.1	1e-101	bHLH family protein
PB.22297	bHLH	AT3G07340.1	7e-86	bHLH family protein
PB.22359	bHLH	AT3G24140.1	1e-155	bHLH family protein
PB.22422	HSF	AT3G22830.1	1e-127	heat shock transcription factor A6B
PB.22446	bHLH	AT4G14410.2	7e-85	bHLH family protein
PB.22512	SBP	AT5G18830.1	0	squamosa promoter binding protein-like 7
PB.2259	NAC	AT1G56010.2	1e-109	NAC domain containing protein 1
PB.22592	FAR1	AT1G10240.1	0	FAR1-related sequence 11
PB.22608	CAMTA	AT4G16150.1	0	calmodulin binding;transcription regulators
PB.22629	WRKY	AT5G49520.1	3e-66	WRKY DNA-binding protein 48
PB.22647	CAMTA	AT5G09410.2	0	ethylene induced calmodulin binding protein
PB.22672	bZIP	AT2G40620.1	1e-120	bZIP family protein
PB.22719	SRS	AT5G12330.1	7e-49	Lateral root primordium (LRP) protein-related
PB.22724	Trihelix	AT3G54390.1	1e-101	sequence-specific DNA binding transcription factors
PB.22730	bZIP	AT3G12250.1	0	TGACG motif-binding factor 6
PB.22762	FAR1	AT2G27110.2	0	FAR1-related sequence 3
PB.2283	GeBP	AT4G25210.1	5e-44	DNA-binding storekeeper protein-related transcriptional regulator
PB.22831	NAC	AT3G10490.2	2e-96	NAC domain containing protein 52
PB.22866	GATA	AT3G54810.2	1e-69	GATA family protein
PB.22884	NF-YB	AT2G38880.3	5e-69	nuclear factor Y, subunit B1
PB.22960	Dof	AT3G55370.2	2e-74	OBF-binding protein 3
PB.23002	GRAS	AT2G37650.1	0	GRAS family protein
PB.23125	LBD	AT3G11090.1	4e-69	LOB domain-containing protein 21
PB.23130	bHLH	AT2G40200.1	4e-56	bHLH family protein
PB.23214	NAC	AT3G10490.2	1e-154	NAC domain containing protein 52
PB.23215	bZIP	AT1G42990.1	6e-17	basic region/leucine zipper motif 60
PB.23270	WRKY	AT3G56400.1	6e-49	WRKY DNA-binding protein 70
PB.23274	bZIP	AT2G40620.1	1e-109	bZIP family protein
PB.23308	Trihelix	AT3G54390.1	1e-113	sequence-specific DNA binding transcription factors
PB.23330	FAR1	AT2G27110.2	0	FAR1-related sequence 3
PB.23336	NF-YC	AT3G12480.1	5e-75	nuclear factor Y, subunit C11
PB.23427	NAC	AT5G64530.1	3e-55	xylem NAC domain 1
PB.23462	Nin-like	AT1G76350.1	6e-11	Nin-like family protein
PB.23488	HSF	AT4G18880.1	1e-67	heat shock transcription factor A4A
PB.23522	TCP	AT3G02150.1	2e-47	plastid transcription factor 1
PB.23551	WRKY	AT2G03340.1	1e-145	WRKY DNA-binding protein 3
PB.23574	ZF-HD	AT5G15210.1	3e-81	homeobox protein 30
PB.23581	bHLH	AT3G28857.1	2e-30	bHLH family protein
PB.23593	WRKY	AT5G15130.1	1e-122	WRKY DNA-binding protein 72
PB.2360	BES1	AT1G78700.1	1e-145	BES1/BZR1 homolog 4
PB.2372	YABBY	AT2G26580.1	3e-80	YABBY family protein
PB.23740	bHLH	AT2G40200.1	1e-54	bHLH family protein
PB.23757	GRAS	AT1G50420.1	0	scarecrow-like 3
PB.23762	bZIP	AT2G16770.1	3e-51	bZIP family protein
PB.23787	TCP	AT3G27010.1	8e-85	TCP family protein
PB.24008	Trihelix	AT2G38250.1	2e-73	Trihelix family protein
PB.24043	WRKY	AT2G38470.1	1e-147	WRKY DNA-binding protein 33
PB.24082	NAC	AT5G13180.1	4e-27	NAC domain containing protein 83
PB.24098	bHLH	AT4G20970.1	4e-33	bHLH family protein
PB.24294	bZIP	AT4G34590.1	4e-45	G-box binding factor 6
PB.24346	TCP	AT1G58100.1	7e-91	TCP family protein
PB.2438	TCP	AT1G53230.1	7e-38	TEOSINTE BRANCHED 1, cycloidea and PCF transcription factor 3
PB.24406	SBP	AT5G43270.1	5e-82	squamosa promoter binding protein-like 2
PB.2442	bZIP	AT3G58120.1	1e-112	bZIP family protein
PB.24433	BBR-BPC	AT2G01930.1	1e-109	basic pentacysteine1
PB.24434	BBR-BPC	AT2G01930.1	1e-104	basic pentacysteine1
PB.24454	SBP	AT1G69170.1	1e-56	SBP family protein
PB.24456	WRKY	AT1G13960.1	1e-171	WRKY DNA-binding protein 4
PB.24464	Dof	AT5G62430.1	4e-49	cycling DOF factor 1
PB.24473	bZIP	AT2G40950.1	0	bZIP family protein
PB.24482	bZIP	AT3G12250.1	0	TGACG motif-binding factor 6
PB.24500	bZIP	AT3G12250.1	0	TGACG motif-binding factor 6
PB.24507	LBD	AT2G40470.1	8e-83	LOB domain-containing protein 15
PB.24523	WRKY	AT3G56400.1	8e-43	WRKY DNA-binding protein 70
PB.24565	GRAS	AT1G50420.1	0	scarecrow-like 3
PB.24626	bHLH	AT1G27660.1	8e-18	bHLH family protein
PB.2467	SBP	AT1G53160.1	1e-49	squamosa promoter binding protein-like 4
PB.24697	GATA	AT5G66320.2	2e-62	GATA transcription factor 5
PB.24721	bHLH	AT4G34530.1	2e-63	cryptochrome-interacting basic-helix-loop-helix 1
PB.24736	bHLH	AT1G71200.1	1e-29	bHLH family protein
PB.24776	bZIP	AT4G34000.1	1e-121	abscisic acid responsive elements-binding factor 3
PB.24808	bHLH	AT3G19500.1	1e-56	bHLH family protein
PB.24936	FAR1	AT4G38180.1	0	FAR1-related sequence 5
PB.24953	TCP	AT5G23280.1	4e-97	TCP family protein
PB.24975	GRAS	AT3G49950.1	1e-125	GRAS family protein
PB.25011	Whirly	AT1G14410.1	1e-137	ssDNA-binding transcriptional regulator
PB.2502	NAC	AT4G27410.2	1e-135	NAC family protein
PB.25023	bHLH	AT1G68810.1	1e-99	bHLH family protein
PB.2503	NAC	AT3G15510.1	1e-136	NAC domain containing protein 2
PB.25059	TCP	AT1G69690.1	3e-58	TCP family protein
PB.25065	ZF-HD	AT1G69600.1	4e-76	zinc finger homeodomain 1
PB.25092	WRKY	AT1G13960.1	0	WRKY DNA-binding protein 4
PB.25106	WRKY	AT1G69310.2	2e-80	WRKY DNA-binding protein 57
PB.25132	SBP	AT1G69170.1	4e-62	SBP family protein
PB.25151	bHLH	AT1G69010.1	1e-114	BES1-interacting Myc-like protein 2
PB.25156	bHLH	AT1G68920.3	1e-133	bHLH family protein
PB.25190	WRKY	AT2G30590.1	1e-136	WRKY DNA-binding protein 21
PB.25230	CPP	AT3G22780.1	2e-63	Tesmin/TSO1-like CXC domain-containing protein
PB.25307	GeBP	AT5G28040.1	2e-95	DNA-binding storekeeper protein-related transcriptional regulator
PB.25421	bHLH	AT1G35460.1	1e-103	bHLH family protein
PB.2546	bHLH	AT3G20640.1	2e-88	bHLH family protein
PB.25474	NAC	AT1G54330.1	3e-40	NAC domain containing protein 20
PB.25528	NF-YB	AT4G14540.1	5e-71	nuclear factor Y, subunit B3
PB.25546	WRKY	AT4G26640.2	0	WRKY family protein
PB.2556	GRAS	AT5G48150.1	1e-175	GRAS family protein
PB.25611	GRAS	AT5G48150.1	1e-179	GRAS family protein
PB.25635	NAC	AT3G15510.1	1e-125	NAC domain containing protein 2
PB.2564	bHLH	AT5G54680.1	1e-114	bHLH family protein
PB.25670	bZIP	AT3G58120.1	7e-97	bZIP family protein
PB.25671	TCP	AT3G15030.2	1e-111	TCP family protein
PB.25718	WRKY	AT5G56270.1	1e-110	WRKY DNA-binding protein 2
PB.25737	HSF	AT5G16820.2	1e-131	heat shock factor 3
PB.25895	GATA	AT3G06740.1	2e-27	GATA transcription factor 15
PB.25998	HSF	AT2G26150.1	1e-128	heat shock transcription factor A2
PB.26038	NF-YA	AT1G17590.2	3e-40	nuclear factor Y, subunit A8
PB.26155	CPP	AT4G14770.1	3e-62	TESMIN/TSO1-like CXC 2
PB.26166	bHLH	AT5G57150.1	3e-98	bHLH family protein
PB.2619	WRKY	AT1G62300.1	1e-120	WRKY family protein
PB.26217	EIL	AT1G73730.1	1e-149	ETHYLENE-INSENSITIVE3-like 3
PB.26225	NF-YA	AT5G12840.1	2e-89	nuclear factor Y, subunit A1
PB.26237	GRAS	AT1G50420.1	0	scarecrow-like 3
PB.26271	E2F/DP	AT5G22220.2	1e-157	E2F transcription factor 1
PB.26277	bZIP	AT3G44460.1	8e-70	bZIP family protein
PB.26338	EIL	AT3G20770.1	0	EIL family protein
PB.26339	bZIP	AT3G56850.1	1e-57	ABA-responsive element binding protein 3
PB.26403	FAR1	AT2G43280.1	7e-31	FAR1 family protein
PB.26404	FAR1	AT3G07500.1	4e-61	FAR1 family protein
PB.26496	HSF	AT1G67970.1	8e-94	heat shock transcription factor A8
PB.2656	WRKY	AT4G26640.2	0	WRKY family protein
PB.2657	GRAS	AT5G48150.1	0	GRAS family protein
PB.2679	NF-YB	AT4G14540.1	3e-70	nuclear factor Y, subunit B3
PB.2717	LBD	AT1G31320.1	2e-46	LOB domain-containing protein 4
PB.2754	NF-YC	AT1G08970.3	5e-75	nuclear factor Y, subunit C9
PB.2770	SBP	AT1G20980.1	0	squamosa promoter binding protein-like 14
PB.2800	Nin-like	AT1G20640.2	0	Nin-like family protein
PB.2865	BBR-BPC	AT5G42520.1	1e-152	basic pentacysteine 6
PB.2880	bZIP	AT1G75390.1	3e-47	basic leucine-zipper 44
PB.2887	ZF-HD	AT1G75240.1	2e-73	homeobox protein 33
PB.29	Trihelix	AT3G24490.1	1e-96	Trihelix family protein
PB.2962	bHLH	AT5G65640.1	9e-73	beta HLH protein 93
PB.303	WRKY	AT4G31800.1	3e-78	WRKY DNA-binding protein 18
PB.304	WRKY	AT4G31800.1	5e-36	WRKY DNA-binding protein 18
PB.3069	NF-YA	AT5G12840.2	8e-45	nuclear factor Y, subunit A1
PB.3106	E2F/DP	AT2G36010.1	1e-176	E2F transcription factor 3
PB.3122	Trihelix	AT5G03680.1	1e-136	Trihelix family protein
PB.3150	FAR1	AT4G15090.1	0	FAR1 family protein
PB.3206	BBR-BPC	AT2G01930.1	1e-113	basic pentacysteine1
PB.3239	GRAS	AT2G01570.1	0	GRAS family protein
PB.3270	WRKY	AT5G13080.1	4e-55	WRKY DNA-binding protein 75
PB.3271	SBP	AT5G50670.1	1e-48	SBP family protein
PB.3277	SBP	AT5G43270.1	4e-90	squamosa promoter binding protein-like 2
PB.3335	Trihelix	AT1G13450.1	0	Trihelix family protein
PB.3438	Nin-like	AT4G35270.1	0	Nin-like family protein
PB.3441	bZIP	AT5G44080.1	4e-50	bZIP family protein
PB.3496	TCP	AT1G58100.1	8e-91	TCP family protein
PB.3532	bZIP	AT1G77920.1	1e-157	bZIP family protein
PB.3594	bZIP	AT5G06839.3	6e-57	bZIP family protein
PB.3599	bHLH	AT2G42280.1	1e-103	bHLH family protein
PB.3602	bHLH	AT3G57800.2	3e-87	bHLH family protein
PB.3622	Trihelix	AT1G21200.1	0	sequence-specific DNA binding transcription factors
PB.3623	Trihelix	AT1G76880.1	1e-149	Trihelix family protein
PB.3643	NF-YA	AT5G06510.2	4e-58	nuclear factor Y, subunit A10
PB.3672	NAC	AT5G22380.1	6e-71	NAC domain containing protein 90
PB.3702	Trihelix	AT5G03680.1	1e-103	Trihelix family protein
PB.3715	Trihelix	AT3G10040.1	6e-99	sequence-specific DNA binding transcription factors
PB.3740	E2F/DP	AT5G03415.1	1e-166	Transcription factor DP
PB.3768	NF-YB	AT2G37060.1	7e-89	nuclear factor Y, subunit B8
PB.379	bHLH	AT5G51780.1	2e-37	bHLH family protein
PB.386	NAC	AT1G12260.1	1e-136	NAC 007
PB.3868	bZIP	AT2G42380.2	5e-19	bZIP family protein
PB.3927	SBP	AT2G33810.1	6e-34	squamosa promoter binding protein-like 3
PB.3955	bZIP	AT4G35900.1	3e-70	bZIP family protein
PB.3981	NAC	AT2G18060.1	1e-135	vascular related NAC-domain protein 1
PB.4011	ZF-HD	AT2G18350.1	7e-26	homeobox protein 24
PB.4020	GRAS	AT5G66770.1	0	GRAS family protein
PB.4021	GRAS	AT5G66770.1	0	GRAS family protein
PB.4031	GRAS	AT4G36710.1	0	GRAS family protein
PB.4065	HSF	AT4G36990.1	1e-98	heat shock factor 4
PB.4082	WRKY	AT2G23320.1	1e-84	WRKY DNA-binding protein 15
PB.4113	GRAS	AT4G37650.1	0	GRAS family protein
PB.4153	bHLH	AT5G65640.1	4e-91	beta HLH protein 93
PB.4160	Dof	AT5G65590.1	4e-67	Dof family protein
PB.4206	ZF-HD	AT4G24660.1	1e-73	homeobox protein 22
PB.4286	HSF	AT5G16820.2	1e-162	heat shock factor 3
PB.4332	bHLH	AT3G21330.1	8e-81	bHLH family protein
PB.4404	Trihelix	AT1G76890.2	1e-104	Trihelix family protein
PB.4411	NAC	AT1G33060.1	1e-135	NAC 014
PB.4419	Nin-like	AT4G24020.1	0	NIN like protein 7
PB.4433	bHLH	AT2G31280.1	2e-47	conserved peptide upstream open reading frame 7
PB.4435	Dof	AT4G24060.1	1e-56	Dof family protein
PB.4448	NAC	AT2G46770.1	1e-117	NAC family protein
PB.4539	HSF	AT2G41690.1	4e-34	heat shock transcription factor B3
PB.454	WRKY	AT5G13080.1	6e-51	WRKY DNA-binding protein 75
PB.4561	FAR1	AT3G06250.1	1e-94	FAR1-related sequence 7
PB.4584	bHLH	AT5G61270.1	2e-42	phytochrome-interacting factor7
PB.4606	SBP	AT1G69170.1	2e-54	SBP family protein
PB.4687	NAC	AT1G12260.1	1e-125	NAC 007
PB.469	Trihelix	AT5G63420.1	0	Trihelix family protein
PB.4704	bHLH	AT3G26744.1	1e-131	bHLH family protein
PB.4731	Trihelix	AT5G63420.1	0	Trihelix family protein
PB.4817	GRAS	AT5G59450.1	0	GRAS family protein
PB.4818	GRAS	AT1G07530.1	0	SCARECROW-like 14
PB.4819	GRAS	AT1G07530.1	0	SCARECROW-like 14
PB.4842	Dof	AT3G55370.1	1e-58	OBF-binding protein 3
PB.4895	FAR1	AT2G27110.2	0	FAR1-related sequence 3
PB.49	CPP	AT4G29000.1	0	Tesmin/TSO1-like CXC domain-containing protein
PB.4901	EIL	AT3G20770.1	0	EIL family protein
PB.4921	GATA	AT1G08010.2	3e-61	GATA transcription factor 11
PB.4984	WRKY	AT2G38470.1	1e-123	WRKY DNA-binding protein 33
PB.4996	LBD	AT2G40470.1	5e-78	LOB domain-containing protein 15
PB.5066	HSF	AT4G11660.1	1e-103	HSF family protein
PB.5076	GRAS	AT1G63100.1	3e-90	GRAS family protein
PB.512	NF-YB	AT5G23090.2	2e-94	nuclear factor Y, subunit B13
PB.5127	NAC	AT1G12260.1	1e-161	NAC 007
PB.5137	GRAS	AT4G00150.1	1e-116	GRAS family protein
PB.5175	GATA	AT4G17570.3	1e-154	GATA transcription factor 26
PB.5201	NAC	AT4G17980.1	1e-40	NAC domain containing protein 71
PB.5210	bHLH	AT4G17880.1	0	bHLH family protein
PB.5224	HSF	AT1G32330.1	1e-170	heat shock transcription factor A1D
PB.5239	bZIP	AT2G35530.1	1e-170	basic region/leucine zipper transcription factor 16
PB.529	Dof	AT5G60850.1	5e-64	OBF binding protein 4
PB.53	bHLH	AT4G29100.1	7e-94	bHLH family protein
PB.5349	Dof	AT2G28510.1	8e-51	Dof family protein
PB.5350	LBD	AT2G28500.1	2e-75	LOB domain-containing protein 11
PB.5351	LBD	AT2G28500.1	2e-75	LOB domain-containing protein 11
PB.5367	SRS	AT5G12330.4	1e-111	Lateral root primordium (LRP) protein-related
PB.5491	WRKY	AT4G26640.2	0	WRKY family protein
PB.5502	WRKY	AT5G56270.1	0	WRKY DNA-binding protein 2
PB.5513	bHLH	AT2G42280.1	1e-54	bHLH family protein
PB.556	NAC	AT3G17730.1	1e-121	NAC domain containing protein 57
PB.5592	SBP	AT3G60030.1	0	squamosa promoter-binding protein-like 12
PB.5602	NAC	AT1G65910.1	1e-125	NAC domain containing protein 28
PB.5706	GRAS	AT5G41920.1	0	GRAS family protein
PB.5735	NF-YA	AT3G20910.1	1e-39	nuclear factor Y, subunit A9
PB.5793	bHLH	AT4G02590.2	1e-140	bHLH family protein
PB.5796	bZIP	AT3G54620.1	1e-64	basic leucine zipper 25
PB.6069	E2F/DP	AT3G48160.1	9e-81	DP-E2F-like 1
PB.610	TCP	AT5G60970.1	8e-51	TEOSINTE BRANCHED 1, cycloidea and PCF transcription factor 5
PB.6127	Dof	AT3G61850.2	3e-53	Dof family protein
PB.6174	NAC	AT2G46770.1	1e-118	NAC family protein
PB.6191	Nin-like	AT4G24020.1	0	NIN like protein 7
PB.6209	WRKY	AT4G11070.1	2e-75	WRKY family protein
PB.6279	WRKY	AT2G47260.1	4e-65	WRKY DNA-binding protein 23
PB.6304	NAC	AT4G01550.1	6e-39	NAC domain containing protein 69
PB.6310	bHLH	AT4G00870.1	5e-79	bHLH family protein
PB.6321	LBD	AT1G07900.1	7e-43	LOB domain-containing protein 1
PB.6331	bZIP	AT2G46270.1	1e-128	G-box binding factor 3
PB.6377	BES1	AT2G45880.1	0	beta-amylase 7
PB.6392	WRKY	AT4G01250.1	5e-94	WRKY family protein
PB.6399	LBD	AT2G45420.1	1e-89	LOB domain-containing protein 18
PB.6443	WRKY	AT2G44745.1	2e-68	WRKY family protein
PB.6446	Trihelix	AT2G44730.1	1e-104	Trihelix family protein
PB.6491	NF-YA	AT5G12840.2	1e-52	nuclear factor Y, subunit A1
PB.6513	Trihelix	AT2G38250.1	5e-42	Trihelix family protein
PB.6576	bZIP	AT2G35530.1	1e-174	basic region/leucine zipper transcription factor 16
PB.6601	bHLH	AT1G32640.1	0	bHLH family protein
PB.6663	GATA	AT4G17570.3	1e-163	GATA transcription factor 26
PB.6708	WRKY	AT2G30590.1	9e-54	WRKY DNA-binding protein 21
PB.6715	GRAS	AT4G00150.1	1e-105	GRAS family protein
PB.6760	TCP	AT5G51910.2	3e-63	TCP family protein
PB.6771	HSF	AT4G11660.1	1e-107	HSF family protein
PB.6777	NF-YC	AT1G54830.3	7e-34	nuclear factor Y, subunit C3
PB.6793	bHLH	AT5G41315.1	0	bHLH family protein
PB.6817	bHLH	AT5G41315.1	1e-100	bHLH family protein
PB.6834	bZIP	AT4G02640.1	4e-46	bZIP family protein
PB.6838	bHLH	AT4G02590.2	1e-137	bHLH family protein
PB.6844	WRKY	AT3G04670.1	1e-106	WRKY DNA-binding protein 39
PB.6845	WRKY	AT3G04670.1	2e-96	WRKY DNA-binding protein 39
PB.6859	NAC	AT4G28530.1	2e-79	NAC domain containing protein 74
PB.6900	FAR1	AT2G27110.2	0	FAR1-related sequence 3
PB.6904	EIL	AT3G20770.1	0	EIL family protein
PB.691	bHLH	AT5G37800.1	2e-69	RHD SIX-LIKE 1
PB.6927	GATA	AT1G08010.2	1e-66	GATA transcription factor 11
PB.7024	NF-YC	AT1G08970.3	2e-92	nuclear factor Y, subunit C9
PB.7029	bHLH	AT1G72210.1	2e-75	bHLH family protein
PB.7062	WRKY	AT5G28650.1	1e-106	WRKY DNA-binding protein 74
PB.709	GRAS	AT2G01570.1	0	GRAS family protein
PB.7137	HSF	AT5G16820.2	1e-166	heat shock factor 3
PB.7210	Whirly	AT1G71260.1	1e-90	WHIRLY 2
PB.7241	NAC	AT2G43000.1	2e-85	NAC domain containing protein 42
PB.7268	bZIP	AT5G11260.1	1e-64	bZIP family protein
PB.7482	bHLH	AT1G05710.3	8e-58	bHLH family protein
PB.7488	Nin-like	AT2G43500.1	0	Nin-like family protein
PB.7493	GRAS	AT1G64530.1	2e-20	Nin-like family protein
PB.7494	GRAS	AT1G14920.1	3e-34	GRAS family protein
PB.7501	bZIP	AT1G06070.1	1e-153	bZIP family protein
PB.7507	FAR1	AT3G59470.2	1e-101	FAR1 family protein
PB.7538	bHLH	AT3G07340.1	6e-96	bHLH family protein
PB.7557	HSF	AT4G13980.1	1e-171	HSF family protein
PB.7639	NF-YC	AT1G08970.3	2e-86	nuclear factor Y, subunit C9
PB.7675	CPP	AT4G14770.1	1e-179	TESMIN/TSO1-like CXC 2
PB.7765	SBP	AT5G18830.2	0	squamosa promoter binding protein-like 7
PB.7818	GATA	AT3G06740.1	7e-51	GATA transcription factor 15
PB.7821	CAMTA	AT4G16150.1	0	calmodulin binding;transcription regulators
PB.7826	GRAS	AT3G03450.1	1e-57	RGA-like 2
PB.7838	WRKY	AT5G49520.1	2e-59	WRKY DNA-binding protein 48
PB.7865	SBP	AT3G60030.1	1e-140	squamosa promoter-binding protein-like 12
PB.7894	GRAS	AT2G01570.1	8e-26	GRAS family protein
PB.7902	NAC	AT1G34190.1	1e-151	NAC domain containing protein 17
PB.7921	bZIP	AT5G44080.1	2e-85	bZIP family protein
PB.7926	Trihelix	AT1G21200.1	0	sequence-specific DNA binding transcription factors
PB.7930	bZIP	AT1G43700.1	1e-80	VIRE2-interacting protein 1
PB.7963	GRAS	AT1G21450.1	0	SCARECROW-like 1
PB.7997	NAC	AT1G01720.1	1e-144	NAC family protein
PB.8024	bZIP	AT1G77920.1	1e-153	bZIP family protein
PB.8046	GATA	AT4G24470.2	3e-82	GATA-type zinc finger protein with TIFY domain
PB.807	bHLH	AT3G07340.1	1e-125	bHLH family protein
PB.8076	HSF	AT1G46264.1	1e-73	heat shock transcription factor B4
PB.8078	bZIP	AT1G45249.1	1e-128	abscisic acid responsive elements-binding factor 2
PB.8096	Dof	AT3G50410.1	2e-39	OBF binding protein 1
PB.8102	BES1	AT1G75080.2	1e-145	BES1 family protein
PB.8126	bZIP	AT4G38900.3	1e-130	bZIP family protein
PB.8235	Nin-like	AT2G43500.1	0	Nin-like family protein
PB.8241	FAR1	AT3G59470.2	3e-68	FAR1 family protein
PB.8253	FAR1	AT2G43280.1	1e-115	FAR1 family protein
PB.8259	FAR1	AT5G28530.1	0	FAR1-related sequence 10
PB.8297	FAR1	AT3G22170.2	0	far-red elongated hypocotyls 3
PB.8355	NAC	AT1G26870.1	3e-58	NAC family protein
PB.8358	ZF-HD	AT1G69600.1	8e-78	zinc finger homeodomain 1
PB.8365	NAC	AT1G69490.1	1e-111	NAC-like, activated by AP3/PI
PB.8408	bHLH	AT1G68920.3	1e-126	bHLH family protein
PB.8411	bZIP	AT1G13600.1	9e-48	basic leucine-zipper 58
PB.8447	BBR-BPC	AT2G01930.1	1e-100	basic pentacysteine1
PB.850	Dof	AT2G28810.2	2e-55	Dof family protein
PB.8517	WRKY	AT4G18170.1	5e-18	WRKY DNA-binding protein 28
PB.8520	SBP	AT5G50670.1	1e-52	SBP family protein
PB.8530	SBP	AT5G43270.1	1e-90	squamosa promoter binding protein-like 2
PB.8546	NF-YC	AT5G43250.1	5e-48	nuclear factor Y, subunit C13
PB.864	GRAS	AT1G07530.1	0	SCARECROW-like 14
PB.865	GRAS	AT1G07530.1	0	SCARECROW-like 14
PB.8697	bHLH	AT1G59640.1	5e-96	BIG PETAL P
PB.8714	LBD	AT1G68510.1	2e-83	LOB domain-containing protein 42
PB.8747	NAC	AT5G13180.1	1e-100	NAC domain containing protein 83
PB.8749	NAC	AT5G13180.1	1e-101	NAC domain containing protein 83
PB.8776	VOZ	AT1G28520.2	1e-180	vascular plant one zinc finger protein
PB.8874	TCP	AT5G23280.1	3e-97	TCP family protein
PB.8935	CAMTA	AT5G64220.2	0	Calmodulin-binding transcription activator protein with CG-1 and Ankyrin domains
PB.8967	GATA	AT3G21175.1	1e-58	ZIM-like 1
PB.9014	LBD	AT3G49940.1	1e-62	LOB domain-containing protein 38
PB.9058	bZIP	AT4G34000.1	1e-121	abscisic acid responsive elements-binding factor 3
PB.9084	bZIP	AT1G58110.1	1e-117	bZIP family protein
PB.911	GeBP	AT1G61730.1	4e-11	DNA-binding storekeeper protein-related transcriptional regulator
PB.9119	bZIP	AT4G34590.1	3e-50	G-box binding factor 6
PB.9136	GATA	AT5G66320.2	1e-62	GATA transcription factor 5
PB.9146	bZIP	AT4G38900.3	0	bZIP family protein
PB.9162	bHLH	AT3G19860.1	5e-95	bHLH family protein
PB.9179	bZIP	AT2G16770.1	1e-117	bZIP family protein
PB.9202	NAC	AT2G17040.1	1e-121	NAC domain containing protein 36
PB.9213	Nin-like	AT4G35270.1	0	Nin-like family protein
PB.9218	bZIP	AT5G44080.1	8e-47	bZIP family protein
PB.9312	NAC	AT1G69490.1	3e-58	NAC-like, activated by AP3/PI
PB.9351	TCP	AT3G02150.2	3e-49	plastid transcription factor 1
PB.9381	WRKY	AT1G13960.1	7e-85	WRKY DNA-binding protein 4
PB.9403	ZF-HD	AT3G28920.1	2e-81	homeobox protein 34
PB.9450	WRKY	AT5G15130.1	8e-81	WRKY DNA-binding protein 72
PB.946	bZIP	AT1G08320.2	0	bZIP family protein
PB.9530	FAR1	AT4G38180.1	1e-98	FAR1-related sequence 5
PB.9574	TCP	AT3G27010.1	6e-83	TCP family protein
PB.9598	FAR1	AT4G38180.1	1e-111	FAR1-related sequence 5
PB.960	E2F/DP	AT5G22220.2	1e-176	E2F transcription factor 1
PB.9620	GRAS	AT5G52510.1	0	SCARECROW-like 8
PB.9646	GATA	AT3G24050.1	7e-47	GATA transcription factor 1
PB.9673	NF-X1	AT1G10170.1	0	NF-X-like 1
PB.9686	LBD	AT1G68510.1	6e-69	LOB domain-containing protein 42
PB.9719	SBP	AT3G57920.1	6e-53	squamosa promoter binding protein-like 15
PB.979	YABBY	AT1G08465.1	5e-82	YABBY family protein
PB.9796	bZIP	AT5G49450.1	4e-24	basic leucine-zipper 1
PB.9839	HSF	AT5G62020.1	3e-32	heat shock transcription factor B2A
PB.99	HSF	AT2G26150.1	6e-85	heat shock transcription factor A2
PB.992	Dof	AT2G28510.1	2e-50	Dof family protein
PB.9939	FAR1	AT1G80010.1	0	FAR1-related sequence 8
cogentPB.1092	HSF	AT2G26150.1	9e-42	heat shock transcription factor A2
cogentPB.1094	HSF	AT2G26150.1	7e-28	heat shock transcription factor A2
cogentPB.1137	BES1	AT2G45880.1	4e-34	beta-amylase 7
cogentPB.1161	bZIP	AT4G38900.3	0	bZIP family protein
cogentPB.1162	bZIP	AT4G38900.3	1e-167	bZIP family protein
cogentPB.1163	bZIP	AT4G38900.3	0	bZIP family protein
cogentPB.1183	bHLH	AT5G08130.2	1e-54	bHLH family protein
cogentPB.1191	NAC	AT1G34190.1	1e-118	NAC domain containing protein 17
cogentPB.1192	NAC	AT1G34190.1	1e-136	NAC domain containing protein 17
cogentPB.1234	HSF	AT4G18880.1	1e-130	heat shock transcription factor A4A
cogentPB.1326	HRT-like	AT5G56780.1	1e-10	effector of transcription2
cogentPB.1327	HRT-like	AT4G26170.1	5e-05
cogentPB.1328	HRT-like	AT5G56780.1	3e-68	effector of transcription2
cogentPB.1330	HRT-like	AT5G56780.1	3e-68	effector of transcription2
cogentPB.1331	HRT-like	AT5G56780.1	2e-56	effector of transcription2
cogentPB.1332	HRT-like	AT5G56780.1	3e-68	effector of transcription2
cogentPB.1333	HRT-like	AT5G56780.1	2e-28	effector of transcription2
cogentPB.1428	Trihelix	AT1G33240.1	1e-61	GT-2-like 1
cogentPB.1624	bHLH	AT4G16430.1	1e-146	bHLH family protein
cogentPB.1655	CAMTA	AT4G16150.1	0	calmodulin binding;transcription regulators
cogentPB.1734	GRAS	AT1G50600.1	1e-144	scarecrow-like 5
cogentPB.1735	GRAS	AT1G50600.1	0	scarecrow-like 5
cogentPB.1866	HSF	AT4G36990.1	1e-98	heat shock factor 4
cogentPB.2034	NF-YC	AT1G08970.3	2e-86	nuclear factor Y, subunit C9
cogentPB.2047	bHLH	AT3G19860.1	3e-93	bHLH family protein
cogentPB.2229	bZIP	AT3G12250.1	0	TGACG motif-binding factor 6
cogentPB.2263	EIL	AT1G73730.1	4e-94	ETHYLENE-INSENSITIVE3-like 3
cogentPB.2361	bHLH	AT5G65640.1	1e-79	beta HLH protein 93
cogentPB.2724	NF-YB	AT2G37060.1	3e-71	nuclear factor Y, subunit B8
cogentPB.2726	bZIP	AT1G43700.1	2e-75	VIRE2-interacting protein 1
cogentPB.2771	bHLH	AT5G62610.1	2e-92	bHLH family protein
cogentPB.3021	NAC	AT4G27410.3	4e-28	NAC family protein
cogentPB.3677	bZIP	AT3G56850.1	9e-53	ABA-responsive element binding protein 3
cogentPB.370	SBP	AT3G60030.1	0	squamosa promoter-binding protein-like 12
cogentPB.371	SBP	AT3G60030.1	2e-91	squamosa promoter-binding protein-like 12
cogentPB.373	SBP	AT3G60030.1	1e-169	squamosa promoter-binding protein-like 12
cogentPB.375	SBP	AT3G60030.1	1e-137	squamosa promoter-binding protein-like 12
cogentPB.377	SBP	AT3G60030.1	0	squamosa promoter-binding protein-like 12
cogentPB.4052	WRKY	AT4G23810.1	7e-30	WRKY family protein
cogentPB.437	SBP	AT5G18830.2	0	squamosa promoter binding protein-like 7
cogentPB.439	SBP	AT5G18830.2	5e-85	squamosa promoter binding protein-like 7
cogentPB.4492	FAR1	AT5G28530.1	0	FAR1-related sequence 10
cogentPB.476	FAR1	AT1G10240.1	1e-124	FAR1-related sequence 11
cogentPB.5219	WRKY	AT2G30590.1	1e-51	WRKY DNA-binding protein 21
cogentPB.5221	WRKY	AT2G30590.1	1e-51	WRKY DNA-binding protein 21
cogentPB.723	CAMTA	AT1G67310.1	7e-70	Calmodulin-binding transcription activator protein with CG-1 and Ankyrin domains
cogentPB.724	CAMTA	AT1G67310.1	1e-64	Calmodulin-binding transcription activator protein with CG-1 and Ankyrin domains
cogentPB.816	TCP	AT3G15030.2	2e-88	TCP family protein
cogentPB.824	WRKY	AT2G37260.1	3e-40	WRKY family protein
cogentPB.933	bZIP	AT1G42990.1	3e-13	basic region/leucine zipper motif 60
cogentPB.934	bZIP	AT1G42990.1	4e-15	basic region/leucine zipper motif 60
PB.10083	ARF	AT5G60450.1	0	auxin response factor 4
PB.10428	ARF	AT4G30080.1	0	auxin response factor 16
PB.11442	ARF	AT4G23980.1	0	auxin response factor 9
PB.11579	ARF	AT5G62000.3	0	auxin response factor 2
PB.1166	ARF	AT3G61830.1	0	auxin response factor 18
PB.12077	ARF	AT3G61830.1	0	auxin response factor 18
PB.12254	ARF	AT1G59750.2	1e-154	auxin response factor 1
PB.134	ARF	AT1G19220.1	0	auxin response factor 19
PB.14346	ARF	AT5G37020.1	0	auxin response factor 8
PB.14642	ARF	AT5G37020.1	0	auxin response factor 8
PB.14829	ARF	AT2G46530.2	1e-174	auxin response factor 11
PB.1529	ARF	AT5G37020.1	0	auxin response factor 8
PB.15448	ARF	AT5G62000.3	0	auxin response factor 2
PB.16456	ARF	AT5G20730.2	0	ARF family protein
PB.16800	ARF	AT5G60450.1	0	auxin response factor 4
PB.17032	ARF	AT2G28350.1	0	auxin response factor 10
PB.17405	ARF	AT1G30330.2	0	auxin response factor 6
PB.17494	ARF	AT2G33860.1	0	ARF family protein
PB.17759	ARF	AT1G19850.1	0	ARF family protein
PB.18112	ARF	AT1G77850.1	0	auxin response factor 17
PB.19779	ARF	AT1G77850.1	0	auxin response factor 17
PB.20097	ARF	AT1G19220.1	0	auxin response factor 19
PB.20545	ARF	AT2G33860.1	0	ARF family protein
PB.21594	ARF	AT5G37020.1	0	auxin response factor 8
PB.22867	ARF	AT4G30080.1	0	auxin response factor 16
PB.23199	ARF	AT4G30080.1	0	auxin response factor 16
PB.23226	ARF	AT1G19220.1	0	auxin response factor 19
PB.26346	ARF	AT4G30080.1	0	auxin response factor 16
PB.435	ARF	AT5G62000.3	0	auxin response factor 2
PB.4450	ARF	AT4G23980.1	0	auxin response factor 9
PB.4920	ARF	AT2G28350.1	0	auxin response factor 10
PB.9342	ARF	AT5G37020.1	0	auxin response factor 8
cogentPB.1247	ARF	AT1G19220.1	0	auxin response factor 19
cogentPB.638	ARF	AT3G61830.1	0	auxin response factor 18
cogentPB.639	ARF	AT4G23980.1	0	auxin response factor 9
PB.1136	B3	AT2G46870.1	5e-89	B3 family protein
PB.1137	B3	AT2G46870.1	5e-89	B3 family protein
PB.12116	B3	AT1G01030.1	4e-83	B3 family protein
PB.12853	B3	AT3G19184.1	4e-35	B3 family protein
PB.1391	B3	AT3G24650.1	0	B3 family protein
PB.14471	B3	AT3G18990.1	5e-29	B3 family protein
PB.14473	B3	AT3G18990.1	9e-25	B3 family protein
PB.14862	B3	AT2G46870.1	3e-77	B3 family protein
PB.15858	B3	AT2G46870.1	5e-77	B3 family protein
PB.17551	B3	AT4G32010.1	1e-165	HSI2-like 1
PB.17845	B3	AT4G33280.1	5e-80	B3 family protein
PB.2002	B3	AT3G26790.1	2e-75	B3 family protein
PB.2070	B3	AT3G18990.1	1e-157	B3 family protein
PB.2079	B3	AT3G19184.1	4e-43	B3 family protein
PB.21385	B3	AT2G30470.1	1e-179	high-level expression of sugar-inducible gene 2
PB.21463	B3	AT2G33860.1	1e-107	ARF family protein
PB.22033	B3	AT4G01500.1	2e-07	B3 family protein
PB.22143	B3	AT4G32010.1	0	HSI2-like 1
PB.24260	B3	AT3G18990.1	1e-150	B3 family protein
PB.24261	B3	AT3G18990.1	3e-81	B3 family protein
PB.24746	B3	AT3G18990.1	2e-79	B3 family protein
PB.24747	B3	AT3G18990.1	4e-82	B3 family protein
PB.24748	B3	AT3G18990.1	1e-159	B3 family protein
PB.2520	B3	AT2G30470.1	2e-37	high-level expression of sugar-inducible gene 2
PB.2909	B3	AT4G33280.1	3e-84	B3 family protein
PB.2918	B3	AT5G42700.1	6e-82	B3 family protein
PB.327	B3	AT4G31640.1	4e-36	B3 family protein
PB.4412	B3	AT2G46870.1	5e-75	B3 family protein
PB.4413	B3	AT2G46870.1	6e-76	B3 family protein
PB.5006	B3	AT2G30470.1	0	high-level expression of sugar-inducible gene 2
PB.6165	B3	AT2G46870.1	3e-75	B3 family protein
PB.7432	B3	AT4G32010.1	0	HSI2-like 1
PB.8097	B3	AT4G33280.1	4e-21	B3 family protein
PB.9064	B3	AT3G19184.1	2e-38	B3 family protein
PB.9081	B3	AT3G18990.1	1e-156	B3 family protein
cogentPB.1246	B3	AT1G19220.1	3e-65	auxin response factor 19
cogentPB.2156	B3	AT5G42700.1	5e-13	B3 family protein
PB.12880	AP2	AT4G36920.1	1e-140	AP2 family protein
PB.12952	AP2	AT4G37750.1	1e-144	AP2 family protein
PB.14514	AP2	AT4G36920.1	1e-129	AP2 family protein
PB.14571	AP2	AT4G37750.1	1e-180	AP2 family protein
PB.16998	AP2	AT2G28550.3	1e-143	related to AP2.7
PB.17156	AP2	AT1G16060.1	1e-130	ARIA-interacting double AP2 domain protein
PB.19648	AP2	AT4G37750.1	1e-165	AP2 family protein
PB.22000	AP2	AT4G36920.1	1e-124	AP2 family protein
PB.22021	AP2	AT5G10510.2	1e-179	AINTEGUMENTA-like 6
PB.22772	AP2	AT3G54320.3	1e-126	AP2 family protein
PB.3769	AP2	AT2G28550.3	1e-108	related to AP2.7
PB.4075	AP2	AT4G36920.1	1e-131	AP2 family protein
PB.4162	AP2	AT5G10510.2	0	AINTEGUMENTA-like 6
PB.4892	AP2	AT2G28550.3	1e-137	related to AP2.7
PB.5268	AP2	AT2G28550.3	1e-134	related to AP2.7
PB.5963	AP2	AT5G57390.1	1e-166	AINTEGUMENTA-like 5
PB.4538	AP2	AT2G41710.1	1e-173	AP2 family protein
PB.22885	AP2	AT2G28550.1	1e-97	related to AP2.7
PB.10748	ERF	AT1G64380.1	1e-66	ERF family protein
PB.10750	ERF	AT4G23750.1	1e-65	cytokinin response factor 2
PB.10799	ERF	AT4G17500.1	2e-74	ethylene responsive element binding factor 1
PB.11143	ERF	AT3G16770.1	1e-58	ethylene-responsive element binding protein
PB.11318	ERF	AT5G51990.1	7e-77	C-repeat-binding factor 4
PB.11319	ERF	AT5G52020.1	5e-47	ERF family protein
PB.11587	ERF	AT4G17500.1	7e-63	ethylene responsive element binding factor 1
PB.11588	ERF	AT5G07580.1	3e-50	ERF family protein
PB.1186	ERF	AT2G46310.1	6e-55	cytokinin response factor 5
PB.12076	ERF	AT1G01250.1	3e-62	ERF family protein
PB.13176	ERF	AT5G19790.1	5e-49	related to AP2 11
PB.13307	ERF	AT3G23240.1	3e-64	ethylene response factor 1
PB.1333	ERF	AT3G23230.1	1e-45	ERF family protein
PB.13547	ERF	AT3G20310.1	1e-57	ethylene response factor 7
PB.14134	ERF	AT4G34410.1	7e-38	redox responsive transcription factor 1
PB.1419	ERF	AT4G13040.1	1e-49	ERF family protein
PB.14515	ERF	AT2G23340.1	3e-65	DREB and EAR motif protein 3
PB.14712	ERF	AT2G44940.1	7e-65	ERF family protein
PB.14716	ERF	AT2G44840.1	2e-52	ethylene-responsive element binding factor 13
PB.14827	ERF	AT1G01250.1	1e-61	ERF family protein
PB.15236	ERF	AT1G68550.1	3e-53	ERF family protein
PB.153	ERF	AT1G19210.1	3e-55	ERF family protein
PB.15451	ERF	AT5G61890.1	1e-61	ERF family protein
PB.15476	ERF	AT4G17500.1	5e-53	ethylene responsive element binding factor 1
PB.15477	ERF	AT5G51190.1	2e-57	ERF family protein
PB.15630	ERF	AT4G17500.1	4e-36	ethylene responsive element binding factor 1
PB.15631	ERF	AT5G47230.1	3e-74	ethylene responsive element binding factor 5
PB.15632	ERF	AT5G47230.1	6e-64	ethylene responsive element binding factor 5
PB.15717	ERF	AT2G36450.1	4e-32	ERF family protein
PB.15787	ERF	AT4G23750.1	7e-66	cytokinin response factor 2
PB.15944	ERF	AT4G27950.1	1e-76	cytokinin response factor 4
PB.16023	ERF	AT5G51990.1	3e-71	C-repeat-binding factor 4
PB.16305	ERF	AT1G15360.1	9e-77	ERF family protein
PB.16455	ERF	AT1G19210.1	1e-37	ERF family protein
PB.16560	ERF	AT5G11590.1	6e-77	ERF family protein
PB.1710	ERF	AT4G13040.1	2e-49	ERF family protein
PB.17359	ERF	AT1G53910.3	5e-81	related to AP2 12
PB.17490	ERF	AT4G17500.1	5e-17	ethylene responsive element binding factor 1
PB.17898	ERF	AT1G46768.1	8e-54	related to AP2 1
PB.18136	ERF	AT1G21910.1	2e-49	ERF family protein
PB.18326	ERF	AT1G75490.1	3e-56	ERF family protein
PB.1849	ERF	AT3G23230.1	3e-39	ERF family protein
PB.1850	ERF	AT3G23240.1	2e-40	ethylene response factor 1
PB.18890	ERF	AT1G71130.1	1e-38	ERF family protein
PB.18979	ERF	AT3G15210.1	3e-46	ethylene responsive element binding factor 4
PB.19367	ERF	AT1G50640.1	2e-51	ethylene responsive element binding factor 3
PB.19594	ERF	AT2G23340.1	6e-52	DREB and EAR motif protein 3
PB.19760	ERF	AT1G78080.1	1e-106	related to AP2 4
PB.20095	ERF	AT1G19210.1	9e-62	ERF family protein
PB.20207	ERF	AT5G11590.1	6e-75	ERF family protein
PB.20536	ERF	AT5G44210.1	6e-39	erf domain protein 9
PB.20540	ERF	AT5G47220.1	9e-41	ethylene responsive element binding factor 2
PB.20987	ERF	AT5G25190.1	4e-76	ERF family protein
PB.21068	ERF	AT1G53910.3	2e-83	related to AP2 12
PB.21221	ERF	AT3G15210.1	8e-39	ethylene responsive element binding factor 4
PB.21450	ERF	AT1G28360.1	1e-50	ERF domain protein 12
PB.21451	ERF	AT5G44210.1	1e-42	erf domain protein 9
PB.2152	ERF	AT2G20880.1	3e-59	ERF family protein
PB.21648	ERF	AT1G53910.3	1e-93	related to AP2 12
PB.22347	ERF	AT4G13620.1	9e-62	ERF family protein
PB.22449	ERF	AT3G23240.1	4e-79	ethylene response factor 1
PB.22579	ERF	AT3G16770.1	5e-66	ethylene-responsive element binding protein
PB.23252	ERF	AT4G37750.1	1e-66	AP2 family protein
PB.24083	ERF	AT5G13330.1	2e-48	related to AP2 6l
PB.2461	ERF	AT3G15210.1	9e-43	ethylene responsive element binding factor 4
PB.24770	ERF	AT4G34410.1	6e-43	redox responsive transcription factor 1
PB.25001	ERF	AT1G68550.1	1e-48	ERF family protein
PB.25652	ERF	AT3G15210.1	7e-40	ethylene responsive element binding factor 4
PB.25758	ERF	AT3G23240.1	1e-72	ethylene response factor 1
PB.2629	ERF	AT1G50640.1	4e-54	ethylene responsive element binding factor 3
PB.2939	ERF	AT1G46768.1	1e-45	related to AP2 1
PB.344	ERF	AT1G15360.1	8e-78	ERF family protein
PB.397	ERF	AT2G44940.1	1e-44	ERF family protein
PB.405	ERF	AT5G07580.1	1e-43	ERF family protein
PB.406	ERF	AT5G51190.1	1e-65	ERF family protein
PB.407	ERF	AT4G17500.1	2e-64	ethylene responsive element binding factor 1
PB.4077	ERF	AT2G23340.1	4e-64	DREB and EAR motif protein 3
PB.4170	ERF	AT4G39780.1	9e-88	ERF family protein
PB.4250	ERF	AT5G64750.1	1e-38	ERF family protein
PB.4675	ERF	AT5G51190.1	9e-55	ERF family protein
PB.5158	ERF	AT2G35700.1	2e-55	ERF family protein
PB.5165	ERF	AT5G47230.1	3e-65	ethylene responsive element binding factor 5
PB.5485	ERF	AT3G20310.1	3e-50	ethylene response factor 7
PB.5625	ERF	AT2G47520.1	1e-40	ERF family protein
PB.6216	ERF	AT4G23750.1	9e-73	cytokinin response factor 2
PB.6264	ERF	AT3G16770.1	7e-42	ethylene-responsive element binding protein
PB.63	ERF	AT5G11590.1	2e-67	ERF family protein
PB.6677	ERF	AT4G17500.1	3e-90	ethylene responsive element binding factor 1
PB.6678	ERF	AT5G47230.1	2e-67	ethylene responsive element binding factor 5
PB.6854	ERF	AT3G23240.1	7e-60	ethylene response factor 1
PB.7345	ERF	AT1G19210.1	6e-58	ERF family protein
PB.7709	ERF	AT3G23240.1	2e-78	ethylene response factor 1
PB.8028	ERF	AT1G78080.1	2e-95	related to AP2 4
PB.8119	ERF	AT1G75490.1	8e-49	ERF family protein
PB.818	ERF	AT4G13040.1	2e-48	ERF family protein
PB.8330	ERF	AT1G13260.1	5e-66	related to ABI3/VP1 1
PB.8766	ERF	AT5G13330.1	6e-57	related to AP2 6l
PB.8791	ERF	AT5G44210.1	4e-60	erf domain protein 9
PB.9061	ERF	AT4G34410.1	8e-36	redox responsive transcription factor 1
cogentPB.2937	ERF	AT1G50640.1	2e-47	ethylene responsive element binding factor 3
cogentPB.3258	ERF	AT1G19210.1	7e-56	ERF family protein
cogentPB.4483	ERF	AT1G68550.1	7e-45	ERF family protein
PB.10912	DBB	AT2G31380.1	4e-66	salt tolerance homologue
PB.12747	DBB	AT4G38960.1	1e-71	DBB family protein
PB.13631	DBB	AT1G78600.1	2e-75	light-regulated zinc finger protein 1
PB.1428	DBB	AT5G48250.1	1e-89	B-box type zinc finger protein with CCT domain
PB.14411	DBB	AT4G38960.1	7e-78	DBB family protein
PB.17765	DBB	AT1G75540.1	1e-96	salt tolerance homolog2
PB.19487	DBB	AT1G75540.1	1e-59	salt tolerance homolog2
PB.2336	DBB	AT1G78600.1	1e-103	light-regulated zinc finger protein 1
PB.24692	DBB	AT4G38960.1	8e-84	DBB family protein
PB.3986	DBB	AT4G38960.1	4e-75	DBB family protein
PB.4620	DBB	AT3G02380.1	2e-46	CONSTANS-like 2
cogentPB.1513	DBB	AT4G38960.1	7e-78	DBB family protein
cogentPB.1514	DBB	AT4G38960.1	5e-58	DBB family protein
PB.12499	CO-like	AT3G07650.2	1e-147	CONSTANS-like 9
PB.14003	CO-like	AT2G47890.1	1e-101	B-box type zinc finger protein with CCT domain
PB.14383	CO-like	AT3G02380.1	1e-156	CONSTANS-like 2
PB.1661	CO-like	AT3G07650.2	1e-145	CONSTANS-like 9
PB.16688	CO-like	AT5G24930.1	1e-148	CONSTANS-like 4
PB.21136	CO-like	AT5G24930.1	1e-148	CONSTANS-like 4
PB.2182	CO-like	AT2G33500.2	1e-116	B-box type zinc finger protein with CCT domain
PB.26188	CO-like	AT5G57660.1	4e-60	CONSTANS-like 5
PB.3521	CO-like	AT1G25440.1	1e-108	B-box type zinc finger protein with CCT domain
PB.5470	CO-like	AT5G57660.1	1e-103	CONSTANS-like 5
PB.5691	CO-like	AT3G07650.2	1e-149	CONSTANS-like 9
PB.5986	CO-like	AT5G57660.1	1e-128	CONSTANS-like 5
PB.6062	CO-like	AT1G25440.1	7e-95	B-box type zinc finger protein with CCT domain
PB.785	CO-like	AT3G07650.2	1e-142	CONSTANS-like 9
PB.11140	ARR-B	AT3G16857.2	0	response regulator 1
PB.15601	ARR-B	AT4G18020.3	1e-147	ARR-B family protein
PB.16588	ARR-B	AT2G25180.1	1e-125	response regulator 12
PB.16647	ARR-B	AT2G25180.1	1e-144	response regulator 12
PB.21127	ARR-B	AT2G25180.1	1e-152	response regulator 12
PB.22596	ARR-B	AT4G16110.1	0	response regulator 2
PB.248	ARR-B	AT2G25180.1	1e-133	response regulator 12
PB.6626	ARR-B	AT4G18020.3	1e-143	ARR-B family protein
PB.7383	ARR-B	AT2G25180.1	1e-122	response regulator 12
PB.8463	ARR-B	AT4G16110.1	1e-121	response regulator 2
PB.8584	ARR-B	AT1G67710.1	1e-144	response regulator 11
PB.10863	G2-like	AT3G24120.1	1e-131	G2-like family protein
PB.11646	G2-like	AT4G37180.1	1e-63	G2-like family protein
PB.12378	G2-like	AT4G28610.1	1e-112	phosphate starvation response 1
PB.13260	G2-like	AT5G29000.2	1e-103	G2-like family protein
PB.13366	G2-like	AT3G04030.2	1e-116	G2-like family protein
PB.13744	G2-like	AT3G10760.1	1e-90	G2-like family protein
PB.14140	G2-like	AT1G49560.1	9e-60	G2-like family protein
PB.14486	G2-like	AT4G37180.1	4e-13	G2-like family protein
PB.15028	G2-like	AT2G20570.2	2e-64	GBF's pro-rich region-interacting factor 1
PB.15253	G2-like	AT1G68670.1	1e-109	G2-like family protein
PB.15564	G2-like	AT1G32240.1	3e-90	G2-like family protein
PB.16115	G2-like	AT5G16560.1	2e-53	G2-like family protein
PB.16337	G2-like	AT2G03500.1	1e-139	G2-like family protein
PB.16940	G2-like	AT3G46640.2	1e-67	G2-like family protein
PB.17145	G2-like	AT3G13040.1	1e-132	G2-like family protein
PB.17842	G2-like	AT5G42630.1	2e-72	G2-like family protein
PB.20718	G2-like	AT2G02060.1	1e-33	G2-like family protein
PB.21149	G2-like	AT2G01060.1	1e-131	G2-like family protein
PB.21150	G2-like	AT3G24120.1	2e-62	G2-like family protein
PB.21237	G2-like	AT3G13040.1	1e-130	G2-like family protein
PB.2167	G2-like	AT2G20570.1	1e-109	GBF's pro-rich region-interacting factor 1
PB.22356	G2-like	AT4G13640.1	1e-145	G2-like family protein
PB.24031	G2-like	AT2G38300.1	1e-75	G2-like family protein
PB.24257	G2-like	AT1G49560.1	3e-58	G2-like family protein
PB.24752	G2-like	AT2G03500.1	1e-51	G2-like family protein
PB.25027	G2-like	AT1G25550.1	1e-100	G2-like family protein
PB.25073	G2-like	AT1G69580.1	2e-66	G2-like family protein
PB.25473	G2-like	AT1G79430.2	1e-133	G2-like family protein
PB.3195	G2-like	AT2G40260.1	7e-12	G2-like family protein
PB.3571	G2-like	AT5G06800.1	1e-76	G2-like family protein
PB.3616	G2-like	AT3G10760.1	1e-103	G2-like family protein
PB.4060	G2-like	AT4G37180.1	3e-57	G2-like family protein
PB.4806	G2-like	AT3G46640.2	1e-93	G2-like family protein
PB.5195	G2-like	AT4G18020.3	1e-146	ARR-B family protein
PB.543	G2-like	AT5G16560.1	6e-51	G2-like family protein
PB.6562	G2-like	AT5G45580.1	1e-52	G2-like family protein
PB.6583	G2-like	AT1G32240.1	1e-84	G2-like family protein
PB.7044	G2-like	AT3G04030.3	1e-146	G2-like family protein
PB.711	G2-like	AT2G03500.1	3e-25	G2-like family protein
PB.7594	G2-like	AT3G24120.1	3e-35	G2-like family protein
PB.870	G2-like	AT3G46640.2	7e-91	G2-like family protein
cogentPB.1648	G2-like	AT2G01060.1	1e-130	G2-like family protein
cogentPB.1649	G2-like	AT2G01060.1	2e-33	G2-like family protein
cogentPB.1650	G2-like	AT2G01060.1	1e-131	G2-like family protein
PB.11199	MIKC_MADS	AT2G03710.2	1e-101	MIKC_MADS family protein
PB.11950	MIKC_MADS	AT2G45650.1	1e-121	AGAMOUS-like 6
PB.11951	MIKC_MADS	AT2G45660.1	2e-92	AGAMOUS-like 20
PB.1299	MIKC_MADS	AT2G45650.1	1e-118	AGAMOUS-like 6
PB.14420	MIKC_MADS	AT3G54340.1	1e-66	MIKC_MADS family protein
PB.14738	MIKC_MADS	AT5G13790.1	1e-73	AGAMOUS-like 15
PB.1551	MIKC_MADS	AT3G02310.1	1e-133	MIKC_MADS family protein
PB.18004	MIKC_MADS	AT4G37940.1	1e-106	AGAMOUS-like 21
PB.18441	MIKC_MADS	AT4G09960.1	1e-121	MIKC_MADS family protein
PB.19703	MIKC_MADS	AT2G22540.1	1e-95	MIKC_MADS family protein
PB.21492	MIKC_MADS	AT4G18960.1	1e-126	MIKC_MADS family protein
PB.23480	MIKC_MADS	AT3G58780.1	1e-126	MIKC_MADS family protein
PB.24411	MIKC_MADS	AT1G24260.1	1e-134	MIKC_MADS family protein
PB.24453	MIKC_MADS	AT2G03710.2	2e-90	MIKC_MADS family protein
PB.25136	MIKC_MADS	AT2G03710.2	1e-100	MIKC_MADS family protein
PB.25137	MIKC_MADS	AT1G69120.1	1e-123	MIKC_MADS family protein
PB.25407	MIKC_MADS	AT1G71692.1	3e-79	AGAMOUS-like 12
PB.26448	MIKC_MADS	AT4G18960.1	1e-128	MIKC_MADS family protein
PB.3000	MIKC_MADS	AT2G22540.1	3e-96	MIKC_MADS family protein
PB.3558	MIKC_MADS	AT5G20240.1	7e-48	MIKC_MADS family protein
PB.3989	MIKC_MADS	AT3G54340.1	2e-58	MIKC_MADS family protein
PB.4608	MIKC_MADS	AT5G60910.1	8e-60	AGAMOUS-like 8
PB.5087	MIKC_MADS	AT4G22950.1	6e-76	AGAMOUS-like 19
PB.601	MIKC_MADS	AT5G60910.1	1e-107	AGAMOUS-like 8
PB.6463	MIKC_MADS	AT5G13790.1	8e-95	AGAMOUS-like 15
PB.8521	MIKC_MADS	AT1G24260.1	1e-131	MIKC_MADS family protein
PB.9587	MIKC_MADS	AT2G45650.1	8e-67	AGAMOUS-like 6
PB.18547	M-type_MADS	AT1G22590.2	1e-29	AGAMOUS-like 87
PB.25923	M-type_MADS	AT5G48670.1	2e-45	AGAMOUS-like 80
PB.588	M-type_MADS	AT1G18750.1	2e-96	AGAMOUS-like 65
cogentPB.5055	M-type_MADS	AT2G22540.1	2e-54	MIKC_MADS family protein
PB.10372	GRF	AT3G52910.1	2e-86	growth-regulating factor 4
PB.11938	GRF	AT2G45480.1	3e-47	growth-regulating factor 9
PB.15702	GRF	AT4G37740.1	6e-37	growth-regulating factor 2
PB.15846	GRF	AT4G24150.1	3e-58	growth-regulating factor 8
PB.17959	GRF	AT2G22840.1	1e-119	growth-regulating factor 1
PB.18369	GRF	AT2G22840.1	4e-91	growth-regulating factor 1
PB.19645	GRF	AT2G22840.1	1e-113	growth-regulating factor 1
PB.22013	GRF	AT2G22840.1	2e-99	growth-regulating factor 1
PB.4125	GRF	AT2G22840.1	1e-120	growth-regulating factor 1
PB.4310	GRF	AT3G13960.1	1e-46	growth-regulating factor 5
PB.8057	GRF	AT2G22840.1	4e-66	growth-regulating factor 1
PB.1032	HB-other	AT4G03250.1	4e-70	HB-other family protein
PB.12485	HB-other	AT4G12750.1	0	Homeodomain-like transcriptional regulator
PB.13874	HB-other	AT4G35550.1	2e-37	WUSCHEL related homeobox 13
PB.15029	HB-other	AT5G44180.1	0	Homeodomain-like transcriptional regulator
PB.21121	HB-other	AT1G28420.1	0	homeobox-1
PB.21224	HB-other	AT1G28420.1	0	homeobox-1
PB.25665	HB-other	AT3G18380.1	1e-161	sequence-specific DNA binding transcription factors;sequence-specific DNA binding
PB.26248	HB-other	AT4G03250.1	2e-76	HB-other family protein
PB.5366	HB-other	AT4G03250.1	1e-61	HB-other family protein
PB.5888	HB-other	AT4G02560.2	0	HB-other family protein
PB.7269	HB-other	AT5G11270.1	3e-78	overexpressor of cationic peroxidase 3
PB.8074	WOX	AT1G46480.1	1e-54	WUSCHEL related homeobox 4
PB.2940	WOX	AT1G46480.1	5e-74	WUSCHEL related homeobox 4
PB.17897	WOX	AT1G46480.1	7e-78	WUSCHEL related homeobox 4
PB.21467	WOX	AT2G33880.1	8e-93	homeobox-3
PB.13707	WOX	AT3G03660.1	9e-80	WUSCHEL related homeobox 11
PB.3916	WOX	AT4G35550.1	9e-89	WUSCHEL related homeobox 13
PB.14179	TALE	AT4G34610.2	1e-156	BEL1-like homeodomain 6
PB.24709	TALE	AT4G34610.2	1e-155	BEL1-like homeodomain 6
PB.3647	TALE	AT2G35940.1	0	BEL1-like homeodomain 1
PB.19496	TALE	AT2G16400.1	1e-122	BEL1-like homeodomain 7
PB.9124	TALE	AT4G34610.2	1e-149	BEL1-like homeodomain 6
PB.4042	TALE	AT2G23760.2	1e-161	BEL1-like homeodomain 4
PB.12819	TALE	AT4G36870.2	0	BEL1-like homeodomain 2
cogentPB.1042	TALE	AT2G35940.1	1e-149	BEL1-like homeodomain 1
PB.14466	TALE	AT4G36870.2	1e-162	BEL1-like homeodomain 2
cogentPB.1043	TALE	AT2G35940.1	0	BEL1-like homeodomain 1
PB.10313	TALE	AT2G35940.1	0	BEL1-like homeodomain 1
PB.19060	TALE	AT2G35940.1	0	BEL1-like homeodomain 1
PB.16828	TALE	AT2G35940.1	1e-123	BEL1-like homeodomain 1
cogentPB.4734	TALE	AT2G35940.1	1e-119	BEL1-like homeodomain 1
PB.5034	TALE	AT5G41410.1	1e-157	TALE family protein
PB.15757	TALE	AT5G41410.1	1e-150	TALE family protein
PB.969	TALE	AT2G35940.1	1e-126	BEL1-like homeodomain 1
PB.23945	TALE	AT5G02030.1	1e-125	TALE family protein
PB.6242	TALE	AT5G41410.1	1e-138	TALE family protein
PB.17777	TALE	AT1G75430.1	1e-101	BEL1-like homeodomain 11
PB.3798	TALE	AT5G02030.1	1e-130	TALE family protein
PB.17048	TALE	AT2G27990.1	9e-87	BEL1-like homeodomain 8
PB.10043	TALE	AT2G35940.1	1e-136	BEL1-like homeodomain 1
PB.4931	TALE	AT2G27990.1	1e-91	BEL1-like homeodomain 8
PB.192	TALE	AT4G32980.1	1e-116	homeobox gene 1
PB.4198	HD-ZIP	AT4G40060.1	2e-55	homeobox protein 16
PB.21926	HD-ZIP	AT3G01470.1	1e-101	homeobox 1
PB.8342	HD-ZIP	AT1G69780.1	1e-122	HD-ZIP family protein
PB.25051	HD-ZIP	AT1G69780.1	1e-120	HD-ZIP family protein
PB.18684	HD-ZIP	AT1G69780.1	1e-117	HD-ZIP family protein
PB.10273	HD-ZIP	AT5G06710.1	1e-102	homeobox from Arabidopsis thaliana
PB.22034	HD-ZIP	AT4G40060.1	1e-74	homeobox protein 16
PB.14606	HD-ZIP	AT4G40060.1	3e-77	homeobox protein 16
PB.15635	HD-ZIP	AT5G47370.1	1e-106	Homeobox-leucine zipper protein 4 (HB-4) / HD-ZIP protein
PB.6132	HD-ZIP	AT2G46680.1	7e-47	homeobox 7
PB.13006	HD-ZIP	AT4G40060.1	2e-75	homeobox protein 16
PB.583	HD-ZIP	AT3G01470.1	2e-47	homeobox 1
PB.23583	HD-ZIP	AT3G01220.1	3e-67	homeobox protein 20
PB.14713	HD-ZIP	AT3G60390.1	1e-111	homeobox-leucine zipper protein 3
PB.26497	HD-ZIP	AT3G60390.1	3e-93	homeobox-leucine zipper protein 3
PB.18053	HD-ZIP	AT2G22430.1	2e-54	homeobox protein 6
PB.4132	HD-ZIP	AT4G37790.1	1e-85	HD-ZIP family protein
PB.15299	HD-ZIP	AT3G01470.1	9e-46	homeobox 1
PB.19729	HD-ZIP	AT4G40060.1	5e-54	homeobox protein 16
PB.3097	HD-ZIP	AT5G06710.1	2e-92	homeobox from Arabidopsis thaliana
PB.4554	HD-ZIP	AT3G01470.1	2e-52	homeobox 1
PB.14574	HD-ZIP	AT4G37790.1	6e-78	HD-ZIP family protein
PB.8709	HD-ZIP	AT3G01470.1	1e-41	homeobox 1
PB.12093	HD-ZIP	AT2G46680.1	2e-74	homeobox 7
PB.3716	HD-ZIP	AT5G03790.1	2e-57	homeobox 51
PB.14843	HD-ZIP	AT2G46680.1	2e-68	homeobox 7
PB.11675	HD-ZIP	AT4G37790.1	1e-92	HD-ZIP family protein
PB.12812	HD-ZIP	AT4G36740.1	1e-75	homeobox protein 40
PB.8054	HD-ZIP	AT4G37790.1	3e-34	HD-ZIP family protein
PB.17622	TALE	AT1G62360.1	1e-131	KNOX/ELK homeobox transcription factor
cogentPB.1169	TALE	AT4G08150.1	1e-119	KNOTTED-like from Arabidopsis thaliana
PB.20737	TALE	AT1G62360.1	1e-146	KNOX/ELK homeobox transcription factor
PB.17968	TALE	AT4G08150.1	1e-152	KNOTTED-like from Arabidopsis thaliana
cogentPB.1170	TALE	AT4G08150.1	1e-152	KNOTTED-like from Arabidopsis thaliana
PB.25361	TALE	AT1G62360.1	9e-36	KNOX/ELK homeobox transcription factor
PB.6977	TALE	AT1G23380.1	5e-85	KNOTTED1-like homeobox gene 6
PB.21314	TALE	AT1G62360.1	1e-137	KNOX/ELK homeobox transcription factor
PB.19849	TALE	AT5G11060.1	1e-150	KNOTTED1-like homeobox gene 4
PB.20284	TALE	AT5G25220.1	0	KNOTTED1-like homeobox gene 3
PB.16639	TALE	AT5G25220.2	0	KNOTTED1-like homeobox gene 3
PB.290	TALE	AT5G25220.2	0	KNOTTED1-like homeobox gene 3
PB.25948	TALE	AT5G25220.1	0	KNOTTED1-like homeobox gene 3
PB.16267	TALE	AT5G11060.1	1e-154	KNOTTED1-like homeobox gene 4
PB.15709	TALE	AT1G62990.1	1e-161	KNOTTED-like homeobox of Arabidopsis thaliana 7
PB.8630	TALE	AT1G23380.1	1e-161	KNOTTED1-like homeobox gene 6
PB.5086	TALE	AT1G62990.1	1e-174	KNOTTED-like homeobox of Arabidopsis thaliana 7
PB.6757	TALE	AT1G62990.1	1e-175	KNOTTED-like homeobox of Arabidopsis thaliana 7
PB.17262	HD-ZIP	AT1G79840.1	0	HD-ZIP family protein
PB.20692	HD-ZIP	AT4G04890.1	0	protodermal factor 2
PB.8420	HD-ZIP	AT1G05230.4	0	homeodomain GLABROUS 2
PB.25167	HD-ZIP	AT1G05230.4	0	homeodomain GLABROUS 2
PB.15157	HD-ZIP	AT1G05230.4	0	homeodomain GLABROUS 2
PB.11969	HD-ZIP	AT4G00730.1	0	HD-ZIP family protein
PB.21348	HD-ZIP	AT4G21750.2	0	HD-ZIP family protein
cogentPB.1182	HD-ZIP	AT4G00730.1	0	HD-ZIP family protein
PB.1293	HD-ZIP	AT4G00730.1	0	HD-ZIP family protein
PB.14771	HD-ZIP	AT4G00730.1	0	HD-ZIP family protein
PB.220	HD-ZIP	AT4G32880.1	0	homeobox gene 8
PB.16552	HD-ZIP	AT4G32880.1	0	homeobox gene 8
PB.17275	HD-ZIP	AT1G52150.1	0	HD-ZIP family protein
PB.20202	HD-ZIP	AT4G32880.1	0	homeobox gene 8
PB.16121	HD-ZIP	AT1G73360.1	0	homeodomain GLABROUS 11
PB.21259	HD-ZIP	AT2G34710.1	0	HD-ZIP family protein
PB.6115	HD-ZIP	AT4G00730.1	0	HD-ZIP family protein
PB.6923	HD-ZIP	AT5G60690.1	0	HD-ZIP family protein
PB.17029	HD-ZIP	AT5G60690.1	0	HD-ZIP family protein
PB.26344	HD-ZIP	AT5G60690.1	0	HD-ZIP family protein
PB.5232	HD-ZIP	AT5G46880.1	0	homeobox-7
PB.5231	HD-ZIP	AT5G46880.1	0	homeobox-7
cogentPB.4464	HD-ZIP	AT5G60690.1	1e-129	HD-ZIP family protein
PB.24242	HB-PHD	AT3G19510.1	1e-131	Homeodomain-like protein with RING/FYVE/PHD-type zinc finger domain
PB.16193	HB-PHD	AT4G29940.1	1e-168	pathogenesis related homeodomain protein A
PB.10010	C2H2	AT1G08290.1	1e-127	WIP domain protein 3
PB.10081	C2H2	AT3G45260.1	1e-104	C2H2-like zinc finger protein
PB.10178	C2H2	AT1G34370.2	0	C2H2 family protein
PB.10233	C3H	AT2G41900.1	0	CCCH-type zinc finger protein with ARM repeat domain
PB.10238	C2H2	AT3G57670.1	1e-142	C2H2 family protein
PB.10439	C2H2	AT5G03150.1	1e-131	C2H2-like zinc finger protein
PB.1055	C3H	AT5G12850.1	0	CCCH-type zinc finger protein with ARM repeat domain
PB.10620	C2H2	AT2G01940.1	1e-146	C2H2-like zinc finger protein
PB.11209	C2H2	AT3G48430.1	0	relative of early flowering 6
PB.11263	C2H2	AT2G01940.1	1e-153	C2H2-like zinc finger protein
PB.11479	C3H	AT1G32360.1	1e-124	C3H family protein
PB.11553	C3H	AT3G48440.1	1e-141	C3H family protein
PB.11700	C2H2	AT1G34370.3	3e-72	C2H2 family protein
PB.11701	C2H2	AT1G34370.2	3e-70	C2H2 family protein
PB.12243	C3H	AT2G47850.1	0	C3H family protein
PB.12316	C2H2	AT4G02670.1	1e-133	indeterminate(ID)-domain 12
PB.12807	C2H2	AT5G66730.1	3e-83	C2H2-like zinc finger protein
PB.12945	C2H2	AT4G12240.1	1e-155	C2H2 family protein
PB.1324	C2H2	AT3G60580.1	5e-69	C2H2-like zinc finger protein
PB.13442	C2H2	AT3G50700.1	1e-113	indeterminate(ID)-domain 2
PB.13869	C2H2	AT5G03740.1	5e-49	histone deacetylase 2C
PB.13914	C2H2	AT5G06070.1	7e-32	C2H2 family protein
PB.13950	C2H2	AT4G02670.1	1e-117	indeterminate(ID)-domain 12
PB.14009	C3H	AT2G47850.1	0	C3H family protein
PB.14012	C2H2	AT3G50700.1	3e-64	indeterminate(ID)-domain 2
PB.14095	C2H2	AT1G27730.1	9e-55	salt tolerance zinc finger
PB.1464	C3H	AT1G04990.2	1e-131	C3H family protein
PB.1474	C2H2	AT1G66140.1	2e-54	zinc finger protein 4
PB.15045	C3H	AT1G68200.1	8e-96	C3H family protein
PB.15129	C2H2	AT2G02080.1	1e-143	indeterminate(ID)-domain 4
PB.15132	C2H2	AT2G02070.1	1e-149	indeterminate(ID)-domain 5
PB.15410	C3H	AT3G48440.1	1e-141	C3H family protein
PB.15574	C3H	AT1G32360.1	1e-41	C3H family protein
PB.15589	LSD	AT1G32540.3	7e-83	lsd one like 1
PB.15980	C2H2	AT4G25610.1	1e-158	C2H2-like zinc finger protein
PB.16027	C3H	AT5G51980.1	0	C3H family protein
PB.16118	C2H2	AT2G01940.1	1e-146	C2H2-like zinc finger protein
PB.16397	C3H	AT4G29190.1	1e-142	C3H family protein
PB.16420	C3H	AT2G25900.2	0.0002	C3H family protein
PB.16508	C2H2	AT1G55110.1	1e-114	indeterminate(ID)-domain 7
PB.16727	C3H	AT5G06770.1	9e-56	C3H family protein
PB.16885	C2H2	AT2G28200.1	9e-72	C2H2 family protein
PB.16892	C3H	AT5G58620.1	0	C3H family protein
PB.16903	C3H	AT1G75340.1	0.008	C3H family protein
PB.17102	LSD	AT4G20380.2	1e-69	LSD family protein
PB.17200	C2H2	AT1G72050.2	1e-154	transcription factor IIIA
PB.17306	C2H2	AT1G55110.1	1e-126	indeterminate(ID)-domain 7
PB.17510	C3H	AT2G33835.1	6e-50	C3H family protein
PB.17749	C2H2	AT1G75710.1	0	C2H2-like zinc finger protein
PB.17815	C2H2	AT5G66730.1	1e-146	C2H2-like zinc finger protein
PB.17933	C2H2	AT1G27730.1	2e-67	salt tolerance zinc finger
PB.18174	C3H	AT2G47850.1	3e-05	C3H family protein
PB.18448	C2H2	AT1G72050.2	1e-151	transcription factor IIIA
PB.18617	C2H2	AT5G04240.1	0	C2H2 family protein
PB.18718	C2H2	AT2G01940.1	1e-157	C2H2-like zinc finger protein
PB.19203	C2H2	AT5G03150.1	1e-147	C2H2-like zinc finger protein
PB.19595	C2H2	AT5G52010.1	1e-176	C2H2-like zinc finger protein
PB.19619	C2H2	AT1G27730.1	2e-68	salt tolerance zinc finger
PB.19794	C2H2	AT1G75710.1	8e-98	C2H2-like zinc finger protein
PB.1987	C2H2	AT5G14140.1	1e-122	zinc ion binding;nucleic acid binding;zinc ion binding
PB.20161	C2H2	AT1G55110.1	1e-118	indeterminate(ID)-domain 7
PB.202	C3H	AT4G29190.1	1e-112	C3H family protein
PB.20830	C3H	AT2G40140.2	0	C3H family protein
PB.21147	LSD	AT4G20380.2	3e-77	LSD family protein
PB.21220	C3H	AT2G33835.1	7e-54	C3H family protein
PB.21706	C2H2	AT1G55110.1	1e-127	indeterminate(ID)-domain 7
PB.21951	C3H	AT3G51120.1	4e-23	DNA binding;zinc ion binding;nucleic acid binding;nucleic acid binding
PB.2216	C3H	AT5G18550.1	1e-152	C3H family protein
PB.22544	C3H	AT5G18550.1	1e-161	C3H family protein
PB.22833	C2H2	AT5G04390.1	2e-79	C2H2 family protein
PB.23109	C3H	AT2G40140.2	0	C3H family protein
PB.23234	C3H	AT1G75340.1	1e-93	C3H family protein
PB.23929	C2H2	AT2G37740.1	3e-27	zinc-finger protein 10
PB.24581	C3H	AT2G40140.2	0	C3H family protein
PB.24685	C2H2	AT1G66140.1	2e-45	zinc finger protein 4
PB.24691	C3H	AT5G26749.1	2e-45	C3H family protein
PB.24826	C2H2	AT1G27730.1	2e-66	salt tolerance zinc finger
PB.25478	C3H	AT3G12680.1	0	floral homeotic protein (HUA1)
PB.25721	C3H	AT3G02830.1	0	zinc finger protein 1
PB.26063	C3H	AT4G29190.1	1e-128	C3H family protein
PB.2855	C2H2	AT1G75710.1	0	C2H2-like zinc finger protein
PB.2923	C2H2	AT1G27730.1	7e-62	salt tolerance zinc finger
PB.3071	C3H	AT2G41900.1	0	CCCH-type zinc finger protein with ARM repeat domain
PB.3072	C3H	AT2G41900.1	0	CCCH-type zinc finger protein with ARM repeat domain
PB.3073	C3H	AT2G41900.1	0	CCCH-type zinc finger protein with ARM repeat domain
PB.3185	C3H	AT2G33835.1	0.0003	C3H family protein
PB.3193	C2H2	AT2G02070.1	1e-137	indeterminate(ID)-domain 5
PB.3205	C2H2	AT2G01940.1	1e-166	C2H2-like zinc finger protein
PB.331	C3H	AT3G19360.1	1e-106	C3H family protein
PB.3495	C2H2	AT4G06634.1	1e-164	C2H2 family protein
PB.3567	C3H	AT5G06770.1	3e-69	C3H family protein
PB.3804	C2H2	AT3G53820.1	1e-16	C2H2 family protein
PB.3988	C3H	AT3G51120.1	1e-104	DNA binding;zinc ion binding;nucleic acid binding;nucleic acid binding
PB.4028	C2H2	AT5G66730.1	0	C2H2-like zinc finger protein
PB.4029	C2H2	AT5G66730.1	1e-177	C2H2-like zinc finger protein
PB.4376	C3H	AT2G33835.1	5e-18	C3H family protein
PB.4587	C2H2	AT1G26610.1	1e-37	C2H2-like zinc finger protein
PB.4865	C2H2	AT5G59820.1	4e-38	C2H2 family protein
PB.490	C3H	AT3G48440.1	1e-137	C3H family protein
PB.491	C2H2	AT3G48430.1	0	relative of early flowering 6
PB.5519	C3H	AT3G08505.1	1e-147	C3H family protein
PB.5522	C3H	AT2G41900.1	0	CCCH-type zinc finger protein with ARM repeat domain
PB.5641	C3H	AT2G47850.1	0	C3H family protein
PB.5729	C2H2	AT3G57670.1	1e-116	C2H2 family protein
PB.578	C3H	AT5G06770.1	1e-69	C3H family protein
PB.5808	C2H2	AT4G02670.1	1e-123	indeterminate(ID)-domain 12
PB.5880	C3H	AT2G47850.1	0	C3H family protein
PB.5893	C2H2	AT3G50700.1	4e-44	indeterminate(ID)-domain 2
PB.5972	C2H2	AT5G57520.1	2e-35	zinc finger protein 2
PB.6502	C3H	AT3G08505.1	1e-157	C3H family protein
PB.6612	LSD	AT1G32540.3	1e-79	lsd one like 1
PB.6696	C2H2	AT1G02030.1	6e-42	C2H2-like zinc finger protein
PB.671	C3H	AT1G68200.2	8e-49	C3H family protein
PB.7166	C3H	AT3G02830.1	0	zinc finger protein 1
PB.7327	C3H	AT4G29190.1	1e-131	C3H family protein
PB.75	C3H	AT4G29190.1	1e-149	C3H family protein
PB.763	C3H	AT1G04990.2	1e-130	C3H family protein
PB.765	C3H	AT1G04990.2	1e-125	C3H family protein
PB.8260	C3H	AT1G01350.1	1e-177	C3H family protein
PB.8302	C2H2	AT2G01940.1	1e-157	C2H2-like zinc finger protein
PB.8448	C2H2	AT2G01940.1	1e-157	C2H2-like zinc finger protein
PB.8471	C2H2	AT2G02080.1	1e-136	indeterminate(ID)-domain 4
PB.8679	C2H2	AT1G10480.1	4e-19	zinc finger protein 5
PB.8781	C2H2	AT1G03840.1	1e-158	C2H2 family protein
PB.894	C2H2	AT2G29660.1	1e-120	C2H2 family protein
PB.9012	C2H2	AT1G27730.1	2e-53	salt tolerance zinc finger
PB.908	C2H2	AT2G28200.1	3e-69	C2H2 family protein
PB.9139	C3H	AT2G16485.1	1e-145	nucleic acid binding;zinc ion binding;DNA binding
PB.942	C2H2	AT1G08290.1	1e-132	WIP domain protein 3
PB.9529	C3H	AT5G63260.2	1e-70	C3H family protein
PB.9592	C3H	AT4G25440.1	0	zinc finger WD40 repeat protein 1
PB.9875	C2H2	AT1G26590.1	0.0003	C2H2-like zinc finger protein
PB.9958	C2H2	AT2G28200.1	1e-68	C2H2 family protein
PB.9971	C3H	AT5G58620.1	1e-166	C3H family protein
cogentPB.1086	C3H	AT2G16485.1	0	nucleic acid binding;zinc ion binding;DNA binding
cogentPB.2339	C3H	AT5G58620.1	0	C3H family protein
cogentPB.3088	C3H	AT2G41900.1	0	CCCH-type zinc finger protein with ARM repeat domain
cogentPB.3341	C2H2	AT1G27730.1	1e-65	salt tolerance zinc finger
cogentPB.3915	C2H2	AT5G03740.1	3e-54	histone deacetylase 2C
cogentPB.4294	C2H2	AT1G55110.1	1e-121	indeterminate(ID)-domain 7
cogentPB.4799	C3H	AT2G40140.2	1e-122	C3H family protein
cogentPB.4800	C3H	AT2G40140.2	1e-82	C3H family protein
cogentPB.603	C3H	AT3G02830.1	6e-05	zinc finger protein 1
cogentPB.630	C3H	AT1G03790.1	0.001	C3H family protein
cogentPB.631	C3H	AT1G03790.1	0.0006	C3H family protein
PB.10065	MYB	AT5G04760.1	6e-84	MYB family protein
PB.10098	MYB	AT2G32460.2	3e-50	myb domain protein 101
PB.10157	MYB	AT5G12870.1	1e-75	myb domain protein 46
PB.10402	MYB	AT5G57620.1	2e-78	myb domain protein 36
PB.10481	MYB	AT5G02320.2	1e-176	myb domain protein 3r-5
PB.10535	MYB	AT3G09230.1	1e-111	myb domain protein 1
PB.10637	MYB	AT1G22640.1	2e-72	myb domain protein 3
PB.1084	MYB	AT2G47460.1	1e-74	myb domain protein 12
PB.11096	MYB	AT4G13480.1	1e-96	myb domain protein 79
PB.1125	MYB	AT1G09540.1	1e-102	myb domain protein 61
PB.11256	MYB	AT5G14750.1	4e-65	myb domain protein 66
PB.11259	MYB	AT1G17950.1	2e-89	myb domain protein 52
PB.11517	MYB	AT5G62470.2	1e-113	myb domain protein 96
PB.11663	MYB	AT4G37260.1	1e-111	myb domain protein 73
PB.12151	MYB	AT1G09540.1	1e-105	myb domain protein 61
PB.12170	MYB	AT2G47190.1	4e-82	myb domain protein 2
PB.12610	MYB	AT4G09460.1	2e-78	myb domain protein 6
PB.12712	MYB	AT4G38620.1	2e-90	myb domain protein 4
PB.12896	MYB	AT4G37260.1	1e-117	myb domain protein 73
PB.13115	MYB	AT1G08810.1	1e-103	myb domain protein 60
PB.13174	MYB	AT3G13540.1	7e-85	myb domain protein 5
PB.13232	MYB	AT1G66370.1	3e-58	myb domain protein 113
PB.13279	MYB	AT1G09770.1	0	cell division cycle 5
PB.1334	MYB	AT2G31180.1	6e-89	myb domain protein 14
PB.13708	MYB	AT5G17800.1	3e-72	myb domain protein 56
PB.13733	MYB	AT3G13540.1	4e-90	myb domain protein 5
PB.13923	MYB	AT2G38090.1	1e-127	MYB family protein
PB.14211	MYB	AT4G38620.1	1e-110	myb domain protein 4
PB.14833	MYB	AT3G13540.1	1e-71	myb domain protein 5
PB.14873	MYB	AT4G01680.3	3e-90	myb domain protein 55
PB.14975	MYB	AT5G08520.1	1e-126	MYB family protein
PB.15208	MYB	AT3G01140.1	1e-79	myb domain protein 106
PB.15317	MYB	AT3G47600.1	1e-121	myb domain protein 94
PB.15678	MYB	AT4G12350.1	1e-107	myb domain protein 42
PB.16000	MYB	AT3G48920.1	9e-59	myb domain protein 45
PB.16072	MYB	AT1G68320.1	4e-76	myb domain protein 62
PB.16087	MYB	AT3G18100.1	0	myb domain protein 4r1
PB.16484	MYB	AT3G13540.1	9e-52	myb domain protein 5
PB.167	MYB	AT5G35550.1	3e-64	MYB family protein
PB.16912	MYB	AT2G38090.1	1e-110	MYB family protein
PB.17314	MYB	AT4G01680.3	2e-70	myb domain protein 55
PB.17562	MYB	AT4G21440.1	1e-130	MYB-like 102
PB.1765	MYB	AT3G28910.1	1e-112	myb domain protein 30
PB.17856	MYB	AT4G37260.1	6e-59	myb domain protein 73
PB.17965	MYB	AT5G65790.1	2e-86	myb domain protein 68
PB.18074	MYB	AT1G34670.1	1e-131	myb domain protein 93
PB.18264	MYB	AT1G22640.1	1e-89	myb domain protein 3
PB.1830	MYB	AT3G09370.2	1e-162	myb domain protein 3r-3
PB.18534	MYB	AT5G06100.3	1e-145	myb domain protein 33
PB.1925	MYB	AT5G40350.1	2e-87	myb domain protein 24
PB.19605	MYB	AT4G37260.1	9e-96	myb domain protein 73
PB.20069	MYB	AT5G35550.1	4e-63	MYB family protein
PB.20139	MYB	AT5G35550.1	5e-47	MYB family protein
PB.20233	MYB	AT5G11510.1	0	myb domain protein 3r-4
PB.20920	MYB	AT5G06100.3	1e-145	myb domain protein 33
PB.20921	MYB	AT3G11450.1	0	DnaJ domain ;Myb-like DNA-binding domain
PB.21375	MYB	AT2G31180.1	7e-54	myb domain protein 14
PB.21398	MYB	AT4G21440.1	1e-105	MYB-like 102
PB.21701	MYB	AT3G13890.2	7e-76	myb domain protein 26
PB.22457	MYB	AT3G23250.1	2e-85	myb domain protein 15
PB.22880	MYB	AT3G52250.1	0	MYB family protein
PB.23055	MYB	AT3G55730.1	1e-110	myb domain protein 109
PB.23065	MYB	AT2G38090.1	2e-96	MYB family protein
PB.231	MYB	AT4G32730.2	0	Homeodomain-like protein
PB.23333	MYB	AT5G06100.1	3e-54	myb domain protein 33
PB.23557	MYB	AT5G15310.1	1e-135	myb domain protein 16
PB.23575	MYB	AT3G28910.1	1e-113	myb domain protein 30
PB.23721	MYB	AT5G05790.1	2e-97	MYB family protein
PB.23741	MYB	AT2G23290.1	2e-56	myb domain protein 70
PB.23915	MYB	AT2G37630.1	1e-165	MYB family protein
PB.24129	MYB	AT3G23250.1	6e-63	myb domain protein 15
PB.24153	MYB	AT5G08520.1	1e-125	MYB family protein
PB.24243	MYB	AT4G37260.1	3e-69	myb domain protein 73
PB.24651	MYB	AT3G52250.1	0	MYB family protein
PB.24950	MYB	AT5G08520.1	1e-134	MYB family protein
PB.25049	MYB	AT2G02820.2	0	myb domain protein 88
PB.25257	MYB	AT3G13540.1	1e-77	myb domain protein 5
PB.25425	MYB	AT4G09460.1	6e-99	myb domain protein 6
PB.25764	MYB	AT1G09770.1	0	cell division cycle 5
PB.25820	MYB	AT1G69560.1	4e-66	myb domain protein 105
PB.25822	MYB	AT1G08810.1	1e-110	myb domain protein 60
PB.3260	MYB	AT4G38620.1	2e-84	myb domain protein 4
PB.3376	MYB	AT4G38620.1	1e-114	myb domain protein 4
PB.3737	MYB	AT5G57620.1	7e-71	myb domain protein 36
PB.3839	MYB	AT2G38090.1	1e-125	MYB family protein
PB.5122	MYB	AT4G12350.1	1e-102	myb domain protein 42
PB.5571	MYB	AT1G22640.1	2e-71	myb domain protein 3
PB.5714	MYB	AT5G16600.1	1e-101	myb domain protein 43
PB.6184	MYB	AT2G16720.1	4e-66	myb domain protein 7
PB.6233	MYB	AT1G63910.1	1e-103	myb domain protein 103
PB.6297	MYB	AT1G09540.1	1e-101	myb domain protein 61
PB.6496	MYB	AT3G08500.1	8e-92	myb domain protein 83
PB.6723	MYB	AT4G12350.1	1e-104	myb domain protein 42
PB.695	MYB	AT1G66370.1	3e-63	myb domain protein 113
PB.8341	MYB	AT2G02820.2	0	myb domain protein 88
PB.8503	MYB	AT4G38620.1	3e-83	myb domain protein 4
PB.8881	MYB	AT5G08520.1	1e-125	MYB family protein
PB.9035	MYB	AT4G37260.1	2e-75	myb domain protein 73
PB.9177	MYB	AT4G38620.1	1e-98	myb domain protein 4
PB.9491	MYB	AT5G40350.1	2e-84	myb domain protein 24
PB.9694	MYB	AT1G49010.1	7e-98	MYB family protein
cogentPB.1121	MYB	AT1G09770.1	8e-61	cell division cycle 5
cogentPB.4258	MYB	AT3G52250.1	0	MYB family protein
cogentPB.5189	MYB	AT4G32730.2	0	Homeodomain-like protein
cogentPB.5252	MYB	AT3G11450.1	0	DnaJ domain ;Myb-like DNA-binding domain
cogentPB.5253	MYB	AT3G11450.1	0	DnaJ domain ;Myb-like DNA-binding domain
PB.10023	MYB_related	AT5G04760.1	3e-50	MYB family protein
PB.102	MYB_related	AT1G72740.2	9e-71	MYB_related family protein
PB.10264	MYB_related	AT3G57980.1	1e-130	DNA-binding bromodomain-containing protein
PB.10473	MYB_related	AT1G07540.1	1e-115	TRF-like 2
PB.10520	MYB_related	AT3G09600.1	1e-145	MYB_related family protein
PB.11489	MYB_related	AT1G74840.1	3e-67	MYB_related family protein
PB.1178	MYB_related	AT2G46410.1	1e-40	MYB_related family protein
PB.12025	MYB_related	AT4G01280.2	1e-108	MYB_related family protein
PB.12113	MYB_related	AT1G01060.3	1e-145	MYB_related family protein
PB.12937	MYB_related	AT5G67580.1	6e-86	MYB_related family protein
PB.13674	MYB_related	AT3G21430.2	0	DNA binding
PB.13887	MYB_related	AT1G72650.2	7e-26	TRF-like 6
PB.14861	MYB_related	AT1G01060.4	1e-161	MYB_related family protein
PB.15637	MYB_related	AT5G47390.1	1e-132	MYB_related family protein
PB.15971	MYB_related	AT5G52660.1	1e-139	MYB_related family protein
PB.16124	MYB_related	AT1G18330.1	1e-61	MYB_related family protein
PB.16411	MYB_related	AT5G56840.1	2e-46	MYB_related family protein
PB.166	MYB_related	AT5G35550.1	1e-14	MYB family protein
PB.16950	MYB_related	AT1G07540.1	1e-158	TRF-like 2
PB.17280	MYB_related	AT3G16350.1	1e-101	MYB_related family protein
PB.17321	MYB_related	AT1G17520.1	9e-69	MYB_related family protein
PB.17353	MYB_related	AT5G52600.1	2e-36	myb domain protein 82
PB.17800	MYB_related	AT1G75250.2	2e-35	RAD-like 6
PB.20029	MYB_related	AT5G56840.1	6e-63	MYB_related family protein
PB.201	MYB_related	AT4G37780.1	4e-24	myb domain protein 87
PB.20361	MYB_related	AT2G44430.1	2e-57	DNA-binding bromodomain-containing protein
PB.21404	MYB_related	AT2G42150.1	6e-35	DNA-binding bromodomain-containing protein
PB.21665	MYB_related	AT1G72650.2	1e-140	TRF-like 6
PB.23251	MYB_related	AT5G14750.1	7e-34	myb domain protein 66
PB.24297	MYB_related	AT4G39250.1	2e-34	RAD-like 1
PB.25330	MYB_related	AT3G21430.2	0	DNA binding
PB.25570	MYB_related	AT5G55020.1	4e-34	myb domain protein 120
PB.26328	MYB_related	AT3G46130.2	7e-49	myb domain protein 48
PB.26353	MYB_related	AT5G41020.1	1e-126	MYB_related family protein
PB.2971	MYB_related	AT1G09710.1	1e-86	MYB_related family protein
PB.3745	MYB_related	AT1G72650.1	4e-24	TRF-like 6
PB.4116	MYB_related	AT5G67580.1	3e-85	MYB_related family protein
PB.4820	MYB_related	AT1G07540.1	1e-128	TRF-like 2
PB.4867	MYB_related	AT3G46130.2	1e-39	myb domain protein 48
PB.550	MYB_related	AT1G18330.1	3e-58	MYB_related family protein
PB.6284	MYB_related	AT2G47210.1	0	MYB_related family protein
PB.6388	MYB_related	AT4G01280.2	1e-112	MYB_related family protein
PB.6430	MYB_related	AT3G60460.1	2e-38	MYB family protein
PB.6687	MYB_related	AT5G47390.1	1e-133	MYB_related family protein
PB.7782	MYB_related	AT3G21430.2	0	DNA binding
PB.787	MYB_related	AT5G58340.2	5e-05	MYB_related family protein
PB.838	MYB_related	AT3G46130.4	3e-77	myb domain protein 48
PB.9002	MYB_related	AT1G49950.1	1e-109	telomere repeat binding factor 1
PB.9812	MYB_related	AT1G14350.1	0.0005	MYB family protein
PB.9981	MYB_related	AT4G39160.1	4e-43	MYB_related family protein
cogentPB.1748	MYB_related	AT2G42150.1	6e-15	DNA-binding bromodomain-containing protein
cogentPB.2164	MYB_related	AT3G18100.2	0.0004	myb domain protein 4r1
cogentPB.4971	MYB_related	AT1G15720.1	8e-13	TRF-like 5
cogentPB.842	MYB_related	AT2G36960.2	1e-54	TSL-kinase interacting protein 1
cogentPB.843	MYB_related	AT2G36960.3	1e-82	TSL-kinase interacting protein 1
cogentPB.41	bHLH
PB.19413	HB-other
PB.16711	C2H2
PB.18116	C2H2
PB.19785	C2H2
PB.26098	C3H
PB.8475	C2H2
PB.8971	C2H2
PB.9	C2H2
cogentPB.225	C2H2
