# Supplementary material for: Reconstruction of the full-length transcriptome atlas using PacBio Iso-Seq provides insight into the alternative splicing in Gossypium australe
Source: BMC Plant Biol. 2019 Aug 19;19:365. doi: 10.1186/s12870-019-1968-7 (PMC6701088; doi:10.1186/s12870-019-1968-7)
Supplement: Supplementary file 19 — Table S6. MiRNA identified in G. australe. (XLSX 14 kb) [file 12870_2019_1968_MOESM19_ESM.xlsx]

## Sheet: Table S6
Table S6. MiRNA identified in G. australe
Query	Target miRNA	Percent identity	Alignment length	Number of mismatches	Number of gap opens	Start in query	End in query	Start in target	End in target	E-value	Bit score
PB.10588.1	ctr-MIR164	96.23	53	2	0	62	114	1	53	2e-17	87.9
PB.10643.1	hbr-MIR159a	85.64	195	16	5	205	387	16	210	5e-50	195
PB.1149.1	cme-MIR166f	95	40	1	1	196	234	1	40	1e-09	62.1
PB.12136.1	vvi-MIR408	89.13	46	5	0	151	196	60	105	7e-09	58.4
PB.12174.1	tcc-MIR403a	85.48	124	14	4	23	143	1	123	9e-30	126
PB.1224.1	atr-MIR8576	95.59	68	3	0	1591	1658	245	178	4e-24	110
PB.12982.1	gra-MIR8768	96.58	117	4	0	318	434	4	120	6e-50	195
PB.1307.1	hbr-MIR6173	85.71	112	4	10	367	474	37	140	2e-23	108
PB.13110.1	osa-MIR5523	89.19	74	6	2	2713	2784	80	7	3e-18	91.6
PB.13158.1	gma-MIR4995	90.41	73	7	0	2453	2525	5	77	6e-20	97.1
PB.13165.1	tcc-MIR166c	84.72	144	14	8	351	489	1	141	2e-32	137
PB.14275.1	hbr-MIR6173	84.47	103	4	10	1	99	46	140	2e-19	91.6
PB.14594.1	mmu-mir-6236	89.19	74	6	2	585	657	1	73	7e-19	91.6
PB.14659.1	gma-MIR4995	90.41	73	7	0	320	392	5	77	2e-20	97.1
PB.15909.1	mes-MIR828a	95.16	62	2	1	27	87	1	62	1e-20	97.1
PB.16517.1	gra-MIR8683	96.83	63	2	0	3	65	51	113	6e-23	106
PB.16655.2	tcc-MIR156g	96.64	119	3	1	344	462	3	120	3e-50	196
PB.16786.1	tcc-MIR160a	93.55	93	5	1	88	180	110	19	6e-33	137
PB.17056.1	tcc-MIR172e	82.98	188	25	7	79	261	4	189	2e-40	163
PB.17395.2	gra-MIR167b	97.61	335	8	0	234	568	1	335	9e-164	575
PB.17702.1	ghr-MIR394a	98.8	167	2	0	655	821	1	167	1e-80	298
PB.18303.1	lus-MIR394b	93.88	49	3	0	72	120	1	49	7e-14	75
PB.18476.1	sly-MIR319c	86.81	182	16	7	1450	1630	12	186	4e-50	196
PB.18626.1	ghr-MIR160	100	110	0	0	472	581	1	110	3e-52	204
PB.18798.1	ghr-MIR2948	100	152	0	0	162	313	1	152	4e-76	281
PB.18837_locus1.1	mmu-mir-6236	89.19	74	6	2	1183	1255	1	73	1e-18	91.6
PB.18839.1	peu-MIR2916	93.41	91	6	0	1559	1649	1	91	8e-32	135
PB.18845_locus1.1	mmu-mir-6236	87.32	71	7	2	247	316	1	70	2e-15	80.5
PB.19508.1	gra-MIR7484j	76.92	221	39	8	465	676	2	219	4e-26	115
PB.2006.1	ghb-MIR169a	96.88	64	2	0	1	64	64	1	5e-24	108
PB.2007.1	ghb-MIR169a	98.41	189	3	0	390	578	1	189	1e-91	333
PB.20180.1	gra-MIR7505b	98.17	109	2	0	740	848	1	109	9e-49	191
PB.2056.6	gra-MIR7484d	82.12	151	21	5	76	225	153	8	2e-28	124
PB.20629.1	mes-MIR167a	95.92	49	1	1	233	281	1	48	7e-15	78.7
PB.20710.1	tcc-MIR171d	93.02	86	5	1	2656	2741	18	102	2e-28	124
PB.21199.1	gra-MIR8682	90.57	106	5	3	1829	1929	150	45	7e-32	135
PB.21602.4	gra-MIR167a	97.45	157	4	0	84	240	1	157	6e-72	268
PB.21606.1	gma-MIR4995	90.41	73	7	0	831	903	5	77	2e-20	97.1
PB.22060.2	gra-MIR5207	91.39	151	13	0	1157	1307	16	166	1e-53	207
PB.22713.1	gra-MIR7484o	85.23	88	13	0	184	271	88	175	5e-19	91.6
PB.22854.1	ghr-MIR827b	95.45	44	2	0	1	44	146	189	5e-13	71.3
PB.23005.1	aly-MIR172f	100	28	0	0	220	247	13	40	2e-07	52.8
PB.23007.1	ghr-MIR172	96.8	125	0	3	212	335	1	122	2e-53	206
PB.23611.3	gra-MIR8672	86.05	86	10	2	1403	1487	52	136	2e-18	91.6
PB.23715.1	tcc-MIR393a	85.32	109	5	7	38	135	9	117	2e-22	102
PB.24072.2	ghr-MIR482a	94.74	171	7	1	158	326	1	171	4e-71	265
PB.24604.1	gra-MIR8667	93.48	46	2	1	2234	2278	51	6	3e-11	67.6
PB.25395.1	gra-MIR8644	96.58	146	3	2	2863	3006	146	1	2e-63	241
PB.25925.1	ghr-MIR482b	97.74	177	4	0	79	255	1	177	2e-83	305
PB.26111.1	ptc-MIR396e	90.48	63	5	1	222	283	82	144	1e-15	82.4
PB.2625.1	gra-MIR8746	98.1	105	2	0	1390	1494	1	105	3e-46	183
PB.26504.1	gra-MIR8677	96.46	113	3	1	111	223	1	112	1e-46	185
PB.3067.1	hbr-MIR6173	85.71	112	4	10	146	253	37	140	2e-24	108
PB.3167.2	gma-MIR4995	90.41	73	7	0	90	162	5	77	4e-20	97.1
PB.4442.1	mes-MIR166f	79.31	145	19	9	66	203	1	141	4e-19	91.6
PB.4628.1	ghr-MIR162a	100	115	0	0	247	361	13	127	4e-55	213
PB.4935.3	mdm-MIR172h	88.57	105	7	4	29	131	1	102	6e-28	122
PB.5151.1	gra-MIR3476	94.49	127	3	3	847	972	1	124	5e-49	193
PB.5154.4	ghr-MIR3476	95.65	115	4	1	490	604	1	114	3e-46	183
PB.6053.3	gra-MIR8772	96.3	324	11	1	566	888	1	324	7e-151	531
PB.6528.1	tcc-MIR168	89.29	168	9	4	62	226	1	162	8e-52	202
PB.672.1	gra-MIR482c	97.96	98	2	0	78	175	1	98	4e-43	171
PB.7917.1	hbr-MIR6173	85.71	112	4	10	825	932	37	140	2e-23	108
PB.7918.1	hbr-MIR6173	85.71	112	4	10	356	463	140	37	2e-23	108
PB.8560.3	hbr-MIR6173	85.71	112	4	10	826	933	37	140	5e-23	108
PB.9426.1	gra-MIR8637	78.43	357	60	15	1077	1423	18	367	2e-56	217
PB.9668.1	gra-MIR157a	97.98	99	2	0	207	305	3	101	1e-42	172
PB.9669.1	gra-MIR157a	98.02	101	2	0	206	306	1	101	3e-44	176
PB.9845.1	gma-MIR4995	90.41	73	7	0	319	391	5	77	2e-20	97.1
cogentPB.1270.1	gra-MIR7484n	100	28	0	0	2292	2319	200	173	1e-06	52.8
cogentPB.1411.1	gra-MIR482	98.03	152	3	0	63	214	1	152	3e-71	265
cogentPB.1880.1	gra-MIR5207	89.33	75	7	1	1	75	85	12	4e-19	93.5
cogentPB.211.1	ptc-MIR396e	90.48	63	5	1	188	249	82	144	2e-15	82.4
cogentPB.212.1	cme-MIR396a	96.97	33	0	1	249	281	92	123	3e-07	54.7
cogentPB.2422.1	gra-MIR5207	93.83	81	5	0	1875	1955	163	83	5e-28	122
cogentPB.2444.1	gra-MIR8768	96.58	117	4	0	346	462	4	120	1e-49	195
cogentPB.2756.1	ghr-MIR2949c	97.81	183	3	1	544	726	1	182	9e-86	315
cogentPB.2813.1	gra-MIR7484m	85.37	82	10	2	160	240	1	81	3e-16	84.2
cogentPB.3273.1	ghr-MIR7499	90.28	72	7	0	1025	1096	1	72	2e-19	95.3
cogentPB.3374.1	mes-MIR167a	95.92	49	1	1	113	161	1	48	2e-14	78.7
cogentPB.3375.1	mes-MIR167a	100	37	0	0	255	291	1	37	3e-12	69.4
cogentPB.4739.1	tcc-MIR168	89.29	168	9	4	111	275	1	162	2e-51	202
cogentPB.4740.1	tcc-MIR168	89.29	168	9	4	105	269	1	162	2e-51	202
cogentPB.5027.1	vvi-MIR164c	97.73	44	0	1	5202	5245	45	3	4e-13	75
cogentPB.573.1	gra-MIR8715	92.77	83	6	0	3170	3252	83	1	3e-27	121
cogentPB.600.1	ghr-MIR7508	95.37	108	4	1	1549	1656	1	107	3e-42	171
