# Supplementary material for: Reconstruction of the full-length transcriptome atlas using PacBio Iso-Seq provides insight into the alternative splicing in Gossypium australe
Source: BMC Plant Biol. 2019 Aug 19;19:365. doi: 10.1186/s12870-019-1968-7 (PMC6701088; doi:10.1186/s12870-019-1968-7)
Supplement: Supplementary file 20 — Table S7. LncRNA identified and known RNA motifs annotated in G. australe. (XLSX 84 kb) [file 12870_2019_1968_MOESM20_ESM.xlsx]

## Sheet: predicted lncRNA
Table S7. LncRNA identified and known RNA motifs annotated in G. australe
Transcript loci	Representative isoform	Length	CNCI score	CPC score
PB.1729.1	i0_HQ_austr_c164566/f2p0/266	267	-0.0004096	-1.14217
PB.14605.1	i0_HQ_austr_c18868/f2p0/598	602	-0.0294912	-1.09306
cogentPB.3348.1	i0_HQ_austr_c67879/f2p0/407	407	-0.12288	-1.35782
PB.19311.1	i0_HQ_austr_c25360/f4p0/243	243	-0.0004096	-1.2978
cogentPB.4013.1	i0_HQ_austr_c64165/f2p35/423	423	-0.0249856	-1.07514
cogentPB.3644.1	i0_HQ_austr_c63065/f3p36/795	795	-0.053248	-1.03572
PB.18777.1	i0_HQ_austr_c22276/f3p49/559	560	-0.069632	-1.19606
PB.18307.1	i0_HQ_austr_c62963/f2p30/463	465	-0.0417792	-0.153432
PB.1381.1	i0_HQ_austr_c95698/f3p0/357	359	-0.0004096	-1.31489
PB.425.1	i0_HQ_austr_c21721/f3p103/581	581	-0.0004096	-1.13607
PB.17484.1	i0_HQ_austr_c25592/f2p10/429	431	-0.0217088	-0.389909
cogentPB.3451.1	i0_HQ_austr_c19191/f4p8/905	904	-0.014336	-0.980232
PB.23678.1	i0_HQ_austr_c4641/f8p31/585	585	-0.290816	-0.26413
PB.19310.1	i0_HQ_austr_c115978/f2p14/777	777	-0.036864	-1.04667
cogentPB.3354.1	i0_HQ_austr_c19211/f3p3/949	949	-0.073728	-1.06961
PB.7629.1	i0_HQ_austr_c25778/f3p15/248	248	-0.0004096	-1.09379
PB.6843.1	i2_HQ_austr_c20601/f3p1/2405	2406	-0.0012288	-1.18071
PB.6891.1	i0_HQ_austr_c12676/f5p10/861	861	-0.065536	-0.401019
cogentPB.3536.1	i0_HQ_austr_c19282/f5p6/851	852	-0.049152	-1.3079
cogentPB.3326.1	i0_HQ_austr_c4936/f5p18/972	973	-0.04096	-1.25892
PB.281.1	i0_HQ_austr_c41672/f3p0/316	319	-0.0004096	-1.13721
PB.15904.1	i0_HQ_austr_c4996/f2p0/917	916	-0.4096	-0.326198
PB.2505.1	i0_HQ_austr_c25501/f2p7/288	289	-0.0004096	-0.538683
cogentPB.4048.1	i0_HQ_austr_c65091/f2p3/586	588	-0.04096	-1.03406
PB.15067.1	i0_HQ_austr_c35365/f3p0/640	640	-0.008192	-1.02063
cogentPB.3538.1	i0_HQ_austr_c150515/f2p0/849	849	-0.036864	-0.851175
cogentPB.3842.1	i0_HQ_austr_c85020/f2p25/579	580	-0.0004096	-1.10567
PB.19154.1	i0_HQ_austr_c65263/f2p7/757	757	-0.0004096	-1.30117
PB.4182.1	i0_HQ_austr_c96929/f2p4/264	264	-0.219136	-1.07677
cogentPB.3832.1	i0_HQ_austr_c14456/f3p0/590	590	-0.024576	-1.01
cogentPB.3331.1	i0_HQ_austr_c5906/f6p16/962	963	-0.02048	-1.25341
PB.6360.1	i0_HQ_austr_c9676/f2p0/528	528	-0.110592	-1.32813
PB.5313.1	i0_HQ_austr_c207856/f2p0/438	439	-0.0069632	-1.04984
PB.12797.1	i0_HQ_austr_c231254/f11p0/426	426	-0.0004096	-1.31456
PB.6124.1	i0_HQ_austr_c132228/f2p0/362	362	-0.0118784	-1.38563
PB.21568.1	i0_HQ_austr_c5629/f2p17/281	281	-0.077824	-1.03753
PB.4480.1	i0_HQ_austr_c26450/f3p15/394	395	-0.0004096	-1.12704
PB.11796.1	i0_HQ_austr_c2531/f3p4/414	414	-0.02048	-1.4034
PB.3814.10	i0_HQ_austr_c26490/f2p33/826	828	-0.253952	-0.977492
PB.21144.1	i0_HQ_austr_c85416/f2p6/478	480	-0.004096	-1.09891
PB.4155.1	i0_HQ_austr_c13508/f13p6/622	620	-0.049152	-0.896038
cogentPB.3594.1	i0_HQ_austr_c42333/f6p0/821	825	-0.217088	-0.88895
PB.8313.1	i0_HQ_austr_c188703/f4p0/212	212	-0.0004096	-1.11922
cogentPB.3844.1	i0_HQ_austr_c186665/f6p0/577	577	-0.0475136	-1.2895
PB.23445.1	i0_HQ_austr_c70344/f2p0/339	339	-0.0004096	-1.30107
PB.2906.1	i0_HQ_austr_c5759/f2p11/317	319	-0.0004096	-1.19791
cogentPB.3059.1	i0_HQ_austr_c1707/f2p4/345	345	-0.270336	-1.05649
cogentPB.3446.1	i0_HQ_austr_c46918/f2p23/933	939	-0.032768	-1.06583
PB.19504.1	i0_HQ_austr_c249026/f3p0/302	302	-0.0004096	-1.2989
PB.2343.1	i0_HQ_austr_c15684/f2p11/234	234	-0.0004096	-0.319421
PB.24334.1	i0_HQ_austr_c20232/f5p0/583	583	-0.02048	-1.02081
cogentPB.4023.1	i0_HQ_austr_c98289/f2p0/599	599	-0.0360448	-1.15713
PB.20912.1	i0_HQ_austr_c231561/f2p0/304	304	-0.0385024	-1.2454
PB.10910.1	i0_HQ_austr_c230049/f46p0/548	548	-0.016384	-0.06094
cogentPB.3640.1	i0_HQ_austr_c6099/f5p1/800	800	-0.086016	-1.16692
PB.7320.1	i0_HQ_austr_c13633/f6p4/433	433	-0.0057344	-0.133512
PB.23281.1	i0_HQ_austr_c36675/f6p0/609	610	-0.036864	-0.172818
PB.18631.1	i0_HQ_austr_c171169/f3p0/215	215	-0.0004096	-0.960341
PB.8351.1	i1_HQ_austr_c63359/f2p18/1605	1605	-0.0417792	-1.10604
cogentPB.3357.1	i0_HQ_austr_c58857/f5p7/947	947	-0.045056	-1.08519
PB.18855.1	i0_HQ_austr_c147322/f13p0/316	316	-0.0004096	-1.17659
cogentPB.3609.1	i0_HQ_austr_c2237/f4p0/817	818	-0.167936	-0.979166
cogentPB.3393.1	i0_HQ_austr_c42685/f3p0/934	934	-0.073728	-0.938399
PB.22733.1	i0_HQ_austr_c6994/f2p0/499	499	-0.032768	-1.09167
PB.9879.1	i0_HQ_austr_c232210/f10p0/210	210	-0.0004096	-1.03373
PB.25520.1	i0_HQ_austr_c20832/f3p13/315	315	-0.0004096	-1.36523
cogentPB.3877.1	i0_HQ_austr_c58997/f2p23/538	539	-0.004096	-1.37041
PB.16831.3	i0_HQ_austr_c119809/f2p5/722	722	-0.114688	-1.2587
PB.20899.1	i0_HQ_austr_c37005/f2p5/414	416	-0.155648	-1.2918
cogentPB.3551.2	i0_HQ_austr_c6133/f2p0/841	843	-0.016384	-1.26312
PB.7729.1	i0_HQ_austr_c37006/f2p38/385	388	-0.0004096	-1.46961
PB.25219.1	i0_HQ_austr_c59057/f2p0/689	690	-0.224051	-1.26831
PB.1724.1	i0_HQ_austr_c37044/f3p17/355	358	-0.156467	-1.32451
PB.15596_locus1.1	i1_HQ_austr_c152478/f2p50/1057	1063	-0.103219	-1.14869
cogentPB.4046.1	i0_HQ_austr_c43760/f2p3/391	391	-0.0937984	-0.0224059
cogentPB.3626.2	i0_HQ_austr_c20065/f3p14/810	810	-0.004096	-0.916553
PB.24887.1	i0_HQ_austr_c24155/f5p0/498	500	-0.16384	-0.78734
PB.13620.1	i0_HQ_austr_c14706/f2p0/351	352	-0.192512	-1.13198
PB.15462.2	i0_HQ_austr_c20122/f7p29/642	642	-0.094208	-0.91956
PB.769.1	i0_HQ_austr_c30791/f3p0/457	463	-0.172032	-0.881152
cogentPB.3939.1	i0_HQ_austr_c230170/f2p0/487	487	-0.0004096	-0.251822
PB.19275.1	i0_HQ_austr_c211013/f10p0/237	236	-0.237568	-0.622649
PB.4854.1	i0_HQ_austr_c18545/f5p1/301	301	-0.0004096	-1.07389
cogentPB.3489.2	i0_HQ_austr_c68377/f4p5/868	871	-0.004096	-0.973644
PB.2763.1	i0_HQ_austr_c2277/f2p16/388	388	-0.0004096	-1.30117
PB.24647.1	i0_HQ_austr_c37174/f3p64/527	527	-0.0413696	-0.0189989
cogentPB.2304.1	i0_HQ_austr_c190219/f2p0/383	383	-0.0004096	-0.984342
PB.1592.1	i0_HQ_austr_c28634/f2p0/360	360	-0.171213	-0.979421
cogentPB.4072.1	i0_HQ_austr_c230252/f7p0/339	339	-0.167936	-1.20375
cogentPB.3566.1	i0_HQ_austr_c21576/f3p3/832	832	-0.053248	-1.08783
PB.6011.1	i0_HQ_austr_c37610/f3p46/257	259	-0.04096	-1.31123
cogentPB.4104.1	i0_HQ_austr_c21934/f2p17/297	297	-0.0004096	-1.37436
PB.10103_locus2.1	i0_HQ_austr_c232651/f4p0/425	428	-0.0004096	-1.16686
cogentPB.3837.1	i0_HQ_austr_c44725/f3p0/581	584	-0.0151552	-1.09497
cogentPB.2994.1	i1_HQ_austr_c100044/f3p10/1421	1419	-0.077824	-1.20009
cogentPB.4088.1	i0_HQ_austr_c186618/f14p0/324	324	-0.274432	-0.828887
PB.19295.1	i0_HQ_austr_c186628/f15p0/397	397	-0.090112	-1.0625
PB.13365.1	i0_HQ_austr_c112595/f13p13/440	440	-0.0196608	-0.0779751
PB.25220.1	i0_HQ_austr_c190447/f2p0/569	571	-0.217088	-1.14777
PB.15502.1	i0_HQ_austr_c44936/f2p66/620	621	-0.094208	-1.20583
PB.2245.1	i0_HQ_austr_c9264/f4p29/492	497	-0.032768	-0.207187
cogentPB.3567.1	i0_HQ_austr_c22249/f2p0/835	835	-0.049152	-1.11471
PB.6301.1	i0_HQ_austr_c186743/f4p0/276	276	-0.0004096	-1.34604
PB.18350.1	i0_HQ_austr_c123945/f2p0/311	311	-0.0004096	-1.07348
PB.12132.1	i0_HQ_austr_c17451/f2p3/253	253	-0.088064	-1.19023
cogentPB.4010.1	i0_HQ_austr_c38275/f2p19/427	428	-0.114688	-1.09783
PB.6327.1	i0_HQ_austr_c232819/f33p0/219	219	-0.0004096	-1.36308
PB.3449.1	i0_HQ_austr_c230485/f3p0/233	233	-0.0004096	-1.06411
cogentPB.2538.1	i0_HQ_austr_c230487/f5p0/244	244	-0.0004096	-1.50992
cogentPB.3697.1	i0_HQ_austr_c4461/f3p28/766	764	-0.159744	-1.22485
PB.3635.1	i0_HQ_austr_c1817/f3p12/477	477	-0.004096	-0.849497
cogentPB.3532.1	i0_HQ_austr_c1824/f14p4/855	857	-0.0393216	-1.22141
cogentPB.3452.1	i0_HQ_austr_c10162/f3p6/905	903	-0.0004096	-1.14908
PB.6102.1	i0_HQ_austr_c22582/f2p0/813	814	-0.13353	-0.500508
PB.3163.1	i0_HQ_austr_c28655/f4p0/531	532	-0.151552	-1.07214
PB.26296.1	i0_HQ_austr_c6491/f3p0/566	558	-0.0851968	-1.25953
PB.14729.2	i1_HQ_austr_c47133/f3p0/1705	1706	-0.0028672	-1.09969
cogentPB.3822.1	i0_HQ_austr_c90391/f2p0/603	604	-0.0200704	-1.35625
PB.19189.1	i0_HQ_austr_c1767/f2p11/414	412	-0.086016	-1.07693
cogentPB.3885.1	i0_HQ_austr_c70048/f2p0/994	998	-0.094208	-1.00553
PB.22941.1	i0_HQ_austr_c1892/f3p16/270	270	-0.0004096	-0.950869
cogentPB.4138.1	i0_HQ_austr_c212897/f2p0/233	223	-0.0004096	-0.861041
PB.25261.1	i0_HQ_austr_c212961/f10p0/499	499	-0.094208	-0.901743
cogentPB.3454.1	i0_HQ_austr_c22969/f4p46/899	900	-0.057344	-0.892641
PB.22478.1	i0_HQ_austr_c90951/f2p0/241	240	-0.0004096	-1.4349
cogentPB.1589.2	i2_HQ_austr_c3417/f3p12/2716	2714	-0.098304	-1.10125
cogentPB.2468.1	i0_HQ_austr_c29532/f4p0/760	764	-0.016384	-1.32098
PB.9609.1	i0_HQ_austr_c230685/f4p0/376	376	-0.0004096	-1.16271
cogentPB.1386.1	i2_HQ_austr_c23315/f2p1/2867	2873	-0.118784	-1.30005
PB.8634.2	i2_HQ_austr_c8830/f2p1/2415	2417	-0.126976	-0.0715957
cogentPB.3311.2	i0_HQ_austr_c11008/f4p11/980	980	-0.012288	-0.934627
PB.22109.1	i0_HQ_austr_c30174/f2p0/462	462	-0.065536	-0.757324
PB.25775.1	i0_HQ_austr_c11144/f3p3/508	511	-0.0004096	-1.06813
cogentPB.3332.1	i0_HQ_austr_c102283/f2p574/236	237	-0.0004096	-1.32526
cogentPB.3463.1	i0_HQ_austr_c30293/f4p0/889	893	-0.012288	-1.25839
PB.13418.1	i0_HQ_austr_c23490/f2p0/862	862	-0.0004096	-0.307656
PB.5170.1	i0_HQ_austr_c26903/f3p4/402	402	-0.0782336	-0.0561783
PB.13098.1	i0_HQ_austr_c102406/f2p7/210	211	-0.0004096	-1.35321
PB.18733.1	i1_HQ_austr_c65322/f2p0/1538	1538	-0.065536	-0.858727
PB.2987.1	i1_HQ_austr_c54838/f2p0/1136	1136	-0.0483328	-0.733805
PB.16525.1	i0_HQ_austr_c91666/f2p0/729	732	-0.24576	-1.22568
PB.13440.1	i0_HQ_austr_c46908/f2p0/271	271	-0.12288	-0.00507525
PB.2852.1	i0_HQ_austr_c30494/f2p0/494	494	-0.0004096	-1.03338
PB.22490.1	i0_HQ_austr_c233648/f4p0/479	479	-0.0004096	-1.35253
cogentPB.3740.1	i0_HQ_austr_c127721/f2p0/493	493	-0.028672	-0.853097
cogentPB.3991.1	i0_HQ_austr_c30582/f2p0/725	729	-0.012288	-1.23341
PB.19643.1	i0_HQ_austr_c22328/f2p12/363	362	-0.036864	-1.3569
cogentPB.4134.1	i0_HQ_austr_c18561/f2p14/248	248	-0.0004096	-1.3912
PB.951.1	i0_HQ_austr_c18607/f4p16/789	789	-0.0241664	-1.06791
PB.16976.1	i0_HQ_austr_c27821/f2p0/418	419	-0.045056	-0.751108
PB.14904.1	i0_HQ_austr_c59121/f2p17/275	275	-0.0004096	-1.02771
PB.17477.1	i0_HQ_austr_c62048/f2p0/447	450	-0.04096	-0.967238
PB.24373.1	i0_HQ_austr_c23935/f10p21/515	515	-0.06144	-1.05832
PB.8528.2	i0_HQ_austr_c18632/f2p8/650	651	-0.0004096	-1.12242
cogentPB.3838.1	i0_HQ_austr_c5155/f2p0/690	691	-0.0651264	-1.17086
cogentPB.3429.1	i0_HQ_austr_c3239/f5p7/895	895	-0.012288	-1.16884
PB.25868.1	i0_HQ_austr_c3276/f7p0/502	502	-0.0004096	-0.901027
PB.18882.1	i0_HQ_austr_c17138/f59p19/444	444	-0.11264	-1.06018
PB.2128.1	i0_HQ_austr_c11730/f2p0/312	314	-0.0004096	-1.10288
cogentPB.3435.1	i0_HQ_austr_c92854/f2p0/912	913	-0.069632	-0.960478
PB.21981.1	i0_HQ_austr_c24164/f3p20/860	860	-0.0004096	-1.22531
cogentPB.3664.1	i0_HQ_austr_c2219/f5p12/782	782	-0.065536	-1.05923
PB.17042.1	i0_HQ_austr_c18739/f2p3/479	478	-0.134349	-0.907153
PB.1544.1	i0_HQ_austr_c56879/f17p0/638	647	-0.0004096	-0.0418934
PB.24576.1	i0_HQ_austr_c7998/f2p37/820	824	-0.106496	-0.999306
PB.3256.1	i0_HQ_austr_c171752/f2p0/212	214	-0.110592	-0.943109
cogentPB.4137.1	i0_HQ_austr_c224301/f2p0/224	224	-0.0004096	-1.34774
cogentPB.3981.1	i0_HQ_austr_c62739/f3p0/461	461	-0.012288	-1.24509
PB.20497.1	i0_HQ_austr_c28144/f3p0/380	381	-0.14336	-0.528354
cogentPB.3472.1	i0_HQ_austr_c13921/f4p0/886	887	-0.0315392	-0.965889
PB.897.1	i0_HQ_austr_c130525/f2p12/522	525	-0.0004096	-0.80706
PB.22331.1	i0_HQ_austr_c93346/f3p0/524	524	-0.0004096	-1.25136
cogentPB.3537.1	i0_HQ_austr_c188055/f4p0/852	852	-0.032768	-1.18002
PB.12279.1	i0_HQ_austr_c13964/f3p0/507	507	-0.146227	-0.378159
PB.22674.1	i0_HQ_austr_c18813/f2p1/340	334	-0.0004096	-1.07901
cogentPB.3891.1	i0_HQ_austr_c150256/f5p0/520	520	-0.0479232	-1.02078
cogentPB.1325.1	i0_HQ_austr_c85231/f2p8/267	268	-0.0004096	-1.13395
PB.15811.1	i0_HQ_austr_c63354/f3p0/253	253	-0.0004096	-1.26829
PB.10738.1	i0_HQ_austr_c231680/f2p0/501	505	-0.028672	-0.000260385
cogentPB.3382.1	i0_HQ_austr_c115281/f4p19/936	937	-0.049152	-1.06132
PB.25893.1	i0_HQ_austr_c179882/f2p0/286	286	-0.049152	-0.162431
PB.8318.1	i0_HQ_austr_c71027/f2p0/279	281	-0.0004096	-1.04954
PB.15736_locus1.1	i1_HQ_austr_c4527/f2p0/1639	1641	-0.237978	-0.254667
cogentPB.3286.1	i0_HQ_austr_c7510/f5p3/993	995	-0.0069632	-0.957053
PB.26287.7	i1_HQ_austr_c4734/f4p9/1728	1729	-0.065536	-0.36673
PB.3829.1	i1_HQ_austr_c12713/f2p37/1181	1181	-0.069632	-1.15426
PB.4268.2	i1_HQ_austr_c23894/f2p2/1725	1725	-0.200294	-0.124447
cogentPB.3297.2	i1_HQ_austr_c42599/f2p0/1026	1027	-0.0659456	-1.17462
cogentPB.3004.1	i1_HQ_austr_c140699/f10p10/1048	1048	-0.0004096	-1.02611
PB.5588.2	i2_HQ_austr_c13376/f3p0/2148	2150	-0.0249856	-1.1427
cogentPB.3773.2	i1_HQ_austr_c20104/f4p37/1933	1935	-0.0053248	-0.269691
PB.21934.1	i1_HQ_austr_c20117/f2p149/1094	1102	-0.0110592	-0.161431
PB.7570.3	i1_HQ_austr_c71052/f2p0/1409	1398	-0.069632	-0.164582
PB.3117.1	i2_HQ_austr_c78049/f2p9/2843	2847	-0.008192	-0.128656
PB.26507.1	i1_HQ_austr_c37287/f2p5/1992	1999	-0.0155648	-1.35127
cogentPB.3794.1	i0_LQ_austr_c152404/f1p28/576	590	-0.0724992	-1.03722
PB.5483.1	i0_LQ_austr_c144147/f1p8/233	238	-0.0004096	-1.14181
PB.5032.1	i0_LQ_austr_c45107/f1p0/449	449	-0.0106496	-0.949507
PB.14579.1	i0_LQ_austr_c2939/f1p17/948	948	-0.352256	-1.23855
cogentPB.4015.1	i0_LQ_austr_c145259/f1p0/237	238	-0.0004096	-1.14123
cogentPB.4077.1	i0_LQ_austr_c22892/f1p8/298	298	-0.0004096	-0.441402
PB.14593.1	i0_LQ_austr_c146556/f1p0/231	232	-0.20521	-0.577994
PB.4022.1	i0_LQ_austr_c2913/f1p67/421	421	-0.0004096	-1.40731
PB.17656.1	i0_LQ_austr_c24428/f1p0/834	834	-0.0315392	-0.394462
PB.21166.1	i0_LQ_austr_c268528/f1p0/205	205	-0.004096	-0.185675
cogentPB.3355.1	i0_LQ_austr_c275289/f1p0/204	203	-0.0004096	-1.19108
PB.7160.1	i0_LQ_austr_c10781/f1p8/352	355	-0.0004096	-1.37344
cogentPB.1640.1	i0_LQ_austr_c145303/f1p1/212	222	-0.0004096	-1.24356
PB.4667.1	i0_LQ_austr_c47514/f1p2/294	294	-0.0937984	-0.397641
PB.7945.1	i0_LQ_austr_c271848/f1p0/202	201	-0.0004096	-1.04975
PB.13494.1	i0_LQ_austr_c5281/f1p14/274	277	-0.238387	-0.930661
PB.25160.1	i0_LQ_austr_c21459/f1p0/380	381	-0.0004096	-1.29468
PB.2168.1	i0_LQ_austr_c154045/f1p0/662	656	-0.237568	-0.895774
PB.461.1	i0_LQ_austr_c266902/f1p0/206	211	-0.0004096	-1.12826
PB.3109.1	i0_LQ_austr_c151049/f1p9/840	840	-0.0462848	-0.150868
PB.16344.1	i0_LQ_austr_c23008/f1p0/880	894	-0.032768	-0.00342679
cogentPB.449.1	i0_LQ_austr_c19991/f1p0/972	974	-0.053248	-1.15653
PB.18137.1	i0_LQ_austr_c152586/f1p0/250	250	-0.012288	-1.42937
PB.12426.1	i0_LQ_austr_c135161/f1p30/230	231	-0.0004096	-1.26583
cogentPB.4014.1	i0_LQ_austr_c10859/f1p4/366	370	-0.012288	-0.906918
cogentPB.3322.1	i0_LQ_austr_c14350/f1p0/970	975	-0.032768	-0.984415
cogentPB.3414.1	i0_LQ_austr_c20013/f1p0/919	920	-0.0004096	-0.931792
cogentPB.2944.1	i0_LQ_austr_c10873/f1p60/560	564	-0.0004096	-0.876973
PB.4107.1	i0_LQ_austr_c15682/f1p0/242	242	-0.0004096	-0.996543
cogentPB.4008.1	i0_LQ_austr_c62953/f1p223/765	757	-0.221184	-1.04126
PB.3601.1	i0_LQ_austr_c4248/f1p8/452	452	-0.0004096	-1.47477
PB.20147.1	i0_LQ_austr_c269728/f1p0/207	209	-0.0004096	-1.00534
PB.10282.1	i0_LQ_austr_c4261/f1p6/561	562	-0.110592	-1.06151
PB.20039.1	i0_LQ_austr_c10890/f1p6/308	309	-0.073728	-1.37323
cogentPB.3955.1	i0_LQ_austr_c155651/f1p0/329	339	-0.053248	-1.24789
PB.25294.1	i0_LQ_austr_c10895/f1p4/546	548	-0.0131072	-0.982956
PB.8080.1	i0_LQ_austr_c21580/f1p0/869	871	-0.065536	-0.845507
PB.322.1	i0_LQ_austr_c275429/f1p0/206	206	-0.0004096	-1.09424
PB.17680.1	i0_LQ_austr_c270844/f1p0/199	200	-0.0004096	-1.02027
PB.14602.1	i0_LQ_austr_c145484/f1p0/220	220	-0.0004096	-1.12267
PB.25945.1	i0_LQ_austr_c65835/f1p13/346	355	-0.3072	-1.41992
PB.19221.1	i0_LQ_austr_c23089/f1p0/491	498	-0.0004096	-1.05565
cogentPB.1908.1	i0_LQ_austr_c268701/f1p0/315	315	-0.0004096	-0.327256
PB.5449.1	i0_LQ_austr_c23102/f1p9/362	360	-0.160563	-0.0651884
PB.14702.1	i0_LQ_austr_c20087/f1p35/499	499	-0.006144	-1.10052
PB.2411.1	i0_LQ_austr_c268713/f1p0/203	203	-0.0004096	-0.193316
PB.9120.1	i0_LQ_austr_c266486/f1p0/203	203	-0.0004096	-1.16611
PB.8877.1	i0_LQ_austr_c2635/f1p4/486	486	-0.057344	-1.11931
PB.5766.1	i0_LQ_austr_c15812/f1p0/255	255	-0.086016	-0.143783
PB.2820.1	i0_LQ_austr_c21661/f1p4/248	248	-0.0004096	-1.41659
PB.10983.1	i0_LQ_austr_c3130/f1p0/475	476	-0.278528	-0.903533
PB.6639.1	i0_LQ_austr_c151249/f1p0/530	531	-0.0004096	-1.18284
PB.17226.1	i0_LQ_austr_c65881/f1p0/459	460	-0.016384	-0.630759
cogentPB.3342.1	i0_LQ_austr_c152794/f1p0/258	254	-0.0004096	-1.37834
PB.7469.1	i0_LQ_austr_c3149/f1p3/320	321	-0.144179	-0.987426
PB.24587.1	i0_LQ_austr_c266565/f1p0/204	210	-0.0004096	-1.47639
PB.19429.1	i0_LQ_austr_c267646/f1p0/208	207	-0.0004096	-1.08253
PB.20438.1	i0_LQ_austr_c272120/f1p0/207	214	-0.0004096	-1.05683
PB.21993.1	i0_LQ_austr_c155855/f1p16/347	354	-0.0004096	-1.17978
cogentPB.3556.1	i0_LQ_austr_c156551/f1p2/860	838	-0.208896	-1.12435
PB.7214.1	i0_LQ_austr_c154372/f1p16/438	438	-0.0004096	-0.95504
PB.12947.1	i0_LQ_austr_c147151/f1p0/214	217	-0.106086	-1.17545
PB.13298.1	i0_LQ_austr_c22210/f1p0/367	367	-0.045056	-0.871085
PB.25142.1	i0_LQ_austr_c154409/f1p26/297	296	-0.0004096	-1.34545
cogentPB.4063.1	i0_LQ_austr_c18754/f6p5/497	496	-0.0172032	-1.16946
cogentPB.4146.1	i0_LQ_austr_c275687/f1p0/206	206	-0.0745472	-1.28612
PB.13489.1	i0_LQ_austr_c16138/f1p14/254	254	-0.0004096	-0.079231
cogentPB.3574.1	i0_LQ_austr_c24904/f1p0/829	832	-0.16384	-1.23144
PB.18522.1	i0_LQ_austr_c155979/f1p0/260	261	-0.0004096	-1.12303
PB.4239.1	i0_LQ_austr_c24920/f1p0/725	726	-0.0741376	-1.0874
cogentPB.4073.1	i0_LQ_austr_c275715/f1p0/262	262	-0.0004096	-0.268687
PB.13933.2	i0_LQ_austr_c14693/f1p0/534	535	-0.0004096	-1.14001
PB.13128.1	i0_LQ_austr_c273373/f1p0/204	204	-0.0004096	-1.17167
PB.25717.1	i0_LQ_austr_c3369/f1p7/350	350	-0.0004096	-0.588708
cogentPB.1941.1	i0_LQ_austr_c11241/f1p3/645	650	-0.0004096	-0.463014
PB.15842.1	i0_LQ_austr_c65916/f1p0/808	808	-0.192922	-1.22894
cogentPB.4093.1	i0_LQ_austr_c274621/f1p0/516	516	-0.0004096	-0.11404
PB.9552.1	i0_LQ_austr_c3401/f1p5/280	295	-0.0004096	-1.33118
cogentPB.1938.1	i0_LQ_austr_c276901/f1p0/380	387	-0.0004096	-0.49616
PB.12951.1	i0_LQ_austr_c3910/f1p10/699	702	-0.0004096	-1.15705
PB.4612.1	i0_LQ_austr_c5727/f1p0/512	512	-0.004096	-0.931753
PB.23070.1	i0_LQ_austr_c23494/f1p0/542	545	-0.012288	-0.750125
PB.23717.1	i0_LQ_austr_c13669/f1p0/797	797	-0.02048	-0.989942
PB.8643.1	i0_LQ_austr_c16385/f1p0/214	214	-0.0004096	-1.12926
PB.21106.1	i0_LQ_austr_c25510/f1p13/325	335	-0.0004096	-1.21492
cogentPB.4069.1	i0_LQ_austr_c266835/f1p0/200	200	-0.0004096	-0.947596
cogentPB.3826.1	i0_LQ_austr_c39827/f1p14/246	272	-0.0004096	-1.02432
PB.1258_locus2.1	i0_LQ_austr_c156130/f1p0/601	615	-0.0126976	-1.31269
PB.25510.1	i0_LQ_austr_c13696/f1p0/455	462	-0.0004096	-1.33299
PB.7858.1	i0_LQ_austr_c9155/f1p69/924	926	-0.3072	-0.0638559
cogentPB.3349.1	i0_LQ_austr_c16471/f1p0/256	269	-0.0004096	-0.941393
cogentPB.3243.2	i0_LQ_austr_c8041/f1p4/782	784	-0.069632	-1.15527
cogentPB.3956.1	i0_LQ_austr_c2752/f1p0/451	461	-0.0544768	-1.28583
cogentPB.3505.1	i0_LQ_austr_c270222/f1p0/206	209	-0.0004096	-1.31383
PB.5228.1	i0_LQ_austr_c16518/f1p0/215	217	-0.0004096	-1.03773
cogentPB.3533.1	i0_LQ_austr_c156215/f1p41/547	572	-0.0557056	-1.19536
cogentPB.3430.1	i0_LQ_austr_c25155/f1p81/891	914	-0.02048	-1.02024
cogentPB.4144.1	i0_LQ_austr_c269146/f1p0/205	205	-0.0126976	-1.48029
PB.25217.1	i0_LQ_austr_c4773/f1p2/611	611	-0.0364544	-0.796611
PB.9299.1	i0_LQ_austr_c142521/f1p0/236	236	-0.362906	-0.418942
PB.4172.1	i0_LQ_austr_c16585/f1p0/231	230	-0.0004096	-1.20666
PB.22526.1	i0_LQ_austr_c23638/f1p12/425	426	-0.0004096	-1.20354
PB.12706.1	i0_LQ_austr_c25785/f1p0/917	922	-0.0049152	-0.392238
PB.4709.1	i0_LQ_austr_c11475/f1p0/604	605	-0.063488	-0.215273
PB.24053.1	i0_LQ_austr_c22123/f1p43/648	648	-0.0004096	-0.992968
PB.22614.1	i0_LQ_austr_c277077/f1p0/201	203	-0.0004096	-1.51569
PB.5280.1	i0_LQ_austr_c16645/f1p0/217	217	-0.0004096	-1.13407
PB.3265.1	i0_LQ_austr_c16655/f1p0/239	238	-0.0004096	-1.41063
PB.9427.1	i0_LQ_austr_c16656/f1p0/253	256	-0.045056	-1.16252
cogentPB.4074.1	i0_LQ_austr_c264644/f1p0/276	278	-0.0004096	-0.195988
PB.2516.1	i0_LQ_austr_c3946/f1p0/509	508	-0.34816	-0.433759
cogentPB.3805.1	i0_LQ_austr_c273642/f1p0/206	208	-0.0004096	-1.10654
PB.2371.1	i0_LQ_austr_c22178/f1p0/488	491	-0.0303104	-0.0625356
PB.13430.1	i0_LQ_austr_c8171/f1p30/348	348	-0.0004096	-1.2421
PB.16019.1	i0_LQ_austr_c137014/f1p4/234	234	-0.0004096	-1.1868
PB.11772.1	i0_LQ_austr_c153263/f1p0/258	261	-0.0004096	-0.59395
PB.25900.1	i0_LQ_austr_c277131/f1p0/207	207	-0.0004096	-1.24597
PB.2977.1	i0_LQ_austr_c19183/f1p12/269	272	-0.0745472	-1.24299
cogentPB.3695.1	i0_LQ_austr_c12691/f1p2/747	765	-0.0835584	-1.33455
PB.20504.1	i0_LQ_austr_c264694/f1p0/212	212	-0.0004096	-1.24501
PB.2333.1	i0_LQ_austr_c154789/f1p44/560	560	-0.290816	-1.35282
PB.6334.1	i0_LQ_austr_c11538/f1p16/839	840	-0.0253952	-1.40924
PB.14773.1	i0_LQ_austr_c16801/f1p0/223	223	-0.200704	-0.0922114
cogentPB.3610.1	i0_LQ_austr_c3585/f1p28/851	818	-0.106496	-0.639105
PB.10038.1	i0_LQ_austr_c276028/f1p0/207	207	-0.0004096	-1.15943
PB.22703.1	i0_LQ_austr_c269294/f1p0/206	206	-0.0004096	-1.30951
PB.12014.1	i0_LQ_austr_c3617/f1p8/292	293	-0.0004096	-1.15546
PB.24002.1	i0_LQ_austr_c154848/f1p11/356	358	-0.119194	-0.736345
cogentPB.4076.1	i0_LQ_austr_c269317/f1p0/331	334	-0.0004096	-0.0332252
PB.19157.1	i0_LQ_austr_c153361/f1p0/259	261	-0.0004096	-1.18852
cogentPB.4012.1	i0_LQ_austr_c11620/f1p2/421	424	-0.0004096	-1.24304
cogentPB.4051.1	i0_LQ_austr_c272658/f1p0/201	201	-0.0004096	-1.31734
cogentPB.4139.1	i0_LQ_austr_c33283/f1p13/214	213	-0.0004096	-1.26021
cogentPB.4957.1	i0_LQ_austr_c15108/f1p0/220	220	-0.0004096	-1.25172
cogentPB.1934.1	i0_LQ_austr_c200078/f1p0/355	358	-0.0004096	-0.283547
PB.18905.1	i0_LQ_austr_c12834/f1p2/389	389	-0.0004096	-1.38257
PB.9395.1	i0_LQ_austr_c154923/f1p0/249	262	-0.126976	-1.12717
cogentPB.3503.1	i0_LQ_austr_c132458/f1p0/867	869	-0.167936	-0.977843
cogentPB.3391.2	i0_LQ_austr_c3689/f1p13/931	935	-0.002048	-0.719278
PB.23596.1	i0_LQ_austr_c151922/f1p0/437	432	-0.0004096	-1.18636
PB.2847.1	i0_LQ_austr_c8332/f1p5/394	394	-0.0004096	-1.38298
PB.12630.1	i0_LQ_austr_c20872/f1p12/332	332	-0.0004096	-1.24008
PB.21655.1	i0_LQ_austr_c15166/f1p0/241	243	-0.0004096	-1.16618
cogentPB.3529.1	i0_LQ_austr_c22370/f1p0/237	237	-0.182272	-1.27819
PB.12566.1	i0_LQ_austr_c25382/f1p4/261	261	-0.0004096	-1.18406
cogentPB.3902.1	i0_LQ_austr_c25384/f2p13/397	401	-0.258048	-1.1156
cogentPB.3781.1	i0_LQ_austr_c198004/f1p0/330	337	-0.151552	-1.18902
PB.6407.1	i0_LQ_austr_c25416/f1p4/932	932	-0.077824	-1.22544
cogentPB.2453.1	i0_LQ_austr_c10597/f1p0/505	511	-0.101581	-0.942818
PB.11563.1	i0_LQ_austr_c20932/f1p122/594	586	-0.024576	-0.248361
cogentPB.3735.1	i0_LQ_austr_c23959/f1p0/946	966	-0.0212992	-1.01926
cogentPB.4020.1	i0_LQ_austr_c22465/f1p4/417	421	-0.0569344	-1.28035
PB.17641.1	i0_LQ_austr_c134850/f1p19/211	212	-0.0004096	-1.52299
PB.5025.1	i0_LQ_austr_c22476/f1p2/241	247	-0.0004096	-0.219767
PB.19391.1	i0_LQ_austr_c22478/f1p0/777	777	-0.0708608	-1.32052
PB.18102.1	i0_LQ_austr_c10653/f1p0/330	330	-0.0004096	-1.34291
PB.170.1	i0_LQ_austr_c271698/f1p0/205	208	-0.0004096	-0.954435
PB.10495.1	i0_LQ_austr_c14110/f1p2/428	433	-0.0970752	-1.1017
PB.11775_locus1.1	i0_LQ_austr_c25875/f1p2/305	305	-0.0004096	-1.20513
PB.887.1	i0_LQ_austr_c19482/f1p0/426	431	-0.016384	-1.24205
cogentPB.4003.1	i0_LQ_austr_c30300/f1p0/616	624	-0.04096	-1.35932
PB.20190.1	i0_LQ_austr_c11786/f1p5/635	651	-0.08192	-0.227143
PB.9516.1	i0_LQ_austr_c22514/f1p28/752	753	-0.0434176	-0.455165
cogentPB.3573.2	i0_LQ_austr_c11804/f1p13/823	827	-0.08192	-1.21398
PB.24667.1	i0_LQ_austr_c12996/f1p3/269	269	-0.0004096	-1.16717
cogentPB.982.1	i0_LQ_austr_c33956/f1p0/232	231	-0.0004096	-1.20525
cogentPB.3436.1	i0_LQ_austr_c47943/f1p22/669	663	-0.008192	-0.977561
PB.1411.1	i0_LQ_austr_c11837/f1p16/324	324	-0.0004096	-1.1361
cogentPB.3829.1	i0_LQ_austr_c2850/f1p0/592	592	-0.151552	-1.41456
PB.2378.1	i0_LQ_austr_c21047/f1p0/397	397	-0.0004096	-1.2258
PB.3877.1	i0_LQ_austr_c22567/f1p0/611	608	-0.0004096	-1.03983
cogentPB.3872.1	i0_LQ_austr_c21062/f1p18/506	545	-0.0004096	-1.20281
PB.22877.1	i0_LQ_austr_c19541/f1p1/430	431	-0.0004096	-0.701191
cogentPB.4114.2	i0_LQ_austr_c266019/f1p0/286	286	-0.0004096	-0.338749
PB.886.1	i0_LQ_austr_c26909/f1p3/409	409	-0.0004096	-1.25271
PB.5225.1	i0_LQ_austr_c25588/f1p0/732	732	-0.0004096	-1.25749
cogentPB.3820.1	i0_LQ_austr_c25994/f1p35/597	606	-0.0577536	-1.18011
cogentPB.3708.2	i0_LQ_austr_c41143/f1p0/885	885	-0.0311296	-0.977039
PB.19923.1	i0_LQ_austr_c165128/f1p0/309	309	-0.0004096	-1.39186
PB.19314.1	i0_LQ_austr_c39440/f1p18/270	282	-0.0004096	-1.21787
PB.5741.1	i0_LQ_austr_c25625/f1p157/517	517	-0.0196608	-0.0428798
PB.5907.1	i0_LQ_austr_c26012/f1p16/327	327	-0.323584	-0.923152
PB.9155.1	i0_LQ_austr_c39462/f1p0/359	359	-0.0933888	-1.12466
PB.5977.1	i0_LQ_austr_c19634/f1p72/292	290	-0.151552	-0.420953
PB.4837.1	i0_LQ_austr_c41192/f1p0/255	255	-0.0004096	-1.06117
cogentPB.1760.1	i0_LQ_austr_c79429/f1p1/232	234	-0.0004096	-1.16635
PB.13019.1	i0_LQ_austr_c26065/f1p1/478	479	-0.0004096	-1.14039
PB.396.1	i0_LQ_austr_c153759/f1p31/259	259	-0.18432	-0.98503
cogentPB.3333.1	i0_LQ_austr_c41226/f1p0/327	347	-0.0004096	-1.22071
cogentPB.3289.1	i0_LQ_austr_c13479/f1p5/987	993	-0.0004096	-1.12401
PB.6729.1	i0_LQ_austr_c225038/f1p0/305	315	-0.0004096	-0.820554
cogentPB.2857.1	i0_LQ_austr_c27459/f1p7/347	347	-0.094208	-0.987289
cogentPB.4141.1	i0_LQ_austr_c22739/f1p2/307	307	-0.0004096	-1.33999
PB.24376.1	i0_LQ_austr_c24224/f1p0/337	337	-0.0004096	-1.24074
PB.13164.1	i0_LQ_austr_c34182/f1p31/220	220	-0.0004096	-0.545948
PB.9401.1	i0_LQ_austr_c157184/f1p0/415	416	-0.077824	-0.0745306
PB.10580.1	i0_LQ_austr_c276281/f1p0/206	206	-0.0004096	-1.48408
PB.4617.1	i0_LQ_austr_c153957/f1p0/599	599	-0.08192	-0.0679995
PB.23592.1	i0_LQ_austr_c42973/f1p41/727	729	-0.0004096	-1.37148
PB.9923.1	i0_LQ_austr_c266170/f1p0/200	200	-0.0004096	-1.31361
PB.16356.1	i0_LQ_austr_c24281/f1p4/451	456	-0.176128	-0.0708225
PB.2768.1	i0_LQ_austr_c156457/f1p4/338	338	-0.131482	-0.678011
PB.12300.1	i0_LQ_austr_c37986/f1p10/312	312	-0.1024	-1.03469
cogentPB.3641.2	i0_LQ_austr_c153593/f1p0/798	798	-0.049152	-0.663413
PB.13107.1	i0_LQ_austr_c160125/f1p24/269	272	-0.114688	-0.856983
PB.232.1	i0_LQ_austr_c167190/f1p0/239	239	-0.0004096	-1.02943
cogentPB.3938.1	i0_LQ_austr_c167197/f1p0/683	685	-0.0249856	-1.37218
PB.13318.1	i0_LQ_austr_c38008/f1p33/906	909	-0.114688	-0.0633645
cogentPB.3461.1	i0_LQ_austr_c152338/f1p3/787	794	-0.110592	-0.979211
PB.15804.1	i0_LQ_austr_c19751/f1p2/734	739	-0.016384	-1.11458
cogentPB.3645.2	i0_LQ_austr_c150826/f1p0/799	794	-0.0356352	-1.13875
PB.8132.1	i0_LQ_austr_c43058/f1p0/329	329	-0.0004096	-1.41837
PB.7696.1	i0_LQ_austr_c27873/f1p35/733	733	-0.0208896	-1.02004
cogentPB.3236.1	i0_LQ_austr_c30648/f1p0/850	852	-0.032768	-1.20911
PB.19522.1	i0_LQ_austr_c41362/f1p0/462	477	-0.0004096	-0.943629
cogentPB.3413.2	i0_LQ_austr_c47268/f1p17/916	923	-0.0008192	-1.05068
cogentPB.3395.1	i0_LQ_austr_c30658/f1p0/932	932	-0.024576	-1.20259
cogentPB.3764.1	i0_LQ_austr_c32511/f1p11/220	221	-0.0004096	-1.03496
PB.12741.1	i0_LQ_austr_c151240/f1p0/741	711	-0.135168	-1.08495
PB.4390.1	i0_LQ_austr_c160174/f1p104/236	239	-0.172032	-0.984089
PB.21372.1	i0_LQ_austr_c29106/f1p6/316	317	-0.169165	-0.552971
PB.19943.1	i0_LQ_austr_c24344/f1p16/538	539	-0.098304	-0.408764
cogentPB.3673.1	i0_LQ_austr_c29112/f1p0/779	779	-0.024576	-1.10031
PB.1062.1	i0_LQ_austr_c49417/f1p0/285	285	-0.069632	-1.06517
PB.21371.1	i0_LQ_austr_c157349/f1p0/252	252	-0.0004096	-1.02958
cogentPB.3571.2	i0_LQ_austr_c41397/f1p0/921	935	-0.0106496	-1.16113
PB.20974.1	i0_LQ_austr_c165471/f1p0/300	300	-0.0004096	-1.30881
PB.4907.1	i0_LQ_austr_c185574/f1p0/210	210	-0.0004096	-1.14389
cogentPB.3598.1	i0_LQ_austr_c150898/f1p0/408	419	-0.090112	-0.131704
PB.11886.1	i0_LQ_austr_c177496/f1p0/226	226	-0.0004096	-1.06497
cogentPB.3383.1	i0_LQ_austr_c27655/f1p0/277	277	-0.045056	-0.867486
cogentPB.4083.1	i0_LQ_austr_c44810/f1p0/827	828	-0.114688	-1.36674
PB.15343.1	i0_LQ_austr_c167365/f1p0/731	726	-0.0004096	-1.22102
PB.13163.1	i0_LQ_austr_c9584/f1p23/737	737	-0.024576	-1.10885
PB.4870.1	i0_LQ_austr_c48058/f1p0/349	349	-0.0004096	-1.20324
cogentPB.3852.1	i0_LQ_austr_c6100/f1p0/491	496	-0.0004096	-0.634789
PB.7237.1	i0_LQ_austr_c43221/f1p0/430	430	-0.0004096	-0.172565
PB.1235.1	i0_LQ_austr_c49135/f1p8/242	243	-0.0004096	-1.07878
PB.5614.1	i0_LQ_austr_c160295/f1p60/333	314	-0.0004096	-1.25833
PB.6421.1	i0_LQ_austr_c52174/f1p19/218	218	-0.0004096	-1.35817
PB.10990.1	i0_LQ_austr_c48078/f1p11/236	233	-0.0004096	-1.13889
PB.3420.1	i0_LQ_austr_c185713/f1p0/214	214	-0.0004096	-0.0387607
PB.9438.1	i0_LQ_austr_c41524/f1p0/329	335	-0.0004096	-1.04181
PB.20548.1	i0_LQ_austr_c48113/f1p11/245	245	-0.0004096	-1.39994
PB.1004.1	i0_LQ_austr_c34606/f1p1/235	239	-0.32768	-1.152
PB.1998.1	i0_LQ_austr_c201197/f1p0/310	311	-0.0004096	-1.33113
cogentPB.3019.1	i0_LQ_austr_c6638/f1p0/533	537	-0.049152	-0.970434
PB.4010.1	i0_LQ_austr_c46533/f1p13/397	397	-0.0434176	-1.16486
PB.5978.1	i0_LQ_austr_c46538/f1p62/682	702	-0.004096	-0.313085
PB.13992.1	i0_LQ_austr_c26452/f1p4/290	292	-0.24576	-1.1042
PB.432.1	i0_LQ_austr_c43341/f1p0/268	268	-0.0004096	-1.42689
cogentPB.3734.1	i0_LQ_austr_c160390/f1p3/601	632	-0.032768	-1.09279
PB.12598.1	i0_LQ_austr_c73040/f1p0/521	521	-0.02048	-1.04453
cogentPB.3581.1	i0_LQ_austr_c165740/f1p0/951	855	-0.155648	-1.10695
cogentPB.2963.1	i0_LQ_austr_c38312/f1p0/434	440	-0.0004096	-0.594688
cogentPB.3642.1	i0_LQ_austr_c46591/f1p0/891	913	-0.049152	-0.0270111
PB.11978.1	i0_LQ_austr_c158858/f1p0/431	430	-0.192922	-1.05785
cogentPB.3401.2	i0_LQ_austr_c7165/f1p4/602	598	-0.114688	-0.917332
cogentPB.2516.1	i0_LQ_austr_c38318/f1p0/755	755	-0.032768	-1.20627
PB.3037.1	i0_LQ_austr_c165757/f1p0/784	778	-0.049152	-0.212283
cogentPB.4064.1	i0_LQ_austr_c28786/f1p0/441	441	-0.0335872	-0.375405
PB.10028.1	i0_LQ_austr_c6650/f1p0/848	843	-0.156467	-1.03962
cogentPB.3635.1	i0_LQ_austr_c145006/f1p0/234	234	-0.0004096	-1.33589
PB.14828.1	i0_LQ_austr_c174467/f1p0/231	233	-0.022528	-1.27089
PB.12923.1	i0_LQ_austr_c199321/f1p0/434	433	-0.0004096	-1.23804
PB.16943.1	i0_LQ_austr_c161997/f1p0/412	412	-0.028672	-1.15604
cogentPB.3565.1	i0_LQ_austr_c29354/f1p0/899	836	-0.053248	-1.08845
PB.855.1	i0_LQ_austr_c176185/f1p0/206	207	-0.0004096	-0.847949
PB.11051.1	i0_LQ_austr_c73052/f1p0/306	306	-0.0004096	-1.30544
cogentPB.3870.1	i0_LQ_austr_c43436/f1p0/509	511	-0.034816	-0.0151762
PB.11981.1	i0_LQ_austr_c166094/f1p0/416	416	-0.0253952	-0.980457
PB.26495.1	i0_LQ_austr_c43448/f1p0/375	375	-0.0004096	-1.04125
PB.18436.1	i0_LQ_austr_c38387/f1p32/678	678	-0.167936	-0.880012
PB.18618.1	i0_LQ_austr_c48589/f1p0/394	394	-0.290816	-1.2312
PB.10329.1	i0_LQ_austr_c174526/f1p0/234	234	-0.0004096	-1.37595
cogentPB.4043.1	i0_LQ_austr_c38401/f1p8/508	511	-0.08192	-1.26889
PB.20309.1	i0_LQ_austr_c71019/f1p11/460	477	-0.0004096	-0.449336
cogentPB.4067.1	i0_LQ_austr_c162042/f1p0/369	369	-0.0004096	-0.387944
PB.1306.1	i0_LQ_austr_c45151/f1p0/258	258	-0.139264	-1.15067
PB.11325.1	i0_LQ_austr_c165864/f1p0/609	609	-0.0004096	-1.32976
PB.18637.1	i0_LQ_austr_c162096/f1p0/277	280	-0.0004096	-1.00206
PB.16194.1	i0_LQ_austr_c38441/f1p5/278	279	-0.0004096	-0.386603
PB.20561_locus2.1	i0_LQ_austr_c52557/f1p0/214	214	-0.0004096	-1.37651
PB.5183.1	i0_LQ_austr_c23043/f1p0/601	603	-0.0004096	-1.01151
PB.11847.1	i0_LQ_austr_c197219/f1p0/261	261	-0.0004096	-1.43479
PB.14941_locus1.1	i0_LQ_austr_c41752/f1p0/723	724	-0.108134	-1.0922
cogentPB.3402.1	i0_LQ_austr_c45192/f1p0/930	931	-0.151552	-1.20227
PB.10696.1	i0_LQ_austr_c49966/f1p12/245	245	-0.0004096	-0.978326
cogentPB.3717.1	i0_LQ_austr_c8770/f1p28/856	860	-0.098304	-1.23956
PB.26499.1	i0_LQ_austr_c52632/f1p1/208	211	-0.0004096	-0.840793
PB.17360.1	i0_LQ_austr_c186120/f1p0/231	232	-0.0741376	-1.2072
cogentPB.3405.1	i0_LQ_austr_c40046/f1p13/763	742	-0.032768	-1.26883
PB.18779.1	i0_LQ_austr_c8776/f1p0/549	544	-0.282624	-0.224863
PB.8680.1	i0_LQ_austr_c118900/f1p4/666	666	-0.02048	-0.393531
PB.22363.1	i0_LQ_austr_c8779/f1p15/449	450	-0.0004096	-0.951877
PB.5197_locus2.1	i0_LQ_austr_c48127/f1p72/591	592	-0.0004096	-1.1745
PB.13759.1	i0_LQ_austr_c164053/f1p0/408	407	-0.016384	-0.453158
PB.3480.1	i0_LQ_austr_c45226/f1p0/412	412	-0.0004096	-0.73448
cogentPB.1719.1	i0_LQ_austr_c175742/f1p0/226	232	-0.0004096	-0.996669
cogentPB.4689.1	i0_LQ_austr_c8786/f1p5/592	605	-0.106496	-0.487108
PB.11121.1	i0_LQ_austr_c41813/f1p8/465	466	-0.11223	-0.134155
PB.997.1	i0_LQ_austr_c164089/f1p0/715	716	-0.0032768	-0.895932
PB.12063.1	i0_LQ_austr_c50032/f1p9/280	280	-0.0004096	-0.931987
PB.16197.1	i0_LQ_austr_c26636/f1p10/327	330	-0.0004096	-1.22102
PB.17381.1	i0_LQ_austr_c164105/f1p0/597	597	-0.024576	-1.02272
PB.20971.1	i0_LQ_austr_c160180/f1p61/271	274	-0.0004096	-1.32716
PB.1425.1	i0_LQ_austr_c45279/f1p0/450	452	-0.069632	-1.28216
cogentPB.444.1	i0_LQ_austr_c48340/f1p0/530	537	-0.02048	-1.20394
PB.19068.1	i0_LQ_austr_c164118/f1p0/346	332	-0.049152	-0.637636
cogentPB.3982.1	i0_LQ_austr_c94312/f1p0/450	458	-0.0417792	-0.829061
PB.23306.1	i0_LQ_austr_c218693/f1p0/232	232	-0.114688	-0.0897951
PB.20006_locus1.1	i0_LQ_austr_c43594/f1p0/334	336	-0.036864	-1.08541
cogentPB.4019.1	i0_LQ_austr_c41843/f1p0/374	375	-0.253952	-0.869912
PB.6962.1	i0_LQ_austr_c167964/f1p0/513	514	-0.0004096	-0.0960526
PB.8957.1	i0_LQ_austr_c169608/f1p0/839	866	-0.114688	-1.07661
PB.26052.1	i0_LQ_austr_c5827/f1p2/991	991	-0.008192	-1.07765
PB.15309_locus2.1	i0_LQ_austr_c160627/f1p9/849	850	-0.0847872	-1.1581
PB.8687.1	i0_LQ_austr_c38558/f1p31/277	276	-0.0004096	-1.45629
PB.15021.1	i0_LQ_austr_c26664/f1p8/601	601	-0.0999424	-1.19477
cogentPB.3187.1	i0_LQ_austr_c164158/f1p0/425	438	-0.0024576	-1.29758
PB.4123.2	i0_LQ_austr_c45362/f1p0/719	730	-0.0004096	-0.306061
PB.17286.1	i0_LQ_austr_c29581/f1p6/264	264	-0.024576	-0.869055
cogentPB.2076.1	i0_LQ_austr_c41888/f1p0/888	911	-0.012288	-1.08864
PB.10790.1	i0_LQ_austr_c162247/f1p0/259	259	-0.0004096	-1.10922
PB.19673.1	i0_LQ_austr_c41901/f1p0/882	885	-0.024576	-0.0160333
cogentPB.3769.2	i0_LQ_austr_c94944/f1p0/890	895	-0.008192	-1.12235
PB.1601.1	i0_LQ_austr_c35030/f1p0/211	211	-0.0004096	-1.43538
cogentPB.3922.1	i0_LQ_austr_c6205/f1p15/511	507	-0.026624	-0.269975
cogentPB.1937.1	i0_LQ_austr_c4447/f1p0/465	475	-0.0004096	-0.0520594
PB.19320.1	i0_LQ_austr_c35035/f1p0/211	211	-0.0004096	-1.45366
PB.9949.1	i0_LQ_austr_c48409/f1p0/794	793	-0.0004096	-1.05661
PB.13213.1	i0_LQ_austr_c164203/f1p0/700	700	-0.0135168	-1.27935
PB.12820.1	i0_LQ_austr_c162282/f1p0/510	511	-0.0004096	-0.52283
cogentPB.3899.1	i0_LQ_austr_c33141/f1p8/227	225	-0.0004096	-1.25138
PB.20212.1	i0_LQ_austr_c28080/f1p0/296	298	-0.0004096	-1.42684
PB.26370.1	i0_LQ_austr_c38652/f1p0/308	308	-0.0004096	-1.45439
PB.21582.1	i0_LQ_austr_c159181/f1p4/285	285	-0.156467	-1.27934
PB.10727.1	i0_LQ_austr_c6873/f1p7/838	839	-0.036864	-0.0900498
PB.3813.1	i0_LQ_austr_c36844/f1p0/383	383	-0.53248	-0.990611
PB.21116.1	i0_LQ_austr_c159184/f1p0/389	389	-0.0004096	-1.30608
PB.2048.1	i0_LQ_austr_c23161/f1p3/496	498	-0.141312	-1.06587
cogentPB.4060.1	i0_LQ_austr_c157829/f1p29/359	379	-0.0004096	-1.19248
PB.2380.1	i0_LQ_austr_c96412/f1p0/384	384	-0.0004096	-1.09274
PB.1713.1	i0_LQ_austr_c6703/f1p11/598	602	-0.004096	-1.12912
PB.9643.1	i0_LQ_austr_c157857/f1p74/573	572	-0.188416	-0.931969
PB.3036.1	i0_LQ_austr_c132551/f1p0/548	549	-0.024576	-1.27964
PB.23523.1	i0_LQ_austr_c38686/f1p30/917	888	-0.073728	-1.03839
PB.21302.1	i0_LQ_austr_c29724/f1p0/573	575	-0.0536576	-1.09049
PB.33.1	i0_LQ_austr_c164291/f1p0/424	424	-0.0004096	-1.21948
PB.26487.1	i0_LQ_austr_c160805/f1p2/267	263	-0.045056	-1.08817
cogentPB.4002.1	i0_LQ_austr_c28297/f1p0/491	460	-0.0004096	-0.983493
cogentPB.3370.1	i0_LQ_austr_c43792/f1p5/593	593	-0.0372736	-1.13951
cogentPB.4099.1	i0_LQ_austr_c28149/f1p0/312	314	-0.0004096	-1.18092
cogentPB.2588.1	i0_LQ_austr_c28150/f1p0/369	369	-0.0827392	-0.307147
PB.3580.1	i0_LQ_austr_c43823/f1p0/551	552	-0.036864	-0.923135
PB.5005.1	i0_LQ_austr_c35171/f1p29/235	235	-0.0004096	-1.51706
PB.18402.1	i0_LQ_austr_c131195/f1p11/614	625	-0.024576	-0.83023
PB.24983.1	i0_LQ_austr_c47065/f1p61/451	451	-0.069632	-1.30964
PB.1011.1	i0_LQ_austr_c29792/f1p0/595	595	-0.045056	-0.760515
PB.3158.1	i0_LQ_austr_c267344/f1p0/203	203	-0.0835584	-1.0945
PB.685.1	i0_LQ_austr_c42038/f1p0/256	257	-0.0069632	-0.400958
PB.8718.1	i0_LQ_austr_c184262/f1p0/216	221	-0.0004096	-1.00751
PB.13251.1	i0_LQ_austr_c159277/f1p0/545	547	-0.065536	-1.04872
PB.22572.1	i0_LQ_austr_c45593/f1p0/282	282	-0.0004096	-0.882263
PB.24895.1	i0_LQ_austr_c53200/f1p22/218	219	-0.0004096	-1.3328
PB.6418.1	i0_LQ_austr_c28207/f1p0/329	329	-0.0401408	-1.21418
PB.2531.1	i0_LQ_austr_c244127/f1p0/217	217	-0.0004096	-1.06253
PB.4032.1	i0_LQ_austr_c40366/f1p216/357	357	-0.0004096	-1.07474
PB.308.1	i0_LQ_austr_c162536/f1p0/265	267	-0.004096	-1.12325
cogentPB.4126.1	i0_LQ_austr_c28254/f1p0/577	565	-0.0004096	-0.237012
PB.22083.1	i0_LQ_austr_c157982/f1p0/767	765	-0.069632	-1.10415
cogentPB.3824.2	i0_LQ_austr_c40427/f1p1/825	825	-0.0339968	-1.0251
PB.3101.1	i0_LQ_austr_c53364/f1p15/216	216	-0.0004096	-1.21939
PB.25765.1	i0_LQ_austr_c43985/f1p76/347	347	-0.04096	-0.726005
cogentPB.3369.1	i0_LQ_austr_c43989/f1p23/317	319	-0.0004096	-1.17562
PB.7801.1	i0_LQ_austr_c42180/f1p0/367	371	-0.237568	-1.31107
PB.5791.1	i0_LQ_austr_c45643/f1p0/390	390	-0.0004096	-1.09693
PB.15083.1	i0_LQ_austr_c166450/f1p0/561	561	-0.262144	-1.1401
cogentPB.2805.1	i0_LQ_austr_c45674/f1p0/237	244	-0.0004096	-1.22755
PB.3847.1	i0_LQ_austr_c186923/f1p0/455	456	-0.094208	-1.10424
cogentPB.2484.1	i0_LQ_austr_c158179/f1p0/476	470	-0.045056	-1.03681
PB.18786.1	i0_LQ_austr_c179822/f1p0/216	216	-0.0004096	-1.38101
cogentPB.3666.1	i0_LQ_austr_c40535/f1p7/822	827	-0.086016	-0.971179
PB.6249.1	i0_LQ_austr_c159386/f1p0/456	456	-0.0602112	-1.18071
PB.16271.1	i0_LQ_austr_c33525/f1p59/221	221	-0.0004096	-1.0641
PB.92.1	i0_LQ_austr_c53506/f1p0/233	241	-0.26583	-0.0556527
PB.16020.1	i0_LQ_austr_c161836/f1p0/243	245	-0.0004096	-1.22175
cogentPB.3272.2	i0_LQ_austr_c29059/f1p2/1007	1009	-0.016384	-1.1418
PB.21557.1	i0_LQ_austr_c176821/f1p0/214	220	-0.0004096	-1.10442
PB.895.1	i0_LQ_austr_c38969/f1p12/295	295	-0.036864	-1.06026
PB.24956.1	i0_LQ_austr_c187092/f1p0/447	450	-0.0499712	-0.41917
PB.7617.1	i0_LQ_austr_c44108/f1p0/255	254	-0.1024	-1.40753
PB.360_locus1.1	i0_LQ_austr_c191099/f1p0/1007	1007	-0.049152	-0.0544613
PB.19892.1	i0_LQ_austr_c42291/f1p0/687	691	-0.004096	-1.05143
PB.13056.1	i0_LQ_austr_c48813/f1p37/755	760	-0.0004096	-1.2318
cogentPB.3728.1	i0_LQ_austr_c157189/f1p13/754	728	-0.3072	-1.11857
cogentPB.3749.1	i0_LQ_austr_c61777/f1p0/695	696	-0.0241664	-1.09139
cogentPB.4136.1	i0_LQ_austr_c191117/f1p0/692	751	-0.073728	-1.04557
PB.20002.1	i0_LQ_austr_c39009/f1p66/298	300	-0.0004096	-0.965595
PB.14206.1	i0_LQ_austr_c60048/f1p0/751	771	-0.16384	-1.03633
cogentPB.3900.1	i0_LQ_austr_c200782/f1p0/327	310	-0.069632	-1.06494
cogentPB.3676.3	i0_LQ_austr_c42310/f1p18/883	881	-0.0004096	-1.01105
PB.9394.1	i0_LQ_austr_c30032/f1p0/263	266	-0.17408	-0.890846
PB.23129.1	i0_LQ_austr_c61823/f1p13/368	378	-0.0004096	-0.862413
PB.8978.1	i0_LQ_austr_c163222/f1p0/615	615	-0.02048	-0.863478
PB.4369.1	i0_LQ_austr_c161112/f1p0/237	238	-0.131072	-1.31019
PB.19898.1	i0_LQ_austr_c37321/f1p0/245	257	-0.0004096	-1.17176
PB.2614.1	i0_LQ_austr_c45817/f1p0/916	916	-0.0004096	-1.40965
cogentPB.3707.1	i0_LQ_austr_c23112/f1p0/755	759	-0.0196608	-1.2301
PB.25844.1	i0_LQ_austr_c40658/f1p0/359	359	-0.008192	-1.14729
PB.21452.1	i0_LQ_austr_c9817/f1p0/910	910	-0.016384	-0.279876
PB.25212.1	i0_LQ_austr_c39058/f1p0/735	735	-0.0004096	-1.17624
PB.14875.1	i0_LQ_austr_c28444/f1p0/305	304	-0.217088	-1.25324
cogentPB.3886.1	i0_LQ_austr_c42405/f1p2/823	853	-0.008192	-1.30407
PB.5198.1	i0_LQ_austr_c44214/f1p0/262	262	-0.0831488	-0.0903258
PB.21723.1	i0_LQ_austr_c131617/f1p20/599	602	-0.0057344	-0.993025
cogentPB.3802.1	i0_LQ_austr_c44254/f1p0/697	702	-0.053248	-1.39203
PB.1610.1	i0_LQ_austr_c60145/f1p0/987	989	-0.110592	-1.23325
cogentPB.3324.1	i0_LQ_austr_c131637/f1p0/960	975	-0.0294912	-1.05079
cogentPB.3630.1	i0_LQ_austr_c173507/f1p0/215	217	-0.016384	-1.27268
PB.13186.1	i0_LQ_austr_c27144/f1p14/993	998	-0.0876544	-0.0167402
PB.3434.1	i0_LQ_austr_c28918/f1p0/863	866	-0.0004096	-1.34901
PB.139.1	i0_LQ_austr_c162960/f1p0/658	658	-0.0417792	-0.199074
PB.23595.1	i0_LQ_austr_c33727/f1p79/211	211	-0.0004096	-1.31844
PB.9625.1	i0_LQ_austr_c37420/f1p260/784	786	-0.0004096	-1.18836
PB.11896.1	i0_LQ_austr_c176997/f1p0/223	224	-0.0004096	-1.51927
cogentPB.3840.1	i0_LQ_austr_c6787/f1p0/703	706	-0.065536	-1.04416
PB.18681.1	i0_LQ_austr_c40757/f1p0/280	280	-0.0004096	-0.956684
PB.1623.1	i0_LQ_austr_c70895/f1p0/297	308	-0.0004096	-1.25811
PB.1426.1	i0_LQ_austr_c72062/f1p0/285	284	-0.0004096	-1.12848
PB.14903.1	i0_LQ_austr_c49023/f1p6/805	805	-0.0229376	-1.41117
cogentPB.3957.1	i0_LQ_austr_c4536/f1p0/323	326	-0.131072	-1.07144
cogentPB.4031.2	i0_LQ_austr_c159616/f1p0/407	408	-0.012288	-1.09151
PB.26466.1	i0_LQ_austr_c180396/f1p0/234	234	-0.105677	-1.1345
PB.1618.1	i0_LQ_austr_c131764/f1p4/534	536	-0.04096	-0.0105258
PB.3902.1	i0_LQ_austr_c60266/f1p0/496	494	-0.0004096	-0.913617
cogentPB.3804.1	i0_LQ_austr_c71782/f1p0/485	488	-0.0487424	-0.823361
PB.6736.1	i0_LQ_austr_c163028/f1p0/732	734	-0.233472	-1.13232
PB.7286.1	i0_LQ_austr_c40822/f1p0/409	411	-0.0004096	-1.17927
PB.13493.1	i0_LQ_austr_c168566/f1p0/240	240	-0.08192	-0.283312
cogentPB.4143.1	i0_LQ_austr_c173633/f1p0/211	211	-0.0765952	-1.32504
cogentPB.3256.1	i0_LQ_austr_c159657/f1p0/1015	1020	-0.0241664	-1.14256
PB.12713.1	i0_LQ_austr_c47548/f1p0/653	653	-0.126976	-1.35701
cogentPB.3762.1	i0_LQ_austr_c159664/f1p22/672	673	-0.0004096	-0.26035
cogentPB.3782.1	i0_LQ_austr_c163058/f1p0/656	656	-0.262144	-0.80999
cogentPB.3871.1	i0_LQ_austr_c62017/f1p0/625	639	-0.0135168	-1.389
cogentPB.3974.1	i0_LQ_austr_c62026/f1p9/411	408	-0.045056	-1.10202
PB.9496.1	i0_LQ_austr_c94189/f1p0/391	393	-0.057344	-0.724976
PB.4416.1	i0_LQ_austr_c173680/f1p0/212	213	-0.0004096	-1.19975
PB.2905.1	i0_LQ_austr_c27318/f1p0/867	873	-0.02048	-0.987398
PB.8023.1	i0_LQ_austr_c161106/f1p0/280	281	-0.0004096	-1.41
PB.5696.1	i0_LQ_austr_c23097/f1p5/263	260	-0.0004096	-0.17681
PB.17164_locus1.1	i0_LQ_austr_c7933/f1p0/496	497	-0.0004096	-1.07062
cogentPB.3468.1	i0_LQ_austr_c164956/f1p0/885	889	-0.229376	-0.954532
PB.20377.1	i0_LQ_austr_c28624/f1p0/311	311	-0.0004096	-1.10137
PB.12343.1	i0_LQ_austr_c161107/f1p0/573	573	-0.086016	-1.15845
PB.12057.2	i0_LQ_austr_c8192/f1p10/1011	1017	-0.090112	-1.2014
PB.15599.1	i0_LQ_austr_c131882/f1p0/274	274	-0.0004096	-1.26721
PB.25685.1	i0_LQ_austr_c6546/f1p3/807	808	-0.028672	-1.05151
PB.11837.2	i0_LQ_austr_c131914/f1p2/817	817	-0.02048	-0.585727
PB.21649.1	i0_LQ_austr_c54142/f1p19/210	210	-0.0004096	-1.44013
cogentPB.3997.1	i0_LQ_austr_c10316/f1p46/443	452	-0.0376832	-0.371814
cogentPB.3464.2	i0_LQ_austr_c39315/f7p4/890	893	-0.016384	-1.18548
PB.1456.1	i0_LQ_austr_c40933/f1p31/402	406	-0.0004096	-1.18923
PB.9811.1	i0_LQ_austr_c159786/f1p11/351	353	-0.0004096	-1.34954
cogentPB.3548.1	i0_LQ_austr_c10358/f1p0/453	488	-0.105267	-0.0658198
PB.26450.1	i0_LQ_austr_c46179/f1p0/466	467	-0.13271	-0.073684
cogentPB.4085.1	i0_LQ_austr_c56784/f1p0/215	218	-0.0004096	-0.599241
PB.23956.1	i0_LQ_austr_c60427/f1p0/564	564	-0.114688	-1.13824
cogentPB.1180.1	i0_LQ_austr_c131983/f1p0/612	622	-0.0004096	-0.284673
cogentPB.3742.1	i0_LQ_austr_c60440/f1p0/701	703	-0.142131	-1.04742
PB.15215.1	i0_LQ_austr_c173848/f1p0/210	210	-0.0004096	-1.0418
PB.10173.1	i0_LQ_austr_c51347/f1p37/222	222	-0.0004096	-1.29684
cogentPB.4028.1	i0_LQ_austr_c159857/f1p12/428	412	-0.167936	-1.1526
cogentPB.3541.1	i0_LQ_austr_c71546/f1p0/326	327	-0.0004096	-1.25588
cogentPB.2181.1	i0_LQ_austr_c7962/f1p0/650	664	-0.045056	-0.700774
cogentPB.3479.2	i0_LQ_austr_c9499/f2p23/1002	1005	-0.03072	-0.589523
PB.5886.1	i0_LQ_austr_c42830/f1p11/285	287	-0.0004096	-0.150426
cogentPB.347.1	i0_LQ_austr_c49386/f1p0/498	499	-0.0004096	-0.715792
cogentPB.3469.1	i0_LQ_austr_c132745/f1p0/483	482	-0.0540672	-1.13277
PB.21225.1	i0_LQ_austr_c10539/f1p0/784	784	-0.090112	-1.05134
PB.6875.1	i0_LQ_austr_c60560/f1p0/287	288	-0.0004096	-1.11435
PB.1769.1	i0_LQ_austr_c8235/f1p11/454	456	-0.073728	-0.908499
PB.20535.1	i0_LQ_austr_c59602/f1p9/655	653	-0.014336	-0.839648
PB.2967.1	i0_LQ_austr_c59605/f1p0/277	279	-0.0004096	-1.27245
PB.10129.1	i0_LQ_austr_c49498/f1p1/507	507	-0.036864	-0.128505
PB.19298.1	i0_LQ_austr_c51735/f1p29/222	223	-0.0004096	-1.333
PB.9033.1	i0_LQ_austr_c60696/f1p0/390	390	-0.0995328	-1.11084
PB.26001.1	i0_LQ_austr_c49549/f1p12/285	285	-0.0004096	-1.08429
PB.23790.1	i0_LQ_austr_c60914/f1p0/565	574	-0.0004096	-0.991744
PB.9617.1	i0_LQ_austr_c60984/f1p0/961	965	-0.0237568	-0.115741
PB.6846.1	i0_LQ_austr_c61056/f1p0/345	344	-0.0004096	-1.02102
PB.4571.2	i0_LQ_austr_c61075/f1p0/624	624	-0.290816	-0.34281
PB.22139.1	i0_LQ_austr_c272333/f1p0/208	204	-0.0376832	-0.939136
PB.24855.1	i0_LQ_austr_c61325/f1p0/819	820	-0.0004096	-1.25023
cogentPB.3589.1	i0_LQ_austr_c192442/f1p0/486	491	-0.0004096	-0.23325
PB.11765.1	i0_LQ_austr_c192465/f1p0/858	859	-0.0258048	-0.896201
PB.17593.1	i0_LQ_austr_c61413/f1p0/511	510	-0.0319488	-0.999378
cogentPB.3305.1	i0_LQ_austr_c61465/f1p0/585	578	-0.004096	-0.387401
PB.7717.1	i0_LQ_austr_c192564/f1p0/264	263	-0.0004096	-1.18827
cogentPB.4110.1	i0_LQ_austr_c61522/f1p0/394	391	-0.0004096	-0.511476
PB.23338.1	i0_LQ_austr_c71882/f1p0/335	336	-0.0004096	-1.11082
cogentPB.3841.1	i0_LQ_austr_c61629/f1p0/860	864	-0.0069632	-1.09066
PB.23357.1	i0_LQ_austr_c192727/f1p0/394	394	-0.385434	-0.229739
PB.8692.1	i0_LQ_austr_c192758/f1p0/424	422	-0.0004096	-0.309622
PB.7072.1	i0_LQ_austr_c209756/f1p0/258	258	-0.0004096	-1.09458
cogentPB.2213.1	i0_LQ_austr_c74726/f1p23/228	236	-0.0004096	-1.18188
PB.1460.1	i0_LQ_austr_c71422/f1p0/610	619	-0.0004096	-0.888981
cogentPB.3438.1	i0_LQ_austr_c110200/f1p0/231	223	-0.2048	-1.1235
PB.2014.1	i0_LQ_austr_c202504/f1p0/565	565	-0.28672	-1.17678
PB.10891.1	i0_LQ_austr_c120400/f1p0/345	345	-0.458752	-0.0402296
PB.9541.1	i0_LQ_austr_c209765/f1p0/597	597	-0.229376	-1.27835
PB.24023.2	i0_LQ_austr_c207867/f1p0/430	430	-0.0397312	-1.1644
cogentPB.4109.1	i0_LQ_austr_c194932/f1p0/329	327	-0.0004096	-0.736624
cogentPB.3124.1	i0_LQ_austr_c130877/f1p0/833	833	-0.0159744	-1.30459
cogentPB.3615.1	i0_LQ_austr_c72883/f1p0/715	711	-0.0561152	-1.03383
PB.23782.1	i0_LQ_austr_c62368/f1p41/846	848	-0.180224	-1.29721
PB.273.1	i0_LQ_austr_c69960/f1p0/322	322	-0.0004096	-1.34254
PB.12346.1	i0_LQ_austr_c97583/f1p7/336	336	-0.0004096	-1.32471
PB.19396.1	i0_LQ_austr_c201061/f1p0/245	245	-0.0004096	-0.138146
PB.25144.1	i0_LQ_austr_c97592/f1p48/247	248	-0.0004096	-0.289951
PB.1585.1	i0_LQ_austr_c228669/f1p0/221	223	-0.0004096	-1.35918
PB.11223.1	i0_LQ_austr_c203969/f1p0/252	252	-0.0004096	-0.40505
PB.1121.1	i0_LQ_austr_c86351/f1p36/751	749	-0.253952	-0.330061
PB.25990.1	i0_LQ_austr_c95734/f1p10/347	347	-0.0004096	-1.21231
PB.733.2	i0_LQ_austr_c128734/f1p0/812	814	-0.032768	-0.182327
PB.14020.1	i0_LQ_austr_c86362/f1p9/423	423	-0.176128	-1.191
PB.8565_locus1.1	i0_LQ_austr_c196219/f1p0/424	430	-0.0004096	-1.31753
cogentPB.3845.1	i0_LQ_austr_c99891/f1p0/239	241	-0.2048	-1.41403
PB.13604.1	i0_LQ_austr_c199516/f1p0/527	526	-0.0004096	-1.20927
PB.24101.1	i0_LQ_austr_c68445/f1p9/473	471	-0.104448	-0.109628
cogentPB.3277.1	i0_LQ_austr_c130685/f1p16/599	604	-0.0544768	-1.13909
PB.14947.1	i0_LQ_austr_c5939/f1p0/829	829	-0.008192	-0.0220952
PB.7446.1	i0_LQ_austr_c88219/f1p0/415	415	-0.024576	-1.50555
PB.22873.1	i0_LQ_austr_c95765/f1p0/343	345	-0.0004096	-1.23851
PB.26465.1	i0_LQ_austr_c99904/f1p0/296	287	-0.0004096	-1.09412
PB.25698.1	i0_LQ_austr_c118434/f1p0/292	293	-0.0004096	-1.28652
PB.11471.1	i0_LQ_austr_c86387/f1p0/408	409	-0.004096	-0.0621071
cogentPB.451.1	i0_LQ_austr_c49894/f1p0/868	876	-0.188416	-1.24621
PB.4838.1	i0_LQ_austr_c120467/f1p6/430	430	-0.0004096	-1.09648
PB.17113.1	i0_LQ_austr_c116351/f1p0/261	261	-0.0118784	-0.770386
PB.17498.1	i0_LQ_austr_c155089/f1p0/429	429	-0.12288	-1.21612
cogentPB.3812.2	i0_LQ_austr_c122398/f1p0/617	614	-0.06144	-1.06507
PB.17616.1	i0_LQ_austr_c120477/f1p33/754	754	-0.14336	-0.0890681
cogentPB.3932.1	i0_LQ_austr_c65399/f1p19/574	564	-0.036864	-0.903365
cogentPB.4006.1	i0_LQ_austr_c88247/f1p0/739	742	-0.118784	-1.12918
PB.8929.1	i0_LQ_austr_c122411/f1p0/329	328	-0.0004096	-1.17676
PB.14160.1	i0_LQ_austr_c95805/f1p39/379	373	-0.1024	-0.0935742
PB.23789.1	i0_LQ_austr_c124665/f1p0/296	296	-0.0004096	-0.985052
cogentPB.4080.1	i0_LQ_austr_c14712/f1p8/330	331	-0.014336	-1.15766
cogentPB.3941.2	i0_LQ_austr_c205939/f1p0/776	791	-0.0069632	-1.16788
PB.15582.1	i0_LQ_austr_c124669/f1p0/336	336	-0.335872	-1.1163
cogentPB.3687.2	i0_LQ_austr_c97679/f1p403/829	831	-0.131072	-1.06399
cogentPB.3403.1	i0_LQ_austr_c97680/f1p5/925	928	-0.024576	-1.19283
PB.21234.1	i0_LQ_austr_c194511/f1p0/384	384	-0.0004096	-1.24069
PB.23794.1	i0_LQ_austr_c128829/f1p0/466	466	-0.0147456	-0.903523
PB.14329.1	i0_LQ_austr_c43319/f1p0/260	260	-0.0004096	-1.12769
PB.5740.1	i0_LQ_austr_c27817/f1p0/312	311	-0.0004096	-1.39044
PB.5650.1	i0_LQ_austr_c130999/f1p0/729	729	-0.004096	-1.07083
cogentPB.3943.1	i0_LQ_austr_c68516/f1p9/544	542	-0.036864	-0.863406
PB.25688.1	i0_LQ_austr_c97703/f1p149/568	566	-0.0229376	-1.13561
PB.4802.1	i0_LQ_austr_c70078/f1p8/354	354	-0.0004096	-1.04345
PB.16853.1	i0_LQ_austr_c76925/f1p0/223	223	-0.0004096	-1.15442
PB.18667.1	i0_LQ_austr_c14722/f1p0/797	752	-0.0004096	-1.2416
cogentPB.3750.1	i0_LQ_austr_c92115/f1p0/917	920	-0.110592	-1.2135
PB.18814_locus2.1	i0_LQ_austr_c90219/f1p18/315	315	-0.028672	-1.2612
PB.6382.1	i0_LQ_austr_c209919/f1p0/594	594	-0.0004096	-1.21761
PB.1861.1	i0_LQ_austr_c65498/f1p13/670	675	-0.0004096	-1.24985
cogentPB.4125.1	i0_LQ_austr_c193586/f1p0/321	326	-0.0004096	-1.00003
PB.25438.1	i0_LQ_austr_c132666/f1p0/466	466	-0.0405504	-0.897168
PB.20428.1	i0_LQ_austr_c107251/f1p0/216	217	-0.167117	-1.03365
PB.2739.1	i0_LQ_austr_c198117/f1p0/283	283	-0.0004096	-1.37808
PB.26182.1	i0_LQ_austr_c228834/f1p0/215	215	-0.0004096	-1.29851
cogentPB.3203.1	i0_LQ_austr_c73015/f1p0/896	890	-0.0049152	-0.894579
PB.25055.1	i0_LQ_austr_c45728/f1p0/741	741	-0.036864	-1.39511
PB.14910.1	i0_LQ_austr_c90252/f1p0/377	374	-0.0004096	-1.26252
PB.22048.1	i0_LQ_austr_c210005/f1p0/373	371	-0.0004096	-1.34584
PB.13190.1	i0_LQ_austr_c215385/f1p0/233	233	-0.0004096	-1.177
PB.7787.1	i0_LQ_austr_c61575/f1p0/239	239	-0.0004096	-1.37213
PB.1068.1	i0_LQ_austr_c231157/f1p0/211	218	-0.0004096	-1.04785
PB.8835.1	i0_LQ_austr_c98558/f1p0/930	930	-0.024576	-0.185474
PB.19667.1	i0_LQ_austr_c120339/f1p1/596	596	-0.0004096	-1.28331
PB.4747.1	i0_LQ_austr_c92182/f1p15/748	749	-0.0602112	-0.384967
PB.24442.1	i0_LQ_austr_c193751/f1p0/473	477	-0.0004096	-1.24393
PB.1587.1	i0_LQ_austr_c71596/f1p0/555	566	-0.012288	-1.19473
cogentPB.3669.1	i0_LQ_austr_c204117/f1p0/969	973	-0.110592	-0.200335
PB.7064.1	i0_LQ_austr_c128990/f1p4/248	247	-0.0004096	-1.22606
PB.13937.1	i0_LQ_austr_c116465/f1p10/790	791	-0.036864	-0.142175
cogentPB.774.1	i0_LQ_austr_c226981/f1p0/615	623	-0.159744	-1.28646
PB.6762.1	i0_LQ_austr_c160129/f1p24/259	259	-0.0004096	-1.22382
PB.7982.1	i0_LQ_austr_c193753/f1p0/438	438	-0.0598016	-1.16023
PB.8676.1	i0_LQ_austr_c61588/f1p14/410	410	-0.0004096	-1.28051
PB.17620.1	i0_LQ_austr_c94027/f1p0/254	254	-0.0004096	-1.12941
PB.4459.1	i0_LQ_austr_c199710/f1p0/299	303	-0.0131072	-0.887971
PB.7473.1	i0_LQ_austr_c90309/f1p0/449	429	-0.311296	-1.07626
cogentPB.3159.1	i0_LQ_austr_c196635/f1p0/390	393	-0.04096	-1.1732
cogentPB.4119.1	i0_LQ_austr_c8661/f1p0/360	360	-0.004096	-0.465377
PB.12936.1	i0_LQ_austr_c86625/f1p0/570	573	-0.241664	-1.41803
cogentPB.3876.1	i0_LQ_austr_c120701/f1p0/344	345	-0.0004096	-1.11653
PB.25175.1	i0_LQ_austr_c122604/f1p215/401	401	-0.0004096	-1.10333
PB.22480.1	i0_LQ_austr_c75066/f1p0/208	208	-0.0004096	-1.35322
PB.9376.1	i0_LQ_austr_c210086/f1p0/244	244	-0.090112	-0.801039
PB.6524.1	i0_LQ_austr_c73082/f1p0/453	453	-0.098304	-0.971046
PB.18954.1	i0_LQ_austr_c65588/f1p4/244	235	-0.0004096	-0.474648
PB.1771.1	i0_LQ_austr_c95995/f1p7/508	508	-0.0004096	-1.1718
PB.6839.1	i0_LQ_austr_c38157/f1p14/388	390	-0.045056	-0.793108
cogentPB.3989.1	i0_LQ_austr_c155045/f1p9/477	469	-0.0217088	-1.03096
PB.15884.1	i0_LQ_austr_c64043/f1p6/551	553	-0.036864	-0.896977
PB.7604.1	i0_LQ_austr_c122666/f1p0/259	259	-0.0004096	-1.11762
cogentPB.3325.1	i0_LQ_austr_c62652/f1p3/967	975	-0.0053248	-0.953401
cogentPB.4044.1	i0_LQ_austr_c129085/f1p0/451	451	-0.0159744	-1.04014
PB.208.1	i0_LQ_austr_c34683/f1p1/233	264	-0.0004096	-0.41881
cogentPB.3713.1	i0_LQ_austr_c120756/f1p0/738	738	-0.06144	-1.02434
PB.20604.1	i0_LQ_austr_c97877/f2p0/877	881	-0.119603	-0.0971394
cogentPB.4027.1	i0_LQ_austr_c241770/f1p0/347	341	-0.442368	-0.48458
PB.24.1	i0_LQ_austr_c116601/f1p38/431	434	-0.053248	-0.844922
cogentPB.4071.1	i0_LQ_austr_c118643/f1p6/336	358	-0.0004096	-1.19834
PB.2986.1	i0_LQ_austr_c201297/f1p0/294	294	-0.110592	-1.17114
cogentPB.4115.1	i0_LQ_austr_c129356/f1p1/286	286	-0.0004096	-0.406093
PB.22326.1	i0_LQ_austr_c198285/f1p0/527	530	-0.183091	-1.17128
PB.12040.1	i0_LQ_austr_c90461/f1p718/615	615	-0.094208	-1.19974
PB.25453.1	i0_LQ_austr_c68737/f1p38/270	273	-0.0004096	-1.17967
cogentPB.3895.1	i0_LQ_austr_c86710/f1p0/655	656	-0.0135168	-1.09016
PB.16472.1	i0_LQ_austr_c94131/f1p0/300	306	-0.0004096	-1.15689
PB.6021.1	i0_LQ_austr_c90483/f1p6/525	526	-0.02048	-1.1813
PB.17480.1	i0_LQ_austr_c94135/f1p0/257	258	-0.0004096	-1.10287
PB.4318.1	i0_LQ_austr_c116671/f1p0/530	531	-0.0004096	-1.13536
cogentPB.3496.1	i0_LQ_austr_c202767/f1p0/570	571	-0.028672	-1.10152
PB.23550.1	i0_LQ_austr_c200703/f1p0/381	382	-0.651264	-1.05859
cogentPB.3388.2	i0_LQ_austr_c97920/f1p21/990	991	-0.008192	-1.12306
cogentPB.4094.1	i0_LQ_austr_c273352/f1p0/293	293	-0.0004096	-0.475711
PB.7868.1	i0_LQ_austr_c99603/f1p0/618	638	-0.036864	-1.15805
PB.11232.1	i0_LQ_austr_c62734/f1p13/266	266	-0.0004096	-0.0914758
PB.12922.1	i0_LQ_austr_c94163/f1p0/705	705	-0.016384	-1.32009
PB.255.1	i0_LQ_austr_c26509/f1p10/270	270	-0.0004096	-1.12661
PB.20862.1	i0_LQ_austr_c68813/f1p12/826	826	-0.121242	-1.06392
cogentPB.3193.2	i1_LQ_austr_c7733/f1p3/1176	1232	-0.004096	-1.11795
PB.13594_locus1.1	i0_LQ_austr_c210293/f1p0/300	313	-0.06144	-1.34951
cogentPB.4123.1	i0_LQ_austr_c274345/f1p0/267	271	-0.0004096	-0.25188
PB.2064.1	i0_LQ_austr_c65713/f1p0/334	334	-0.0401408	-1.35157
PB.10281.1	i0_LQ_austr_c64158/f1p10/289	291	-0.135168	-1.16149
PB.26449.1	i0_LQ_austr_c90561/f1p0/268	267	-0.049152	-1.36344
cogentPB.4101.1	i0_LQ_austr_c86775/f1p11/460	461	-0.3072	-1.29234
cogentPB.3491.1	i0_LQ_austr_c120849/f1p0/775	832	-0.045056	-1.07687
cogentPB.3637.1	i0_LQ_austr_c196790/f1p0/803	803	-0.004096	-0.137702
PB.22455.1	i0_LQ_austr_c122851/f1p0/259	259	-0.0004096	-1.18718
PB.19678.1	i0_LQ_austr_c37868/f1p5/553	552	-0.21545	-1.39527
PB.18900.1	i0_LQ_austr_c90572/f1p0/730	734	-0.04096	-1.12694
cogentPB.219.1	i0_LQ_austr_c14107/f1p52/364	366	-0.0004096	-1.08166
PB.25111.1	i0_LQ_austr_c62184/f1p12/469	470	-0.0004096	-1.29469
PB.10455.1	i0_LQ_austr_c100368/f1p2/590	592	-0.049152	-1.22894
PB.817.1	i0_LQ_austr_c206280/f1p0/858	859	-0.118784	-0.112848
cogentPB.3672.1	i0_LQ_austr_c13589/f1p115/779	780	-0.02048	-0.775942
PB.3028.1	i0_LQ_austr_c122874/f1p0/258	258	-0.0004096	-1.2114
PB.3636.1	i0_LQ_austr_c63835/f1p0/714	714	-0.0004096	-1.37309
PB.2740.1	i0_LQ_austr_c107773/f1p0/214	214	-0.0004096	-1.19374
cogentPB.3646.1	i0_LQ_austr_c9490/f1p0/860	861	-0.098304	-1.19707
PB.21001.1	i0_LQ_austr_c210361/f1p0/375	383	-0.0004096	-1.23347
PB.1259_locus2.1	i0_LQ_austr_c65742/f1p3/438	439	-0.0004096	-1.23976
PB.5395.1	i0_LQ_austr_c65744/f1p160/259	257	-0.0004096	-1.09425
PB.26426.1	i0_LQ_austr_c88546/f1p0/818	818	-0.016384	-1.10467
cogentPB.4086.1	i0_LQ_austr_c92411/f1p0/680	688	-0.032768	-1.17505
PB.14467.1	i0_LQ_austr_c208447/f1p0/246	246	-0.0004096	-1.2541
PB.10398.1	i0_LQ_austr_c125003/f1p0/457	457	-0.0004096	-1.12039
cogentPB.3293.1	i0_LQ_austr_c127056/f2p0/649	636	-0.0835584	-1.41729
cogentPB.4025.1	i0_LQ_austr_c107843/f1p0/212	217	-0.375194	-0.474473
PB.7150.1	i0_LQ_austr_c127077/f1p8/291	298	-0.0004096	-1.12791
PB.12365.1	i0_LQ_austr_c193825/f1p0/362	364	-0.0004096	-1.0137
PB.6186.1	i0_LQ_austr_c65760/f1p0/879	879	-0.0151552	-0.951329
cogentPB.3481.1	i0_LQ_austr_c125039/f1p0/880	876	-0.08192	-0.915687
cogentPB.3946.1	i0_LQ_austr_c99159/f1p6/501	501	-0.090112	-1.21988
cogentPB.3854.1	i0_LQ_austr_c120952/f1p39/567	565	-0.018432	-0.941389
PB.13267.1	i0_LQ_austr_c73254/f1p0/281	281	-0.06144	-1.31822
PB.13173.1	i0_LQ_austr_c96231/f1p14/468	468	-0.0004096	-0.95638
PB.1075.1	i0_LQ_austr_c129322/f1p0/398	403	-0.0004096	-0.914841
PB.20615.1	i0_LQ_austr_c129325/f1p0/400	422	-0.057344	-1.32631
PB.20427.1	i0_LQ_austr_c127116/f1p0/637	644	-0.0004096	-1.39938
PB.6711.1	i0_LQ_austr_c125063/f1p5/813	815	-0.0319488	-0.0751589
PB.14433.1	i0_LQ_austr_c127122/f1p0/269	269	-0.0004096	-1.23862
PB.12303.1	i0_LQ_austr_c190955/f1p0/262	253	-0.034816	-0.997775
PB.23284.1	i0_LQ_austr_c196871/f1p0/405	405	-0.02048	-1.13663
cogentPB.1465.1	i0_LQ_austr_c92482/f1p0/346	353	-0.0004096	-0.292902
cogentPB.4145.1	i0_LQ_austr_c276263/f1p0/264	264	-0.0004096	-0.467531
PB.14400.1	i0_LQ_austr_c34728/f1p55/219	219	-0.0004096	-0.904791
PB.6296.1	i0_LQ_austr_c81637/f1p7/232	232	-0.0004096	-1.26376
cogentPB.3950.1	i0_LQ_austr_c67372/f1p24/543	548	-0.073728	-1.27271
PB.23335.1	i0_LQ_austr_c219689/f1p0/231	230	-0.0004096	-0.776525
PB.7849.1	i0_LQ_austr_c160935/f1p0/640	642	-0.053248	-1.30941
PB.21960.1	i0_LQ_austr_c80651/f1p9/213	214	-0.0004096	-0.912324
PB.10484.1	i0_LQ_austr_c99353/f1p0/584	584	-0.098304	-0.87116
PB.11078.1	i0_LQ_austr_c116845/f1p0/478	478	-0.008192	-1.20632
PB.9698.1	i0_LQ_austr_c94352/f1p0/430	435	-0.0004096	-1.10296
PB.18771.1	i0_LQ_austr_c169275/f1p0/929	932	-0.0004096	-1.03164
PB.10124.1	i0_LQ_austr_c239013/f1p0/299	301	-0.0004096	-1.12529
cogentPB.4050.1	i0_LQ_austr_c168175/f1p0/382	390	-0.335872	-0.697926
PB.15627.1	i0_LQ_austr_c81646/f1p3/215	215	-0.156467	-1.05005
PB.15240.1	i0_LQ_austr_c121016/f2p0/277	275	-0.0004096	-1.35753
cogentPB.3777.1	i0_LQ_austr_c92510/f1p5/319	321	-0.0004096	-1.21078
PB.19134.1	i0_LQ_austr_c73305/f1p0/665	673	-0.0180224	-0.908669
cogentPB.3643.2	i0_LQ_austr_c65830/f1p7/779	797	-0.172032	-1.14604
PB.888.1	i0_LQ_austr_c90718/f2p0/246	246	-0.0004096	-0.89053
PB.2303.1	i0_LQ_austr_c118833/f1p9/413	413	-0.131072	-1.07539
PB.6.1	i0_LQ_austr_c208397/f1p0/455	459	-0.036864	-0.958626
PB.2668.1	i0_LQ_austr_c227371/f1p0/225	229	-0.0004096	-1.51188
PB.9642.1	i0_LQ_austr_c125148/f1p0/979	980	-0.311296	-0.920695
cogentPB.2648.1	i0_LQ_austr_c201470/f1p0/381	382	-0.236339	-1.14891
PB.3318.1	i0_LQ_austr_c203591/f1p0/554	555	-0.0114688	-1.21699
PB.8541.1	i0_LQ_austr_c7591/f1p70/612	614	-0.0004096	-0.781255
PB.2494.2	i0_LQ_austr_c202941/f1p0/578	577	-0.069632	-1.11127
cogentPB.3358.1	i0_LQ_austr_c118849/f1p0/947	946	-0.159744	-1.17125
PB.437.1	i0_LQ_austr_c12888/f1p10/465	465	-0.0004096	-1.12827
PB.4265.1	i0_LQ_austr_c98093/f1p5/670	668	-0.02048	-0.97799
PB.10644.1	i0_LQ_austr_c64277/f1p41/517	522	-0.249856	-1.40088
cogentPB.3572.1	i0_LQ_austr_c100514/f1p11/755	783	-0.155648	-1.14025
PB.22049.1	i0_LQ_austr_c86947/f1p3/443	449	-0.0647168	-1.05954
cogentPB.3508.1	i0_LQ_austr_c202944/f1p0/730	753	-0.045056	-0.613248
cogentPB.3599.1	i0_LQ_austr_c60204/f1p0/818	821	-0.196608	-1.20487
PB.21247.1	i0_LQ_austr_c70429/f1p0/261	262	-0.0004096	-1.22087
cogentPB.442.1	i0_LQ_austr_c70433/f1p12/566	580	-0.1024	-1.13121
cogentPB.3480.1	i0_LQ_austr_c116934/f1p10/306	312	-0.22528	-1.0769
cogentPB.3722.1	i0_LQ_austr_c234514/f1p0/331	308	-0.0004096	-1.18917
cogentPB.4087.1	i0_LQ_austr_c274719/f1p0/207	204	-0.0004096	-1.08801
PB.20066.1	i0_LQ_austr_c71917/f1p0/338	338	-0.0004096	-1.14855
PB.14176.1	i0_LQ_austr_c125228/f1p0/237	237	-0.0004096	-1.33244
cogentPB.3340.1	i1_LQ_austr_c136987/f1p11/1027	1032	-0.057344	-1.02536
cogentPB.3738.1	i0_LQ_austr_c88737/f1p0/963	963	-0.0581632	-0.994091
cogentPB.4065.1	i0_LQ_austr_c227484/f2p0/306	306	-0.0004096	-0.530105
cogentPB.3484.1	i0_LQ_austr_c129494/f2p10/861	874	-0.147456	-1.05192
PB.7931.1	i0_LQ_austr_c129496/f1p16/256	257	-0.0004096	-1.46044
PB.8459.1	i0_LQ_austr_c125250/f1p0/400	401	-0.0004096	-1.10047
PB.13030.1	i0_LQ_austr_c129510/f1p0/485	485	-0.120832	-1.02214
cogentPB.3901.1	i0_LQ_austr_c203028/f1p0/519	512	-0.004096	-1.45098
cogentPB.3415.1	i0_LQ_austr_c121150/f1p0/998	1002	-0.2048	-1.12689
PB.9068.1	i0_LQ_austr_c42037/f1p0/246	246	-0.0004096	-0.989359
PB.21744.1	i0_LQ_austr_c201566/f1p0/476	476	-0.135168	-0.199081
PB.4543.1	i0_LQ_austr_c203034/f1p0/835	838	-0.04096	-0.609537
cogentPB.3291.1	i0_LQ_austr_c64370/f1p113/948	955	-0.026624	-1.14307
PB.23296.1	i0_LQ_austr_c196988/f1p0/310	311	-0.0004096	-1.11449
cogentPB.3506.2	i0_LQ_austr_c65931/f1p0/838	866	-0.077824	-1.20041
cogentPB.1510.1	i0_LQ_austr_c15751/f1p0/242	238	-0.428851	-0.853029
PB.16643.1	i0_LQ_austr_c12912/f1p30/483	486	-0.0004096	-1.17178
PB.16919_locus1.1	i0_LQ_austr_c125318/f1p0/417	413	-0.024576	-1.31503
PB.10821.1	i0_LQ_austr_c64395/f1p0/621	621	-0.1024	-1.0578
PB.14435.1	i0_LQ_austr_c100585/f1p0/307	307	-0.139674	-1.09577
cogentPB.3225.1	i0_LQ_austr_c131564/f1p5/481	492	-0.157696	-0.475209
PB.18647.1	i0_LQ_austr_c208567/f1p0/245	246	-0.0004096	-1.05256
PB.11676.1	i0_LQ_austr_c118971/f1p0/881	880	-0.008192	-0.990767
PB.23477.1	i0_LQ_austr_c206627/f1p0/438	438	-0.008192	-0.0265704
PB.14454.1	i0_LQ_austr_c84984/f2p13/379	379	-0.475136	-1.25339
PB.20829.1	i0_LQ_austr_c121185/f1p0/695	701	-0.0466944	-0.0725546
PB.8367.1	i0_LQ_austr_c64410/f1p10/685	689	-0.012288	-0.901851
PB.17335.1	i0_LQ_austr_c64414/f1p0/325	325	-0.0892928	-0.914629
PB.10946.1	i0_LQ_austr_c88817/f1p0/462	462	-0.0004096	-1.22985
PB.7259.1	i0_LQ_austr_c61723/f1p21/323	323	-0.344064	-1.07164
PB.18965.1	i0_LQ_austr_c105943/f1p0/215	216	-0.0004096	-0.894029
PB.8090.1	i0_LQ_austr_c201270/f1p0/614	614	-0.004096	-0.138227
cogentPB.4108.1	i0_LQ_austr_c218036/f1p0/216	218	-0.0004096	-0.604643
PB.7076.1	i0_LQ_austr_c100665/f1p23/339	341	-0.002048	-1.31995
cogentPB.3763.2	i0_LQ_austr_c121207/f1p0/665	673	-0.159744	-1.13782
PB.15042.1	i0_LQ_austr_c123222/f1p0/305	305	-0.0004096	-1.16114
PB.12281.1	i0_LQ_austr_c37937/f1p21/505	505	-0.0815104	-1.02288
PB.1335.1	i0_LQ_austr_c63013/f1p0/526	528	-0.0004096	-1.39569
cogentPB.3577.1	i0_LQ_austr_c38521/f1p4/451	434	-0.077824	-0.0241348
cogentPB.2470.1	i0_LQ_austr_c72063/f2p0/834	839	-0.049152	-1.21802
cogentPB.3432.1	i0_LQ_austr_c127393/f1p0/315	315	-0.036864	-0.895204
PB.20620.1	i0_LQ_austr_c34782/f1p0/219	219	-0.0004096	-1.27759
PB.22933.1	i0_LQ_austr_c66010/f1p0/261	268	-0.0004096	-1.18975
PB.9549.1	i0_LQ_austr_c8681/f1p0/501	500	-0.0004096	-0.997919
cogentPB.3527.2	i0_LQ_austr_c12940/f1p10/862	861	-0.04096	-1.11433
cogentPB.3787.1	i0_LQ_austr_c44134/f1p0/596	638	-0.008192	-1.01497
PB.14017.1	i0_LQ_austr_c125458/f1p0/721	720	-0.02048	-1.10585
cogentPB.3933.1	i0_LQ_austr_c90645/f1p35/251	256	-0.0147456	-1.10258
PB.7065.1	i0_LQ_austr_c96602/f1p24/405	402	-0.02048	-0.966531
cogentPB.3906.2	i0_LQ_austr_c72084/f1p0/507	511	-0.028672	-0.0224529
PB.6409.1	i0_LQ_austr_c127424/f1p18/506	510	-0.0135168	-0.77971
PB.11549.1	i0_LQ_austr_c203158/f1p0/359	359	-0.146227	-1.00122
PB.24064.1	i0_LQ_austr_c69197/f1p0/377	377	-0.04096	-1.15868
PB.8217.1	i0_LQ_austr_c108366/f1p0/237	237	-0.0004096	-1.30518
PB.12989.1	i0_LQ_austr_c94642/f1p0/422	412	-0.0004096	-1.15886
cogentPB.3351.2	i0_LQ_austr_c90908/f1p0/933	951	-0.016384	-1.22698
PB.13656.1	i0_LQ_austr_c204582/f1p0/896	896	-0.0004096	-1.17024
PB.1621.1	i0_LQ_austr_c98433/f1p24/583	588	-0.0528384	-1.11893
PB.20206.1	i0_LQ_austr_c119137/f1p0/406	403	-0.0004096	-0.553372
PB.17183.1	i0_LQ_austr_c96644/f1p0/275	275	-0.0004096	-1.20525
PB.16123.1	i0_LQ_austr_c96646/f1p41/352	353	-0.0004096	-0.611073
PB.19318.1	i0_LQ_austr_c108448/f1p20/211	211	-0.0004096	-0.156443
PB.6893.1	i0_LQ_austr_c121304/f1p0/360	360	-0.0004096	-0.320007
PB.20373.1	i0_LQ_austr_c275425/f1p0/205	204	-0.0004096	-1.20692
cogentPB.3775.2	i0_LQ_austr_c194170/f1p0/896	940	-0.045056	-0.696837
PB.22688.1	i0_LQ_austr_c146853/f1p2/222	225	-0.0004096	-1.271
PB.19062.1	i0_LQ_austr_c276349/f1p0/204	205	-0.0004096	-1.31055
PB.19016_locus2.1	i0_LQ_austr_c203606/f1p0/283	284	-0.0004096	-1.37583
PB.7071.1	i0_LQ_austr_c225769/f1p0/222	224	-0.0004096	-1.13891
cogentPB.2904.1	i0_LQ_austr_c24046/f1p0/344	344	-0.036864	-0.833696
PB.12641.1	i0_LQ_austr_c204633/f1p0/654	654	-0.094208	-1.27545
cogentPB.4007.1	i0_LQ_austr_c233724/f2p0/426	434	-0.0004096	-1.37894
PB.26074_locus2.1	i0_LQ_austr_c69234/f1p9/389	389	-0.0831488	-1.14767
PB.16362.1	i0_LQ_austr_c75782/f1p0/229	233	-0.283853	-0.85857
cogentPB.3705.1	i0_LQ_austr_c129784/f1p0/986	994	-0.053248	-0.456787
PB.7728.1	i0_LQ_austr_c89002/f1p0/647	647	-0.0004096	-1.23931
PB.13117.1	i0_LQ_austr_c125591/f1p0/259	262	-0.0004096	-0.216071
PB.20713.1	i0_LQ_austr_c32017/f1p70/216	223	-0.098304	-1.25385
cogentPB.3516.1	i0_LQ_austr_c67685/f1p17/428	431	-0.0004096	-0.0858336
cogentPB.4135.1	i0_LQ_austr_c92885/f1p0/874	879	-0.0229376	-1.3213
PB.19860.1	i0_LQ_austr_c201782/f1p0/282	282	-0.0004096	-1.15368
PB.14649.1	i0_LQ_austr_c89036/f1p0/305	306	-0.0004096	-1.37397
PB.479.1	i0_LQ_austr_c69263/f1p4/987	986	-0.0004096	-1.34231
PB.5410.1	i0_LQ_austr_c129853/f1p0/656	656	-0.024576	-0.271294
PB.14531.1	i0_LQ_austr_c66115/f1p0/864	858	-0.0299008	-1.37914
PB.6935.1	i0_LQ_austr_c225799/f1p0/233	234	-0.0004096	-1.02937
PB.8759.1	i0_LQ_austr_c151304/f1p0/507	508	-0.0004096	-1.23349
PB.15009.1	i0_LQ_austr_c67706/f1p2/440	439	-0.0004096	-1.22251
PB.5803.1	i0_LQ_austr_c151635/f1p0/316	318	-0.032768	-1.06825
PB.10486.1	i0_LQ_austr_c123384/f1p0/240	240	-0.0004096	-1.1069
cogentPB.1287.1	i0_LQ_austr_c91055/f1p0/314	326	-0.0004096	-0.600212
PB.6615.1	i0_LQ_austr_c201803/f1p0/831	836	-0.0004096	-1.32193
PB.11246.1	i0_LQ_austr_c94758/f1p0/457	457	-0.2048	-0.0431887
PB.18845_locus2.1	i0_LQ_austr_c227814/f1p0/285	286	-0.200704	-1.0995
PB.681.1	i0_LQ_austr_c34735/f1p0/210	210	-0.630784	-1.40202
cogentPB.3339.1	i0_LQ_austr_c99419/f1p13/926	957	-0.02048	-0.804278
PB.8265.1	i0_LQ_austr_c25045/f1p0/552	552	-0.057344	-1.16601
PB.20711.1	i0_LQ_austr_c205981/f1p0/662	660	-0.270336	-1.08713
PB.8409.1	i0_LQ_austr_c98654/f1p0/626	629	-0.0004096	-1.14618
PB.4530.1	i0_LQ_austr_c72194/f1p0/470	470	-0.0004096	-1.15372
cogentPB.3948.1	i0_LQ_austr_c246200/f2p0/463	453	-0.02048	-0.0939291
PB.5697.1	i0_LQ_austr_c267767/f1p0/204	204	-0.0004096	-1.03346
cogentPB.3501.1	i1_LQ_austr_c7996/f1p53/1169	1151	-0.0393216	-0.811914
PB.14995.1	i0_LQ_austr_c12410/f1p10/381	381	-0.0004096	-1.40519
PB.1843.1	i0_LQ_austr_c119387/f1p0/333	337	-0.0004096	-1.30829
cogentPB.4112.1	i0_LQ_austr_c207035/f1p0/287	287	-0.135578	-0.984113
PB.20381.1	i0_LQ_austr_c44096/f1p26/281	281	-0.0004096	-0.99128
cogentPB.1054.1	i0_LQ_austr_c201872/f1p0/523	537	-0.0004096	-0.0597063
PB.20827.1	i0_LQ_austr_c196043/f1p0/414	425	-0.229376	-1.09679
cogentPB.4029.1	i0_LQ_austr_c98696/f1p0/833	826	-0.02048	-1.16332
PB.1869.1	i0_LQ_austr_c209011/f1p0/378	380	-0.0004096	-1.27672
PB.781.1	i0_LQ_austr_c123470/f1p0/530	532	-0.0335872	-1.03987
PB.21572.1	i0_LQ_austr_c67774/f1p0/519	517	-0.135168	-1.0108
cogentPB.1893.2	i0_LQ_austr_c89188/f1p50/856	850	-0.02048	-1.23177
PB.11870.1	i0_LQ_austr_c72223/f1p0/256	257	-0.0004096	-1.42765
PB.16476.1	i0_LQ_austr_c61544/f1p19/467	467	-0.114688	-1.14414
cogentPB.2672.1	i0_LQ_austr_c99642/f1p9/775	802	-0.0004096	-0.239523
PB.9641.1	i0_LQ_austr_c198861/f1p0/673	677	-0.090112	-0.826213
PB.14668.1	i0_LQ_austr_c85420/f1p26/571	572	-0.106496	-0.865643
cogentPB.3376.1	i0_LQ_austr_c67541/f1p1/960	938	-0.0442368	-0.767316
PB.13235.1	i0_LQ_austr_c117460/f1p0/410	410	-0.0004096	-1.00484
PB.9037.1	i0_LQ_austr_c64761/f1p8/300	302	-0.0004096	-1.22699
PB.18245.1	i0_LQ_austr_c277223/f1p0/207	207	-0.294912	-1.35526
PB.12950.1	i0_LQ_austr_c94920/f1p11/640	642	-0.221184	-0.061633
PB.9913.1	i0_LQ_austr_c64770/f1p0/237	237	-0.0004096	-0.522955
PB.9151_locus1.1	i0_LQ_austr_c33590/f1p3/230	231	-0.0557056	-1.12547
PB.21548.1	i0_LQ_austr_c117488/f1p0/440	440	-0.122061	-1.02109
PB.17471.1	i0_LQ_austr_c112091/f1p1/235	235	-0.0004096	-1.08002
PB.3919.1	i0_LQ_austr_c12046/f1p0/333	333	-0.0004096	-1.06347
cogentPB.3958.1	i0_LQ_austr_c209070/f1p0/470	471	-0.0499712	-1.31707
PB.15403.1	i0_LQ_austr_c139278/f1p0/214	223	-0.06144	-0.364553
PB.4514.1	i0_LQ_austr_c119467/f1p18/764	780	-0.12288	-1.17959
cogentPB.2307.1	i0_LQ_austr_c91281/f1p0/527	534	-0.0086016	-1.121
PB.23599.1	i0_LQ_austr_c69474/f1p47/484	486	-0.0004096	-1.09502
PB.9041.1	i0_LQ_austr_c69475/f1p1/262	260	-0.008192	-1.14654
PB.23194.1	i1_LQ_austr_c148462/f1p0/1274	1277	-0.069632	-1.27338
PB.6602.1	i0_LQ_austr_c203372/f1p0/358	364	-0.0004096	-0.957553
cogentPB.3661.1	i0_LQ_austr_c87568/f1p0/781	783	-0.016384	-1.26464
PB.284.1	i0_LQ_austr_c98780/f1p28/517	517	-0.0323584	-1.10798
PB.24522.1	i0_LQ_austr_c218648/f1p0/226	229	-0.0004096	-1.05087
PB.17164_locus2.1	i0_LQ_austr_c121618/f1p8/317	318	-0.0004096	-0.895232
PB.1060.1	i0_LQ_austr_c127831/f1p0/749	749	-0.196608	-1.0106
PB.5623.1	i0_LQ_austr_c135762/f1p5/223	223	-0.0004096	-1.25482
PB.20399.1	i0_LQ_austr_c63345/f1p11/376	375	-0.0004096	-0.977197
PB.25523.1	i0_LQ_austr_c201996/f1p0/249	249	-0.0004096	-1.07453
PB.2851.1	i0_LQ_austr_c195898/f1p0/507	521	-0.172851	-1.24933
PB.12938.2	i0_LQ_austr_c117627/f1p0/656	656	-0.0397312	-0.821953
PB.19749_locus1.1	i0_LQ_austr_c117631/f1p16/524	525	-0.032768	-1.16619
PB.10160.1	i0_LQ_austr_c89256/f1p0/414	416	-0.028672	-0.176831
PB.18950.1	i0_LQ_austr_c64858/f1p11/309	309	-0.147456	-0.293766
PB.7834.1	i0_LQ_austr_c15541/f1p4/223	223	-0.0004096	-1.44899
cogentPB.3726.1	i0_LQ_austr_c123637/f1p5/344	342	-0.014336	-1.18954
PB.9047.1	i0_LQ_austr_c119535/f1p0/548	548	-0.0004096	-1.04643
PB.18100.1	i0_LQ_austr_c42127/f1p7/762	762	-0.045056	-0.813406
PB.25310.1	i0_LQ_austr_c96987/f1p28/792	793	-0.016384	-1.25699
PB.18918.1	i0_LQ_austr_c99206/f1p2/446	445	-0.0004096	-0.426497
PB.26424.1	i0_LQ_austr_c95066/f1p42/294	295	-0.0004096	-1.24541
PB.7367.1	i0_LQ_austr_c91377/f1p0/360	360	-0.086016	-0.497345
PB.12968.1	i0_LQ_austr_c64300/f1p1/253	253	-0.0004096	-0.998048
cogentPB.3998.1	i0_LQ_austr_c96996/f1p1/447	447	-0.004096	-0.530511
PB.16220.1	i0_LQ_austr_c87679/f1p0/605	605	-0.02048	-1.37662
cogentPB.3389.1	i0_LQ_austr_c204919/f1p0/864	878	-0.012288	-1.3027
cogentPB.3595.1	i0_LQ_austr_c172820/f1p0/227	239	-0.0004096	-1.03041
PB.13337.1	i0_LQ_austr_c40574/f1p8/388	389	-0.0004096	-0.886414
cogentPB.4032.1	i0_LQ_austr_c119581/f1p4/403	408	-0.0004096	-0.801885
PB.20993.1	i0_LQ_austr_c127914/f1p0/244	243	-0.073728	-1.39645
PB.17630.1	i0_LQ_austr_c85621/f1p1/589	589	-0.114688	-1.38264
PB.6092.1	i0_LQ_austr_c121726/f1p0/474	474	-0.069632	-1.30756
PB.13315.1	i0_LQ_austr_c76238/f1p0/229	229	-0.0004096	-1.18276
PB.514.1	i0_LQ_austr_c63450/f1p0/242	243	-0.0004096	-1.41733
cogentPB.4001.1	i0_LQ_austr_c89317/f1p6/305	312	-0.0004096	-1.18312
PB.9151_locus2.1	i0_LQ_austr_c125945/f1p6/617	604	-0.0851968	-0.922355
PB.7404.1	i0_LQ_austr_c127958/f1p0/370	370	-0.172442	-0.933214
PB.1620.1	i0_LQ_austr_c66422/f1p0/733	733	-0.151552	-0.338123
PB.18607.1	i0_LQ_austr_c49737/f1p0/632	633	-0.0004096	-0.0126174
PB.713.1	i0_LQ_austr_c228112/f1p0/231	231	-0.0004096	-0.850068
PB.1520.1	i0_LQ_austr_c97041/f1p22/794	799	-0.008192	-0.103981
PB.13773.1	i0_LQ_austr_c70986/f1p2/369	372	-0.0004096	-1.4273
cogentPB.4024.1	i0_LQ_austr_c72448/f1p0/413	387	-0.0004096	-1.14845
PB.21187.1	i0_LQ_austr_c37402/f1p15/548	547	-0.0004096	-1.33067
cogentPB.443.1	i0_LQ_austr_c26139/f1p10/433	433	-0.110592	-1.24559
cogentPB.3416.1	i0_LQ_austr_c98952/f1p12/651	660	-0.0090112	-1.25599
PB.18678.1	i0_LQ_austr_c117792/f1p2/474	472	-0.0004096	-1.33719
PB.24412.1	i0_LQ_austr_c93372/f1p0/291	291	-0.0004096	-0.896542
PB.19586.1	i0_LQ_austr_c123831/f1p0/354	355	-0.0004096	-1.21835
PB.15650.1	i0_LQ_austr_c109275/f1p0/209	214	-0.0004096	-1.05908
PB.17602.1	i0_LQ_austr_c117818/f1p4/287	288	-0.0004096	-1.0829
PB.16975.1	i0_LQ_austr_c19799/f1p39/663	665	-0.0319488	-1.02316
cogentPB.3632.1	i0_LQ_austr_c145973/f1p0/211	224	-0.0004096	-1.40472
PB.11520.1	i0_LQ_austr_c63525/f1p0/313	314	-0.086016	-0.876278
cogentPB.3808.1	i0_LQ_austr_c123898/f1p0/610	615	-0.090112	-1.00381
cogentPB.4100.1	i0_LQ_austr_c94826/f1p0/369	365	-0.0212992	-1.47473
cogentPB.88.1	i0_LQ_austr_c128077/f1p0/501	503	-0.094208	-1.18372
cogentPB.3323.1	i0_LQ_austr_c95239/f1p0/926	938	-0.032768	-0.977403
PB.8111.1	i0_LQ_austr_c175578/f1p0/235	236	-0.0004096	-1.1466
cogentPB.2660.1	i0_LQ_austr_c66523/f1p5/955	885	-0.0159744	-1.18608
PB.6285.1	i0_LQ_austr_c128086/f1p0/402	410	-0.139264	-0.300365
PB.20141.1	i0_LQ_austr_c91521/f1p0/423	423	-0.0004096	-1.41476
PB.18589.1	i0_LQ_austr_c196103/f1p0/308	308	-0.0385024	-1.17845
cogentPB.3404.1	i0_LQ_austr_c128093/f1p0/769	771	-0.045056	-1.27239
PB.25213.1	i0_LQ_austr_c121829/f1p0/634	646	-0.0004096	-1.31248
PB.13402.1	i0_LQ_austr_c62965/f1p15/288	288	-0.065536	-1.12567
cogentPB.3392.1	i0_LQ_austr_c224519/f1p0/231	235	-0.0004096	-1.23095
PB.17283.1	i0_LQ_austr_c69697/f1p199/417	417	-0.12288	-1.15259
PB.17389.1	i0_LQ_austr_c126069/f1p0/520	551	-0.0004096	-0.916836
cogentPB.3928.1	i0_LQ_austr_c205061/f1p0/290	296	-0.002048	-1.02462
PB.12047.1	i0_LQ_austr_c197665/f1p0/328	328	-0.0004096	-0.322502
PB.11415.1	i0_LQ_austr_c33789/f1p7/210	209	-0.0004096	-1.38876
PB.13364.1	i0_LQ_austr_c65081/f1p0/560	561	-0.151552	-1.17116
PB.1034.1	i0_LQ_austr_c117926/f1p0/439	439	-0.065536	-1.13624
PB.14231.1	i0_LQ_austr_c63594/f1p6/278	269	-0.0004096	-1.02213
PB.17504.1	i0_LQ_austr_c68134/f1p0/303	303	-0.0004096	-1.32163
PB.23876.1	i0_LQ_austr_c13405/f1p0/291	289	-0.073728	-0.225531
PB.9586.1	i0_LQ_austr_c194673/f1p0/262	262	-0.0004096	-1.19223
PB.25842.1	i0_LQ_austr_c23155/f1p89/253	254	-0.0004096	-1.11361
PB.20601.2	i0_LQ_austr_c91567/f1p0/731	733	-0.0155648	-1.18403
PB.10133.1	i0_LQ_austr_c65100/f1p0/459	459	-0.0004096	-1.10542
PB.7613_locus3.1	i0_LQ_austr_c143209/f1p0/219	220	-0.0004096	-1.17119
PB.18313.1	i0_LQ_austr_c95318/f1p120/420	421	-0.0004096	-1.1298
PB.22213.1	i0_LQ_austr_c13853/f1p3/282	283	-0.0397312	-0.13573
cogentPB.3774.1	i0_LQ_austr_c197697/f1p0/662	643	-0.0004096	-1.30792
PB.25618.1	i0_LQ_austr_c119882/f1p3/286	287	-0.024576	-0.955216
PB.23997.1	i0_LQ_austr_c265626/f1p0/382	384	-0.0004096	-1.32151
PB.4159.1	i0_LQ_austr_c205164/f1p0/447	447	-0.0004096	-1.23233
PB.6326.1	i0_LQ_austr_c216978/f1p0/412	400	-0.0004096	-1.32657
PB.12535.1	i0_LQ_austr_c124038/f1p58/312	314	-0.140493	-0.958177
PB.22597.1	i0_LQ_austr_c209542/f1p0/409	412	-0.028672	-0.705377
PB.7250.1	i0_LQ_austr_c209546/f1p0/426	426	-0.08192	-1.17601
PB.12462.1	i0_LQ_austr_c97296/f1p0/250	251	-0.0004096	-1.21804
cogentPB.3204.1	i0_LQ_austr_c68165/f1p0/451	451	-0.0004096	-1.0958
PB.17407.1	i0_LQ_austr_c126164/f1p24/273	274	-0.0004096	-0.981541
cogentPB.1542.1	i0_LQ_austr_c77627/f1p0/224	229	-0.0004096	-1.25218
PB.12611.1	i0_LQ_austr_c217976/f1p0/217	218	-0.0004096	-1.36213
PB.24037.1	i0_LQ_austr_c78953/f1p0/214	214	-0.0004096	-1.08807
PB.17609.1	i0_LQ_austr_c209580/f1p0/251	251	-0.0004096	-1.27435
PB.3085.1	i0_LQ_austr_c130515/f1p1/299	299	-0.02048	-1.38396
PB.26110.1	i0_LQ_austr_c69772/f1p35/637	626	-0.0004096	-1.22682
PB.19912.1	i0_LQ_austr_c67791/f1p23/353	353	-0.0004096	-1.41079
PB.24769.1	i0_LQ_austr_c115813/f1p2/370	380	-0.0466944	-0.145708
PB.7527.1	i0_LQ_austr_c207632/f1p0/245	245	-0.0004096	-0.969865
PB.18666.1	i0_LQ_austr_c130549/f1p46/513	517	-0.0004096	-1.14293
cogentPB.2214.1	i0_LQ_austr_c214350/f1p0/217	217	-0.0004096	-1.32958
PB.2872.1	i0_LQ_austr_c88020/f1p0/331	331	-0.208896	-1.3514
PB.25575.1	i0_LQ_austr_c209608/f1p0/254	261	-0.241664	-0.744975
cogentPB.3629.2	i0_LQ_austr_c122032/f1p0/803	805	-0.053248	-1.04492
PB.26385.1	i0_LQ_austr_c98361/f1p0/260	259	-0.0004096	-1.27434
cogentPB.3514.2	i0_LQ_austr_c66699/f1p0/853	854	-0.2048	-1.19116
PB.2871.1	i0_LQ_austr_c209629/f1p0/280	282	-0.0004096	-1.22466
PB.2821.7	i1_LQ_austr_c88243/f1p0/1518	1518	-0.008192	-0.2076
PB.19015.1	i0_LQ_austr_c119958/f1p11/508	478	-0.049152	-0.0945
PB.1148.1	i0_LQ_austr_c209640/f1p0/803	803	-0.278528	-1.18708
cogentPB.3793.2	i0_LQ_austr_c89607/f1p0/902	890	-0.0077824	-1.08771
cogentPB.4068.1	i0_LQ_austr_c126246/f1p27/323	323	-0.0004096	-0.733717
PB.19956.1	i0_LQ_austr_c126251/f1p1/329	329	-0.0004096	-1.1359
PB.8748.1	i0_LQ_austr_c27538/f1p0/575	575	-0.0004096	-1.3212
cogentPB.4018.1	i0_LQ_austr_c115866/f1p35/484	423	-0.0028672	-1.26876
PB.24662.1	i0_LQ_austr_c161188/f1p0/313	313	-0.139264	-0.889508
PB.8195.1	i0_LQ_austr_c118115/f1p35/557	555	-0.0004096	-1.46317
cogentPB.3945.1	i0_LQ_austr_c118122/f1p21/481	479	-0.08192	-1.35975
cogentPB.4122.1	i0_LQ_austr_c97405/f1p1/319	321	-0.0004096	-0.105268
PB.2094.1	i0_LQ_austr_c97408/f1p18/333	333	-0.0004096	-1.3276
PB.2622.1	i0_LQ_austr_c122099/f1p0/562	562	-0.02048	-0.981786
cogentPB.2787.1	i0_LQ_austr_c200166/f1p0/601	595	-0.024576	-1.25611
PB.17049.1	i0_LQ_austr_c89645/f1p0/599	599	-0.034816	-1.12967
cogentPB.1187.1	i0_LQ_austr_c118168/f1p0/745	744	-0.016384	-1.02227
PB.5153.1	i0_LQ_austr_c214572/f1p0/218	220	-0.0004096	-0.997983
PB.5037.1	i0_LQ_austr_c14946/f1p31/213	225	-0.045056	-1.49547
PB.4421.2	i0_LQ_austr_c196301/f1p0/952	961	-0.08192	-0.19621
PB.15274.1	i0_LQ_austr_c203948/f1p0/253	254	-0.0004096	-0.80107
PB.22384.1	i0_LQ_austr_c99456/f1p2/366	367	-0.0004096	-1.4561
PB.24831.1	i0_LQ_austr_c95521/f1p82/555	554	-0.094208	-0.957608
PB.13999.1	i0_LQ_austr_c86112/f1p12/248	248	-0.0004096	-1.24008
PB.6705.1	i0_LQ_austr_c65257/f1p5/451	451	-0.0483328	-1.25315
PB.25163.1	i0_LQ_austr_c91780/f1p0/254	254	-0.0004096	-0.939354
PB.22025.1	i0_LQ_austr_c195594/f1p0/711	710	-0.0004096	-1.21762
PB.25415.1	i0_LQ_austr_c64049/f1p27/242	241	-0.0004096	-1.12411
cogentPB.2539.1	i0_LQ_austr_c86124/f1p1/305	307	-0.0004096	-1.42941
PB.24011.1	i0_LQ_austr_c95551/f1p38/245	245	-0.0004096	-1.11145
cogentPB.3492.1	i0_LQ_austr_c234333/f1p0/645	613	-0.057344	-1.0152
cogentPB.4026.1	i0_LQ_austr_c195826/f1p0/414	414	-0.414106	-0.29922
PB.21571.1	i1_LQ_austr_c149070/f1p14/1427	1439	-0.0004096	-1.26026
PB.9670.1	i0_LQ_austr_c95578/f1p0/509	509	-0.0053248	-0.0427522
PB.5412.1	i0_LQ_austr_c63753/f1p29/309	308	-0.0004096	-1.52526
PB.1660.1	i0_LQ_austr_c95591/f1p0/283	283	-0.0004096	-1.09559
PB.20911.1	i0_LQ_austr_c237972/f1p0/388	391	-0.0516096	-1.2899
PB.8423.1	i0_LQ_austr_c12387/f1p90/327	327	-0.0397312	-1.36618
PB.25761.1	i0_LQ_austr_c66859/f1p12/420	420	-0.04096	-0.889868
PB.1271.1	i0_LQ_austr_c194861/f1p0/582	605	-0.0036864	-1.18549
cogentPB.3975.2	i0_LQ_austr_c66868/f1p8/760	772	-0.077824	-1.01905
PB.18870.1	i0_LQ_austr_c265531/f1p0/201	202	-0.0004096	-1.28283
PB.1066.1	i0_LQ_austr_c89803/f1p0/423	423	-0.065536	-0.938827
PB.14241.1	i0_LQ_austr_c193629/f1p0/621	620	-0.0065536	-1.37082
cogentPB.3579.1	i0_LQ_austr_c162933/f1p0/830	831	-0.012288	-1.3608
PB.11173.1	i0_LQ_austr_c95655/f1p0/241	241	-0.0004096	-1.50165
PB.20470.1	i0_LQ_austr_c226739/f1p0/224	224	-0.0004096	-1.51921
cogentPB.3544.1	i0_LQ_austr_c222995/f1p0/212	213	-0.0004096	-1.26359
PB.786.1	i0_LQ_austr_c205447/f1p0/450	443	-0.0004096	-1.23217
PB.11443.1	i0_LQ_austr_c217285/f1p0/842	807	-0.024576	-0.0322935
cogentPB.4107.1	i0_LQ_austr_c151457/f1p0/294	296	-0.0004096	-1.34189
PB.12178.1	i0_LQ_austr_c126444/f1p0/455	457	-0.02048	-1.13652
PB.14545.1	i0_LQ_austr_c130808/f1p4/394	394	-0.0004096	-1.07465
PB.22018.1	i0_LQ_austr_c273717/f1p0/201	201	-0.0004096	-1.30449
PB.4501.1	i0_LQ_austr_c200722/f1p0/449	450	-0.008192	-0.900803
PB.13881.1	i0_LQ_austr_c120365/f1p0/415	415	-0.0004096	-1.08691
PB.8658.1	i0_LQ_austr_c130827/f1p0/444	445	-0.172032	-0.842092
cogentPB.2589.1	i1_LQ_austr_c24770/f1p0/1856	1856	-0.0458752	-0.235477
PB.26351.1	i0_LQ_austr_c14982/f1p6/225	219	-0.0004096	-1.36303
PB.23860.1	i1_LQ_austr_c10480/f1p20/1154	1153	-0.0004096	-1.3531
PB.15115.2	i0_LQ_austr_c86294/f1p0/936	970	-0.090112	-0.49537
PB.21892.1	i0_LQ_austr_c89917/f1p238/246	250	-0.06144	-1.03508
PB.18528.1	i0_LQ_austr_c259678/f1p0/341	351	-0.0004096	-1.30336
PB.9001.3	i1_LQ_austr_c41473/f1p0/1410	1411	-0.002048	-0.94667
PB.18624.1	i0_LQ_austr_c89926/f1p0/380	380	-0.008192	-1.15073
cogentPB.1910.1	i0_LQ_austr_c124456/f1p0/506	513	-0.0004096	-0.419528
PB.21569.1	i0_LQ_austr_c205602/f1p0/408	408	-0.106496	-1.02787
PB.23006.1	i0_LQ_austr_c124475/f1p4/302	302	-0.0004096	-0.881083
PB.9156.1	i0_LQ_austr_c234548/f2p0/637	640	-0.008192	-0.147655
PB.20612.1	i0_LQ_austr_c234550/f1p0/264	264	-0.0004096	-1.26167
cogentPB.3953.1	i0_LQ_austr_c221065/f1p0/438	447	-0.180224	-1.18013
cogentPB.3836.1	i0_LQ_austr_c205652/f1p0/708	709	-0.0487424	-0.891758
PB.25069.1	i0_LQ_austr_c90019/f1p0/275	276	-0.0004096	-0.489729
PB.6534.1	i1_LQ_austr_c171362/f1p0/1013	1013	-0.155648	-0.200692
PB.13426.1	i0_LQ_austr_c103818/f1p25/231	231	-0.0004096	-1.1987
cogentPB.3263.1	i1_LQ_austr_c28808/f1p16/1091	1096	-0.0638976	-1.07771
cogentPB.2926.1	i1_LQ_austr_c13754/f1p0/1504	1499	-0.012288	-1.03469
cogentPB.3535.1	i1_LQ_austr_c14873/f1p2/1015	1015	-0.090112	-1.11019
PB.6093.1	i1_LQ_austr_c26589/f1p0/1756	1757	-0.212992	-1.23314
PB.3192.2	i1_LQ_austr_c24948/f1p10/1349	1356	-0.016384	-0.271585
PB.8826.3	i1_LQ_austr_c66368/f1p2/1733	1733	-0.14336	-0.0709912
cogentPB.3165.1	i1_LQ_austr_c124029/f1p0/1171	1155	-0.016384	-0.989318
cogentPB.3412.1	i1_LQ_austr_c19905/f1p0/1114	1060	-0.016384	-1.06994
cogentPB.2515.1	i1_LQ_austr_c29488/f1p20/1087	1088	-0.02048	-1.07169
PB.20333.1	i1_LQ_austr_c52956/f1p0/1389	1393	-0.110592	-1.39361
cogentPB.3678.1	i1_LQ_austr_c42814/f1p300/1012	991	-0.0376832	-1.36842
cogentPB.3172.2	i1_LQ_austr_c3276/f1p0/1149	1148	-0.0004096	-0.957433
PB.14520.1	i1_LQ_austr_c40692/f1p9/1544	1550	-0.077824	-0.333947
cogentPB.2923.1	i1_LQ_austr_c26839/f1p6/1540	1501	-0.0004096	-0.878808
cogentPB.3035.1	i1_LQ_austr_c10958/f1p0/1254	1255	-0.016384	-0.154026
PB.15748.2	i1_LQ_austr_c33199/f1p9/1271	1271	-0.073728	-0.0636254
PB.13286.1	i1_LQ_austr_c146259/f1p0/1171	1173	-0.086016	-1.09353
cogentPB.3299.1	i1_LQ_austr_c170723/f1p0/1008	991	-0.117146	-0.746659
PB.20020.1	i1_LQ_austr_c55006/f1p0/1193	1195	-0.057344	-1.33676
PB.1233.1	i1_LQ_austr_c51308/f1p0/1476	1478	-0.131072	-1.21286
PB.8301.1	i1_LQ_austr_c29904/f1p0/1081	1086	-0.0004096	-1.09927
PB.22117_locus2.1	i1_LQ_austr_c149563/f1p19/1971	1971	-0.024576	-1.02777
cogentPB.784.1	i1_LQ_austr_c170834/f1p0/1009	1019	-0.012288	-1.23574
cogentPB.4047.1	i1_LQ_austr_c170857/f1p0/1014	1014	-0.065536	-0.706593
PB.14242.1	i1_LQ_austr_c4944/f1p17/2013	2013	-0.0065536	-1.30023
cogentPB.2443.1	i1_LQ_austr_c8980/f1p17/1227	1208	-0.016384	-0.561921
PB.20137.1	i1_LQ_austr_c27015/f1p9/1665	1665	-0.126976	-1.32428
PB.24192.1	i1_LQ_austr_c67246/f1p57/1277	1277	-0.077824	-1.3643
PB.4947.1	i1_LQ_austr_c49690/f1p94/1620	1648	-0.151552	-1.1153
PB.18825.1	i1_LQ_austr_c134620/f1p0/1080	1086	-0.0049152	-1.1629
PB.10503.1	i1_LQ_austr_c39872/f1p4/1936	1939	-0.106496	-1.14307
PB.540.2	i1_LQ_austr_c22020/f1p0/1239	1239	-0.0253952	-0.933125
PB.13949.1	i1_LQ_austr_c43508/f1p0/1051	1045	-0.008192	-0.692497
cogentPB.3396.1	i1_LQ_austr_c43575/f1p0/1072	1071	-0.004096	-1.04428
PB.159.1	i1_LQ_austr_c43642/f1p0/1081	1083	-0.0004096	-0.276929
cogentPB.3235.1	i1_LQ_austr_c20275/f1p14/1181	1182	-0.032768	-1.16863
cogentPB.3748.1	i1_LQ_austr_c57994/f1p0/1030	1005	-0.008192	-1.29945
cogentPB.3308.1	i1_LQ_austr_c7164/f1p6/1248	1250	-0.0282624	-1.23586
cogentPB.3693.1	i1_LQ_austr_c43972/f1p5/1042	1042	-0.0512	-0.59583
PB.16925.1	i1_LQ_austr_c20360/f1p8/1849	1851	-0.094208	-1.09512
cogentPB.3865.2	i1_LQ_austr_c58115/f1p0/1064	1127	-0.004096	-0.962871
cogentPB.3519.1	i1_LQ_austr_c44032/f1p0/1074	1072	-0.004096	-1.13301
PB.19017.7	i1_LQ_austr_c58193/f1p0/1021	962	-0.0004096	-1.10493
PB.13240.1	i1_LQ_austr_c20431/f1p5/1791	1793	-0.053248	-1.26726
cogentPB.2855.1	i1_LQ_austr_c40082/f1p306/1540	1438	-0.008192	-0.732093
PB.25134.1	i1_LQ_austr_c22251/f1p0/1513	1601	-0.057344	-0.295389
PB.19485.1	i1_LQ_austr_c3992/f1p3/1137	1135	-0.065536	-0.994211
cogentPB.450.1	i1_LQ_austr_c44314/f1p25/1043	1085	-0.249856	-0.556495
PB.13352.1	i1_LQ_austr_c20545/f1p0/1898	1899	-0.123699	-1.36495
cogentPB.3122.1	i1_LQ_austr_c25786/f1p0/1177	1217	-0.049152	-1.17891
cogentPB.3471.1	i1_LQ_austr_c55347/f1p10/1109	1062	-0.0425984	-0.319255
cogentPB.595.1	i1_LQ_austr_c49982/f1p20/1717	1704	-0.0139264	-1.3075
cogentPB.3733.1	i1_LQ_austr_c145661/f1p0/1122	1136	-0.0335872	-1.19329
cogentPB.3241.2	i1_LQ_austr_c63863/f1p1/1117	1123	-0.028672	-0.865916
PB.18390.2	i1_LQ_austr_c15654/f1p0/1059	1057	-0.0823296	-1.20899
PB.4784.2	i1_LQ_austr_c149853/f1p0/1656	1669	-0.004096	-1.21362
PB.13757.2	i1_LQ_austr_c63883/f1p20/1983	1982	-0.032768	-0.0871553
cogentPB.3490.1	i1_LQ_austr_c59077/f1p0/1013	1018	-0.004096	-0.333717
PB.15193.1	i1_LQ_austr_c22422/f1p4/1683	1715	-0.077824	-1.28822
PB.1684.1	i1_LQ_austr_c59137/f1p17/1073	1073	-0.036864	-1.18309
cogentPB.2517.1	i1_LQ_austr_c65508/f1p0/1936	1933	-0.0024576	-0.891616
PB.20332.1	i1_LQ_austr_c25920/f1p11/1447	1466	-0.188416	-1.18254
cogentPB.3257.1	i1_LQ_austr_c55492/f1p34/1235	1240	-0.024576	-1.08055
PB.1992.1	i1_LQ_austr_c53730/f1p0/1812	1811	-0.200704	-1.084
cogentPB.3418.1	i1_LQ_austr_c170462/f1p0/1019	1019	-0.0004096	-0.763633
cogentPB.3036.1	i1_LQ_austr_c141734/f1p0/1466	1357	-0.0024576	-0.182342
PB.13729.7	i1_LQ_austr_c88831/f1p0/1665	1677	-0.118784	-1.21844
PB.17378.1	i1_LQ_austr_c19064/f1p43/1233	1270	-0.106496	-1.25556
cogentPB.2974.1	i1_LQ_austr_c20906/f1p2/1406	1439	-0.045056	-1.09803
PB.11683.1	i1_LQ_austr_c67435/f1p62/1961	1960	-0.049152	-1.18092
cogentPB.447.1	i1_LQ_austr_c55751/f1p0/1679	1682	-0.14336	-1.29445
PB.10490.1	i1_LQ_austr_c67526/f1p0/1341	1354	-0.0454656	-0.0789076
PB.8853.1	i1_LQ_austr_c60182/f1p0/1020	1019	-0.131072	-0.421548
PB.21580.2	i1_LQ_austr_c37210/f1p4/1520	1516	-0.032768	-0.215496
cogentPB.3638.1	i1_LQ_austr_c17841/f1p9/1640	1654	-0.008192	-0.43001
PB.22558.1	i1_LQ_austr_c64464/f1p16/1133	1135	-0.0069632	-0.131907
PB.19797.1	i1_LQ_austr_c103751/f1p7/1938	1935	-0.111411	-1.33426
cogentPB.3276.1	i1_LQ_austr_c114393/f1p0/1040	1011	-0.008192	-1.07187
cogentPB.3569.1	i1_LQ_austr_c15102/f1p10/1022	1019	-0.10281	-1.01639
cogentPB.2654.1	i2_LQ_austr_c2044/f2p1/2434	2441	-0.11264	-0.191331
PB.15106.1	i2_LQ_austr_c7782/f1p1/2125	2122	-0.016384	-0.217011
cogentPB.2466.1	i1_LQ_austr_c123845/f1p0/1976	1976	-0.0004096	-1.08226
cogentPB.2467.1	i1_LQ_austr_c129057/f1p2/1840	1877	-0.0004096	-1.17536
cogentPB.4022.1	i1_LQ_austr_c149602/f1p18/1936	1928	-0.270336	-1.00621
cogentPB.2652.1	i1_LQ_austr_c100748/f1p0/1813	1815	-0.221184	-0.342413
PB.18397.1	i2_LQ_austr_c137263/f1p0/2620	2791	-0.0053248	-0.291648
PB.13572.1	i1_LQ_austr_c87354/f1p0/1888	1956	-0.139264	-1.1422
cogentPB.2932.1	i1_LQ_austr_c35582/f1p4/1495	1495	-0.135168	-1.10359
cogentPB.2445.1	i1_LQ_austr_c108796/f1p0/1683	1680	-0.221184	-1.06966
PB.11024.1	i1_LQ_austr_c96347/f1p0/1044	1047	-0.024576	-0.550525
PB.15768.1	i2_LQ_austr_c8364/f1p0/2179	2179	-0.069632	-1.25579
PB.2897.5	i2_LQ_austr_c131773/f1p6/2716	2715	-0.0741376	-0.262994
cogentPB.3321.3	i1_LQ_austr_c96655/f1p6/1104	1107	-0.053248	-0.0245673
cogentPB.3614.1	i1_LQ_austr_c100914/f1p8/1273	1284	-0.086016	-1.19757
PB.17809.2	i1_LQ_austr_c15252/f1p0/1108	1111	-0.118784	-0.484614
cogentPB.2232.1	i2_LQ_austr_c2596/f1p6/2713	2722	-0.0512	-1.20876
PB.849.1	i1_LQ_austr_c122577/f1p0/1347	1346	-0.0417792	-1.22513
PB.1361.1	i2_LQ_austr_c8733/f1p1/2156	2161	-0.0004096	-1.00859
PB.20819.1	i2_LQ_austr_c10497/f1p1/2157	2135	-0.073728	-1.19326
cogentPB.2962.1	i1_LQ_austr_c120957/f1p0/1441	1460	-0.0315392	-1.32513
cogentPB.3513.1	i1_LQ_austr_c40038/f1p8/1132	1132	-0.159744	-1.29831
cogentPB.2808.1	i1_LQ_austr_c84437/f1p19/1754	1758	-0.0270336	-1.05401
PB.5846.1	i2_LQ_austr_c135286/f1p5/2244	2257	-0.0290816	-1.23747
PB.3464.1	i1_LQ_austr_c107682/f1p14/1100	1094	-0.0004096	-0.247076
PB.16134.2	i2_LQ_austr_c6920/f1p2/2253	2260	-0.077824	-0.810759
cogentPB.448.1	i1_LQ_austr_c109343/f1p10/1386	1390	-0.114688	-1.23914
PB.14587.1	i2_LQ_austr_c135452/f1p0/2091	2142	-0.088064	-1.22181
cogentPB.3783.1	i1_LQ_austr_c107045/f1p0/1507	1492	-0.106496	-0.940106
PB.3102.1	i2_LQ_austr_c136891/f1p0/2259	2262	-0.0004096	-1.16538
PB.25319.2	i1_LQ_austr_c170666/f1p0/1003	1003	-0.0630784	-1.27199
PB.2593.1	i1_LQ_austr_c129904/f1p3/1338	1339	-0.135168	-1.0007
cogentPB.3947.1	i1_LQ_austr_c77596/f1p0/1033	1038	-0.036864	-1.2248
cogentPB.3470.1	i1_LQ_austr_c94394/f1p0/1027	1023	-0.155648	-0.378366
cogentPB.3242.2	i1_LQ_austr_c83212/f1p0/1318	1334	-0.079872	-0.139572
cogentPB.2371.1	i1_LQ_austr_c84925/f1p7/1743	1786	-0.036864	-1.09349
cogentPB.1654.1	i2_LQ_austr_c142684/f1p2/2106	2107	-0.016384	-0.444282
PB.1230.1	i1_LQ_austr_c83247/f1p8/1245	1245	-0.024576	-1.22128
cogentPB.2605.1	i2_LQ_austr_c15211/f1p0/2093	2097	-0.12288	-1.06257
cogentPB.1016.1	i1_LQ_austr_c86691/f1p19/1684	1715	-0.200704	-1.26882
PB.12793.1	i1_LQ_austr_c108085/f1p0/2007	2026	-0.151552	-0.0863813
PB.25623.1	i1_LQ_austr_c148567/f1p1/1813	1844	-0.0065536	-1.07686
cogentPB.3173.1	i1_LQ_austr_c90118/f1p0/1365	1338	-0.004096	-0.0604222
cogentPB.1014.1	i2_LQ_austr_c11931/f1p4/2538	2541	-0.0135168	-0.84869
cogentPB.5062.1	i1_LQ_austr_c85156/f1p30/1612	1660	-0.0004096	-1.33069
PB.8165.2	i1_LQ_austr_c144752/f1p0/1784	1783	-0.0139264	-1.18895
PB.15894.1	i1_LQ_austr_c149412/f1p0/1540	1540	-0.0585728	-1.17249
PB.7767.1	i1_LQ_austr_c101988/f1p2/1882	1958	-0.135168	-0.242577
PB.1377.1	i1_LQ_austr_c18049/f1p0/1159	1163	-0.229376	-1.21389
PB.21203.1	i1_LQ_austr_c71509/f1p0/1102	1102	-0.196608	-1.10309
cogentPB.3123.1	i1_LQ_austr_c125529/f1p0/1117	1145	-0.0159744	-1.34487
PB.3118.1	i2_LQ_austr_c33408/f1p3/2554	2566	-0.0200704	-1.04838
cogentPB.2133.1	i2_LQ_austr_c52819/f1p4/2190	2272	-0.0004096	-0.0536746
PB.1530.1	i2_LQ_austr_c46362/f1p1/2390	2390	-0.0012288	-1.12266
PB.13102.1	i2_LQ_austr_c66772/f1p0/2459	2456	-0.167936	-0.161162
cogentPB.209.1	i2_LQ_austr_c49566/f1p0/2675	2715	-0.425984	-1.18727
PB.13207.1	i2_LQ_austr_c51341/f1p0/2856	2856	-0.172032	-1.15028
PB.13665.1	i2_LQ_austr_c73091/f1p0/2061	2057	-0.159744	-0.0299206
cogentPB.90.1	i2_LQ_austr_c70048/f1p0/2200	2200	-0.16384	-0.380113
PB.7943.2	i2_LQ_austr_c78263/f1p1/2438	2445	-0.217088	-0.527257
PB.10424.1	i2_LQ_austr_c40213/f1p2/2621	2626	-0.114688	-1.24864
PB.5196.1	i2_LQ_austr_c58036/f1p0/2064	2101	-0.0004096	-1.37874
PB.22411.1	i2_LQ_austr_c32545/f1p2/2264	2257	-0.155648	-1.06818
cogentPB.2404.1	i2_LQ_austr_c160167/f1p2/2025	2026	-0.0004096	-1.11291
PB.16967.1	i2_LQ_austr_c21983/f1p0/2420	2545	-0.0446464	-0.175592
PB.4597.2	i2_LQ_austr_c55383/f1p1/2317	2316	-0.0753664	-1.11649
cogentPB.2943.1	i2_LQ_austr_c47639/f1p1/2962	2966	-0.126976	-0.191055
cogentPB.1882.1	i2_LQ_austr_c27246/f1p11/2096	2098	-0.065536	-0.622879
PB.21072.2	i2_LQ_austr_c49328/f1p0/2401	2405	-0.045056	-0.184164
cogentPB.5029.1	i2_LQ_austr_c6978/f1p3/2598	2598	-0.077824	-0.913406
PB.16079.1	i2_LQ_austr_c98444/f1p0/2123	2125	-0.172032	-1.29136
PB.19607.1	i3_LQ_austr_c8080/f1p11/3414	3414	-0.028672	-1.20765
cogentPB.3616.1	i2_LQ_austr_c18372/f1p2/2115	2130	-0.008192	-1.27476
cogentPB.494.1	i3_LQ_austr_c3465/f1p32/3580	3769	-0.0004096	-1.28409
PB.24501.2	i2_LQ_austr_c113009/f1p1/2637	2645	-0.02048	-0.206135
PB.25135.3	i2_LQ_austr_c83990/f1p1/2395	2425	-0.1024	-1.14588
cogentPB.2287.1	i2_LQ_austr_c120507/f1p1/2266	2273	-0.06144	-0.00729376
cogentPB.2872.1	i2_LQ_austr_c85572/f1p0/2184	2191	-0.057344	-0.610511
PB.5809.1	i2_LQ_austr_c84217/f1p1/2497	2499	-0.053248	-1.10503
cogentPB.1699.2	i2_LQ_austr_c17860/f1p2/2448	2493	-0.0425984	-1.15725
PB.1226.1	i2_LQ_austr_c15345/f1p1/2102	2110	-0.008192	-1.18026
PB.19244.1	i2_LQ_austr_c129983/f1p0/2379	2384	-0.0004096	-1.23019
PB.20052.1	i2_LQ_austr_c119404/f1p0/2196	2185	-0.0004096	-1.11954
PB.6369.1	i2_LQ_austr_c123036/f1p0/2035	2030	-0.02048	-1.18107
cogentPB.1442.1	i2_LQ_austr_c86055/f1p1/2886	2866	-0.0004096	-1.01207
PB.5568.1	i2_LQ_austr_c123438/f1p0/2044	2044	-0.356352	-0.430704
PB.7780.1	i2_LQ_austr_c84880/f1p0/2350	2363	-0.0004096	-1.18803
PB.1272.1	i2_LQ_austr_c95093/f1p1/2742	2770	-0.02048	-1.08471
PB.9550.1	i2_LQ_austr_c89924/f1p1/2054	2055	-0.028672	-1.30948
PB.10308.1	i2_LQ_austr_c129375/f1p0/2233	2235	-0.0741376	-0.328447
cogentPB.2540.2	i2_LQ_austr_c86466/f1p3/2358	2372	-0.170803	-0.0520345
PB.24026.1	i2_LQ_austr_c130701/f1p0/2293	2368	-0.0004096	-1.14548
cogentPB.2111.2	i2_LQ_austr_c118687/f1p3/2311	2314	-0.073728	-0.111398
cogentPB.978.1	i3_LQ_austr_c7001/f1p7/3844	3848	-0.0004096	-1.09473
PB.20440.3	i3_LQ_austr_c8580/f1p0/3255	3357	-0.0004096	-0.15965
cogentPB.4898.1	i3_LQ_austr_c39727/f1p24/3288	3282	-0.155648	-0.744352
PB.9695.1	i3_LQ_austr_c38563/f1p0/3832	3840	-0.0004096	-0.862971
PB.18321.1	i3_LQ_austr_c40039/f1p3/3408	3445	-0.0004096	-0.169672
cogentPB.1680.1	i3_LQ_austr_c41449/f1p0/3231	3245	-0.036864	-1.04981
cogentPB.1015.1	i3_LQ_austr_c22990/f1p3/3220	3228	-0.114688	-1.09803
cogentPB.208.1	i3_LQ_austr_c36472/f1p39/3946	4013	-0.0118784	-1.04137
PB.3202.1	i3_LQ_austr_c21838/f1p22/3739	3749	-0.086016	-1.25515
cogentPB.206.1	i3_LQ_austr_c37992/f1p3/3965	4096	-0.0557056	-0.610179
cogentPB.991.1	i3_LQ_austr_c22069/f1p308/3456	3351	-0.135168	-1.33018
PB.6000.2	i3_LQ_austr_c38275/f1p19/3661	3821	-0.016384	-0.28656
PB.22553.1	i3_LQ_austr_c20913/f1p9/3269	3276	-0.008192	-0.912491
PB.7503.1	i4_LQ_austr_c17889/f1p0/4840	4840	-0.110592	-1.12882
cogentPB.5075.1	i4_LQ_austr_c20683/f1p7/4842	4884	-0.077824	-0.918975
cogentPB.5060.1	i4_LQ_austr_c11948/f1p29/4865	4887	-0.0004096	-0.769154
cogentPB.5059.1	i4_LQ_austr_c19484/f1p0/4760	4902	-0.151552	-0.911248
cogentPB.1357.1	i4_LQ_austr_c9412/f1p7/4223	4260	-0.008192	-0.970391
cogentPB.5074.1	i4_LQ_austr_c5217/f1p0/4777	4967	-0.077824	-1.00443
cogentPB.1360.1	i4_LQ_austr_c17547/f1p0/4860	4871	-0.04096	-0.994662
cogentPB.5061.1	i4_LQ_austr_c20029/f1p17/4557	4766	-0.405504	-0.973156
PB.19685.2	i4_LQ_austr_c8573/f1p8/4764	5040	-0.0372736	-0.166297
PB.1051.1	i5_LQ_austr_c6111/f1p3/5148	5149	-0.04096	-1.1959
PB.24623.2	i4_LQ_austr_c23609/f1p5/4561	4564	-0.159744	-0.24181
PB.8308.1	i4_LQ_austr_c28196/f1p3/4129	4227	-0.086016	-1.00845
cogentPB.1706.1	i4_LQ_austr_c28324/f1p0/4047	4133	-0.06144	-0.164325
cogentPB.89.1	i5_LQ_austr_c17268/f1p0/5274	5405	-0.0090112	-0.434127
cogentPB.1017.1	i5_LQ_austr_c15490/f1p0/5119	5111	-0.190874	-1.12673
cogentPB.2446.1	i6_LQ_austr_c1805/f1p3/6303	6387	-0.106496	-0.459322
cogentPB.5028.1	i6_LQ_austr_c2426/f1p9/6192	6200	-0.004096	-0.979668
PB.7304.2	i0_LQ_austr_c27506/f1p0/509	479	-0.253952	-1.07249
PB.21173.1	i0_HQ_austr_c45832/f2p0/703	701	-0.135168	-0.370444
PB.9071.2	i0_HQ_austr_c48519/f2p78/490	490	-0.045056	-0.165541
PB.9965.1	i0_LQ_austr_c90471/f1p2/448	447	-0.069632	-0.665204
PB.5642.2	i0_LQ_austr_c204351/f1p0/286	288	-0.217907	-1.05632
PB.8150.2	i0_LQ_austr_c38875/f1p8/426	435	-0.0004096	-1.11158
PB.23389.1	i0_LQ_austr_c164047/f1p0/866	867	-0.008192	-0.782917
PB.1838.2	i1_LQ_austr_c127734/f1p0/1346	1326	-0.0069632	-1.27588
PB.20555.2	i0_HQ_austr_c6087/f8p3/303	303	-0.1024	-0.845389
PB.20820.2	i0_HQ_austr_c47343/f2p0/469	470	-0.0004096	-1.14752
PB.25470.4	i2_LQ_austr_c25264/f1p1/2637	2637	-0.0139264	-0.479821
PB.8542.5	i1_LQ_austr_c40915/f1p4/1123	1118	-0.049152	-0.474368
PB.4275.2	i1_LQ_austr_c84388/f1p20/1387	1402	-0.02048	-1.09114
cogentPB.3208.1	i1_LQ_austr_c58802/f1p0/1077	1092	-0.16384	-1.10276
PB.17520.2	i0_LQ_austr_c15856/f1p0/216	218	-0.0004096	-1.45237
PB.19039.2	i0_LQ_austr_c12717/f1p3/728	728	-0.028672	-1.36421
PB.13215.3	i0_LQ_austr_c6907/f1p0/276	276	-0.0004096	-1.1096
PB.24119.2	i0_HQ_austr_c1812/f3p15/515	517	-0.016384	-0.700631
PB.20623.3	i1_LQ_austr_c51879/f1p4/1124	1125	-0.117555	-1.24956
PB.18277.1	i2_LQ_austr_c82840/f1p0/2432	2432	-0.0991232	-1.29726
PB.17337_locus2.3	i1_LQ_austr_c52542/f1p11/1522	1525	-0.045056	-1.27502
PB.10646.2	i0_LQ_austr_c207938/f1p0/547	549	-0.053248	-0.9367
PB.24665.2	i2_LQ_austr_c102034/f1p0/2797	2804	-0.0311296	-0.538037
PB.18215.4	i0_LQ_austr_c130884/f1p5/621	621	-0.151552	-1.2057

## Sheet: annotated in NONCODE
Table S7. LncRNA identified and known RNA motifs annotated in G. australe
Query	Target miRNA	Percent identity	Alignment length	Number of mismatches	Number of gap opens	Start in query	End in query	Start in target	End in target	E-value	Bit score
PB.18882.1	NONATHT001792.1	96.15	78	3	0	68	145	71	148	4e-30	128
PB.12820.1	NONATHT001815.1	99.06	106	1	0	111	216	305	410	5e-49	191
PB.12793.1	NONATHT003046.1	81.66	169	12	10	3	158	349	511	8e-28	122
cogentPB.4051.1	NONATHT002169.1	100	55	0	0	1	55	1105	1159	1e-22	102
PB.3847.1	NONATHT001792.1	91.46	82	7	0	55	136	67	148	1e-25	113
PB.208.1	NONATHT002415.1	85.35	198	25	4	1	195	515	711	1e-52	202
