# Supplementary material for: Reconstruction of the full-length transcriptome atlas using PacBio Iso-Seq provides insight into the alternative splicing in Gossypium australe
Source: BMC Plant Biol. 2019 Aug 19;19:365. doi: 10.1186/s12870-019-1968-7 (PMC6701088; doi:10.1186/s12870-019-1968-7)
Supplement: Supplementary file 21 — Table S8. The alternative splicing events detected by Iso-Seq. (XLSX 2019 kb) [file 12870_2019_1968_MOESM21_ESM.xlsx]

## Sheet: Table S8
Table S8. The alternative splicing events detected by Iso-Seq
Seqname	Source	Feature	Start	End	Score	Strand	Frame	Attributes
Chr02	astalavista	as_event	21146391	21146706	.	-	.	as_code "1- , 2-"; transcript1_id "PB.2932.1"; splice_chain1 "21146391"; transcript2_id "PB.2932.6"; splice_chain2 "21146706";
Chr02	astalavista	as_event	21437805	21437844	.	-	.	as_code "1- , 2-"; transcript1_id "PB.2938.1"; splice_chain1 "21437805"; transcript2_id "PB.2938.2"; splice_chain2 "21437844";
Chr02	astalavista	as_event	22321787	22321798	.	+	.	as_code "1- , 2-"; transcript1_id "PB.2943.2"; splice_chain1 "22321787"; transcript2_id "PB.2943.6"; splice_chain2 "22321798";
Chr02	astalavista	as_event	23011646	23011771	.	+	.	as_code "1- , 2-"; transcript1_id "PB.2954.1"; splice_chain1 "23011646"; transcript2_id "PB.2954.3"; splice_chain2 "23011771";
Chr02	astalavista	as_event	23012312	23012365	.	+	.	as_code "1- , 2-"; transcript1_id "PB.2954.1"; splice_chain1 "23012312"; transcript2_id "PB.2954.5"; splice_chain2 "23012365";
Chr02	astalavista	as_event	23013038	23013056	.	+	.	as_code "1- , 2-"; transcript1_id "PB.2954.1"; splice_chain1 "23013056"; transcript2_id "PB.2954.8"; splice_chain2 "23013038";
Chr02	astalavista	as_event	23019253	23019258	.	+	.	as_code "1- , 2-"; transcript1_id "PB.2954.1"; splice_chain1 "23019258"; transcript2_id "PB.2954.11"; splice_chain2 "23019253";
Chr02	astalavista	as_event	23235683	23235697	.	-	.	as_code "1- , 2-"; transcript1_id "PB.2960.1"; splice_chain1 "23235697"; transcript2_id "PB.2960.2"; splice_chain2 "23235683";
Chr02	astalavista	as_event	23209023	23209608	.	+	.	as_code "1- , 2-"; transcript1_id "PB.2958.4"; splice_chain1 "23209023"; transcript2_id "PB.2958.9"; splice_chain2 "23209608";
Chr02	astalavista	as_event	23510252	23510320	.	+	.	as_code "1- , 2-"; transcript1_id "PB.2965.1"; splice_chain1 "23510252"; transcript2_id "PB.2965.7"; splice_chain2 "23510320";
Chr02	astalavista	as_event	23508487	23508513	.	+	.	as_code "1- , 2-"; transcript1_id "PB.2965.1"; splice_chain1 "23508487"; transcript2_id "PB.2965.8"; splice_chain2 "23508513";
Chr02	astalavista	as_event	1471804	1471807	.	-	.	as_code "1- , 2-"; transcript1_id "PB.2176.2"; splice_chain1 "1471804"; transcript2_id "PB.2176.6"; splice_chain2 "1471807";
Chr02	astalavista	as_event	1469404	1469413	.	-	.	as_code "1- , 2-"; transcript1_id "PB.2176.2"; splice_chain1 "1469404"; transcript2_id "PB.2176.3"; splice_chain2 "1469413";
Chr02	astalavista	as_event	62150131	62150179	.	+	.	as_code "1- , 2-"; transcript1_id "PB.3831.1"; splice_chain1 "62150131"; transcript2_id "PB.3831.4"; splice_chain2 "62150179";
Chr02	astalavista	as_event	62173089	62173098	.	+	.	as_code "1- , 2-"; transcript1_id "PB.3834.1"; splice_chain1 "62173089"; transcript2_id "PB.3834.2"; splice_chain2 "62173098";
Chr01	astalavista	as_event	10444434	10444470	.	-	.	as_code "1- , 2-"; transcript1_id "PB.744.4"; splice_chain1 "10444470"; transcript2_id "PB.744.5"; splice_chain2 "10444434";
Chr01	astalavista	as_event	10462497	10462577	.	-	.	as_code "1- , 2-"; transcript1_id "PB.746.1"; splice_chain1 "10462577"; transcript2_id "PB.746.2"; splice_chain2 "10462497";
Chr01	astalavista	as_event	10532314	10532389	.	-	.	as_code "1- , 2-"; transcript1_id "PB.750.2"; splice_chain1 "10532389"; transcript2_id "PB.750.4"; splice_chain2 "10532314";
Chr02	astalavista	as_event	966807	966877	.	-	.	as_code "1- , 2-"; transcript1_id "PB.2126.2"; splice_chain1 "966877"; transcript2_id "PB.2126.6"; splice_chain2 "966807";
Chr02	astalavista	as_event	964676	964688	.	-	.	as_code "1- , 2-"; transcript1_id "PB.2126.2"; splice_chain1 "964688"; transcript2_id "PB.2126.12"; splice_chain2 "964676";
Chr02	astalavista	as_event	962777	962780	.	-	.	as_code "1- , 2-"; transcript1_id "PB.2126.4"; splice_chain1 "962777"; transcript2_id "PB.2126.3"; splice_chain2 "962780";
Chr02	astalavista	as_event	61976241	61976251	.	-	.	as_code "1- , 2-"; transcript1_id "PB.3815.1"; splice_chain1 "61976241"; transcript2_id "PB.3815.2"; splice_chain2 "61976251";
Chr02	astalavista	as_event	61950084	61950306	.	+	.	as_code "1- , 2-"; transcript1_id "PB.3812.1"; splice_chain1 "61950084"; transcript2_id "PB.3812.11"; splice_chain2 "61950306";
Chr02	astalavista	as_event	61952944	61953232	.	+	.	as_code "1- , 2-"; transcript1_id "PB.3812.2"; splice_chain1 "61953232"; transcript2_id "PB.3812.19"; splice_chain2 "61952944";
Chr02	astalavista	as_event	61960117	61960169	.	+	.	as_code "1- , 2-"; transcript1_id "PB.3812.4"; splice_chain1 "61960117"; transcript2_id "PB.3812.15"; splice_chain2 "61960169";
Chr01	astalavista	as_event	10302844	10303387	.	+	.	as_code "1- , 2-"; transcript1_id "PB.731.1"; splice_chain1 "10303387"; transcript2_id "PB.731.5"; splice_chain2 "10302844";
Chr01	astalavista	as_event	10304188	10304194	.	+	.	as_code "1- , 2-"; transcript1_id "PB.731.1"; splice_chain1 "10304194"; transcript2_id "PB.731.2"; splice_chain2 "10304188";
Chr01	astalavista	as_event	10304184	10304194	.	+	.	as_code "1- , 2-"; transcript1_id "PB.731.1"; splice_chain1 "10304194"; transcript2_id "PB.731.5"; splice_chain2 "10304184";
Chr01	astalavista	as_event	10304184	10304188	.	+	.	as_code "1- , 2-"; transcript1_id "PB.731.2"; splice_chain1 "10304188"; transcript2_id "PB.731.5"; splice_chain2 "10304184";
Chr01	astalavista	as_event	10306902	10306907	.	+	.	as_code "1- , 2-"; transcript1_id "PB.731.1"; splice_chain1 "10306902"; transcript2_id "PB.731.5"; splice_chain2 "10306907";
Chr02	astalavista	as_event	61742344	61742356	.	+	.	as_code "1- , 2-"; transcript1_id "PB.3791.3"; splice_chain1 "61742344"; transcript2_id "PB.3791.6"; splice_chain2 "61742356";
Chr02	astalavista	as_event	61552002	61552309	.	+	.	as_code "1- , 2-"; transcript1_id "PB.3775.1"; splice_chain1 "61552309"; transcript2_id "PB.3775.3"; splice_chain2 "61552002";
Chr02	astalavista	as_event	1062182	1062208	.	-	.	as_code "1- , 2-"; transcript1_id "PB.2138.1"; splice_chain1 "1062182"; transcript2_id "PB.2138.5"; splice_chain2 "1062208";
Chr01	astalavista	as_event	11186271	11186282	.	-	.	as_code "1- , 2-"; transcript1_id "PB.784.1"; splice_chain1 "11186282"; transcript2_id "PB.784.2"; splice_chain2 "11186271";
Chr01	astalavista	as_event	11216047	11216248	.	-	.	as_code "1- , 2-"; transcript1_id "PB.787.1"; splice_chain1 "11216047"; transcript2_id "PB.787.3"; splice_chain2 "11216248";
Chr02	astalavista	as_event	61838158	61838185	.	+	.	as_code "1- , 2-"; transcript1_id "PB.3801.1"; splice_chain1 "61838185"; transcript2_id "PB.3801.5"; splice_chain2 "61838158";
Chr02	astalavista	as_event	61836813	61836820	.	+	.	as_code "1- , 2-"; transcript1_id "PB.3801.1"; splice_chain1 "61836813"; transcript2_id "PB.3801.9"; splice_chain2 "61836820";
Chr02	astalavista	as_event	61836262	61836290	.	+	.	as_code "1- , 2-"; transcript1_id "PB.3801.1"; splice_chain1 "61836262"; transcript2_id "PB.3801.29"; splice_chain2 "61836290";
Chr02	astalavista	as_event	61835254	61835298	.	+	.	as_code "1- , 2-"; transcript1_id "PB.3801.1"; splice_chain1 "61835254"; transcript2_id "PB.3801.20"; splice_chain2 "61835298";
Chr01	astalavista	as_event	11298214	11298344	.	-	.	as_code "1- , 2-"; transcript1_id "PB.793.2"; splice_chain1 "11298214"; transcript2_id "PB.793.1"; splice_chain2 "11298344";
Chr02	astalavista	as_event	29120327	29120338	.	-	.	as_code "1- , 2-"; transcript1_id "PB.3057.1"; splice_chain1 "29120327"; transcript2_id "PB.3057.2"; splice_chain2 "29120338";
Chr01	astalavista	as_event	11179675	11179687	.	+	.	as_code "1- , 2-"; transcript1_id "PB.783.1"; splice_chain1 "11179675"; transcript2_id "PB.783.2"; splice_chain2 "11179687";
Chr02	astalavista	as_event	28863476	28863538	.	-	.	as_code "1- , 2-"; transcript1_id "PB.3054.1"; splice_chain1 "28863538"; transcript2_id "PB.3054.2"; splice_chain2 "28863476";
Chr02	astalavista	as_event	61537741	61537752	.	-	.	as_code "1- , 2-"; transcript1_id "PB.3773.1"; splice_chain1 "61537752"; transcript2_id "PB.3773.2"; splice_chain2 "61537741";
Chr02	astalavista	as_event	61536966	61537004	.	-	.	as_code "1- , 2-"; transcript1_id "PB.3773.1"; splice_chain1 "61537004"; transcript2_id "PB.3773.2"; splice_chain2 "61536966";
Chr01	astalavista	as_event	10559758	10560887	.	-	.	as_code "1- , 2-"; transcript1_id "PB.753.2"; splice_chain1 "10559758"; transcript2_id "PB.753.4"; splice_chain2 "10560887";
Chr02	astalavista	as_event	61654950	61654967	.	-	.	as_code "1- , 2-"; transcript1_id "PB.3782.1"; splice_chain1 "61654950"; transcript2_id "PB.3782.3"; splice_chain2 "61654967";
Chr02	astalavista	as_event	31526651	31526661	.	+	.	as_code "1- , 2-"; transcript1_id "PB.3082.1"; splice_chain1 "31526661"; transcript2_id "PB.3082.4"; splice_chain2 "31526651";
Chr02	astalavista	as_event	31527857	31527872	.	+	.	as_code "1- , 2-"; transcript1_id "PB.3082.1"; splice_chain1 "31527857"; transcript2_id "PB.3082.3"; splice_chain2 "31527872";
Chr02	astalavista	as_event	32261598	32261622	.	-	.	as_code "1- , 2-"; transcript1_id "PB.3096.1"; splice_chain1 "32261622"; transcript2_id "PB.3096.4"; splice_chain2 "32261598";
Chr02	astalavista	as_event	61546951	61546971	.	-	.	as_code "1- , 2-"; transcript1_id "PB.3774.1"; splice_chain1 "61546951"; transcript2_id "PB.3774.2"; splice_chain2 "61546971";
Chr02	astalavista	as_event	61565440	61565687	.	-	.	as_code "1- , 2-"; transcript1_id "PB.3777.1"; splice_chain1 "61565687"; transcript2_id "PB.3777.2"; splice_chain2 "61565440";
Chr02	astalavista	as_event	31387168	31387658	.	+	.	as_code "1- , 2-"; transcript1_id "PB.3080.5"; splice_chain1 "31387168"; transcript2_id "PB.3080.8"; splice_chain2 "31387658";
Chr02	astalavista	as_event	31389547	31389602	.	+	.	as_code "1- , 2-"; transcript1_id "PB.3080.1"; splice_chain1 "31389602"; transcript2_id "PB.3080.8"; splice_chain2 "31389547";
Chr01	astalavista	as_event	11159206	11160417	.	+	.	as_code "1- , 2-"; transcript1_id "PB.780.1"; splice_chain1 "11160417"; transcript2_id "PB.780.4"; splice_chain2 "11159206";
Chr02	astalavista	as_event	31532190	31532195	.	-	.	as_code "1- , 2-"; transcript1_id "PB.3084.8"; splice_chain1 "31532190"; transcript2_id "PB.3084.12"; splice_chain2 "31532195";
Chr01	astalavista	as_event	11097806	11097823	.	+	.	as_code "1- , 2-"; transcript1_id "PB.777.1"; splice_chain1 "11097823"; transcript2_id "PB.777.7"; splice_chain2 "11097806";
Chr01	astalavista	as_event	10891047	10891066	.	+	.	as_code "1- , 2-"; transcript1_id "PB.768.1"; splice_chain1 "10891066"; transcript2_id "PB.768.2"; splice_chain2 "10891047";
Chr02	astalavista	as_event	1342487	1342508	.	-	.	as_code "1- , 2-"; transcript1_id "PB.2163.1"; splice_chain1 "1342508"; transcript2_id "PB.2163.2"; splice_chain2 "1342487";
Chr02	astalavista	as_event	61351307	61351318	.	+	.	as_code "1- , 2-"; transcript1_id "PB.3760.2"; splice_chain1 "61351318"; transcript2_id "PB.3760.1"; splice_chain2 "61351307";
Chr01	astalavista	as_event	11936382	11936394	.	+	.	as_code "1- , 2-"; transcript1_id "PB.823.1"; splice_chain1 "11936382"; transcript2_id "PB.823.2"; splice_chain2 "11936394";
Chr02	astalavista	as_event	26946027	26946288	.	-	.	as_code "1- , 2-"; transcript1_id "PB.3030.1"; splice_chain1 "26946027"; transcript2_id "PB.3030.6"; splice_chain2 "26946288";
Chr02	astalavista	as_event	26792944	26792948	.	-	.	as_code "1- , 2-"; transcript1_id "PB.3025.2"; splice_chain1 "26792944"; transcript2_id "PB.3025.4"; splice_chain2 "26792948";
Chr02	astalavista	as_event	26793716	26793725	.	-	.	as_code "1- , 2-"; transcript1_id "PB.3025.2"; splice_chain1 "26793725"; transcript2_id "PB.3025.5"; splice_chain2 "26793716";
Chr01	astalavista	as_event	12436722	12436858	.	-	.	as_code "1- , 2-"; transcript1_id "PB.845.1"; splice_chain1 "12436858"; transcript2_id "PB.845.2"; splice_chain2 "12436722";
Chr01	astalavista	as_event	12624715	12625107	.	-	.	as_code "1- , 2-"; transcript1_id "PB.852.1"; splice_chain1 "12624715"; transcript2_id "PB.852.3"; splice_chain2 "12625107";
Chr01	astalavista	as_event	11321080	11321092	.	+	.	as_code "1- , 2-"; transcript1_id "PB.796.1"; splice_chain1 "11321080"; transcript2_id "PB.796.2"; splice_chain2 "11321092";
Chr02	astalavista	as_event	61193720	61193745	.	+	.	as_code "1- , 2-"; transcript1_id "PB.3745.1"; splice_chain1 "61193720"; transcript2_id "PB.3745.6"; splice_chain2 "61193745";
Chr02	astalavista	as_event	61197932	61197938	.	+	.	as_code "1- , 2-"; transcript1_id "PB.3745.1"; splice_chain1 "61197932"; transcript2_id "PB.3745.5"; splice_chain2 "61197938";
Chr01	astalavista	as_event	11471587	11471597	.	-	.	as_code "1- , 2-"; transcript1_id "PB.805.1"; splice_chain1 "11471597"; transcript2_id "PB.805.2"; splice_chain2 "11471587";
Chr01	astalavista	as_event	11466675	11466831	.	-	.	as_code "1- , 2-"; transcript1_id "PB.805.1"; splice_chain1 "11466675"; transcript2_id "PB.805.3"; splice_chain2 "11466831";
Chr01	astalavista	as_event	11473706	11473708	.	-	.	as_code "1- , 2-"; transcript1_id "PB.805.1"; splice_chain1 "11473708"; transcript2_id "PB.805.7"; splice_chain2 "11473706";
Chr02	astalavista	as_event	274150	274183	.	+	.	as_code "1- , 2-"; transcript1_id "PB.2059.3"; splice_chain1 "274150"; transcript2_id "PB.2059.2"; splice_chain2 "274183";
Chr02	astalavista	as_event	271327	271330	.	+	.	as_code "1- , 2-"; transcript1_id "PB.2059.2"; splice_chain1 "271330"; transcript2_id "PB.2059.12"; splice_chain2 "271327";
Chr02	astalavista	as_event	60938976	60939080	.	-	.	as_code "1- , 2-"; transcript1_id "PB.3727.1"; splice_chain1 "60938976"; transcript2_id "PB.3727.3"; splice_chain2 "60939080";
Chr02	astalavista	as_event	60934952	60935028	.	-	.	as_code "1- , 2-"; transcript1_id "PB.3727.1"; splice_chain1 "60935028"; transcript2_id "PB.3727.16"; splice_chain2 "60934952";
Chr02	astalavista	as_event	28330789	28330816	.	+	.	as_code "1- , 2-"; transcript1_id "PB.3045.2"; splice_chain1 "28330816"; transcript2_id "PB.3045.1"; splice_chain2 "28330789";
Chr02	astalavista	as_event	28330816	28330856	.	+	.	as_code "1- , 2-"; transcript1_id "PB.3045.2"; splice_chain1 "28330816"; transcript2_id "PB.3045.4"; splice_chain2 "28330856";
Chr02	astalavista	as_event	28330789	28330856	.	+	.	as_code "1- , 2-"; transcript1_id "PB.3045.1"; splice_chain1 "28330789"; transcript2_id "PB.3045.4"; splice_chain2 "28330856";
Chr02	astalavista	as_event	26639831	26639880	.	+	.	as_code "1- , 2-"; transcript1_id "PB.3021.1"; splice_chain1 "26639880"; transcript2_id "PB.3021.2"; splice_chain2 "26639831";
Chr02	astalavista	as_event	27329045	27329054	.	-	.	as_code "1- , 2-"; transcript1_id "PB.3035.1"; splice_chain1 "27329054"; transcript2_id "PB.3035.15"; splice_chain2 "27329045";
Chr01	astalavista	as_event	11822417	11822442	.	+	.	as_code "1- , 2-"; transcript1_id "PB.820.1"; splice_chain1 "11822417"; transcript2_id "PB.820.5"; splice_chain2 "11822442";
Chr01	astalavista	as_event	11822417	11822435	.	+	.	as_code "1- , 2-"; transcript1_id "PB.820.1"; splice_chain1 "11822417"; transcript2_id "PB.820.16"; splice_chain2 "11822435";
Chr01	astalavista	as_event	11822435	11822442	.	+	.	as_code "1- , 2-"; transcript1_id "PB.820.5"; splice_chain1 "11822442"; transcript2_id "PB.820.16"; splice_chain2 "11822435";
Chr01	astalavista	as_event	11827530	11827533	.	+	.	as_code "1- , 2-"; transcript1_id "PB.820.1"; splice_chain1 "11827533"; transcript2_id "PB.820.4"; splice_chain2 "11827530";
Chr02	astalavista	as_event	60958517	60958593	.	+	.	as_code "1- , 2-"; transcript1_id "PB.3728.2"; splice_chain1 "60958517"; transcript2_id "PB.3728.3"; splice_chain2 "60958593";
Chr02	astalavista	as_event	60953716	60953744	.	+	.	as_code "1- , 2-"; transcript1_id "PB.3728.2"; splice_chain1 "60953716"; transcript2_id "PB.3728.7"; splice_chain2 "60953744";
Chr02	astalavista	as_event	60904557	60904567	.	+	.	as_code "1- , 2-"; transcript1_id "PB.3723.1"; splice_chain1 "60904567"; transcript2_id "PB.3723.3"; splice_chain2 "60904557";
Chr02	astalavista	as_event	60910584	60910589	.	+	.	as_code "1- , 2-"; transcript1_id "PB.3723.4"; splice_chain1 "60910584"; transcript2_id "PB.3723.9"; splice_chain2 "60910589";
Chr02	astalavista	as_event	60764430	60764479	.	+	.	as_code "1- , 2-"; transcript1_id "PB.3712.1"; splice_chain1 "60764479"; transcript2_id "PB.3712.4"; splice_chain2 "60764430";
Chr02	astalavista	as_event	60766420	60766588	.	+	.	as_code "1- , 2-"; transcript1_id "PB.3712.1"; splice_chain1 "60766588"; transcript2_id "PB.3712.4"; splice_chain2 "60766420";
Chr02	astalavista	as_event	417586	417604	.	-	.	as_code "1- , 2-"; transcript1_id "PB.2070.1"; splice_chain1 "417586"; transcript2_id "PB.2070.2"; splice_chain2 "417604";
Chr02	astalavista	as_event	24641816	24642195	.	+	.	as_code "1- , 2-"; transcript1_id "PB.2981.1"; splice_chain1 "24641816"; transcript2_id "PB.2981.3"; splice_chain2 "24642195";
Chr02	astalavista	as_event	24639237	24639262	.	+	.	as_code "1- , 2-"; transcript1_id "PB.2981.1"; splice_chain1 "24639237"; transcript2_id "PB.2981.10"; splice_chain2 "24639262";
Chr02	astalavista	as_event	24636381	24636602	.	+	.	as_code "1- , 2-"; transcript1_id "PB.2981.3"; splice_chain1 "24636602"; transcript2_id "PB.2981.7"; splice_chain2 "24636381";
Chr02	astalavista	as_event	24642195	24642329	.	+	.	as_code "1- , 2-"; transcript1_id "PB.2981.7"; splice_chain1 "24642195"; transcript2_id "PB.2981.8"; splice_chain2 "24642329";
Chr02	astalavista	as_event	60480188	60480383	.	+	.	as_code "1- , 2-"; transcript1_id "PB.3699.1"; splice_chain1 "60480383"; transcript2_id "PB.3699.4"; splice_chain2 "60480188";
Chr02	astalavista	as_event	632698	632835	.	+	.	as_code "1- , 2-"; transcript1_id "PB.2093.1"; splice_chain1 "632698"; transcript2_id "PB.2093.2"; splice_chain2 "632835";
Chr02	astalavista	as_event	25833220	25833913	.	-	.	as_code "1- , 2-"; transcript1_id "PB.3003.2"; splice_chain1 "25833220"; transcript2_id "PB.3003.6"; splice_chain2 "25833913";
Chr02	astalavista	as_event	25830535	25830906	.	-	.	as_code "1- , 2-"; transcript1_id "PB.3003.2"; splice_chain1 "25830906"; transcript2_id "PB.3003.14"; splice_chain2 "25830535";
Chr02	astalavista	as_event	26115616	26115633	.	-	.	as_code "1- , 2-"; transcript1_id "PB.3010.1"; splice_chain1 "26115616"; transcript2_id "PB.3010.2"; splice_chain2 "26115633";
Chr02	astalavista	as_event	25573341	25573364	.	-	.	as_code "1- , 2-"; transcript1_id "PB.2999.2"; splice_chain1 "25573364"; transcript2_id "PB.2999.4"; splice_chain2 "25573341";
Chr02	astalavista	as_event	25677407	25677419	.	-	.	as_code "1- , 2-"; transcript1_id "PB.3000.1"; splice_chain1 "25677407"; transcript2_id "PB.3000.3"; splice_chain2 "25677419";
Chr02	astalavista	as_event	25699058	25699062	.	-	.	as_code "1- , 2-"; transcript1_id "PB.3000.2"; splice_chain1 "25699058"; transcript2_id "PB.3000.3"; splice_chain2 "25699062";
Chr02	astalavista	as_event	25260440	25260561	.	+	.	as_code "1- , 2-"; transcript1_id "PB.2993.1"; splice_chain1 "25260561"; transcript2_id "PB.2993.2"; splice_chain2 "25260440";
Chr02	astalavista	as_event	59599083	59599636	.	-	.	as_code "1- , 2-"; transcript1_id "PB.3651.1"; splice_chain1 "59599083"; transcript2_id "PB.3651.2"; splice_chain2 "59599636";
Chr02	astalavista	as_event	59810532	59810574	.	-	.	as_code "1- , 2-"; transcript1_id "PB.3659.1"; splice_chain1 "59810532"; transcript2_id "PB.3659.4"; splice_chain2 "59810574";
Chr01	astalavista	as_event	12413918	12413928	.	+	.	as_code "1- , 2-"; transcript1_id "PB.844.1"; splice_chain1 "12413928"; transcript2_id "PB.844.2"; splice_chain2 "12413918";
Chr01	astalavista	as_event	13064639	13064691	.	+	.	as_code "1- , 2-"; transcript1_id "PB.868.1"; splice_chain1 "13064639"; transcript2_id "PB.868.13"; splice_chain2 "13064691";
Chr02	astalavista	as_event	1678534	1678541	.	-	.	as_code "1- , 2-"; transcript1_id "PB.2193.1"; splice_chain1 "1678541"; transcript2_id "PB.2193.2"; splice_chain2 "1678534";
Chr02	astalavista	as_event	1744444	1744463	.	+	.	as_code "1- , 2-"; transcript1_id "PB.2197.1"; splice_chain1 "1744444"; transcript2_id "PB.2197.4"; splice_chain2 "1744463";
Chr02	astalavista	as_event	1993862	1993908	.	+	.	as_code "1- , 2-"; transcript1_id "PB.2212.1"; splice_chain1 "1993862"; transcript2_id "PB.2212.7"; splice_chain2 "1993908";
Chr01	astalavista	as_event	46272675	46272780	.	+	.	as_code "1- , 2-"; transcript1_id "PB.1679.1"; splice_chain1 "46272780"; transcript2_id "PB.1679.2"; splice_chain2 "46272675";
Chr01	astalavista	as_event	14180939	14180977	.	+	.	as_code "1- , 2-"; transcript1_id "PB.914.1"; splice_chain1 "14180977"; transcript2_id "PB.914.2"; splice_chain2 "14180939";
Chr01	astalavista	as_event	13807451	13807475	.	+	.	as_code "1- , 2-"; transcript1_id "PB.901.2"; splice_chain1 "13807475"; transcript2_id "PB.901.4"; splice_chain2 "13807451";
Chr01	astalavista	as_event	13691845	13691850	.	+	.	as_code "1- , 2-"; transcript1_id "PB.898.2"; splice_chain1 "13691845"; transcript2_id "PB.898.4"; splice_chain2 "13691850";
Chr01	astalavista	as_event	13779022	13779063	.	+	.	as_code "1- , 2-"; transcript1_id "PB.900.1"; splice_chain1 "13779022"; transcript2_id "PB.900.6"; splice_chain2 "13779063";
Chr01	astalavista	as_event	47284246	47284289	.	-	.	as_code "1- , 2-"; transcript1_id "PB.1741.1"; splice_chain1 "47284289"; transcript2_id "PB.1741.5"; splice_chain2 "47284246";
Chr01	astalavista	as_event	47283910	47283960	.	-	.	as_code "1- , 2-"; transcript1_id "PB.1741.1"; splice_chain1 "47283960"; transcript2_id "PB.1741.10"; splice_chain2 "47283910";
Chr01	astalavista	as_event	47282836	47282841	.	-	.	as_code "1- , 2-"; transcript1_id "PB.1741.1"; splice_chain1 "47282836"; transcript2_id "PB.1741.5"; splice_chain2 "47282841";
Chr01	astalavista	as_event	47223494	47223498	.	-	.	as_code "1- , 2-"; transcript1_id "PB.1739.2"; splice_chain1 "47223494"; transcript2_id "PB.1739.6"; splice_chain2 "47223498";
Chr01	astalavista	as_event	47110156	47110189	.	-	.	as_code "1- , 2-"; transcript1_id "PB.1732.4"; splice_chain1 "47110156"; transcript2_id "PB.1732.5"; splice_chain2 "47110189";
Chr01	astalavista	as_event	47112189	47112202	.	-	.	as_code "1- , 2-"; transcript1_id "PB.1732.3"; splice_chain1 "47112202"; transcript2_id "PB.1732.5"; splice_chain2 "47112189";
Chr01	astalavista	as_event	47108560	47108700	.	-	.	as_code "1- , 2-"; transcript1_id "PB.1732.3"; splice_chain1 "47108560"; transcript2_id "PB.1732.8"; splice_chain2 "47108700";
Chr01	astalavista	as_event	47108560	47108697	.	-	.	as_code "1- , 2-"; transcript1_id "PB.1732.3"; splice_chain1 "47108560"; transcript2_id "PB.1732.10"; splice_chain2 "47108697";
Chr01	astalavista	as_event	47111395	47111541	.	-	.	as_code "1- , 2-"; transcript1_id "PB.1732.5"; splice_chain1 "47111395"; transcript2_id "PB.1732.11"; splice_chain2 "47111541";
Chr01	astalavista	as_event	47108697	47108700	.	-	.	as_code "1- , 2-"; transcript1_id "PB.1732.8"; splice_chain1 "47108700"; transcript2_id "PB.1732.10"; splice_chain2 "47108697";
Chr01	astalavista	as_event	135900	135942	.	+	.	as_code "1- , 2-"; transcript1_id "PB.5.1"; splice_chain1 "135942"; transcript2_id "PB.5.3"; splice_chain2 "135900";
Chr01	astalavista	as_event	135942	136073	.	+	.	as_code "1- , 2-"; transcript1_id "PB.5.1"; splice_chain1 "135942"; transcript2_id "PB.5.4"; splice_chain2 "136073";
Chr01	astalavista	as_event	135459	135479	.	+	.	as_code "1- , 2-"; transcript1_id "PB.5.1"; splice_chain1 "135459"; transcript2_id "PB.5.8"; splice_chain2 "135479";
Chr01	astalavista	as_event	135900	136073	.	+	.	as_code "1- , 2-"; transcript1_id "PB.5.3"; splice_chain1 "135900"; transcript2_id "PB.5.4"; splice_chain2 "136073";
Chr02	astalavista	as_event	62723204	62723687	.	+	.	as_code "1- , 2-"; transcript1_id "PB.3900.1"; splice_chain1 "62723687"; transcript2_id "PB.3900.10"; splice_chain2 "62723204";
Chr01	astalavista	as_event	14314144	14314161	.	+	.	as_code "1- , 2-"; transcript1_id "PB.921.1"; splice_chain1 "14314144"; transcript2_id "PB.921.7"; splice_chain2 "14314161";
Chr01	astalavista	as_event	14309347	14309400	.	+	.	as_code "1- , 2-"; transcript1_id "PB.921.1"; splice_chain1 "14309347"; transcript2_id "PB.921.9"; splice_chain2 "14309400";
Chr01	astalavista	as_event	47043215	47043227	.	+	.	as_code "1- , 2-"; transcript1_id "PB.1726.3"; splice_chain1 "47043227"; transcript2_id "PB.1726.4"; splice_chain2 "47043215";
Chr01	astalavista	as_event	203723	203734	.	+	.	as_code "1- , 2-"; transcript1_id "PB.14.1"; splice_chain1 "203734"; transcript2_id "PB.14.2"; splice_chain2 "203723";
Chr01	astalavista	as_event	170138	170199	.	+	.	as_code "1- , 2-"; transcript1_id "PB.11.3"; splice_chain1 "170199"; transcript2_id "PB.11.1"; splice_chain2 "170138";
Chr01	astalavista	as_event	15140103	15140196	.	-	.	as_code "1- , 2-"; transcript1_id "PB.945.1"; splice_chain1 "15140196"; transcript2_id "PB.945.6"; splice_chain2 "15140103";
Chr01	astalavista	as_event	15255421	15255537	.	-	.	as_code "1- , 2-"; transcript1_id "PB.947.2"; splice_chain1 "15255537"; transcript2_id "PB.947.3"; splice_chain2 "15255421";
Chr01	astalavista	as_event	48075004	48075114	.	-	.	as_code "1- , 2-"; transcript1_id "PB.1779.1"; splice_chain1 "48075114"; transcript2_id "PB.1779.3"; splice_chain2 "48075004";
Chr01	astalavista	as_event	48138812	48138823	.	+	.	as_code "1- , 2-"; transcript1_id "PB.1783.1"; splice_chain1 "48138823"; transcript2_id "PB.1783.3"; splice_chain2 "48138812";
Chr01	astalavista	as_event	47805934	47806018	.	+	.	as_code "1- , 2-"; transcript1_id "PB.1767.1"; splice_chain1 "47805934"; transcript2_id "PB.1767.3"; splice_chain2 "47806018";
Chr02	astalavista	as_event	62305844	62305877	.	+	.	as_code "1- , 2-"; transcript1_id "PB.3848.1"; splice_chain1 "62305877"; transcript2_id "PB.3848.3"; splice_chain2 "62305844";
Chr02	astalavista	as_event	62301362	62301432	.	+	.	as_code "1- , 2-"; transcript1_id "PB.3848.1"; splice_chain1 "62301362"; transcript2_id "PB.3848.7"; splice_chain2 "62301432";
Chr02	astalavista	as_event	62299990	62300031	.	+	.	as_code "1- , 2-"; transcript1_id "PB.3848.1"; splice_chain1 "62300031"; transcript2_id "PB.3848.15"; splice_chain2 "62299990";
Chr02	astalavista	as_event	62392971	62392983	.	-	.	as_code "1- , 2-"; transcript1_id "PB.3854.1"; splice_chain1 "62392983"; transcript2_id "PB.3854.9"; splice_chain2 "62392971";
Chr02	astalavista	as_event	62390926	62390932	.	-	.	as_code "1- , 2-"; transcript1_id "PB.3854.1"; splice_chain1 "62390932"; transcript2_id "PB.3854.2"; splice_chain2 "62390926";
Chr02	astalavista	as_event	62390932	62391103	.	-	.	as_code "1- , 2-"; transcript1_id "PB.3854.1"; splice_chain1 "62390932"; transcript2_id "PB.3854.4"; splice_chain2 "62391103";
Chr02	astalavista	as_event	62390926	62391103	.	-	.	as_code "1- , 2-"; transcript1_id "PB.3854.2"; splice_chain1 "62390926"; transcript2_id "PB.3854.4"; splice_chain2 "62391103";
Chr01	astalavista	as_event	47992370	47992392	.	+	.	as_code "1- , 2-"; transcript1_id "PB.1770.1"; splice_chain1 "47992370"; transcript2_id "PB.1770.2"; splice_chain2 "47992392";
Chr02	astalavista	as_event	20338841	20338928	.	-	.	as_code "1- , 2-"; transcript1_id "PB.2909.1"; splice_chain1 "20338928"; transcript2_id "PB.2909.3"; splice_chain2 "20338841";
Chr02	astalavista	as_event	20551128	20551145	.	-	.	as_code "1- , 2-"; transcript1_id "PB.2914.1"; splice_chain1 "20551145"; transcript2_id "PB.2914.2"; splice_chain2 "20551128";
Chr02	astalavista	as_event	20549716	20549837	.	-	.	as_code "1- , 2-"; transcript1_id "PB.2914.1"; splice_chain1 "20549837"; transcript2_id "PB.2914.4"; splice_chain2 "20549716";
Chr01	astalavista	as_event	47567423	47567771	.	+	.	as_code "1- , 2-"; transcript1_id "PB.1756.1"; splice_chain1 "47567771"; transcript2_id "PB.1756.10"; splice_chain2 "47567423";
Chr01	astalavista	as_event	47571993	47572005	.	+	.	as_code "1- , 2-"; transcript1_id "PB.1756.1"; splice_chain1 "47571993"; transcript2_id "PB.1756.12"; splice_chain2 "47572005";
Chr02	astalavista	as_event	20730089	20730105	.	-	.	as_code "1- , 2-"; transcript1_id "PB.2921.1"; splice_chain1 "20730105"; transcript2_id "PB.2921.2"; splice_chain2 "20730089";
Chr02	astalavista	as_event	20729509	20729513	.	-	.	as_code "1- , 2-"; transcript1_id "PB.2921.1"; splice_chain1 "20729513"; transcript2_id "PB.2921.2"; splice_chain2 "20729509";
Chr02	astalavista	as_event	62455265	62455274	.	+	.	as_code "1- , 2-"; transcript1_id "PB.3862.2"; splice_chain1 "62455274"; transcript2_id "PB.3862.6"; splice_chain2 "62455265";
Chr02	astalavista	as_event	62459115	62459326	.	+	.	as_code "1- , 2-"; transcript1_id "PB.3862.2"; splice_chain1 "62459326"; transcript2_id "PB.3862.4"; splice_chain2 "62459115";
Chr02	astalavista	as_event	62459238	62459326	.	+	.	as_code "1- , 2-"; transcript1_id "PB.3862.6"; splice_chain1 "62459326"; transcript2_id "PB.3862.7"; splice_chain2 "62459238";
Chr01	astalavista	as_event	49168595	49168598	.	-	.	as_code "1- , 2-"; transcript1_id "PB.1811.2"; splice_chain1 "49168595"; transcript2_id "PB.1811.5"; splice_chain2 "49168598";
Chr01	astalavista	as_event	50093484	50093518	.	+	.	as_code "1- , 2-"; transcript1_id "PB.1821.1"; splice_chain1 "50093518"; transcript2_id "PB.1821.5"; splice_chain2 "50093484";
Chr01	astalavista	as_event	724554	724574	.	+	.	as_code "1- , 2-"; transcript1_id "PB.62.1"; splice_chain1 "724574"; transcript2_id "PB.62.2"; splice_chain2 "724554";
Chr01	astalavista	as_event	48172880	48172900	.	+	.	as_code "1- , 2-"; transcript1_id "PB.1785.1"; splice_chain1 "48172880"; transcript2_id "PB.1785.3"; splice_chain2 "48172900";
Chr01	astalavista	as_event	1138223	1138240	.	-	.	as_code "1- , 2-"; transcript1_id "PB.93.2"; splice_chain1 "1138240"; transcript2_id "PB.93.4"; splice_chain2 "1138223";
Chr01	astalavista	as_event	1046782	1046793	.	+	.	as_code "1- , 2-"; transcript1_id "PB.83.1"; splice_chain1 "1046793"; transcript2_id "PB.83.2"; splice_chain2 "1046782";
Chr01	astalavista	as_event	416595	417141	.	-	.	as_code "1- , 2-"; transcript1_id "PB.30.6"; splice_chain1 "416595"; transcript2_id "PB.30.7"; splice_chain2 "417141";
Chr01	astalavista	as_event	436649	436672	.	-	.	as_code "1- , 2-"; transcript1_id "PB.31.1"; splice_chain1 "436672"; transcript2_id "PB.31.2"; splice_chain2 "436649";
Chr01	astalavista	as_event	52633550	52633564	.	+	.	as_code "1- , 2-"; transcript1_id "PB.1864.1"; splice_chain1 "52633564"; transcript2_id "PB.1864.3"; splice_chain2 "52633550";
Chr01	astalavista	as_event	52521098	52521278	.	+	.	as_code "1- , 2-"; transcript1_id "PB.1858.1"; splice_chain1 "52521278"; transcript2_id "PB.1858.2"; splice_chain2 "52521098";
Chr01	astalavista	as_event	635700	635716	.	+	.	as_code "1- , 2-"; transcript1_id "PB.54.1"; splice_chain1 "635716"; transcript2_id "PB.54.3"; splice_chain2 "635700";
Chr01	astalavista	as_event	636772	636776	.	+	.	as_code "1- , 2-"; transcript1_id "PB.54.1"; splice_chain1 "636772"; transcript2_id "PB.54.6"; splice_chain2 "636776";
Chr01	astalavista	as_event	693214	693520	.	+	.	as_code "1- , 2-"; transcript1_id "PB.58.3"; splice_chain1 "693214"; transcript2_id "PB.58.1"; splice_chain2 "693520";
Chr01	astalavista	as_event	692616	692619	.	+	.	as_code "1- , 2-"; transcript1_id "PB.58.3"; splice_chain1 "692619"; transcript2_id "PB.58.8"; splice_chain2 "692616";
Chr01	astalavista	as_event	693214	693239	.	+	.	as_code "1- , 2-"; transcript1_id "PB.58.3"; splice_chain1 "693214"; transcript2_id "PB.58.18"; splice_chain2 "693239";
Chr01	astalavista	as_event	693214	693229	.	+	.	as_code "1- , 2-"; transcript1_id "PB.58.3"; splice_chain1 "693214"; transcript2_id "PB.58.31"; splice_chain2 "693229";
Chr01	astalavista	as_event	693239	693520	.	+	.	as_code "1- , 2-"; transcript1_id "PB.58.1"; splice_chain1 "693520"; transcript2_id "PB.58.18"; splice_chain2 "693239";
Chr01	astalavista	as_event	693229	693520	.	+	.	as_code "1- , 2-"; transcript1_id "PB.58.1"; splice_chain1 "693520"; transcript2_id "PB.58.31"; splice_chain2 "693229";
Chr01	astalavista	as_event	693229	693239	.	+	.	as_code "1- , 2-"; transcript1_id "PB.58.18"; splice_chain1 "693239"; transcript2_id "PB.58.31"; splice_chain2 "693229";
Chr01	astalavista	as_event	50976728	50976841	.	-	.	as_code "1- , 2-"; transcript1_id "PB.1831.1"; splice_chain1 "50976728"; transcript2_id "PB.1831.7"; splice_chain2 "50976841";
Chr01	astalavista	as_event	52158984	52158987	.	-	.	as_code "1- , 2-"; transcript1_id "PB.1840.3"; splice_chain1 "52158984"; transcript2_id "PB.1840.7"; splice_chain2 "52158987";
Chr01	astalavista	as_event	50800080	50800089	.	+	.	as_code "1- , 2-"; transcript1_id "PB.1830.5"; splice_chain1 "50800089"; transcript2_id "PB.1830.3"; splice_chain2 "50800080";
Chr01	astalavista	as_event	580111	580160	.	+	.	as_code "1- , 2-"; transcript1_id "PB.48.6"; splice_chain1 "580111"; transcript2_id "PB.48.5"; splice_chain2 "580160";
Chr01	astalavista	as_event	1451443	1451452	.	+	.	as_code "1- , 2-"; transcript1_id "PB.122.2"; splice_chain1 "1451443"; transcript2_id "PB.122.1"; splice_chain2 "1451452";
Chr01	astalavista	as_event	1446292	1446309	.	+	.	as_code "1- , 2-"; transcript1_id "PB.122.2"; splice_chain1 "1446309"; transcript2_id "PB.122.4"; splice_chain2 "1446292";
Chr01	astalavista	as_event	1256638	1256650	.	-	.	as_code "1- , 2-"; transcript1_id "PB.105.1"; splice_chain1 "1256650"; transcript2_id "PB.105.3"; splice_chain2 "1256638";
Chr01	astalavista	as_event	1340724	1340745	.	+	.	as_code "1- , 2-"; transcript1_id "PB.113.1"; splice_chain1 "1340724"; transcript2_id "PB.113.6"; splice_chain2 "1340745";
Chr01	astalavista	as_event	1490879	1490885	.	+	.	as_code "1- , 2-"; transcript1_id "PB.126.1"; splice_chain1 "1490885"; transcript2_id "PB.126.2"; splice_chain2 "1490879";
Chr01	astalavista	as_event	1580821	1580843	.	-	.	as_code "1- , 2-"; transcript1_id "PB.135.1"; splice_chain1 "1580843"; transcript2_id "PB.135.6"; splice_chain2 "1580821";
Chr01	astalavista	as_event	1468753	1468784	.	+	.	as_code "1- , 2-"; transcript1_id "PB.124.1"; splice_chain1 "1468753"; transcript2_id "PB.124.2"; splice_chain2 "1468784";
Chr02	astalavista	as_event	39007791	39007859	.	+	.	as_code "1- , 2-"; transcript1_id "PB.3144.2"; splice_chain1 "39007859"; transcript2_id "PB.3144.6"; splice_chain2 "39007791";
Chr02	astalavista	as_event	39259650	39259654	.	-	.	as_code "1- , 2-"; transcript1_id "PB.3147.2"; splice_chain1 "39259650"; transcript2_id "PB.3147.4"; splice_chain2 "39259654";
Chr02	astalavista	as_event	38602183	38602197	.	-	.	as_code "1- , 2-"; transcript1_id "PB.3141.4"; splice_chain1 "38602197"; transcript2_id "PB.3141.5"; splice_chain2 "38602183";
Chr02	astalavista	as_event	38577936	38578304	.	-	.	as_code "1- , 2-"; transcript1_id "PB.3141.4"; splice_chain1 "38577936"; transcript2_id "PB.3141.58"; splice_chain2 "38578304";
Chr02	astalavista	as_event	39541015	39541137	.	-	.	as_code "1- , 2-"; transcript1_id "PB.3152.1"; splice_chain1 "39541137"; transcript2_id "PB.3152.24"; splice_chain2 "39541015";
Chr02	astalavista	as_event	39533978	39533994	.	-	.	as_code "1- , 2-"; transcript1_id "PB.3152.1"; splice_chain1 "39533978"; transcript2_id "PB.3152.24"; splice_chain2 "39533994";
Chr02	astalavista	as_event	41363732	41364355	.	-	.	as_code "1- , 2-"; transcript1_id "PB.3177.1"; splice_chain1 "41363732"; transcript2_id "PB.3177.2"; splice_chain2 "41364355";
Chr02	astalavista	as_event	41479734	41479765	.	-	.	as_code "1- , 2-"; transcript1_id "PB.3181.4"; splice_chain1 "41479765"; transcript2_id "PB.3181.5"; splice_chain2 "41479734";
Chr02	astalavista	as_event	41228442	41228515	.	-	.	as_code "1- , 2-"; transcript1_id "PB.3175.1"; splice_chain1 "41228515"; transcript2_id "PB.3175.3"; splice_chain2 "41228442";
Chr02	astalavista	as_event	42790490	42790579	.	+	.	as_code "1- , 2-"; transcript1_id "PB.3201.1"; splice_chain1 "42790490"; transcript2_id "PB.3201.2"; splice_chain2 "42790579";
Chr02	astalavista	as_event	42592164	42592180	.	-	.	as_code "1- , 2-"; transcript1_id "PB.3196.2"; splice_chain1 "42592180"; transcript2_id "PB.3196.4"; splice_chain2 "42592164";
Chr02	astalavista	as_event	48851386	48851392	.	-	.	as_code "1- , 2-"; transcript1_id "PB.3287.2"; splice_chain1 "48851392"; transcript2_id "PB.3287.3"; splice_chain2 "48851386";
Chr02	astalavista	as_event	48641819	48641950	.	-	.	as_code "1- , 2-"; transcript1_id "PB.3285.1"; splice_chain1 "48641819"; transcript2_id "PB.3285.3"; splice_chain2 "48641950";
Chr01	astalavista	as_event	7209786	7209795	.	-	.	as_code "1- , 2-"; transcript1_id "PB.562.1"; splice_chain1 "7209795"; transcript2_id "PB.562.5"; splice_chain2 "7209786";
Chr02	astalavista	as_event	4834114	4834134	.	+	.	as_code "1- , 2-"; transcript1_id "PB.2377.1"; splice_chain1 "4834134"; transcript2_id "PB.2377.2"; splice_chain2 "4834114";
Chr02	astalavista	as_event	49592765	49592823	.	+	.	as_code "1- , 2-"; transcript1_id "PB.3304.1"; splice_chain1 "49592765"; transcript2_id "PB.3304.4"; splice_chain2 "49592823";
Chr02	astalavista	as_event	49599434	49599453	.	+	.	as_code "1- , 2-"; transcript1_id "PB.3304.1"; splice_chain1 "49599434"; transcript2_id "PB.3304.36"; splice_chain2 "49599453";
Chr02	astalavista	as_event	49603879	49603883	.	+	.	as_code "1- , 2-"; transcript1_id "PB.3304.1"; splice_chain1 "49603879"; transcript2_id "PB.3304.55"; splice_chain2 "49603883";
Chr02	astalavista	as_event	49602915	49602917	.	+	.	as_code "1- , 2-"; transcript1_id "PB.3304.9"; splice_chain1 "49602917"; transcript2_id "PB.3304.110"; splice_chain2 "49602915";
Chr02	astalavista	as_event	49769158	49769163	.	+	.	as_code "1- , 2-"; transcript1_id "PB.3307.3"; splice_chain1 "49769158"; transcript2_id "PB.3307.8"; splice_chain2 "49769163";
Chr01	astalavista	as_event	6972843	6972866	.	-	.	as_code "1- , 2-"; transcript1_id "PB.547.1"; splice_chain1 "6972843"; transcript2_id "PB.547.2"; splice_chain2 "6972866";
Chr01	astalavista	as_event	6954761	6954779	.	+	.	as_code "1- , 2-"; transcript1_id "PB.545.1"; splice_chain1 "6954761"; transcript2_id "PB.545.2"; splice_chain2 "6954779";
Chr01	astalavista	as_event	6956946	6956974	.	+	.	as_code "1- , 2-"; transcript1_id "PB.545.1"; splice_chain1 "6956974"; transcript2_id "PB.545.6"; splice_chain2 "6956946";
Chr02	astalavista	as_event	49144139	49144144	.	+	.	as_code "1- , 2-"; transcript1_id "PB.3297.1"; splice_chain1 "49144139"; transcript2_id "PB.3297.5"; splice_chain2 "49144144";
Chr02	astalavista	as_event	3871814	3871845	.	-	.	as_code "1- , 2-"; transcript1_id "PB.2332.1"; splice_chain1 "3871814"; transcript2_id "PB.2332.3"; splice_chain2 "3871845";
Chr02	astalavista	as_event	3864405	3864417	.	-	.	as_code "1- , 2-"; transcript1_id "PB.2332.1"; splice_chain1 "3864417"; transcript2_id "PB.2332.14"; splice_chain2 "3864405";
Chr02	astalavista	as_event	3871801	3871814	.	-	.	as_code "1- , 2-"; transcript1_id "PB.2332.1"; splice_chain1 "3871814"; transcript2_id "PB.2332.17"; splice_chain2 "3871801";
Chr02	astalavista	as_event	3867445	3867595	.	-	.	as_code "1- , 2-"; transcript1_id "PB.2332.1"; splice_chain1 "3867445"; transcript2_id "PB.2332.20"; splice_chain2 "3867595";
Chr02	astalavista	as_event	3870549	3870585	.	-	.	as_code "1- , 2-"; transcript1_id "PB.2332.1"; splice_chain1 "3870585"; transcript2_id "PB.2332.21"; splice_chain2 "3870549";
Chr02	astalavista	as_event	3872490	3872544	.	-	.	as_code "1- , 2-"; transcript1_id "PB.2332.1"; splice_chain1 "3872490"; transcript2_id "PB.2332.24"; splice_chain2 "3872544";
Chr02	astalavista	as_event	3871801	3871845	.	-	.	as_code "1- , 2-"; transcript1_id "PB.2332.3"; splice_chain1 "3871845"; transcript2_id "PB.2332.17"; splice_chain2 "3871801";
Chr01	astalavista	as_event	6792962	6792977	.	+	.	as_code "1- , 2-"; transcript1_id "PB.534.2"; splice_chain1 "6792962"; transcript2_id "PB.534.6"; splice_chain2 "6792977";
Chr02	astalavista	as_event	4041151	4041802	.	-	.	as_code "1- , 2-"; transcript1_id "PB.2340.1"; splice_chain1 "4041802"; transcript2_id "PB.2340.2"; splice_chain2 "4041151";
Chr02	astalavista	as_event	4135428	4135454	.	-	.	as_code "1- , 2-"; transcript1_id "PB.2344.3"; splice_chain1 "4135454"; transcript2_id "PB.2344.12"; splice_chain2 "4135428";
Chr02	astalavista	as_event	4334459	4334505	.	-	.	as_code "1- , 2-"; transcript1_id "PB.2351.1"; splice_chain1 "4334459"; transcript2_id "PB.2351.8"; splice_chain2 "4334505";
Chr01	astalavista	as_event	8186957	8187033	.	+	.	as_code "1- , 2-"; transcript1_id "PB.629.1"; splice_chain1 "8187033"; transcript2_id "PB.629.3"; splice_chain2 "8186957";
Chr01	astalavista	as_event	8181430	8181476	.	+	.	as_code "1- , 2-"; transcript1_id "PB.629.2"; splice_chain1 "8181430"; transcript2_id "PB.629.7"; splice_chain2 "8181476";
Chr02	astalavista	as_event	43742403	43742417	.	+	.	as_code "1- , 2-"; transcript1_id "PB.3214.1"; splice_chain1 "43742403"; transcript2_id "PB.3214.2"; splice_chain2 "43742417";
Chr02	astalavista	as_event	43742403	43742424	.	+	.	as_code "1- , 2-"; transcript1_id "PB.3214.1"; splice_chain1 "43742403"; transcript2_id "PB.3214.4"; splice_chain2 "43742424";
Chr02	astalavista	as_event	43742417	43742424	.	+	.	as_code "1- , 2-"; transcript1_id "PB.3214.2"; splice_chain1 "43742417"; transcript2_id "PB.3214.4"; splice_chain2 "43742424";
Chr01	astalavista	as_event	8235232	8235263	.	+	.	as_code "1- , 2-"; transcript1_id "PB.631.1"; splice_chain1 "8235232"; transcript2_id "PB.631.6"; splice_chain2 "8235263";
Chr01	astalavista	as_event	8230777	8230804	.	+	.	as_code "1- , 2-"; transcript1_id "PB.631.3"; splice_chain1 "8230777"; transcript2_id "PB.631.5"; splice_chain2 "8230804";
Chr01	astalavista	as_event	8230496	8230509	.	+	.	as_code "1- , 2-"; transcript1_id "PB.631.3"; splice_chain1 "8230496"; transcript2_id "PB.631.17"; splice_chain2 "8230509";
Chr02	astalavista	as_event	2901479	2901483	.	-	.	as_code "1- , 2-"; transcript1_id "PB.2275.2"; splice_chain1 "2901479"; transcript2_id "PB.2275.3"; splice_chain2 "2901483";
Chr02	astalavista	as_event	2903509	2903552	.	-	.	as_code "1- , 2-"; transcript1_id "PB.2275.2"; splice_chain1 "2903552"; transcript2_id "PB.2275.5"; splice_chain2 "2903509";
Chr02	astalavista	as_event	2904338	2904399	.	-	.	as_code "1- , 2-"; transcript1_id "PB.2275.2"; splice_chain1 "2904338"; transcript2_id "PB.2275.4"; splice_chain2 "2904399";
Chr02	astalavista	as_event	2903512	2903552	.	-	.	as_code "1- , 2-"; transcript1_id "PB.2275.2"; splice_chain1 "2903552"; transcript2_id "PB.2275.6"; splice_chain2 "2903512";
Chr02	astalavista	as_event	2907307	2907333	.	-	.	as_code "1- , 2-"; transcript1_id "PB.2275.2"; splice_chain1 "2907307"; transcript2_id "PB.2275.8"; splice_chain2 "2907333";
Chr02	astalavista	as_event	2899450	2899489	.	-	.	as_code "1- , 2-"; transcript1_id "PB.2275.2"; splice_chain1 "2899450"; transcript2_id "PB.2275.8"; splice_chain2 "2899489";
Chr02	astalavista	as_event	2903509	2903512	.	-	.	as_code "1- , 2-"; transcript1_id "PB.2275.5"; splice_chain1 "2903509"; transcript2_id "PB.2275.6"; splice_chain2 "2903512";
Chr02	astalavista	as_event	44146271	44146286	.	+	.	as_code "1- , 2-"; transcript1_id "PB.3218.1"; splice_chain1 "44146271"; transcript2_id "PB.3218.2"; splice_chain2 "44146286";
Chr02	astalavista	as_event	3115132	3115140	.	+	.	as_code "1- , 2-"; transcript1_id "PB.2291.1"; splice_chain1 "3115140"; transcript2_id "PB.2291.3"; splice_chain2 "3115132";
Chr02	astalavista	as_event	3174063	3174251	.	+	.	as_code "1- , 2-"; transcript1_id "PB.2294.1"; splice_chain1 "3174063"; transcript2_id "PB.2294.2"; splice_chain2 "3174251";
Chr02	astalavista	as_event	3174063	3174141	.	+	.	as_code "1- , 2-"; transcript1_id "PB.2294.1"; splice_chain1 "3174063"; transcript2_id "PB.2294.13"; splice_chain2 "3174141";
Chr02	astalavista	as_event	3174141	3174251	.	+	.	as_code "1- , 2-"; transcript1_id "PB.2294.2"; splice_chain1 "3174251"; transcript2_id "PB.2294.13"; splice_chain2 "3174141";
Chr02	astalavista	as_event	3175892	3176062	.	+	.	as_code "1- , 2-"; transcript1_id "PB.2294.6"; splice_chain1 "3176062"; transcript2_id "PB.2294.25"; splice_chain2 "3175892";
Chr02	astalavista	as_event	3058152	3058237	.	-	.	as_code "1- , 2-"; transcript1_id "PB.2288.1"; splice_chain1 "3058152"; transcript2_id "PB.2288.2"; splice_chain2 "3058237";
Chr01	astalavista	as_event	7817801	7817827	.	-	.	as_code "1- , 2-"; transcript1_id "PB.603.1"; splice_chain1 "7817827"; transcript2_id "PB.603.2"; splice_chain2 "7817801";
Chr01	astalavista	as_event	7816894	7817056	.	-	.	as_code "1- , 2-"; transcript1_id "PB.603.1"; splice_chain1 "7816894"; transcript2_id "PB.603.5"; splice_chain2 "7817056";
Chr01	astalavista	as_event	7820520	7820530	.	-	.	as_code "1- , 2-"; transcript1_id "PB.603.1"; splice_chain1 "7820520"; transcript2_id "PB.603.7"; splice_chain2 "7820530";
Chr02	astalavista	as_event	3546283	3546292	.	+	.	as_code "1- , 2-"; transcript1_id "PB.2307.1"; splice_chain1 "3546283"; transcript2_id "PB.2307.5"; splice_chain2 "3546292";
Chr02	astalavista	as_event	45200187	45200197	.	+	.	as_code "1- , 2-"; transcript1_id "PB.3234.2"; splice_chain1 "45200187"; transcript2_id "PB.3234.3"; splice_chain2 "45200197";
Chr02	astalavista	as_event	45265249	45265284	.	-	.	as_code "1- , 2-"; transcript1_id "PB.3237.1"; splice_chain1 "45265249"; transcript2_id "PB.3237.2"; splice_chain2 "45265284";
Chr02	astalavista	as_event	2221558	2221562	.	+	.	as_code "1- , 2-"; transcript1_id "PB.2235.1"; splice_chain1 "2221558"; transcript2_id "PB.2235.2"; splice_chain2 "2221562";
Chr02	astalavista	as_event	2145664	2145704	.	+	.	as_code "1- , 2-"; transcript1_id "PB.2228.1"; splice_chain1 "2145664"; transcript2_id "PB.2228.3"; splice_chain2 "2145704";
Chr02	astalavista	as_event	2145664	2145684	.	+	.	as_code "1- , 2-"; transcript1_id "PB.2228.1"; splice_chain1 "2145664"; transcript2_id "PB.2228.5"; splice_chain2 "2145684";
Chr02	astalavista	as_event	2144394	2144437	.	+	.	as_code "1- , 2-"; transcript1_id "PB.2228.1"; splice_chain1 "2144394"; transcript2_id "PB.2228.7"; splice_chain2 "2144437";
Chr02	astalavista	as_event	2145684	2145704	.	+	.	as_code "1- , 2-"; transcript1_id "PB.2228.3"; splice_chain1 "2145704"; transcript2_id "PB.2228.5"; splice_chain2 "2145684";
Chr02	astalavista	as_event	2146048	2146079	.	+	.	as_code "1- , 2-"; transcript1_id "PB.2228.1"; splice_chain1 "2146048"; transcript2_id "PB.2228.2"; splice_chain2 "2146079";
Chr02	astalavista	as_event	2156653	2156666	.	-	.	as_code "1- , 2-"; transcript1_id "PB.2230.1"; splice_chain1 "2156666"; transcript2_id "PB.2230.6"; splice_chain2 "2156653";
Chr02	astalavista	as_event	2207188	2207191	.	-	.	as_code "1- , 2-"; transcript1_id "PB.2233.1"; splice_chain1 "2207188"; transcript2_id "PB.2233.2"; splice_chain2 "2207191";
Chr01	astalavista	as_event	7585204	7585232	.	+	.	as_code "1- , 2-"; transcript1_id "PB.587.2"; splice_chain1 "7585232"; transcript2_id "PB.587.4"; splice_chain2 "7585204";
Chr01	astalavista	as_event	7608604	7608650	.	-	.	as_code "1- , 2-"; transcript1_id "PB.591.3"; splice_chain1 "7608604"; transcript2_id "PB.591.4"; splice_chain2 "7608650";
Chr01	astalavista	as_event	7608604	7608789	.	-	.	as_code "1- , 2-"; transcript1_id "PB.591.3"; splice_chain1 "7608604"; transcript2_id "PB.591.7"; splice_chain2 "7608789";
Chr01	astalavista	as_event	7608604	7608612	.	-	.	as_code "1- , 2-"; transcript1_id "PB.591.3"; splice_chain1 "7608604"; transcript2_id "PB.591.11"; splice_chain2 "7608612";
Chr01	astalavista	as_event	7609458	7609497	.	-	.	as_code "1- , 2-"; transcript1_id "PB.591.3"; splice_chain1 "7609458"; transcript2_id "PB.591.12"; splice_chain2 "7609497";
Chr01	astalavista	as_event	7608650	7608789	.	-	.	as_code "1- , 2-"; transcript1_id "PB.591.4"; splice_chain1 "7608650"; transcript2_id "PB.591.7"; splice_chain2 "7608789";
Chr01	astalavista	as_event	7608612	7608650	.	-	.	as_code "1- , 2-"; transcript1_id "PB.591.4"; splice_chain1 "7608650"; transcript2_id "PB.591.11"; splice_chain2 "7608612";
Chr01	astalavista	as_event	7608612	7608789	.	-	.	as_code "1- , 2-"; transcript1_id "PB.591.7"; splice_chain1 "7608789"; transcript2_id "PB.591.11"; splice_chain2 "7608612";
Chr02	astalavista	as_event	45628455	45628464	.	+	.	as_code "1- , 2-"; transcript1_id "PB.3241.1"; splice_chain1 "45628455"; transcript2_id "PB.3241.4"; splice_chain2 "45628464";
Chr01	astalavista	as_event	7810642	7810660	.	-	.	as_code "1- , 2-"; transcript1_id "PB.602.2"; splice_chain1 "7810660"; transcript2_id "PB.602.9"; splice_chain2 "7810642";
Chr02	astalavista	as_event	46778346	46778355	.	+	.	as_code "1- , 2-"; transcript1_id "PB.3250.2"; splice_chain1 "46778355"; transcript2_id "PB.3250.11"; splice_chain2 "46778346";
Chr01	astalavista	as_event	7697528	7697535	.	+	.	as_code "1- , 2-"; transcript1_id "PB.598.1"; splice_chain1 "7697528"; transcript2_id "PB.598.2"; splice_chain2 "7697535";
Chr02	astalavista	as_event	47304326	47304342	.	+	.	as_code "1- , 2-"; transcript1_id "PB.3257.1"; splice_chain1 "47304342"; transcript2_id "PB.3257.2"; splice_chain2 "47304326";
Chr02	astalavista	as_event	46385711	46385742	.	+	.	as_code "1- , 2-"; transcript1_id "PB.3247.3"; splice_chain1 "46385711"; transcript2_id "PB.3247.6"; splice_chain2 "46385742";
Chr02	astalavista	as_event	47343389	47343473	.	+	.	as_code "1- , 2-"; transcript1_id "PB.3258.1"; splice_chain1 "47343389"; transcript2_id "PB.3258.8"; splice_chain2 "47343473";
Chr02	astalavista	as_event	2393562	2393570	.	+	.	as_code "1- , 2-"; transcript1_id "PB.2249.2"; splice_chain1 "2393562"; transcript2_id "PB.2249.3"; splice_chain2 "2393570";
Chr02	astalavista	as_event	2377653	2377725	.	-	.	as_code "1- , 2-"; transcript1_id "PB.2248.1"; splice_chain1 "2377653"; transcript2_id "PB.2248.4"; splice_chain2 "2377725";
Chr02	astalavista	as_event	48155839	48157466	.	+	.	as_code "1- , 2-"; transcript1_id "PB.3278.1"; splice_chain1 "48157466"; transcript2_id "PB.3278.2"; splice_chain2 "48155839";
Chr01	astalavista	as_event	7384343	7384349	.	-	.	as_code "1- , 2-"; transcript1_id "PB.576.1"; splice_chain1 "7384343"; transcript2_id "PB.576.2"; splice_chain2 "7384349";
Chr01	astalavista	as_event	7500706	7500712	.	+	.	as_code "1- , 2-"; transcript1_id "PB.583.1"; splice_chain1 "7500706"; transcript2_id "PB.583.3"; splice_chain2 "7500712";
Chr02	astalavista	as_event	47542128	47542194	.	+	.	as_code "1- , 2-"; transcript1_id "PB.3263.1"; splice_chain1 "47542128"; transcript2_id "PB.3263.4"; splice_chain2 "47542194";
Chr02	astalavista	as_event	47491669	47491741	.	-	.	as_code "1- , 2-"; transcript1_id "PB.3262.3"; splice_chain1 "47491669"; transcript2_id "PB.3262.5"; splice_chain2 "47491741";
Chr02	astalavista	as_event	47594836	47594957	.	+	.	as_code "1- , 2-"; transcript1_id "PB.3268.2"; splice_chain1 "47594836"; transcript2_id "PB.3268.1"; splice_chain2 "47594957";
Chr02	astalavista	as_event	47918085	47918183	.	-	.	as_code "1- , 2-"; transcript1_id "PB.3274.6"; splice_chain1 "47918183"; transcript2_id "PB.3274.18"; splice_chain2 "47918085";
Chr01	astalavista	as_event	7547254	7547710	.	-	.	as_code "1- , 2-"; transcript1_id "PB.585.1"; splice_chain1 "7547710"; transcript2_id "PB.585.3"; splice_chain2 "7547254";
Chr01	astalavista	as_event	54542331	54542354	.	+	.	as_code "1- , 2-"; transcript1_id "PB.1966.1"; splice_chain1 "54542331"; transcript2_id "PB.1966.4"; splice_chain2 "54542354";
Chr02	astalavista	as_event	7625552	7625580	.	-	.	as_code "1- , 2-"; transcript1_id "PB.2443.3"; splice_chain1 "7625580"; transcript2_id "PB.2443.7"; splice_chain2 "7625552";
Chr02	astalavista	as_event	7568202	7568217	.	-	.	as_code "1- , 2-"; transcript1_id "PB.2439.2"; splice_chain1 "7568202"; transcript2_id "PB.2439.3"; splice_chain2 "7568217";
Chr01	astalavista	as_event	54686033	54686044	.	-	.	as_code "1- , 2-"; transcript1_id "PB.1978.1"; splice_chain1 "54686044"; transcript2_id "PB.1978.5"; splice_chain2 "54686033";
Chr01	astalavista	as_event	54823238	54823249	.	-	.	as_code "1- , 2-"; transcript1_id "PB.1984.1"; splice_chain1 "54823249"; transcript2_id "PB.1984.3"; splice_chain2 "54823238";
Chr01	astalavista	as_event	54822086	54822094	.	-	.	as_code "1- , 2-"; transcript1_id "PB.1984.2"; splice_chain1 "54822094"; transcript2_id "PB.1984.4"; splice_chain2 "54822086";
Chr02	astalavista	as_event	7113342	7113364	.	-	.	as_code "1- , 2-"; transcript1_id "PB.2416.6"; splice_chain1 "7113364"; transcript2_id "PB.2416.8"; splice_chain2 "7113342";
Chr02	astalavista	as_event	7294869	7294883	.	-	.	as_code "1- , 2-"; transcript1_id "PB.2424.1"; splice_chain1 "7294883"; transcript2_id "PB.2424.2"; splice_chain2 "7294869";
Chr02	astalavista	as_event	6954686	6954696	.	-	.	as_code "1- , 2-"; transcript1_id "PB.2410.1"; splice_chain1 "6954686"; transcript2_id "PB.2410.3"; splice_chain2 "6954696";
Chr02	astalavista	as_event	6954140	6954208	.	-	.	as_code "1- , 2-"; transcript1_id "PB.2410.1"; splice_chain1 "6954208"; transcript2_id "PB.2410.2"; splice_chain2 "6954140";
Chr01	astalavista	as_event	8866077	8866120	.	-	.	as_code "1- , 2-"; transcript1_id "PB.669.4"; splice_chain1 "8866120"; transcript2_id "PB.669.3"; splice_chain2 "8866077";
Chr01	astalavista	as_event	8869208	8869241	.	-	.	as_code "1- , 2-"; transcript1_id "PB.669.3"; splice_chain1 "8869208"; transcript2_id "PB.669.6"; splice_chain2 "8869241";
Chr01	astalavista	as_event	8877452	8877505	.	+	.	as_code "1- , 2-"; transcript1_id "PB.670.1"; splice_chain1 "8877452"; transcript2_id "PB.670.2"; splice_chain2 "8877505";
Chr01	astalavista	as_event	53457690	53457736	.	-	.	as_code "1- , 2-"; transcript1_id "PB.1898.1"; splice_chain1 "53457690"; transcript2_id "PB.1898.3"; splice_chain2 "53457736";
Chr01	astalavista	as_event	53464542	53464550	.	-	.	as_code "1- , 2-"; transcript1_id "PB.1899.1"; splice_chain1 "53464542"; transcript2_id "PB.1899.3"; splice_chain2 "53464550";
Chr01	astalavista	as_event	39595782	39596494	.	-	.	as_code "1- , 2-"; transcript1_id "PB.1521.4"; splice_chain1 "39596494"; transcript2_id "PB.1521.5"; splice_chain2 "39595782";
Chr01	astalavista	as_event	39744717	39744728	.	+	.	as_code "1- , 2-"; transcript1_id "PB.1529.1"; splice_chain1 "39744717"; transcript2_id "PB.1529.6"; splice_chain2 "39744728";
Chr01	astalavista	as_event	39745274	39745283	.	+	.	as_code "1- , 2-"; transcript1_id "PB.1529.1"; splice_chain1 "39745274"; transcript2_id "PB.1529.12"; splice_chain2 "39745283";
Chr01	astalavista	as_event	39746711	39746716	.	+	.	as_code "1- , 2-"; transcript1_id "PB.1529.3"; splice_chain1 "39746711"; transcript2_id "PB.1529.7"; splice_chain2 "39746716";
Chr01	astalavista	as_event	9562283	9562798	.	+	.	as_code "1- , 2-"; transcript1_id "PB.700.2"; splice_chain1 "9562798"; transcript2_id "PB.700.3"; splice_chain2 "9562283";
Chr01	astalavista	as_event	9579278	9579285	.	-	.	as_code "1- , 2-"; transcript1_id "PB.703.4"; splice_chain1 "9579285"; transcript2_id "PB.703.2"; splice_chain2 "9579278";
Chr01	astalavista	as_event	53664448	53664451	.	+	.	as_code "1- , 2-"; transcript1_id "PB.1909.1"; splice_chain1 "53664451"; transcript2_id "PB.1909.5"; splice_chain2 "53664448";
Chr01	astalavista	as_event	53665763	53665796	.	+	.	as_code "1- , 2-"; transcript1_id "PB.1909.1"; splice_chain1 "53665763"; transcript2_id "PB.1909.3"; splice_chain2 "53665796";
Chr01	astalavista	as_event	36179269	36179285	.	-	.	as_code "1- , 2-"; transcript1_id "PB.1501.1"; splice_chain1 "36179285"; transcript2_id "PB.1501.5"; splice_chain2 "36179269";
Chr01	astalavista	as_event	38715998	38716212	.	+	.	as_code "1- , 2-"; transcript1_id "PB.1507.1"; splice_chain1 "38716212"; transcript2_id "PB.1507.3"; splice_chain2 "38715998";
Chr01	astalavista	as_event	39547530	39547557	.	+	.	as_code "1- , 2-"; transcript1_id "PB.1518.4"; splice_chain1 "39547530"; transcript2_id "PB.1518.5"; splice_chain2 "39547557";
Chr01	astalavista	as_event	39349186	39349252	.	-	.	as_code "1- , 2-"; transcript1_id "PB.1517.1"; splice_chain1 "39349186"; transcript2_id "PB.1517.2"; splice_chain2 "39349252";
Chr01	astalavista	as_event	8397255	8397335	.	+	.	as_code "1- , 2-"; transcript1_id "PB.638.1"; splice_chain1 "8397255"; transcript2_id "PB.638.4"; splice_chain2 "8397335";
Chr01	astalavista	as_event	35517913	35518115	.	-	.	as_code "1- , 2-"; transcript1_id "PB.1486.9"; splice_chain1 "35517913"; transcript2_id "PB.1486.11"; splice_chain2 "35518115";
Chr01	astalavista	as_event	53922825	53922878	.	+	.	as_code "1- , 2-"; transcript1_id "PB.1929.1"; splice_chain1 "53922825"; transcript2_id "PB.1929.8"; splice_chain2 "53922878";
Chr01	astalavista	as_event	53923389	53923764	.	+	.	as_code "1- , 2-"; transcript1_id "PB.1929.1"; splice_chain1 "53923764"; transcript2_id "PB.1929.3"; splice_chain2 "53923389";
Chr01	astalavista	as_event	53923531	53923764	.	+	.	as_code "1- , 2-"; transcript1_id "PB.1929.1"; splice_chain1 "53923764"; transcript2_id "PB.1929.7"; splice_chain2 "53923531";
Chr01	astalavista	as_event	53923389	53923531	.	+	.	as_code "1- , 2-"; transcript1_id "PB.1929.3"; splice_chain1 "53923389"; transcript2_id "PB.1929.7"; splice_chain2 "53923531";
Chr01	astalavista	as_event	53887995	53888019	.	-	.	as_code "1- , 2-"; transcript1_id "PB.1927.1"; splice_chain1 "53887995"; transcript2_id "PB.1927.3"; splice_chain2 "53888019";
Chr01	astalavista	as_event	53889166	53889170	.	-	.	as_code "1- , 2-"; transcript1_id "PB.1927.3"; splice_chain1 "53889170"; transcript2_id "PB.1927.6"; splice_chain2 "53889166";
Chr01	astalavista	as_event	8700783	8700814	.	+	.	as_code "1- , 2-"; transcript1_id "PB.651.1"; splice_chain1 "8700814"; transcript2_id "PB.651.2"; splice_chain2 "8700783";
Chr01	astalavista	as_event	54105823	54105910	.	-	.	as_code "1- , 2-"; transcript1_id "PB.1940.5"; splice_chain1 "54105823"; transcript2_id "PB.1940.16"; splice_chain2 "54105910";
Chr01	astalavista	as_event	54048577	54048590	.	-	.	as_code "1- , 2-"; transcript1_id "PB.1933.1"; splice_chain1 "54048577"; transcript2_id "PB.1933.2"; splice_chain2 "54048590";
Chr01	astalavista	as_event	54058823	54058842	.	+	.	as_code "1- , 2-"; transcript1_id "PB.1934.1"; splice_chain1 "54058842"; transcript2_id "PB.1934.2"; splice_chain2 "54058823";
Chr01	astalavista	as_event	36050010	36050043	.	+	.	as_code "1- , 2-"; transcript1_id "PB.1498.1"; splice_chain1 "36050043"; transcript2_id "PB.1498.3"; splice_chain2 "36050010";
Chr01	astalavista	as_event	35845833	35845871	.	+	.	as_code "1- , 2-"; transcript1_id "PB.1495.1"; splice_chain1 "35845871"; transcript2_id "PB.1495.4"; splice_chain2 "35845833";
Chr01	astalavista	as_event	8763968	8763973	.	+	.	as_code "1- , 2-"; transcript1_id "PB.657.1"; splice_chain1 "8763968"; transcript2_id "PB.657.8"; splice_chain2 "8763973";
Chr01	astalavista	as_event	54386807	54386827	.	-	.	as_code "1- , 2-"; transcript1_id "PB.1950.1"; splice_chain1 "54386807"; transcript2_id "PB.1950.2"; splice_chain2 "54386827";
Chr01	astalavista	as_event	54516697	54516750	.	-	.	as_code "1- , 2-"; transcript1_id "PB.1963.2"; splice_chain1 "54516697"; transcript2_id "PB.1963.4"; splice_chain2 "54516750";
Chr01	astalavista	as_event	35513764	35513935	.	-	.	as_code "1- , 2-"; transcript1_id "PB.1485.3"; splice_chain1 "35513935"; transcript2_id "PB.1485.1"; splice_chain2 "35513764";
Chr01	astalavista	as_event	35151127	35151164	.	-	.	as_code "1- , 2-"; transcript1_id "PB.1482.1"; splice_chain1 "35151164"; transcript2_id "PB.1482.2"; splice_chain2 "35151127";
Chr01	astalavista	as_event	43294639	43294644	.	-	.	as_code "1- , 2-"; transcript1_id "PB.1606.1"; splice_chain1 "43294644"; transcript2_id "PB.1606.2"; splice_chain2 "43294639";
Chr01	astalavista	as_event	43032479	43032520	.	+	.	as_code "1- , 2-"; transcript1_id "PB.1599.1"; splice_chain1 "43032479"; transcript2_id "PB.1599.9"; splice_chain2 "43032520";
Chr01	astalavista	as_event	43033023	43033085	.	+	.	as_code "1- , 2-"; transcript1_id "PB.1599.1"; splice_chain1 "43033023"; transcript2_id "PB.1599.4"; splice_chain2 "43033085";
Chr01	astalavista	as_event	43039822	43039846	.	+	.	as_code "1- , 2-"; transcript1_id "PB.1599.1"; splice_chain1 "43039846"; transcript2_id "PB.1599.11"; splice_chain2 "43039822";
Chr01	astalavista	as_event	43041454	43041470	.	+	.	as_code "1- , 2-"; transcript1_id "PB.1599.1"; splice_chain1 "43041470"; transcript2_id "PB.1599.4"; splice_chain2 "43041454";
Chr01	astalavista	as_event	42675223	42675241	.	+	.	as_code "1- , 2-"; transcript1_id "PB.1589.2"; splice_chain1 "42675223"; transcript2_id "PB.1589.1"; splice_chain2 "42675241";
Chr01	astalavista	as_event	42680389	42680445	.	-	.	as_code "1- , 2-"; transcript1_id "PB.1590.1"; splice_chain1 "42680389"; transcript2_id "PB.1590.7"; splice_chain2 "42680445";
Chr01	astalavista	as_event	42169837	42169850	.	-	.	as_code "1- , 2-"; transcript1_id "PB.1578.1"; splice_chain1 "42169837"; transcript2_id "PB.1578.5"; splice_chain2 "42169850";
Chr01	astalavista	as_event	42172035	42172039	.	-	.	as_code "1- , 2-"; transcript1_id "PB.1578.1"; splice_chain1 "42172039"; transcript2_id "PB.1578.11"; splice_chain2 "42172035";
Chr01	astalavista	as_event	42169837	42170480	.	-	.	as_code "1- , 2-"; transcript1_id "PB.1578.1"; splice_chain1 "42169837"; transcript2_id "PB.1578.11"; splice_chain2 "42170480";
Chr01	astalavista	as_event	42169850	42170480	.	-	.	as_code "1- , 2-"; transcript1_id "PB.1578.5"; splice_chain1 "42169850"; transcript2_id "PB.1578.11"; splice_chain2 "42170480";
Chr01	astalavista	as_event	41014783	41014847	.	-	.	as_code "1- , 2-"; transcript1_id "PB.1555.2"; splice_chain1 "41014847"; transcript2_id "PB.1555.3"; splice_chain2 "41014783";
Chr01	astalavista	as_event	53179775	53179926	.	-	.	as_code "1- , 2-"; transcript1_id "PB.1883.1"; splice_chain1 "53179775"; transcript2_id "PB.1883.2"; splice_chain2 "53179926";
Chr01	astalavista	as_event	53213862	53213876	.	+	.	as_code "1- , 2-"; transcript1_id "PB.1885.1"; splice_chain1 "53213876"; transcript2_id "PB.1885.3"; splice_chain2 "53213862";
Chr01	astalavista	as_event	52858569	52858618	.	+	.	as_code "1- , 2-"; transcript1_id "PB.1875.1"; splice_chain1 "52858569"; transcript2_id "PB.1875.7"; splice_chain2 "52858618";
Chr01	astalavista	as_event	45699241	45699266	.	-	.	as_code "1- , 2-"; transcript1_id "PB.1663.3"; splice_chain1 "45699241"; transcript2_id "PB.1663.5"; splice_chain2 "45699266";
Chr01	astalavista	as_event	45698970	45699041	.	-	.	as_code "1- , 2-"; transcript1_id "PB.1663.1"; splice_chain1 "45699041"; transcript2_id "PB.1663.4"; splice_chain2 "45698970";
Chr01	astalavista	as_event	45698357	45698361	.	-	.	as_code "1- , 2-"; transcript1_id "PB.1663.1"; splice_chain1 "45698361"; transcript2_id "PB.1663.2"; splice_chain2 "45698357";
Chr01	astalavista	as_event	43998301	43998311	.	+	.	as_code "1- , 2-"; transcript1_id "PB.1626.2"; splice_chain1 "43998301"; transcript2_id "PB.1626.4"; splice_chain2 "43998311";
Chr02	astalavista	as_event	55975189	55975344	.	+	.	as_code "1- , 2-"; transcript1_id "PB.3476.1"; splice_chain1 "55975344"; transcript2_id "PB.3476.2"; splice_chain2 "55975189";
Chr02	astalavista	as_event	55831013	55831072	.	+	.	as_code "1- , 2-"; transcript1_id "PB.3469.1"; splice_chain1 "55831072"; transcript2_id "PB.3469.4"; splice_chain2 "55831013";
Chr02	astalavista	as_event	55835362	55835368	.	+	.	as_code "1- , 2-"; transcript1_id "PB.3469.1"; splice_chain1 "55835362"; transcript2_id "PB.3469.5"; splice_chain2 "55835368";
Chr02	astalavista	as_event	55835809	55835820	.	+	.	as_code "1- , 2-"; transcript1_id "PB.3469.1"; splice_chain1 "55835820"; transcript2_id "PB.3469.3"; splice_chain2 "55835809";
Chr02	astalavista	as_event	55836306	55836366	.	+	.	as_code "1- , 2-"; transcript1_id "PB.3469.1"; splice_chain1 "55836366"; transcript2_id "PB.3469.2"; splice_chain2 "55836306";
Chr02	astalavista	as_event	55657891	55657896	.	+	.	as_code "1- , 2-"; transcript1_id "PB.3459.3"; splice_chain1 "55657896"; transcript2_id "PB.3459.4"; splice_chain2 "55657891";
Chr02	astalavista	as_event	55828239	55828262	.	+	.	as_code "1- , 2-"; transcript1_id "PB.3468.2"; splice_chain1 "55828262"; transcript2_id "PB.3468.3"; splice_chain2 "55828239";
Chr02	astalavista	as_event	55793500	55794059	.	+	.	as_code "1- , 2-"; transcript1_id "PB.3466.1"; splice_chain1 "55794059"; transcript2_id "PB.3466.2"; splice_chain2 "55793500";
Chr02	astalavista	as_event	55427681	55427688	.	-	.	as_code "1- , 2-"; transcript1_id "PB.3446.1"; splice_chain1 "55427681"; transcript2_id "PB.3446.3"; splice_chain2 "55427688";
Chr02	astalavista	as_event	55491442	55491504	.	+	.	as_code "1- , 2-"; transcript1_id "PB.3450.3"; splice_chain1 "55491504"; transcript2_id "PB.3450.4"; splice_chain2 "55491442";
Chr02	astalavista	as_event	55454180	55454326	.	+	.	as_code "1- , 2-"; transcript1_id "PB.3447.1"; splice_chain1 "55454180"; transcript2_id "PB.3447.2"; splice_chain2 "55454326";
Chr02	astalavista	as_event	55463138	55463210	.	+	.	as_code "1- , 2-"; transcript1_id "PB.3447.3"; splice_chain1 "55463210"; transcript2_id "PB.3447.5"; splice_chain2 "55463138";
Chr02	astalavista	as_event	55295268	55295291	.	-	.	as_code "1- , 2-"; transcript1_id "PB.3439.1"; splice_chain1 "55295291"; transcript2_id "PB.3439.10"; splice_chain2 "55295268";
Chr02	astalavista	as_event	55280318	55280378	.	-	.	as_code "1- , 2-"; transcript1_id "PB.3439.1"; splice_chain1 "55280318"; transcript2_id "PB.3439.11"; splice_chain2 "55280378";
Chr02	astalavista	as_event	55262003	55262018	.	+	.	as_code "1- , 2-"; transcript1_id "PB.3438.1"; splice_chain1 "55262018"; transcript2_id "PB.3438.5"; splice_chain2 "55262003";
Chr02	astalavista	as_event	55260543	55260724	.	+	.	as_code "1- , 2-"; transcript1_id "PB.3438.3"; splice_chain1 "55260543"; transcript2_id "PB.3438.7"; splice_chain2 "55260724";
Chr02	astalavista	as_event	55260543	55260595	.	+	.	as_code "1- , 2-"; transcript1_id "PB.3438.3"; splice_chain1 "55260543"; transcript2_id "PB.3438.8"; splice_chain2 "55260595";
Chr02	astalavista	as_event	55260595	55260724	.	+	.	as_code "1- , 2-"; transcript1_id "PB.3438.7"; splice_chain1 "55260724"; transcript2_id "PB.3438.8"; splice_chain2 "55260595";
Chr02	astalavista	as_event	55190798	55190817	.	+	.	as_code "1- , 2-"; transcript1_id "PB.3430.1"; splice_chain1 "55190798"; transcript2_id "PB.3430.7"; splice_chain2 "55190817";
Chr01	astalavista	as_event	22814317	22814334	.	+	.	as_code "1- , 2-"; transcript1_id "PB.1196.1"; splice_chain1 "22814317"; transcript2_id "PB.1196.2"; splice_chain2 "22814334";
Chr01	astalavista	as_event	5909700	5909743	.	-	.	as_code "1- , 2-"; transcript1_id "PB.470.1"; splice_chain1 "5909743"; transcript2_id "PB.470.2"; splice_chain2 "5909700";
Chr01	astalavista	as_event	6024107	6024169	.	-	.	as_code "1- , 2-"; transcript1_id "PB.481.1"; splice_chain1 "6024169"; transcript2_id "PB.481.2"; splice_chain2 "6024107";
Chr01	astalavista	as_event	6023694	6023738	.	-	.	as_code "1- , 2-"; transcript1_id "PB.481.1"; splice_chain1 "6023738"; transcript2_id "PB.481.7"; splice_chain2 "6023694";
Chr01	astalavista	as_event	22198128	22198306	.	-	.	as_code "1- , 2-"; transcript1_id "PB.1184.2"; splice_chain1 "22198306"; transcript2_id "PB.1184.1"; splice_chain2 "22198128";
Chr01	astalavista	as_event	22195095	22195177	.	-	.	as_code "1- , 2-"; transcript1_id "PB.1184.2"; splice_chain1 "22195177"; transcript2_id "PB.1184.1"; splice_chain2 "22195095";
Chr01	astalavista	as_event	22195177	22195219	.	-	.	as_code "1- , 2-"; transcript1_id "PB.1184.2"; splice_chain1 "22195177"; transcript2_id "PB.1184.7"; splice_chain2 "22195219";
Chr01	astalavista	as_event	22195095	22195219	.	-	.	as_code "1- , 2-"; transcript1_id "PB.1184.1"; splice_chain1 "22195095"; transcript2_id "PB.1184.7"; splice_chain2 "22195219";
Chr01	astalavista	as_event	5898449	5898591	.	-	.	as_code "1- , 2-"; transcript1_id "PB.469.1"; splice_chain1 "5898449"; transcript2_id "PB.469.5"; splice_chain2 "5898591";
Chr01	astalavista	as_event	5879455	5879616	.	+	.	as_code "1- , 2-"; transcript1_id "PB.467.1"; splice_chain1 "5879616"; transcript2_id "PB.467.15"; splice_chain2 "5879455";
Chr01	astalavista	as_event	5874269	5874282	.	+	.	as_code "1- , 2-"; transcript1_id "PB.467.2"; splice_chain1 "5874282"; transcript2_id "PB.467.7"; splice_chain2 "5874269";
Chr01	astalavista	as_event	22936890	22936903	.	-	.	as_code "1- , 2-"; transcript1_id "PB.1198.1"; splice_chain1 "22936890"; transcript2_id "PB.1198.2"; splice_chain2 "22936903";
Chr02	astalavista	as_event	11088406	11088471	.	+	.	as_code "1- , 2-"; transcript1_id "PB.2595.1"; splice_chain1 "11088406"; transcript2_id "PB.2595.2"; splice_chain2 "11088471";
Chr02	astalavista	as_event	10757676	10758427	.	-	.	as_code "1- , 2-"; transcript1_id "PB.2582.11"; splice_chain1 "10758427"; transcript2_id "PB.2582.9"; splice_chain2 "10757676";
Chr02	astalavista	as_event	10754990	10754998	.	-	.	as_code "1- , 2-"; transcript1_id "PB.2582.2"; splice_chain1 "10754998"; transcript2_id "PB.2582.3"; splice_chain2 "10754990";
Chr02	astalavista	as_event	11106644	11108219	.	+	.	as_code "1- , 2-"; transcript1_id "PB.2599.1"; splice_chain1 "11108219"; transcript2_id "PB.2599.3"; splice_chain2 "11106644";
Chr01	astalavista	as_event	4891108	4891123	.	+	.	as_code "1- , 2-"; transcript1_id "PB.409.3"; splice_chain1 "4891123"; transcript2_id "PB.409.1"; splice_chain2 "4891108";
Chr01	astalavista	as_event	4892907	4892924	.	+	.	as_code "1- , 2-"; transcript1_id "PB.409.3"; splice_chain1 "4892924"; transcript2_id "PB.409.4"; splice_chain2 "4892907";
Chr01	astalavista	as_event	4895290	4895375	.	+	.	as_code "1- , 2-"; transcript1_id "PB.409.3"; splice_chain1 "4895375"; transcript2_id "PB.409.4"; splice_chain2 "4895290";
Chr02	astalavista	as_event	51725643	51725667	.	-	.	as_code "1- , 2-"; transcript1_id "PB.3340.1"; splice_chain1 "51725667"; transcript2_id "PB.3340.2"; splice_chain2 "51725643";
Chr01	astalavista	as_event	4823654	4823660	.	-	.	as_code "1- , 2-"; transcript1_id "PB.403.7"; splice_chain1 "4823660"; transcript2_id "PB.403.6"; splice_chain2 "4823654";
Chr02	astalavista	as_event	51831952	51831987	.	-	.	as_code "1- , 2-"; transcript1_id "PB.3344.6"; splice_chain1 "51831952"; transcript2_id "PB.3344.7"; splice_chain2 "51831987";
Chr01	astalavista	as_event	4636052	4636974	.	-	.	as_code "1- , 2-"; transcript1_id "PB.388.7"; splice_chain1 "4636974"; transcript2_id "PB.388.9"; splice_chain2 "4636052";
Chr01	astalavista	as_event	4783344	4783375	.	+	.	as_code "1- , 2-"; transcript1_id "PB.400.1"; splice_chain1 "4783344"; transcript2_id "PB.400.4"; splice_chain2 "4783375";
Chr01	astalavista	as_event	4784010	4784016	.	+	.	as_code "1- , 2-"; transcript1_id "PB.400.1"; splice_chain1 "4784010"; transcript2_id "PB.400.7"; splice_chain2 "4784016";
Chr02	astalavista	as_event	11392075	11392127	.	+	.	as_code "1- , 2-"; transcript1_id "PB.2612.1"; splice_chain1 "11392127"; transcript2_id "PB.2612.2"; splice_chain2 "11392075";
Chr02	astalavista	as_event	49880454	49880480	.	+	.	as_code "1- , 2-"; transcript1_id "PB.3308.1"; splice_chain1 "49880480"; transcript2_id "PB.3308.2"; splice_chain2 "49880454";
Chr02	astalavista	as_event	51138489	51138531	.	+	.	as_code "1- , 2-"; transcript1_id "PB.3328.1"; splice_chain1 "51138531"; transcript2_id "PB.3328.3"; splice_chain2 "51138489";
Chr02	astalavista	as_event	51138874	51139602	.	+	.	as_code "1- , 2-"; transcript1_id "PB.3328.2"; splice_chain1 "51139602"; transcript2_id "PB.3328.3"; splice_chain2 "51138874";
Chr01	astalavista	as_event	4425694	4425709	.	+	.	as_code "1- , 2-"; transcript1_id "PB.374.5"; splice_chain1 "4425709"; transcript2_id "PB.374.6"; splice_chain2 "4425694";
Chr02	astalavista	as_event	49745705	49745778	.	-	.	as_code "1- , 2-"; transcript1_id "PB.3306.1"; splice_chain1 "49745705"; transcript2_id "PB.3306.5"; splice_chain2 "49745778";
Chr02	astalavista	as_event	49745093	49745176	.	-	.	as_code "1- , 2-"; transcript1_id "PB.3306.3"; splice_chain1 "49745176"; transcript2_id "PB.3306.6"; splice_chain2 "49745093";
Chr01	astalavista	as_event	5459210	5459213	.	-	.	as_code "1- , 2-"; transcript1_id "PB.446.3"; splice_chain1 "5459210"; transcript2_id "PB.446.2"; splice_chain2 "5459213";
Chr01	astalavista	as_event	5182029	5182038	.	-	.	as_code "1- , 2-"; transcript1_id "PB.431.1"; splice_chain1 "5182029"; transcript2_id "PB.431.8"; splice_chain2 "5182038";
Chr01	astalavista	as_event	5183674	5183714	.	-	.	as_code "1- , 2-"; transcript1_id "PB.431.1"; splice_chain1 "5183714"; transcript2_id "PB.431.10"; splice_chain2 "5183674";
Chr01	astalavista	as_event	5250444	5250475	.	+	.	as_code "1- , 2-"; transcript1_id "PB.436.2"; splice_chain1 "5250444"; transcript2_id "PB.436.16"; splice_chain2 "5250475";
Chr01	astalavista	as_event	5206217	5206264	.	+	.	as_code "1- , 2-"; transcript1_id "PB.434.6"; splice_chain1 "5206217"; transcript2_id "PB.434.7"; splice_chain2 "5206264";
Chr01	astalavista	as_event	5208462	5208486	.	+	.	as_code "1- , 2-"; transcript1_id "PB.434.1"; splice_chain1 "5208486"; transcript2_id "PB.434.4"; splice_chain2 "5208462";
Chr01	astalavista	as_event	5147286	5147374	.	+	.	as_code "1- , 2-"; transcript1_id "PB.429.1"; splice_chain1 "5147374"; transcript2_id "PB.429.2"; splice_chain2 "5147286";
Chr01	astalavista	as_event	5020855	5020865	.	-	.	as_code "1- , 2-"; transcript1_id "PB.421.1"; splice_chain1 "5020865"; transcript2_id "PB.421.2"; splice_chain2 "5020855";
Chr02	astalavista	as_event	12568193	12568224	.	-	.	as_code "1- , 2-"; transcript1_id "PB.2671.2"; splice_chain1 "12568224"; transcript2_id "PB.2671.4"; splice_chain2 "12568193";
Chr02	astalavista	as_event	12240549	12240568	.	-	.	as_code "1- , 2-"; transcript1_id "PB.2662.1"; splice_chain1 "12240549"; transcript2_id "PB.2662.3"; splice_chain2 "12240568";
Chr02	astalavista	as_event	12232791	12232807	.	-	.	as_code "1- , 2-"; transcript1_id "PB.2662.3"; splice_chain1 "12232791"; transcript2_id "PB.2662.5"; splice_chain2 "12232807";
Chr01	astalavista	as_event	3783217	3783224	.	+	.	as_code "1- , 2-"; transcript1_id "PB.333.1"; splice_chain1 "3783217"; transcript2_id "PB.333.3"; splice_chain2 "3783224";
Chr01	astalavista	as_event	3785460	3785559	.	+	.	as_code "1- , 2-"; transcript1_id "PB.333.1"; splice_chain1 "3785460"; transcript2_id "PB.333.2"; splice_chain2 "3785559";
Chr01	astalavista	as_event	3803100	3803128	.	-	.	as_code "1- , 2-"; transcript1_id "PB.336.1"; splice_chain1 "3803128"; transcript2_id "PB.336.5"; splice_chain2 "3803100";
Chr02	astalavista	as_event	12713242	12713321	.	-	.	as_code "1- , 2-"; transcript1_id "PB.2682.1"; splice_chain1 "12713321"; transcript2_id "PB.2682.2"; splice_chain2 "12713242";
Chr02	astalavista	as_event	54102328	54102347	.	+	.	as_code "1- , 2-"; transcript1_id "PB.3405.2"; splice_chain1 "54102328"; transcript2_id "PB.3405.9"; splice_chain2 "54102347";
Chr02	astalavista	as_event	53690982	53691058	.	-	.	as_code "1- , 2-"; transcript1_id "PB.3388.1"; splice_chain1 "53691058"; transcript2_id "PB.3388.3"; splice_chain2 "53690982";
Chr02	astalavista	as_event	53957622	53957634	.	+	.	as_code "1- , 2-"; transcript1_id "PB.3397.1"; splice_chain1 "53957622"; transcript2_id "PB.3397.3"; splice_chain2 "53957634";
Chr02	astalavista	as_event	53816026	53816056	.	-	.	as_code "1- , 2-"; transcript1_id "PB.3394.1"; splice_chain1 "53816026"; transcript2_id "PB.3394.3"; splice_chain2 "53816056";
Chr02	astalavista	as_event	54047977	54048028	.	+	.	as_code "1- , 2-"; transcript1_id "PB.3403.1"; splice_chain1 "54047977"; transcript2_id "PB.3403.9"; splice_chain2 "54048028";
Chr02	astalavista	as_event	54050997	54051000	.	+	.	as_code "1- , 2-"; transcript1_id "PB.3403.1"; splice_chain1 "54051000"; transcript2_id "PB.3403.11"; splice_chain2 "54050997";
Chr02	astalavista	as_event	54185542	54185558	.	-	.	as_code "1- , 2-"; transcript1_id "PB.3407.1"; splice_chain1 "54185542"; transcript2_id "PB.3407.5"; splice_chain2 "54185558";
Chr02	astalavista	as_event	13006872	13006879	.	+	.	as_code "1- , 2-"; transcript1_id "PB.2694.1"; splice_chain1 "13006879"; transcript2_id "PB.2694.3"; splice_chain2 "13006872";
Chr02	astalavista	as_event	11570523	11570526	.	-	.	as_code "1- , 2-"; transcript1_id "PB.2620.1"; splice_chain1 "11570523"; transcript2_id "PB.2620.3"; splice_chain2 "11570526";
Chr02	astalavista	as_event	11566743	11566747	.	-	.	as_code "1- , 2-"; transcript1_id "PB.2620.2"; splice_chain1 "11566747"; transcript2_id "PB.2620.7"; splice_chain2 "11566743";
Chr01	astalavista	as_event	4385946	4385963	.	-	.	as_code "1- , 2-"; transcript1_id "PB.368.1"; splice_chain1 "4385946"; transcript2_id "PB.368.3"; splice_chain2 "4385963";
Chr02	astalavista	as_event	11844340	11844357	.	-	.	as_code "1- , 2-"; transcript1_id "PB.2634.1"; splice_chain1 "11844340"; transcript2_id "PB.2634.2"; splice_chain2 "11844357";
Chr02	astalavista	as_event	53307849	53307866	.	+	.	as_code "1- , 2-"; transcript1_id "PB.3378.1"; splice_chain1 "53307866"; transcript2_id "PB.3378.9"; splice_chain2 "53307849";
Chr02	astalavista	as_event	53687842	53687894	.	+	.	as_code "1- , 2-"; transcript1_id "PB.3387.1"; splice_chain1 "53687842"; transcript2_id "PB.3387.3"; splice_chain2 "53687894";
Chr01	astalavista	as_event	4285640	4285646	.	-	.	as_code "1- , 2-"; transcript1_id "PB.363.1"; splice_chain1 "4285646"; transcript2_id "PB.363.10"; splice_chain2 "4285640";
Chr01	astalavista	as_event	4285895	4285922	.	-	.	as_code "1- , 2-"; transcript1_id "PB.363.3"; splice_chain1 "4285895"; transcript2_id "PB.363.9"; splice_chain2 "4285922";
Chr01	astalavista	as_event	4285895	4285943	.	-	.	as_code "1- , 2-"; transcript1_id "PB.363.3"; splice_chain1 "4285895"; transcript2_id "PB.363.10"; splice_chain2 "4285943";
Chr01	astalavista	as_event	4290887	4291269	.	-	.	as_code "1- , 2-"; transcript1_id "PB.363.5"; splice_chain1 "4291269"; transcript2_id "PB.363.9"; splice_chain2 "4290887";
Chr01	astalavista	as_event	4285922	4285943	.	-	.	as_code "1- , 2-"; transcript1_id "PB.363.9"; splice_chain1 "4285922"; transcript2_id "PB.363.10"; splice_chain2 "4285943";
Chr01	astalavista	as_event	4299779	4299786	.	-	.	as_code "1- , 2-"; transcript1_id "PB.363.14"; splice_chain1 "4299786"; transcript2_id "PB.363.15"; splice_chain2 "4299779";
Chr01	astalavista	as_event	4296079	4296085	.	-	.	as_code "1- , 2-"; transcript1_id "PB.363.14"; splice_chain1 "4296085"; transcript2_id "PB.363.15"; splice_chain2 "4296079";
Chr01	astalavista	as_event	4299616	4299786	.	-	.	as_code "1- , 2-"; transcript1_id "PB.363.14"; splice_chain1 "4299786"; transcript2_id "PB.363.17"; splice_chain2 "4299616";
Chr01	astalavista	as_event	4299616	4299779	.	-	.	as_code "1- , 2-"; transcript1_id "PB.363.15"; splice_chain1 "4299779"; transcript2_id "PB.363.17"; splice_chain2 "4299616";
Chr01	astalavista	as_event	4107902	4107907	.	+	.	as_code "1- , 2-"; transcript1_id "PB.351.1"; splice_chain1 "4107907"; transcript2_id "PB.351.3"; splice_chain2 "4107902";
Chr01	astalavista	as_event	4108082	4108109	.	+	.	as_code "1- , 2-"; transcript1_id "PB.351.1"; splice_chain1 "4108082"; transcript2_id "PB.351.5"; splice_chain2 "4108109";
Chr01	astalavista	as_event	4111032	4111037	.	+	.	as_code "1- , 2-"; transcript1_id "PB.351.1"; splice_chain1 "4111032"; transcript2_id "PB.351.6"; splice_chain2 "4111037";
Chr01	astalavista	as_event	4113101	4113552	.	+	.	as_code "1- , 2-"; transcript1_id "PB.351.1"; splice_chain1 "4113552"; transcript2_id "PB.351.12"; splice_chain2 "4113101";
Chr01	astalavista	as_event	4259102	4259105	.	-	.	as_code "1- , 2-"; transcript1_id "PB.359.1"; splice_chain1 "4259105"; transcript2_id "PB.359.2"; splice_chain2 "4259102";
Chr01	astalavista	as_event	4124164	4124217	.	-	.	as_code "1- , 2-"; transcript1_id "PB.353.1"; splice_chain1 "4124164"; transcript2_id "PB.353.3"; splice_chain2 "4124217";
Chr02	astalavista	as_event	11973061	11973079	.	-	.	as_code "1- , 2-"; transcript1_id "PB.2643.2"; splice_chain1 "11973079"; transcript2_id "PB.2643.8"; splice_chain2 "11973061";
Chr02	astalavista	as_event	11973079	11973182	.	-	.	as_code "1- , 2-"; transcript1_id "PB.2643.2"; splice_chain1 "11973079"; transcript2_id "PB.2643.10"; splice_chain2 "11973182";
Chr02	astalavista	as_event	11973061	11973182	.	-	.	as_code "1- , 2-"; transcript1_id "PB.2643.8"; splice_chain1 "11973061"; transcript2_id "PB.2643.10"; splice_chain2 "11973182";
Chr01	astalavista	as_event	4265771	4269325	.	-	.	as_code "1- , 2-"; transcript1_id "PB.361.2"; splice_chain1 "4269325"; transcript2_id "PB.361.1"; splice_chain2 "4265771";
Chr02	astalavista	as_event	52175263	52175274	.	+	.	as_code "1- , 2-"; transcript1_id "PB.3350.1"; splice_chain1 "52175263"; transcript2_id "PB.3350.3"; splice_chain2 "52175274";
Chr02	astalavista	as_event	52972052	52972198	.	-	.	as_code "1- , 2-"; transcript1_id "PB.3371.1"; splice_chain1 "52972052"; transcript2_id "PB.3371.3"; splice_chain2 "52972198";
Chr02	astalavista	as_event	9199749	9199767	.	-	.	as_code "1- , 2-"; transcript1_id "PB.2534.1"; splice_chain1 "9199749"; transcript2_id "PB.2534.2"; splice_chain2 "9199767";
Chr02	astalavista	as_event	9564677	9564684	.	+	.	as_code "1- , 2-"; transcript1_id "PB.2547.1"; splice_chain1 "9564684"; transcript2_id "PB.2547.3"; splice_chain2 "9564677";
Chr02	astalavista	as_event	9198010	9198019	.	+	.	as_code "1- , 2-"; transcript1_id "PB.2533.2"; splice_chain1 "9198019"; transcript2_id "PB.2533.3"; splice_chain2 "9198010";
Chr02	astalavista	as_event	9272580	9272674	.	+	.	as_code "1- , 2-"; transcript1_id "PB.2536.1"; splice_chain1 "9272580"; transcript2_id "PB.2536.7"; splice_chain2 "9272674";
Chr02	astalavista	as_event	9081198	9081213	.	-	.	as_code "1- , 2-"; transcript1_id "PB.2528.2"; splice_chain1 "9081213"; transcript2_id "PB.2528.4"; splice_chain2 "9081198";
Chr02	astalavista	as_event	8964831	8964940	.	-	.	as_code "1- , 2-"; transcript1_id "PB.2520.2"; splice_chain1 "8964940"; transcript2_id "PB.2520.3"; splice_chain2 "8964831";
Chr02	astalavista	as_event	8699531	8699623	.	+	.	as_code "1- , 2-"; transcript1_id "PB.2507.1"; splice_chain1 "8699531"; transcript2_id "PB.2507.3"; splice_chain2 "8699623";
Chr02	astalavista	as_event	8561843	8561872	.	-	.	as_code "1- , 2-"; transcript1_id "PB.2500.1"; splice_chain1 "8561872"; transcript2_id "PB.2500.2"; splice_chain2 "8561843";
Chr01	astalavista	as_event	25216935	25217249	.	-	.	as_code "1- , 2-"; transcript1_id "PB.1308.4"; splice_chain1 "25216935"; transcript2_id "PB.1308.6"; splice_chain2 "25217249";
Chr02	astalavista	as_event	8553775	8553781	.	-	.	as_code "1- , 2-"; transcript1_id "PB.2499.1"; splice_chain1 "8553775"; transcript2_id "PB.2499.4"; splice_chain2 "8553781";
Chr02	astalavista	as_event	8524679	8525303	.	-	.	as_code "1- , 2-"; transcript1_id "PB.2498.2"; splice_chain1 "8525303"; transcript2_id "PB.2498.3"; splice_chain2 "8524679";
Chr02	astalavista	as_event	8524280	8524294	.	-	.	as_code "1- , 2-"; transcript1_id "PB.2498.2"; splice_chain1 "8524294"; transcript2_id "PB.2498.3"; splice_chain2 "8524280";
Chr02	astalavista	as_event	8112640	8112656	.	+	.	as_code "1- , 2-"; transcript1_id "PB.2482.1"; splice_chain1 "8112640"; transcript2_id "PB.2482.8"; splice_chain2 "8112656";
Chr01	astalavista	as_event	6114290	6114346	.	-	.	as_code "1- , 2-"; transcript1_id "PB.487.1"; splice_chain1 "6114290"; transcript2_id "PB.487.2"; splice_chain2 "6114346";
Chr01	astalavista	as_event	24515727	24515927	.	+	.	as_code "1- , 2-"; transcript1_id "PB.1292.1"; splice_chain1 "24515727"; transcript2_id "PB.1292.3"; splice_chain2 "24515927";
Chr01	astalavista	as_event	24515727	24515869	.	+	.	as_code "1- , 2-"; transcript1_id "PB.1292.1"; splice_chain1 "24515727"; transcript2_id "PB.1292.6"; splice_chain2 "24515869";
Chr01	astalavista	as_event	24515869	24515927	.	+	.	as_code "1- , 2-"; transcript1_id "PB.1292.3"; splice_chain1 "24515927"; transcript2_id "PB.1292.6"; splice_chain2 "24515869";
Chr02	astalavista	as_event	7884636	7884653	.	-	.	as_code "1- , 2-"; transcript1_id "PB.2464.2"; splice_chain1 "7884636"; transcript2_id "PB.2464.5"; splice_chain2 "7884653";
Chr02	astalavista	as_event	8042256	8042280	.	+	.	as_code "1- , 2-"; transcript1_id "PB.2473.1"; splice_chain1 "8042280"; transcript2_id "PB.2473.3"; splice_chain2 "8042256";
Chr01	astalavista	as_event	24153175	24153179	.	-	.	as_code "1- , 2-"; transcript1_id "PB.1279.1"; splice_chain1 "24153179"; transcript2_id "PB.1279.5"; splice_chain2 "24153175";
Chr01	astalavista	as_event	24153179	24153371	.	-	.	as_code "1- , 2-"; transcript1_id "PB.1279.1"; splice_chain1 "24153179"; transcript2_id "PB.1279.6"; splice_chain2 "24153371";
Chr01	astalavista	as_event	24153175	24153371	.	-	.	as_code "1- , 2-"; transcript1_id "PB.1279.5"; splice_chain1 "24153175"; transcript2_id "PB.1279.6"; splice_chain2 "24153371";
Chr01	astalavista	as_event	6458722	6458725	.	-	.	as_code "1- , 2-"; transcript1_id "PB.512.1"; splice_chain1 "6458725"; transcript2_id "PB.512.4"; splice_chain2 "6458722";
Chr01	astalavista	as_event	6359883	6360397	.	+	.	as_code "1- , 2-"; transcript1_id "PB.505.16"; splice_chain1 "6360397"; transcript2_id "PB.505.4"; splice_chain2 "6359883";
Chr02	astalavista	as_event	10243896	10243927	.	-	.	as_code "1- , 2-"; transcript1_id "PB.2561.1"; splice_chain1 "10243896"; transcript2_id "PB.2561.2"; splice_chain2 "10243927";
Chr02	astalavista	as_event	10375273	10375291	.	-	.	as_code "1- , 2-"; transcript1_id "PB.2567.1"; splice_chain1 "10375291"; transcript2_id "PB.2567.2"; splice_chain2 "10375273";
Chr02	astalavista	as_event	10375245	10375291	.	-	.	as_code "1- , 2-"; transcript1_id "PB.2567.1"; splice_chain1 "10375291"; transcript2_id "PB.2567.4"; splice_chain2 "10375245";
Chr02	astalavista	as_event	10375245	10375273	.	-	.	as_code "1- , 2-"; transcript1_id "PB.2567.2"; splice_chain1 "10375273"; transcript2_id "PB.2567.4"; splice_chain2 "10375245";
Chr02	astalavista	as_event	10408779	10409184	.	+	.	as_code "1- , 2-"; transcript1_id "PB.2568.1"; splice_chain1 "10408779"; transcript2_id "PB.2568.20"; splice_chain2 "10409184";
Chr02	astalavista	as_event	10412632	10413073	.	+	.	as_code "1- , 2-"; transcript1_id "PB.2568.1"; splice_chain1 "10413073"; transcript2_id "PB.2568.24"; splice_chain2 "10412632";
Chr01	astalavista	as_event	31861464	31861474	.	-	.	as_code "1- , 2-"; transcript1_id "PB.1435.1"; splice_chain1 "31861474"; transcript2_id "PB.1435.12"; splice_chain2 "31861464";
Chr01	astalavista	as_event	29903746	29903758	.	+	.	as_code "1- , 2-"; transcript1_id "PB.1407.1"; splice_chain1 "29903746"; transcript2_id "PB.1407.2"; splice_chain2 "29903758";
Chr01	astalavista	as_event	29942931	29943010	.	-	.	as_code "1- , 2-"; transcript1_id "PB.1408.1"; splice_chain1 "29942931"; transcript2_id "PB.1408.2"; splice_chain2 "29943010";
Chr01	astalavista	as_event	29607973	29608108	.	+	.	as_code "1- , 2-"; transcript1_id "PB.1398.1"; splice_chain1 "29607973"; transcript2_id "PB.1398.4"; splice_chain2 "29608108";
Chr01	astalavista	as_event	29608299	29608333	.	+	.	as_code "1- , 2-"; transcript1_id "PB.1398.7"; splice_chain1 "29608333"; transcript2_id "PB.1398.8"; splice_chain2 "29608299";
Chr01	astalavista	as_event	29463501	29463573	.	-	.	as_code "1- , 2-"; transcript1_id "PB.1394.1"; splice_chain1 "29463501"; transcript2_id "PB.1394.2"; splice_chain2 "29463573";
Chr01	astalavista	as_event	29462081	29462087	.	-	.	as_code "1- , 2-"; transcript1_id "PB.1394.1"; splice_chain1 "29462087"; transcript2_id "PB.1394.4"; splice_chain2 "29462081";
Chr01	astalavista	as_event	29471610	29471627	.	-	.	as_code "1- , 2-"; transcript1_id "PB.1394.1"; splice_chain1 "29471627"; transcript2_id "PB.1394.6"; splice_chain2 "29471610";
Chr01	astalavista	as_event	34143822	34143949	.	-	.	as_code "1- , 2-"; transcript1_id "PB.1469.1"; splice_chain1 "34143949"; transcript2_id "PB.1469.3"; splice_chain2 "34143822";
Chr01	astalavista	as_event	33728716	33728759	.	-	.	as_code "1- , 2-"; transcript1_id "PB.1465.1"; splice_chain1 "33728759"; transcript2_id "PB.1465.2"; splice_chain2 "33728716";
Chr01	astalavista	as_event	33728508	33728574	.	-	.	as_code "1- , 2-"; transcript1_id "PB.1465.1"; splice_chain1 "33728574"; transcript2_id "PB.1465.8"; splice_chain2 "33728508";
Chr01	astalavista	as_event	31668740	31668759	.	+	.	as_code "1- , 2-"; transcript1_id "PB.1433.2"; splice_chain1 "31668759"; transcript2_id "PB.1433.3"; splice_chain2 "31668740";
Chr01	astalavista	as_event	32455607	32455637	.	+	.	as_code "1- , 2-"; transcript1_id "PB.1446.1"; splice_chain1 "32455607"; transcript2_id "PB.1446.2"; splice_chain2 "32455637";
Chr01	astalavista	as_event	32454095	32454179	.	+	.	as_code "1- , 2-"; transcript1_id "PB.1445.2"; splice_chain1 "32454179"; transcript2_id "PB.1445.6"; splice_chain2 "32454095";
Chr01	astalavista	as_event	32449796	32449812	.	+	.	as_code "1- , 2-"; transcript1_id "PB.1445.2"; splice_chain1 "32449812"; transcript2_id "PB.1445.12"; splice_chain2 "32449796";
Chr01	astalavista	as_event	32454549	32454778	.	+	.	as_code "1- , 2-"; transcript1_id "PB.1445.4"; splice_chain1 "32454778"; transcript2_id "PB.1445.24"; splice_chain2 "32454549";
Chr01	astalavista	as_event	32828443	32828468	.	+	.	as_code "1- , 2-"; transcript1_id "PB.1455.1"; splice_chain1 "32828443"; transcript2_id "PB.1455.3"; splice_chain2 "32828468";
Chr01	astalavista	as_event	32828675	32828714	.	+	.	as_code "1- , 2-"; transcript1_id "PB.1455.1"; splice_chain1 "32828675"; transcript2_id "PB.1455.2"; splice_chain2 "32828714";
Chr01	astalavista	as_event	26570631	26570700	.	+	.	as_code "1- , 2-"; transcript1_id "PB.1339.2"; splice_chain1 "26570631"; transcript2_id "PB.1339.3"; splice_chain2 "26570700";
Chr01	astalavista	as_event	24960776	24960788	.	+	.	as_code "1- , 2-"; transcript1_id "PB.1304.2"; splice_chain1 "24960788"; transcript2_id "PB.1304.1"; splice_chain2 "24960776";
Chr01	astalavista	as_event	25731723	25731752	.	-	.	as_code "1- , 2-"; transcript1_id "PB.1323.1"; splice_chain1 "25731723"; transcript2_id "PB.1323.18"; splice_chain2 "25731752";
Chr01	astalavista	as_event	25732016	25732066	.	-	.	as_code "1- , 2-"; transcript1_id "PB.1323.1"; splice_chain1 "25732016"; transcript2_id "PB.1323.22"; splice_chain2 "25732066";
Chr01	astalavista	as_event	25730478	25730644	.	-	.	as_code "1- , 2-"; transcript1_id "PB.1323.1"; splice_chain1 "25730644"; transcript2_id "PB.1323.37"; splice_chain2 "25730478";
Chr01	astalavista	as_event	25476030	25476054	.	-	.	as_code "1- , 2-"; transcript1_id "PB.1318.1"; splice_chain1 "25476030"; transcript2_id "PB.1318.5"; splice_chain2 "25476054";
Chr01	astalavista	as_event	25710034	25710038	.	-	.	as_code "1- , 2-"; transcript1_id "PB.1322.1"; splice_chain1 "25710038"; transcript2_id "PB.1322.2"; splice_chain2 "25710034";
Chr01	astalavista	as_event	28456221	28456259	.	+	.	as_code "1- , 2-"; transcript1_id "PB.1380.2"; splice_chain1 "28456259"; transcript2_id "PB.1380.18"; splice_chain2 "28456221";
Chr01	astalavista	as_event	28456068	28456259	.	+	.	as_code "1- , 2-"; transcript1_id "PB.1380.2"; splice_chain1 "28456259"; transcript2_id "PB.1380.28"; splice_chain2 "28456068";
Chr01	astalavista	as_event	28456068	28456221	.	+	.	as_code "1- , 2-"; transcript1_id "PB.1380.18"; splice_chain1 "28456221"; transcript2_id "PB.1380.28"; splice_chain2 "28456068";
Chr01	astalavista	as_event	28042586	28042589	.	-	.	as_code "1- , 2-"; transcript1_id "PB.1376.5"; splice_chain1 "28042589"; transcript2_id "PB.1376.4"; splice_chain2 "28042586";
Chr01	astalavista	as_event	28040808	28040830	.	-	.	as_code "1- , 2-"; transcript1_id "PB.1376.3"; splice_chain1 "28040830"; transcript2_id "PB.1376.4"; splice_chain2 "28040808";
Chr01	astalavista	as_event	28081004	28081163	.	+	.	as_code "1- , 2-"; transcript1_id "PB.1378.1"; splice_chain1 "28081004"; transcript2_id "PB.1378.5"; splice_chain2 "28081163";
Chr01	astalavista	as_event	29563027	29563744	.	+	.	as_code "1- , 2-"; transcript1_id "PB.1395.1"; splice_chain1 "29563744"; transcript2_id "PB.1395.9"; splice_chain2 "29563027";
Chr01	astalavista	as_event	27456674	27456693	.	+	.	as_code "1- , 2-"; transcript1_id "PB.1349.1"; splice_chain1 "27456674"; transcript2_id "PB.1349.5"; splice_chain2 "27456693";
Chr01	astalavista	as_event	27787984	27787987	.	+	.	as_code "1- , 2-"; transcript1_id "PB.1363.1"; splice_chain1 "27787987"; transcript2_id "PB.1363.3"; splice_chain2 "27787984";
Chr01	astalavista	as_event	27790898	27790972	.	+	.	as_code "1- , 2-"; transcript1_id "PB.1363.1"; splice_chain1 "27790972"; transcript2_id "PB.1363.4"; splice_chain2 "27790898";
Chr01	astalavista	as_event	27791349	27791761	.	+	.	as_code "1- , 2-"; transcript1_id "PB.1363.1"; splice_chain1 "27791761"; transcript2_id "PB.1363.7"; splice_chain2 "27791349";
Chr02	astalavista	as_event	59222866	59222909	.	+	.	as_code "1- , 2-"; transcript1_id "PB.3630.1"; splice_chain1 "59222866"; transcript2_id "PB.3630.9"; splice_chain2 "59222909";
Chr02	astalavista	as_event	59169606	59170315	.	+	.	as_code "1- , 2-"; transcript1_id "PB.3629.2"; splice_chain1 "59169606"; transcript2_id "PB.3629.4"; splice_chain2 "59170315";
Chr02	astalavista	as_event	59300205	59300220	.	-	.	as_code "1- , 2-"; transcript1_id "PB.3633.1"; splice_chain1 "59300205"; transcript2_id "PB.3633.3"; splice_chain2 "59300220";
Chr01	astalavista	as_event	3433823	3433850	.	+	.	as_code "1- , 2-"; transcript1_id "PB.300.1"; splice_chain1 "3433850"; transcript2_id "PB.300.6"; splice_chain2 "3433823";
Chr01	astalavista	as_event	3436262	3436283	.	+	.	as_code "1- , 2-"; transcript1_id "PB.300.2"; splice_chain1 "3436262"; transcript2_id "PB.300.9"; splice_chain2 "3436283";
Chr01	astalavista	as_event	3417220	3417228	.	-	.	as_code "1- , 2-"; transcript1_id "PB.297.1"; splice_chain1 "3417228"; transcript2_id "PB.297.4"; splice_chain2 "3417220";
Chr01	astalavista	as_event	3405378	3405557	.	-	.	as_code "1- , 2-"; transcript1_id "PB.297.1"; splice_chain1 "3405378"; transcript2_id "PB.297.15"; splice_chain2 "3405557";
Chr01	astalavista	as_event	3415312	3415384	.	-	.	as_code "1- , 2-"; transcript1_id "PB.297.1"; splice_chain1 "3415384"; transcript2_id "PB.297.35"; splice_chain2 "3415312";
Chr01	astalavista	as_event	3259765	3259806	.	+	.	as_code "1- , 2-"; transcript1_id "PB.287.1"; splice_chain1 "3259765"; transcript2_id "PB.287.2"; splice_chain2 "3259806";
Chr01	astalavista	as_event	3259765	3259811	.	+	.	as_code "1- , 2-"; transcript1_id "PB.287.1"; splice_chain1 "3259765"; transcript2_id "PB.287.7"; splice_chain2 "3259811";
Chr01	astalavista	as_event	3259806	3259811	.	+	.	as_code "1- , 2-"; transcript1_id "PB.287.2"; splice_chain1 "3259806"; transcript2_id "PB.287.7"; splice_chain2 "3259811";
Chr01	astalavista	as_event	3155665	3156140	.	-	.	as_code "1- , 2-"; transcript1_id "PB.279.3"; splice_chain1 "3155665"; transcript2_id "PB.279.4"; splice_chain2 "3156140";
Chr01	astalavista	as_event	3220606	3220623	.	+	.	as_code "1- , 2-"; transcript1_id "PB.283.2"; splice_chain1 "3220623"; transcript2_id "PB.283.5"; splice_chain2 "3220606";
Chr01	astalavista	as_event	17203890	17203950	.	+	.	as_code "1- , 2-"; transcript1_id "PB.1024.3"; splice_chain1 "17203890"; transcript2_id "PB.1024.5"; splice_chain2 "17203950";
Chr01	astalavista	as_event	3325871	3326823	.	-	.	as_code "1- , 2-"; transcript1_id "PB.293.1"; splice_chain1 "3326823"; transcript2_id "PB.293.2"; splice_chain2 "3325871";
Chr01	astalavista	as_event	3021233	3021237	.	-	.	as_code "1- , 2-"; transcript1_id "PB.266.1"; splice_chain1 "3021233"; transcript2_id "PB.266.2"; splice_chain2 "3021237";
Chr01	astalavista	as_event	3088391	3088399	.	-	.	as_code "1- , 2-"; transcript1_id "PB.270.1"; splice_chain1 "3088399"; transcript2_id "PB.270.6"; splice_chain2 "3088391";
Chr01	astalavista	as_event	16057737	16057927	.	-	.	as_code "1- , 2-"; transcript1_id "PB.980.5"; splice_chain1 "16057927"; transcript2_id "PB.980.9"; splice_chain2 "16057737";
Chr01	astalavista	as_event	16013829	16013862	.	+	.	as_code "1- , 2-"; transcript1_id "PB.979.2"; splice_chain1 "16013829"; transcript2_id "PB.979.3"; splice_chain2 "16013862";
Chr01	astalavista	as_event	16192596	16192613	.	-	.	as_code "1- , 2-"; transcript1_id "PB.985.7"; splice_chain1 "16192613"; transcript2_id "PB.985.32"; splice_chain2 "16192596";
Chr01	astalavista	as_event	16078121	16078176	.	-	.	as_code "1- , 2-"; transcript1_id "PB.981.1"; splice_chain1 "16078121"; transcript2_id "PB.981.4"; splice_chain2 "16078176";
Chr01	astalavista	as_event	16080780	16081545	.	-	.	as_code "1- , 2-"; transcript1_id "PB.981.1"; splice_chain1 "16080780"; transcript2_id "PB.981.5"; splice_chain2 "16081545";
Chr01	astalavista	as_event	2869744	2869763	.	+	.	as_code "1- , 2-"; transcript1_id "PB.248.1"; splice_chain1 "2869763"; transcript2_id "PB.248.2"; splice_chain2 "2869744";
Chr01	astalavista	as_event	2905777	2905784	.	-	.	as_code "1- , 2-"; transcript1_id "PB.253.1"; splice_chain1 "2905777"; transcript2_id "PB.253.5"; splice_chain2 "2905784";
Chr01	astalavista	as_event	2904331	2904661	.	-	.	as_code "1- , 2-"; transcript1_id "PB.253.5"; splice_chain1 "2904661"; transcript2_id "PB.253.6"; splice_chain2 "2904331";
Chr01	astalavista	as_event	16328952	16329027	.	+	.	as_code "1- , 2-"; transcript1_id "PB.988.2"; splice_chain1 "16329027"; transcript2_id "PB.988.4"; splice_chain2 "16328952";
Chr01	astalavista	as_event	16253692	16253726	.	-	.	as_code "1- , 2-"; transcript1_id "PB.987.2"; splice_chain1 "16253726"; transcript2_id "PB.987.9"; splice_chain2 "16253692";
Chr02	astalavista	as_event	15787046	15787198	.	-	.	as_code "1- , 2-"; transcript1_id "PB.2770.1"; splice_chain1 "15787198"; transcript2_id "PB.2770.10"; splice_chain2 "15787046";
Chr02	astalavista	as_event	15787198	15787422	.	-	.	as_code "1- , 2-"; transcript1_id "PB.2770.1"; splice_chain1 "15787198"; transcript2_id "PB.2770.11"; splice_chain2 "15787422";
Chr02	astalavista	as_event	15787046	15787422	.	-	.	as_code "1- , 2-"; transcript1_id "PB.2770.10"; splice_chain1 "15787046"; transcript2_id "PB.2770.11"; splice_chain2 "15787422";
Chr02	astalavista	as_event	15951764	15951819	.	+	.	as_code "1- , 2-"; transcript1_id "PB.2774.1"; splice_chain1 "15951764"; transcript2_id "PB.2774.6"; splice_chain2 "15951819";
Chr02	astalavista	as_event	15879067	15879074	.	+	.	as_code "1- , 2-"; transcript1_id "PB.2773.1"; splice_chain1 "15879074"; transcript2_id "PB.2773.7"; splice_chain2 "15879067";
Chr02	astalavista	as_event	15880993	15881361	.	+	.	as_code "1- , 2-"; transcript1_id "PB.2773.2"; splice_chain1 "15881361"; transcript2_id "PB.2773.4"; splice_chain2 "15880993";
Chr01	astalavista	as_event	2791320	2791360	.	+	.	as_code "1- , 2-"; transcript1_id "PB.244.6"; splice_chain1 "2791360"; transcript2_id "PB.244.5"; splice_chain2 "2791320";
Chr01	astalavista	as_event	2799397	2799401	.	+	.	as_code "1- , 2-"; transcript1_id "PB.244.4"; splice_chain1 "2799397"; transcript2_id "PB.244.17"; splice_chain2 "2799401";
Chr02	astalavista	as_event	56676197	56676550	.	+	.	as_code "1- , 2-"; transcript1_id "PB.3507.1"; splice_chain1 "56676550"; transcript2_id "PB.3507.9"; splice_chain2 "56676197";
Chr02	astalavista	as_event	56853771	56853775	.	-	.	as_code "1- , 2-"; transcript1_id "PB.3514.3"; splice_chain1 "56853771"; transcript2_id "PB.3514.5"; splice_chain2 "56853775";
Chr01	astalavista	as_event	2658480	2658497	.	-	.	as_code "1- , 2-"; transcript1_id "PB.231.2"; splice_chain1 "2658480"; transcript2_id "PB.231.4"; splice_chain2 "2658497";
Chr01	astalavista	as_event	2612539	2612918	.	-	.	as_code "1- , 2-"; transcript1_id "PB.227.3"; splice_chain1 "2612918"; transcript2_id "PB.227.4"; splice_chain2 "2612539";
Chr02	astalavista	as_event	16139698	16139859	.	+	.	as_code "1- , 2-"; transcript1_id "PB.2786.2"; splice_chain1 "16139698"; transcript2_id "PB.2786.1"; splice_chain2 "16139859";
Chr01	astalavista	as_event	2430879	2430893	.	+	.	as_code "1- , 2-"; transcript1_id "PB.213.1"; splice_chain1 "2430879"; transcript2_id "PB.213.6"; splice_chain2 "2430893";
Chr01	astalavista	as_event	2438293	2438300	.	-	.	as_code "1- , 2-"; transcript1_id "PB.214.2"; splice_chain1 "2438300"; transcript2_id "PB.214.6"; splice_chain2 "2438293";
Chr01	astalavista	as_event	2444188	2444199	.	-	.	as_code "1- , 2-"; transcript1_id "PB.215.2"; splice_chain1 "2444199"; transcript2_id "PB.215.5"; splice_chain2 "2444188";
Chr01	astalavista	as_event	2404611	2404628	.	+	.	as_code "1- , 2-"; transcript1_id "PB.211.5"; splice_chain1 "2404611"; transcript2_id "PB.211.6"; splice_chain2 "2404628";
Chr01	astalavista	as_event	2405105	2405284	.	+	.	as_code "1- , 2-"; transcript1_id "PB.211.5"; splice_chain1 "2405284"; transcript2_id "PB.211.13"; splice_chain2 "2405105";
Chr01	astalavista	as_event	2338730	2338742	.	-	.	as_code "1- , 2-"; transcript1_id "PB.204.1"; splice_chain1 "2338730"; transcript2_id "PB.204.11"; splice_chain2 "2338742";
Chr01	astalavista	as_event	2337107	2337210	.	-	.	as_code "1- , 2-"; transcript1_id "PB.204.1"; splice_chain1 "2337210"; transcript2_id "PB.204.8"; splice_chain2 "2337107";
Chr01	astalavista	as_event	2336225	2336297	.	-	.	as_code "1- , 2-"; transcript1_id "PB.204.1"; splice_chain1 "2336297"; transcript2_id "PB.204.12"; splice_chain2 "2336225";
Chr02	astalavista	as_event	56565377	56565382	.	+	.	as_code "1- , 2-"; transcript1_id "PB.3501.1"; splice_chain1 "56565377"; transcript2_id "PB.3501.3"; splice_chain2 "56565382";
Chr02	astalavista	as_event	56563720	56564129	.	+	.	as_code "1- , 2-"; transcript1_id "PB.3501.1"; splice_chain1 "56564129"; transcript2_id "PB.3501.6"; splice_chain2 "56563720";
Chr02	astalavista	as_event	56564802	56564813	.	+	.	as_code "1- , 2-"; transcript1_id "PB.3501.1"; splice_chain1 "56564802"; transcript2_id "PB.3501.7"; splice_chain2 "56564813";
Chr02	astalavista	as_event	56573248	56573280	.	+	.	as_code "1- , 2-"; transcript1_id "PB.3501.1"; splice_chain1 "56573248"; transcript2_id "PB.3501.7"; splice_chain2 "56573280";
Chr02	astalavista	as_event	56238583	56238587	.	-	.	as_code "1- , 2-"; transcript1_id "PB.3485.1"; splice_chain1 "56238587"; transcript2_id "PB.3485.2"; splice_chain2 "56238583";
Chr02	astalavista	as_event	16378533	16378552	.	+	.	as_code "1- , 2-"; transcript1_id "PB.2797.1"; splice_chain1 "16378533"; transcript2_id "PB.2797.5"; splice_chain2 "16378552";
Chr01	astalavista	as_event	2188639	2188650	.	-	.	as_code "1- , 2-"; transcript1_id "PB.193.1"; splice_chain1 "2188639"; transcript2_id "PB.193.2"; splice_chain2 "2188650";
Chr02	astalavista	as_event	16328412	16328462	.	-	.	as_code "1- , 2-"; transcript1_id "PB.2795.1"; splice_chain1 "16328462"; transcript2_id "PB.2795.2"; splice_chain2 "16328412";
Chr01	astalavista	as_event	2250926	2251963	.	-	.	as_code "1- , 2-"; transcript1_id "PB.199.1"; splice_chain1 "2250926"; transcript2_id "PB.199.7"; splice_chain2 "2251963";
Chr01	astalavista	as_event	2260023	2260026	.	+	.	as_code "1- , 2-"; transcript1_id "PB.198.7"; splice_chain1 "2260023"; transcript2_id "PB.198.10"; splice_chain2 "2260026";
Chr02	astalavista	as_event	16429540	16429559	.	+	.	as_code "1- , 2-"; transcript1_id "PB.2799.1"; splice_chain1 "16429540"; transcript2_id "PB.2799.4"; splice_chain2 "16429559";
Chr02	astalavista	as_event	16432579	16432591	.	+	.	as_code "1- , 2-"; transcript1_id "PB.2799.1"; splice_chain1 "16432591"; transcript2_id "PB.2799.3"; splice_chain2 "16432579";
Chr02	astalavista	as_event	16437465	16437470	.	+	.	as_code "1- , 2-"; transcript1_id "PB.2799.1"; splice_chain1 "16437465"; transcript2_id "PB.2799.12"; splice_chain2 "16437470";
Chr02	astalavista	as_event	16756454	16756581	.	+	.	as_code "1- , 2-"; transcript1_id "PB.2813.4"; splice_chain1 "16756454"; transcript2_id "PB.2813.12"; splice_chain2 "16756581";
Chr02	astalavista	as_event	16758113	16758251	.	+	.	as_code "1- , 2-"; transcript1_id "PB.2813.4"; splice_chain1 "16758113"; transcript2_id "PB.2813.14"; splice_chain2 "16758251";
Chr02	astalavista	as_event	57425987	57426035	.	+	.	as_code "1- , 2-"; transcript1_id "PB.3538.3"; splice_chain1 "57426035"; transcript2_id "PB.3538.1"; splice_chain2 "57425987";
Chr01	astalavista	as_event	2211444	2211459	.	+	.	as_code "1- , 2-"; transcript1_id "PB.194.1"; splice_chain1 "2211444"; transcript2_id "PB.194.6"; splice_chain2 "2211459";
Chr01	astalavista	as_event	2040210	2040257	.	-	.	as_code "1- , 2-"; transcript1_id "PB.177.2"; splice_chain1 "2040257"; transcript2_id "PB.177.4"; splice_chain2 "2040210";
Chr02	astalavista	as_event	17011622	17011640	.	+	.	as_code "1- , 2-"; transcript1_id "PB.2822.1"; splice_chain1 "17011622"; transcript2_id "PB.2822.3"; splice_chain2 "17011640";
Chr01	astalavista	as_event	2155266	2155298	.	+	.	as_code "1- , 2-"; transcript1_id "PB.190.1"; splice_chain1 "2155298"; transcript2_id "PB.190.5"; splice_chain2 "2155266";
Chr02	astalavista	as_event	17096240	17096465	.	-	.	as_code "1- , 2-"; transcript1_id "PB.2825.2"; splice_chain1 "17096465"; transcript2_id "PB.2825.3"; splice_chain2 "17096240";
Chr01	astalavista	as_event	1979931	1979952	.	+	.	as_code "1- , 2-"; transcript1_id "PB.168.1"; splice_chain1 "1979952"; transcript2_id "PB.168.2"; splice_chain2 "1979931";
Chr02	astalavista	as_event	57393214	57393225	.	-	.	as_code "1- , 2-"; transcript1_id "PB.3535.1"; splice_chain1 "57393225"; transcript2_id "PB.3535.2"; splice_chain2 "57393214";
Chr01	astalavista	as_event	1874700	1874736	.	-	.	as_code "1- , 2-"; transcript1_id "PB.164.1"; splice_chain1 "1874736"; transcript2_id "PB.164.2"; splice_chain2 "1874700";
Chr01	astalavista	as_event	1748448	1748453	.	-	.	as_code "1- , 2-"; transcript1_id "PB.150.1"; splice_chain1 "1748448"; transcript2_id "PB.150.2"; splice_chain2 "1748453";
Chr01	astalavista	as_event	1741922	1741933	.	-	.	as_code "1- , 2-"; transcript1_id "PB.150.1"; splice_chain1 "1741922"; transcript2_id "PB.150.2"; splice_chain2 "1741933";
Chr01	astalavista	as_event	1745645	1745680	.	-	.	as_code "1- , 2-"; transcript1_id "PB.150.1"; splice_chain1 "1745645"; transcript2_id "PB.150.9"; splice_chain2 "1745680";
Chr01	astalavista	as_event	1745048	1745133	.	-	.	as_code "1- , 2-"; transcript1_id "PB.150.1"; splice_chain1 "1745133"; transcript2_id "PB.150.12"; splice_chain2 "1745048";
Chr01	astalavista	as_event	1741855	1741922	.	-	.	as_code "1- , 2-"; transcript1_id "PB.150.1"; splice_chain1 "1741922"; transcript2_id "PB.150.14"; splice_chain2 "1741855";
Chr01	astalavista	as_event	1739052	1739176	.	-	.	as_code "1- , 2-"; transcript1_id "PB.150.1"; splice_chain1 "1739176"; transcript2_id "PB.150.16"; splice_chain2 "1739052";
Chr01	astalavista	as_event	1740468	1740585	.	-	.	as_code "1- , 2-"; transcript1_id "PB.150.1"; splice_chain1 "1740585"; transcript2_id "PB.150.25"; splice_chain2 "1740468";
Chr01	astalavista	as_event	1738989	1739176	.	-	.	as_code "1- , 2-"; transcript1_id "PB.150.1"; splice_chain1 "1739176"; transcript2_id "PB.150.31"; splice_chain2 "1738989";
Chr01	astalavista	as_event	1741855	1741933	.	-	.	as_code "1- , 2-"; transcript1_id "PB.150.2"; splice_chain1 "1741933"; transcript2_id "PB.150.14"; splice_chain2 "1741855";
Chr01	astalavista	as_event	1746310	1746479	.	-	.	as_code "1- , 2-"; transcript1_id "PB.150.8"; splice_chain1 "1746479"; transcript2_id "PB.150.29"; splice_chain2 "1746310";
Chr01	astalavista	as_event	1738989	1739052	.	-	.	as_code "1- , 2-"; transcript1_id "PB.150.16"; splice_chain1 "1739052"; transcript2_id "PB.150.31"; splice_chain2 "1738989";
Chr01	astalavista	as_event	1842891	1842957	.	-	.	as_code "1- , 2-"; transcript1_id "PB.160.1"; splice_chain1 "1842957"; transcript2_id "PB.160.2"; splice_chain2 "1842891";
Chr02	astalavista	as_event	58627566	58628408	.	-	.	as_code "1- , 2-"; transcript1_id "PB.3589.1"; splice_chain1 "58627566"; transcript2_id "PB.3589.5"; splice_chain2 "58628408";
Chr02	astalavista	as_event	58335762	58335821	.	+	.	as_code "1- , 2-"; transcript1_id "PB.3581.2"; splice_chain1 "58335762"; transcript2_id "PB.3581.35"; splice_chain2 "58335821";
Chr02	astalavista	as_event	58553615	58553645	.	-	.	as_code "1- , 2-"; transcript1_id "PB.3584.1"; splice_chain1 "58553645"; transcript2_id "PB.3584.2"; splice_chain2 "58553615";
Chr02	astalavista	as_event	58221583	58221588	.	+	.	as_code "1- , 2-"; transcript1_id "PB.3576.1"; splice_chain1 "58221588"; transcript2_id "PB.3576.3"; splice_chain2 "58221583";
Chr02	astalavista	as_event	58166992	58167137	.	+	.	as_code "1- , 2-"; transcript1_id "PB.3573.4"; splice_chain1 "58167137"; transcript2_id "PB.3573.3"; splice_chain2 "58166992";
Chr02	astalavista	as_event	18350902	18351131	.	+	.	as_code "1- , 2-"; transcript1_id "PB.2862.1"; splice_chain1 "18350902"; transcript2_id "PB.2862.2"; splice_chain2 "18351131";
Chr02	astalavista	as_event	18350902	18351353	.	+	.	as_code "1- , 2-"; transcript1_id "PB.2862.1"; splice_chain1 "18350902"; transcript2_id "PB.2862.5"; splice_chain2 "18351353";
Chr02	astalavista	as_event	18351131	18351353	.	+	.	as_code "1- , 2-"; transcript1_id "PB.2862.2"; splice_chain1 "18351131"; transcript2_id "PB.2862.5"; splice_chain2 "18351353";
Chr01	astalavista	as_event	1736243	1736264	.	+	.	as_code "1- , 2-"; transcript1_id "PB.149.2"; splice_chain1 "1736264"; transcript2_id "PB.149.3"; splice_chain2 "1736243";
Chr01	astalavista	as_event	1736264	1736291	.	+	.	as_code "1- , 2-"; transcript1_id "PB.149.2"; splice_chain1 "1736264"; transcript2_id "PB.149.4"; splice_chain2 "1736291";
Chr01	astalavista	as_event	1736243	1736291	.	+	.	as_code "1- , 2-"; transcript1_id "PB.149.3"; splice_chain1 "1736243"; transcript2_id "PB.149.4"; splice_chain2 "1736291";
Chr02	astalavista	as_event	17904721	17904740	.	+	.	as_code "1- , 2-"; transcript1_id "PB.2856.1"; splice_chain1 "17904721"; transcript2_id "PB.2856.2"; splice_chain2 "17904740";
Chr01	astalavista	as_event	1677631	1677663	.	+	.	as_code "1- , 2-"; transcript1_id "PB.144.1"; splice_chain1 "1677631"; transcript2_id "PB.144.3"; splice_chain2 "1677663";
Chr01	astalavista	as_event	1677922	1677979	.	+	.	as_code "1- , 2-"; transcript1_id "PB.144.1"; splice_chain1 "1677979"; transcript2_id "PB.144.4"; splice_chain2 "1677922";
Chr01	astalavista	as_event	1677631	1677720	.	+	.	as_code "1- , 2-"; transcript1_id "PB.144.1"; splice_chain1 "1677631"; transcript2_id "PB.144.15"; splice_chain2 "1677720";
Chr01	astalavista	as_event	1677663	1677720	.	+	.	as_code "1- , 2-"; transcript1_id "PB.144.3"; splice_chain1 "1677663"; transcript2_id "PB.144.15"; splice_chain2 "1677720";
Chr01	astalavista	as_event	1667552	1667574	.	-	.	as_code "1- , 2-"; transcript1_id "PB.143.3"; splice_chain1 "1667574"; transcript2_id "PB.143.4"; splice_chain2 "1667552";
Chr02	astalavista	as_event	17783263	17783268	.	+	.	as_code "1- , 2-"; transcript1_id "PB.2853.1"; splice_chain1 "17783268"; transcript2_id "PB.2853.2"; splice_chain2 "17783263";
Chr02	astalavista	as_event	17841669	17841685	.	-	.	as_code "1- , 2-"; transcript1_id "PB.2855.2"; splice_chain1 "17841669"; transcript2_id "PB.2855.4"; splice_chain2 "17841685";
Chr01	astalavista	as_event	1645301	1645390	.	-	.	as_code "1- , 2-"; transcript1_id "PB.141.1"; splice_chain1 "1645390"; transcript2_id "PB.141.4"; splice_chain2 "1645301";
Chr02	astalavista	as_event	58039741	58040073	.	-	.	as_code "1- , 2-"; transcript1_id "PB.3568.2"; splice_chain1 "58040073"; transcript2_id "PB.3568.3"; splice_chain2 "58039741";
Chr02	astalavista	as_event	18489830	18489841	.	-	.	as_code "1- , 2-"; transcript1_id "PB.2865.1"; splice_chain1 "18489830"; transcript2_id "PB.2865.8"; splice_chain2 "18489841";
Chr02	astalavista	as_event	57776202	57776226	.	-	.	as_code "1- , 2-"; transcript1_id "PB.3556.1"; splice_chain1 "57776226"; transcript2_id "PB.3556.5"; splice_chain2 "57776202";
Chr02	astalavista	as_event	57776682	57776703	.	-	.	as_code "1- , 2-"; transcript1_id "PB.3556.1"; splice_chain1 "57776703"; transcript2_id "PB.3556.11"; splice_chain2 "57776682";
Chr02	astalavista	as_event	19020019	19020030	.	+	.	as_code "1- , 2-"; transcript1_id "PB.2874.1"; splice_chain1 "19020030"; transcript2_id "PB.2874.3"; splice_chain2 "19020019";
Chr02	astalavista	as_event	19381520	19381601	.	-	.	as_code "1- , 2-"; transcript1_id "PB.2884.1"; splice_chain1 "19381601"; transcript2_id "PB.2884.6"; splice_chain2 "19381520";
Chr02	astalavista	as_event	58954814	58954847	.	+	.	as_code "1- , 2-"; transcript1_id "PB.3612.1"; splice_chain1 "58954847"; transcript2_id "PB.3612.3"; splice_chain2 "58954814";
Chr02	astalavista	as_event	58935364	58935585	.	-	.	as_code "1- , 2-"; transcript1_id "PB.3611.2"; splice_chain1 "58935585"; transcript2_id "PB.3611.1"; splice_chain2 "58935364";
Chr02	astalavista	as_event	19876394	19876423	.	+	.	as_code "1- , 2-"; transcript1_id "PB.2893.1"; splice_chain1 "19876394"; transcript2_id "PB.2893.6"; splice_chain2 "19876423";
Chr02	astalavista	as_event	19876067	19876069	.	+	.	as_code "1- , 2-"; transcript1_id "PB.2893.1"; splice_chain1 "19876067"; transcript2_id "PB.2893.10"; splice_chain2 "19876069";
Chr02	astalavista	as_event	20020073	20020424	.	+	.	as_code "1- , 2-"; transcript1_id "PB.2898.1"; splice_chain1 "20020424"; transcript2_id "PB.2898.4"; splice_chain2 "20020073";
Chr02	astalavista	as_event	58890846	58890951	.	-	.	as_code "1- , 2-"; transcript1_id "PB.3607.1"; splice_chain1 "58890951"; transcript2_id "PB.3607.3"; splice_chain2 "58890846";
Chr02	astalavista	as_event	58915147	58915192	.	-	.	as_code "1- , 2-"; transcript1_id "PB.3609.1"; splice_chain1 "58915147"; transcript2_id "PB.3609.2"; splice_chain2 "58915192";
Chr02	astalavista	as_event	19975844	19975874	.	-	.	as_code "1- , 2-"; transcript1_id "PB.2896.1"; splice_chain1 "19975844"; transcript2_id "PB.2896.2"; splice_chain2 "19975874";
Chr02	astalavista	as_event	58847253	58847256	.	+	.	as_code "1- , 2-"; transcript1_id "PB.3602.1"; splice_chain1 "58847253"; transcript2_id "PB.3602.3"; splice_chain2 "58847256";
Chr02	astalavista	as_event	14844477	14844498	.	-	.	as_code "1- , 2-"; transcript1_id "PB.2744.1"; splice_chain1 "14844477"; transcript2_id "PB.2744.3"; splice_chain2 "14844498";
Chr02	astalavista	as_event	13924823	13924858	.	+	.	as_code "1- , 2-"; transcript1_id "PB.2726.1"; splice_chain1 "13924823"; transcript2_id "PB.2726.6"; splice_chain2 "13924858";
Chr02	astalavista	as_event	13115028	13115036	.	+	.	as_code "1- , 2-"; transcript1_id "PB.2705.3"; splice_chain1 "13115036"; transcript2_id "PB.2705.4"; splice_chain2 "13115028";
Chr02	astalavista	as_event	13203694	13203699	.	+	.	as_code "1- , 2-"; transcript1_id "PB.2712.1"; splice_chain1 "13203699"; transcript2_id "PB.2712.7"; splice_chain2 "13203694";
Chr02	astalavista	as_event	13204031	13204047	.	+	.	as_code "1- , 2-"; transcript1_id "PB.2712.1"; splice_chain1 "13204047"; transcript2_id "PB.2712.11"; splice_chain2 "13204031";
Chr02	astalavista	as_event	15430188	15430194	.	-	.	as_code "1- , 2-"; transcript1_id "PB.2761.1"; splice_chain1 "15430188"; transcript2_id "PB.2761.2"; splice_chain2 "15430194";
Chr02	astalavista	as_event	15451684	15452483	.	-	.	as_code "1- , 2-"; transcript1_id "PB.2761.1"; splice_chain1 "15451684"; transcript2_id "PB.2761.7"; splice_chain2 "15452483";
Chr02	astalavista	as_event	15430182	15430188	.	-	.	as_code "1- , 2-"; transcript1_id "PB.2761.1"; splice_chain1 "15430188"; transcript2_id "PB.2761.10"; splice_chain2 "15430182";
Chr02	astalavista	as_event	15430182	15430194	.	-	.	as_code "1- , 2-"; transcript1_id "PB.2761.2"; splice_chain1 "15430194"; transcript2_id "PB.2761.10"; splice_chain2 "15430182";
Chr02	astalavista	as_event	15619265	15619278	.	-	.	as_code "1- , 2-"; transcript1_id "PB.2766.1"; splice_chain1 "15619278"; transcript2_id "PB.2766.7"; splice_chain2 "15619265";
Chr02	astalavista	as_event	15010296	15011197	.	+	.	as_code "1- , 2-"; transcript1_id "PB.2748.1"; splice_chain1 "15011197"; transcript2_id "PB.2748.6"; splice_chain2 "15010296";
Chr02	astalavista	as_event	123150	123171	.	-	.	as_code "1- , 2-"; transcript1_id "PB.2042.1"; splice_chain1 "123171"; transcript2_id "PB.2042.3"; splice_chain2 "123150";
Chr02	astalavista	as_event	119605	119656	.	-	.	as_code "1- , 2-"; transcript1_id "PB.2042.1"; splice_chain1 "119656"; transcript2_id "PB.2042.2"; splice_chain2 "119605";
Chr02	astalavista	as_event	80896	81094	.	+	.	as_code "1- , 2-"; transcript1_id "PB.2035.1"; splice_chain1 "81094"; transcript2_id "PB.2035.2"; splice_chain2 "80896";
Chr02	astalavista	as_event	95116	95125	.	-	.	as_code "1- , 2-"; transcript1_id "PB.2039.1"; splice_chain1 "95125"; transcript2_id "PB.2039.4"; splice_chain2 "95116";
Chr02	astalavista	as_event	94029	94034	.	-	.	as_code "1- , 2-"; transcript1_id "PB.2039.1"; splice_chain1 "94034"; transcript2_id "PB.2039.4"; splice_chain2 "94029";
Chr02	astalavista	as_event	129016	129058	.	+	.	as_code "1- , 2-"; transcript1_id "PB.2043.1"; splice_chain1 "129058"; transcript2_id "PB.2043.9"; splice_chain2 "129016";
Chr02	astalavista	as_event	128956	129707	.	+	.	as_code "1- , 2-"; transcript1_id "PB.2043.2"; splice_chain1 "128956"; transcript2_id "PB.2043.5"; splice_chain2 "129707";
Chr01	astalavista	as_event	21650209	21650365	.	-	.	as_code "1- , 2-"; transcript1_id "PB.1170.1"; splice_chain1 "21650209"; transcript2_id "PB.1170.2"; splice_chain2 "21650365";
Chr01	astalavista	as_event	21831382	21831427	.	+	.	as_code "1- , 2-"; transcript1_id "PB.1177.1"; splice_chain1 "21831382"; transcript2_id "PB.1177.2"; splice_chain2 "21831427";
Chr01	astalavista	as_event	21831600	21831606	.	+	.	as_code "1- , 2-"; transcript1_id "PB.1177.1"; splice_chain1 "21831600"; transcript2_id "PB.1177.2"; splice_chain2 "21831606";
Chr01	astalavista	as_event	21755740	21755761	.	+	.	as_code "1- , 2-"; transcript1_id "PB.1173.1"; splice_chain1 "21755761"; transcript2_id "PB.1173.2"; splice_chain2 "21755740";
Chr01	astalavista	as_event	21755697	21755761	.	+	.	as_code "1- , 2-"; transcript1_id "PB.1173.1"; splice_chain1 "21755761"; transcript2_id "PB.1173.3"; splice_chain2 "21755697";
Chr01	astalavista	as_event	21755697	21755740	.	+	.	as_code "1- , 2-"; transcript1_id "PB.1173.2"; splice_chain1 "21755740"; transcript2_id "PB.1173.3"; splice_chain2 "21755697";
Chr01	astalavista	as_event	21461549	21461614	.	+	.	as_code "1- , 2-"; transcript1_id "PB.1159.2"; splice_chain1 "21461549"; transcript2_id "PB.1159.4"; splice_chain2 "21461614";
Chr01	astalavista	as_event	21597537	21597592	.	-	.	as_code "1- , 2-"; transcript1_id "PB.1166.3"; splice_chain1 "21597537"; transcript2_id "PB.1166.5"; splice_chain2 "21597592";
Chr01	astalavista	as_event	20843336	20843533	.	+	.	as_code "1- , 2-"; transcript1_id "PB.1138.1"; splice_chain1 "20843533"; transcript2_id "PB.1138.15"; splice_chain2 "20843336";
Chr01	astalavista	as_event	20843316	20843533	.	+	.	as_code "1- , 2-"; transcript1_id "PB.1138.1"; splice_chain1 "20843533"; transcript2_id "PB.1138.16"; splice_chain2 "20843316";
Chr01	astalavista	as_event	20845749	20845763	.	+	.	as_code "1- , 2-"; transcript1_id "PB.1138.2"; splice_chain1 "20845749"; transcript2_id "PB.1138.19"; splice_chain2 "20845763";
Chr01	astalavista	as_event	20843316	20843336	.	+	.	as_code "1- , 2-"; transcript1_id "PB.1138.15"; splice_chain1 "20843336"; transcript2_id "PB.1138.16"; splice_chain2 "20843316";
Chr01	astalavista	as_event	20623728	20623737	.	-	.	as_code "1- , 2-"; transcript1_id "PB.1137.1"; splice_chain1 "20623737"; transcript2_id "PB.1137.2"; splice_chain2 "20623728";
Chr01	astalavista	as_event	20552269	20552460	.	+	.	as_code "1- , 2-"; transcript1_id "PB.1134.1"; splice_chain1 "20552460"; transcript2_id "PB.1134.2"; splice_chain2 "20552269";
Chr01	astalavista	as_event	20553793	20553825	.	+	.	as_code "1- , 2-"; transcript1_id "PB.1134.1"; splice_chain1 "20553825"; transcript2_id "PB.1134.6"; splice_chain2 "20553793";
Chr01	astalavista	as_event	20553825	20553832	.	+	.	as_code "1- , 2-"; transcript1_id "PB.1134.1"; splice_chain1 "20553825"; transcript2_id "PB.1134.10"; splice_chain2 "20553832";
Chr01	astalavista	as_event	20553793	20553832	.	+	.	as_code "1- , 2-"; transcript1_id "PB.1134.6"; splice_chain1 "20553793"; transcript2_id "PB.1134.10"; splice_chain2 "20553832";
Chr01	astalavista	as_event	21202134	21202152	.	+	.	as_code "1- , 2-"; transcript1_id "PB.1147.1"; splice_chain1 "21202134"; transcript2_id "PB.1147.2"; splice_chain2 "21202152";
Chr01	astalavista	as_event	21205965	21206016	.	+	.	as_code "1- , 2-"; transcript1_id "PB.1147.1"; splice_chain1 "21205965"; transcript2_id "PB.1147.11"; splice_chain2 "21206016";
Chr01	astalavista	as_event	20217201	20217223	.	+	.	as_code "1- , 2-"; transcript1_id "PB.1117.1"; splice_chain1 "20217223"; transcript2_id "PB.1117.3"; splice_chain2 "20217201";
Chr01	astalavista	as_event	19645407	19646558	.	-	.	as_code "1- , 2-"; transcript1_id "PB.1100.1"; splice_chain1 "19645407"; transcript2_id "PB.1100.2"; splice_chain2 "19646558";
Chr01	astalavista	as_event	19013325	19013369	.	+	.	as_code "1- , 2-"; transcript1_id "PB.1072.1"; splice_chain1 "19013325"; transcript2_id "PB.1072.2"; splice_chain2 "19013369";
Chr01	astalavista	as_event	19196667	19196879	.	-	.	as_code "1- , 2-"; transcript1_id "PB.1080.1"; splice_chain1 "19196667"; transcript2_id "PB.1080.2"; splice_chain2 "19196879";
Chr01	astalavista	as_event	19196251	19196667	.	-	.	as_code "1- , 2-"; transcript1_id "PB.1080.1"; splice_chain1 "19196667"; transcript2_id "PB.1080.3"; splice_chain2 "19196251";
Chr01	astalavista	as_event	19196251	19196879	.	-	.	as_code "1- , 2-"; transcript1_id "PB.1080.2"; splice_chain1 "19196879"; transcript2_id "PB.1080.3"; splice_chain2 "19196251";
Chr01	astalavista	as_event	18963651	18963661	.	+	.	as_code "1- , 2-"; transcript1_id "PB.1070.1"; splice_chain1 "18963651"; transcript2_id "PB.1070.5"; splice_chain2 "18963661";
Chr01	astalavista	as_event	18966341	18966365	.	+	.	as_code "1- , 2-"; transcript1_id "PB.1070.1"; splice_chain1 "18966365"; transcript2_id "PB.1070.7"; splice_chain2 "18966341";
Chr01	astalavista	as_event	18966365	18966864	.	+	.	as_code "1- , 2-"; transcript1_id "PB.1070.3"; splice_chain1 "18966365"; transcript2_id "PB.1070.9"; splice_chain2 "18966864";
Chr01	astalavista	as_event	17872410	17872424	.	-	.	as_code "1- , 2-"; transcript1_id "PB.1044.1"; splice_chain1 "17872410"; transcript2_id "PB.1044.5"; splice_chain2 "17872424";
Chr01	astalavista	as_event	17871520	17871583	.	-	.	as_code "1- , 2-"; transcript1_id "PB.1044.10"; splice_chain1 "17871583"; transcript2_id "PB.1044.11"; splice_chain2 "17871520";
Chr01	astalavista	as_event	17937217	17937222	.	+	.	as_code "1- , 2-"; transcript1_id "PB.1046.3"; splice_chain1 "17937222"; transcript2_id "PB.1046.5"; splice_chain2 "17937217";
Chr01	astalavista	as_event	17859431	17859445	.	+	.	as_code "1- , 2-"; transcript1_id "PB.1043.4"; splice_chain1 "17859445"; transcript2_id "PB.1043.10"; splice_chain2 "17859431";
Chr01	astalavista	as_event	17642525	17642606	.	-	.	as_code "1- , 2-"; transcript1_id "PB.1035.1"; splice_chain1 "17642525"; transcript2_id "PB.1035.2"; splice_chain2 "17642606";
Chr01	astalavista	as_event	17726075	17726110	.	-	.	as_code "1- , 2-"; transcript1_id "PB.1038.1"; splice_chain1 "17726075"; transcript2_id "PB.1038.3"; splice_chain2 "17726110";
Chr01	astalavista	as_event	17548663	17548680	.	+	.	as_code "1- , 2-"; transcript1_id "PB.1031.1"; splice_chain1 "17548680"; transcript2_id "PB.1031.2"; splice_chain2 "17548663";
Chr01	astalavista	as_event	17586573	17588026	.	+	.	as_code "1- , 2-"; transcript1_id "PB.1032.5"; splice_chain1 "17588026"; transcript2_id "PB.1032.7"; splice_chain2 "17586573";
Chr01	astalavista	as_event	17365737	17365743	.	-	.	as_code "1- , 2-"; transcript1_id "PB.1028.1"; splice_chain1 "17365737"; transcript2_id "PB.1028.4"; splice_chain2 "17365743";
Chr03	astalavista	as_event	37973261	37973269	.	-	.	as_code "1- , 2-"; transcript1_id "PB.4797.1"; splice_chain1 "37973261"; transcript2_id "PB.4797.8"; splice_chain2 "37973269";
Chr03	astalavista	as_event	41835612	41835625	.	-	.	as_code "1- , 2-"; transcript1_id "PB.4985.3"; splice_chain1 "41835612"; transcript2_id "PB.4985.5"; splice_chain2 "41835625";
Chr03	astalavista	as_event	38081874	38081888	.	+	.	as_code "1- , 2-"; transcript1_id "PB.4805.7"; splice_chain1 "38081874"; transcript2_id "PB.4805.12"; splice_chain2 "38081888";
Chr03	astalavista	as_event	38118400	38118488	.	-	.	as_code "1- , 2-"; transcript1_id "PB.4807.2"; splice_chain1 "38118488"; transcript2_id "PB.4807.5"; splice_chain2 "38118400";
Chr03	astalavista	as_event	38120054	38120085	.	-	.	as_code "1- , 2-"; transcript1_id "PB.4807.7"; splice_chain1 "38120054"; transcript2_id "PB.4807.8"; splice_chain2 "38120085";
Chr03	astalavista	as_event	38403198	38403249	.	+	.	as_code "1- , 2-"; transcript1_id "PB.4816.2"; splice_chain1 "38403249"; transcript2_id "PB.4816.3"; splice_chain2 "38403198";
Chr03	astalavista	as_event	42153811	42153830	.	-	.	as_code "1- , 2-"; transcript1_id "PB.5009.1"; splice_chain1 "42153830"; transcript2_id "PB.5009.3"; splice_chain2 "42153811";
Chr03	astalavista	as_event	42146413	42146420	.	-	.	as_code "1- , 2-"; transcript1_id "PB.5009.1"; splice_chain1 "42146420"; transcript2_id "PB.5009.3"; splice_chain2 "42146413";
Chr03	astalavista	as_event	42127987	42127994	.	-	.	as_code "1- , 2-"; transcript1_id "PB.5008.1"; splice_chain1 "42127987"; transcript2_id "PB.5008.2"; splice_chain2 "42127994";
Chr03	astalavista	as_event	42078288	42078325	.	-	.	as_code "1- , 2-"; transcript1_id "PB.5004.1"; splice_chain1 "42078325"; transcript2_id "PB.5004.3"; splice_chain2 "42078288";
Chr03	astalavista	as_event	42061273	42061300	.	-	.	as_code "1- , 2-"; transcript1_id "PB.5003.1"; splice_chain1 "42061273"; transcript2_id "PB.5003.2"; splice_chain2 "42061300";
Chr03	astalavista	as_event	38875565	38875604	.	-	.	as_code "1- , 2-"; transcript1_id "PB.4839.1"; splice_chain1 "38875604"; transcript2_id "PB.4839.2"; splice_chain2 "38875565";
Chr03	astalavista	as_event	42356597	42356600	.	+	.	as_code "1- , 2-"; transcript1_id "PB.5023.1"; splice_chain1 "42356600"; transcript2_id "PB.5023.5"; splice_chain2 "42356597";
Chr03	astalavista	as_event	42476726	42476794	.	-	.	as_code "1- , 2-"; transcript1_id "PB.5031.1"; splice_chain1 "42476726"; transcript2_id "PB.5031.2"; splice_chain2 "42476794";
Chr03	astalavista	as_event	42487084	42487571	.	+	.	as_code "1- , 2-"; transcript1_id "PB.5033.1"; splice_chain1 "42487571"; transcript2_id "PB.5033.4"; splice_chain2 "42487084";
Chr03	astalavista	as_event	1635907	1635930	.	-	.	as_code "1- , 2-"; transcript1_id "PB.4061.2"; splice_chain1 "1635930"; transcript2_id "PB.4061.4"; splice_chain2 "1635907";
Chr03	astalavista	as_event	1511868	1511884	.	-	.	as_code "1- , 2-"; transcript1_id "PB.4055.1"; splice_chain1 "1511868"; transcript2_id "PB.4055.2"; splice_chain2 "1511884";
Chr03	astalavista	as_event	19786738	19786819	.	-	.	as_code "1- , 2-"; transcript1_id "PB.4462.1"; splice_chain1 "19786819"; transcript2_id "PB.4462.2"; splice_chain2 "19786738";
Chr03	astalavista	as_event	33200106	33200109	.	+	.	as_code "1- , 2-"; transcript1_id "PB.4651.1"; splice_chain1 "33200109"; transcript2_id "PB.4651.9"; splice_chain2 "33200106";
Chr03	astalavista	as_event	33200087	33200109	.	+	.	as_code "1- , 2-"; transcript1_id "PB.4651.1"; splice_chain1 "33200109"; transcript2_id "PB.4651.10"; splice_chain2 "33200087";
Chr03	astalavista	as_event	33196959	33196966	.	+	.	as_code "1- , 2-"; transcript1_id "PB.4651.3"; splice_chain1 "33196966"; transcript2_id "PB.4651.4"; splice_chain2 "33196959";
Chr03	astalavista	as_event	33200087	33200106	.	+	.	as_code "1- , 2-"; transcript1_id "PB.4651.9"; splice_chain1 "33200106"; transcript2_id "PB.4651.10"; splice_chain2 "33200087";
Chr03	astalavista	as_event	33180514	33180591	.	-	.	as_code "1- , 2-"; transcript1_id "PB.4649.1"; splice_chain1 "33180591"; transcript2_id "PB.4649.4"; splice_chain2 "33180514";
Chr03	astalavista	as_event	19956477	19956556	.	-	.	as_code "1- , 2-"; transcript1_id "PB.4468.1"; splice_chain1 "19956556"; transcript2_id "PB.4468.2"; splice_chain2 "19956477";
Chr03	astalavista	as_event	32960682	32960728	.	+	.	as_code "1- , 2-"; transcript1_id "PB.4640.1"; splice_chain1 "32960728"; transcript2_id "PB.4640.4"; splice_chain2 "32960682";
Chr03	astalavista	as_event	32961357	32961369	.	+	.	as_code "1- , 2-"; transcript1_id "PB.4640.1"; splice_chain1 "32961357"; transcript2_id "PB.4640.7"; splice_chain2 "32961369";
Chr03	astalavista	as_event	6862789	6862841	.	+	.	as_code "1- , 2-"; transcript1_id "PB.4252.1"; splice_chain1 "6862841"; transcript2_id "PB.4252.5"; splice_chain2 "6862789";
Chr03	astalavista	as_event	41411586	41411610	.	+	.	as_code "1- , 2-"; transcript1_id "PB.4961.8"; splice_chain1 "41411610"; transcript2_id "PB.4961.12"; splice_chain2 "41411586";
Chr03	astalavista	as_event	19933974	19933999	.	-	.	as_code "1- , 2-"; transcript1_id "PB.4467.1"; splice_chain1 "19933999"; transcript2_id "PB.4467.5"; splice_chain2 "19933974";
Chr03	astalavista	as_event	32929874	32930632	.	-	.	as_code "1- , 2-"; transcript1_id "PB.4638.1"; splice_chain1 "32930632"; transcript2_id "PB.4638.2"; splice_chain2 "32929874";
Chr03	astalavista	as_event	41283245	41283566	.	+	.	as_code "1- , 2-"; transcript1_id "PB.4954.1"; splice_chain1 "41283566"; transcript2_id "PB.4954.7"; splice_chain2 "41283245";
Chr03	astalavista	as_event	44891786	44892373	.	+	.	as_code "1- , 2-"; transcript1_id "PB.5175.1"; splice_chain1 "44892373"; transcript2_id "PB.5175.4"; splice_chain2 "44891786";
Chr03	astalavista	as_event	44716673	44716695	.	-	.	as_code "1- , 2-"; transcript1_id "PB.5160.1"; splice_chain1 "44716695"; transcript2_id "PB.5160.2"; splice_chain2 "44716673";
Chr03	astalavista	as_event	791699	791754	.	+	.	as_code "1- , 2-"; transcript1_id "PB.3995.2"; splice_chain1 "791754"; transcript2_id "PB.3995.1"; splice_chain2 "791699";
Chr03	astalavista	as_event	21699665	21699679	.	-	.	as_code "1- , 2-"; transcript1_id "PB.4494.1"; splice_chain1 "21699665"; transcript2_id "PB.4494.4"; splice_chain2 "21699679";
Chr03	astalavista	as_event	33296931	33296947	.	+	.	as_code "1- , 2-"; transcript1_id "PB.4653.1"; splice_chain1 "33296931"; transcript2_id "PB.4653.4"; splice_chain2 "33296947";
Chr03	astalavista	as_event	33740171	33740423	.	+	.	as_code "1- , 2-"; transcript1_id "PB.4660.5"; splice_chain1 "33740423"; transcript2_id "PB.4660.6"; splice_chain2 "33740171";
Chr03	astalavista	as_event	7804569	7804604	.	-	.	as_code "1- , 2-"; transcript1_id "PB.4271.1"; splice_chain1 "7804604"; transcript2_id "PB.4271.5"; splice_chain2 "7804569";
Chr03	astalavista	as_event	7802922	7802941	.	-	.	as_code "1- , 2-"; transcript1_id "PB.4271.1"; splice_chain1 "7802922"; transcript2_id "PB.4271.6"; splice_chain2 "7802941";
Chr03	astalavista	as_event	21678871	21678947	.	+	.	as_code "1- , 2-"; transcript1_id "PB.4493.1"; splice_chain1 "21678871"; transcript2_id "PB.4493.12"; splice_chain2 "21678947";
Chr03	astalavista	as_event	21684746	21684754	.	+	.	as_code "1- , 2-"; transcript1_id "PB.4493.2"; splice_chain1 "21684754"; transcript2_id "PB.4493.4"; splice_chain2 "21684746";
Chr03	astalavista	as_event	44253640	44253651	.	+	.	as_code "1- , 2-"; transcript1_id "PB.5140.1"; splice_chain1 "44253651"; transcript2_id "PB.5140.3"; splice_chain2 "44253640";
Chr03	astalavista	as_event	44254406	44254459	.	+	.	as_code "1- , 2-"; transcript1_id "PB.5140.1"; splice_chain1 "44254406"; transcript2_id "PB.5140.2"; splice_chain2 "44254459";
Chr03	astalavista	as_event	44254406	44254455	.	+	.	as_code "1- , 2-"; transcript1_id "PB.5140.1"; splice_chain1 "44254406"; transcript2_id "PB.5140.4"; splice_chain2 "44254455";
Chr03	astalavista	as_event	44254455	44254459	.	+	.	as_code "1- , 2-"; transcript1_id "PB.5140.2"; splice_chain1 "44254459"; transcript2_id "PB.5140.4"; splice_chain2 "44254455";
Chr03	astalavista	as_event	41563963	41563991	.	+	.	as_code "1- , 2-"; transcript1_id "PB.4967.1"; splice_chain1 "41563963"; transcript2_id "PB.4967.2"; splice_chain2 "41563991";
Chr03	astalavista	as_event	41562883	41562907	.	+	.	as_code "1- , 2-"; transcript1_id "PB.4967.1"; splice_chain1 "41562907"; transcript2_id "PB.4967.3"; splice_chain2 "41562883";
Chr03	astalavista	as_event	41567648	41567745	.	-	.	as_code "1- , 2-"; transcript1_id "PB.4968.1"; splice_chain1 "41567745"; transcript2_id "PB.4968.5"; splice_chain2 "41567648";
Chr03	astalavista	as_event	41567683	41567745	.	-	.	as_code "1- , 2-"; transcript1_id "PB.4968.1"; splice_chain1 "41567745"; transcript2_id "PB.4968.7"; splice_chain2 "41567683";
Chr03	astalavista	as_event	41568956	41569116	.	-	.	as_code "1- , 2-"; transcript1_id "PB.4968.1"; splice_chain1 "41568956"; transcript2_id "PB.4968.8"; splice_chain2 "41569116";
Chr03	astalavista	as_event	41567648	41567683	.	-	.	as_code "1- , 2-"; transcript1_id "PB.4968.5"; splice_chain1 "41567648"; transcript2_id "PB.4968.7"; splice_chain2 "41567683";
Chr03	astalavista	as_event	44287896	44287921	.	-	.	as_code "1- , 2-"; transcript1_id "PB.5145.1"; splice_chain1 "44287921"; transcript2_id "PB.5145.4"; splice_chain2 "44287896";
Chr03	astalavista	as_event	44290677	44290685	.	-	.	as_code "1- , 2-"; transcript1_id "PB.5145.1"; splice_chain1 "44290685"; transcript2_id "PB.5145.19"; splice_chain2 "44290677";
Chr03	astalavista	as_event	44285882	44285887	.	-	.	as_code "1- , 2-"; transcript1_id "PB.5145.1"; splice_chain1 "44285882"; transcript2_id "PB.5145.19"; splice_chain2 "44285887";
Chr03	astalavista	as_event	44285276	44285298	.	-	.	as_code "1- , 2-"; transcript1_id "PB.5145.1"; splice_chain1 "44285298"; transcript2_id "PB.5145.6"; splice_chain2 "44285276";
Chr03	astalavista	as_event	41611492	41611511	.	+	.	as_code "1- , 2-"; transcript1_id "PB.4970.1"; splice_chain1 "41611492"; transcript2_id "PB.4970.4"; splice_chain2 "41611511";
Chr03	astalavista	as_event	41613645	41613651	.	+	.	as_code "1- , 2-"; transcript1_id "PB.4970.1"; splice_chain1 "41613645"; transcript2_id "PB.4970.4"; splice_chain2 "41613651";
Chr03	astalavista	as_event	41618175	41618184	.	+	.	as_code "1- , 2-"; transcript1_id "PB.4970.1"; splice_chain1 "41618175"; transcript2_id "PB.4970.6"; splice_chain2 "41618184";
Chr03	astalavista	as_event	41620130	41620145	.	+	.	as_code "1- , 2-"; transcript1_id "PB.4970.1"; splice_chain1 "41620145"; transcript2_id "PB.4970.2"; splice_chain2 "41620130";
Chr03	astalavista	as_event	44091750	44091753	.	+	.	as_code "1- , 2-"; transcript1_id "PB.5134.1"; splice_chain1 "44091753"; transcript2_id "PB.5134.4"; splice_chain2 "44091750";
Chr03	astalavista	as_event	44096351	44096387	.	+	.	as_code "1- , 2-"; transcript1_id "PB.5134.1"; splice_chain1 "44096387"; transcript2_id "PB.5134.5"; splice_chain2 "44096351";
Chr03	astalavista	as_event	43993956	43994000	.	-	.	as_code "1- , 2-"; transcript1_id "PB.5128.1"; splice_chain1 "43994000"; transcript2_id "PB.5128.6"; splice_chain2 "43993956";
Chr03	astalavista	as_event	44279973	44280038	.	-	.	as_code "1- , 2-"; transcript1_id "PB.5144.3"; splice_chain1 "44279973"; transcript2_id "PB.5144.5"; splice_chain2 "44280038";
Chr03	astalavista	as_event	44277726	44277740	.	-	.	as_code "1- , 2-"; transcript1_id "PB.5144.3"; splice_chain1 "44277726"; transcript2_id "PB.5144.4"; splice_chain2 "44277740";
Chr03	astalavista	as_event	34064993	34065009	.	-	.	as_code "1- , 2-"; transcript1_id "PB.4670.1"; splice_chain1 "34064993"; transcript2_id "PB.4670.2"; splice_chain2 "34065009";
Chr03	astalavista	as_event	976240	976299	.	+	.	as_code "1- , 2-"; transcript1_id "PB.4016.1"; splice_chain1 "976240"; transcript2_id "PB.4016.2"; splice_chain2 "976299";
Chr03	astalavista	as_event	985451	985467	.	+	.	as_code "1- , 2-"; transcript1_id "PB.4016.6"; splice_chain1 "985467"; transcript2_id "PB.4016.11"; splice_chain2 "985451";
Chr03	astalavista	as_event	1031915	1031926	.	-	.	as_code "1- , 2-"; transcript1_id "PB.4021.2"; splice_chain1 "1031926"; transcript2_id "PB.4021.3"; splice_chain2 "1031915";
Chr03	astalavista	as_event	34418887	34418931	.	-	.	as_code "1- , 2-"; transcript1_id "PB.4677.1"; splice_chain1 "34418931"; transcript2_id "PB.4677.4"; splice_chain2 "34418887";
Chr03	astalavista	as_event	34293507	34293517	.	+	.	as_code "1- , 2-"; transcript1_id "PB.4674.3"; splice_chain1 "34293517"; transcript2_id "PB.4674.2"; splice_chain2 "34293507";
Chr03	astalavista	as_event	998322	998430	.	-	.	as_code "1- , 2-"; transcript1_id "PB.4017.1"; splice_chain1 "998430"; transcript2_id "PB.4017.3"; splice_chain2 "998322";
Chr03	astalavista	as_event	5150828	5150866	.	+	.	as_code "1- , 2-"; transcript1_id "PB.4201.1"; splice_chain1 "5150828"; transcript2_id "PB.4201.10"; splice_chain2 "5150866";
Chr03	astalavista	as_event	40679850	40679853	.	+	.	as_code "1- , 2-"; transcript1_id "PB.4919.1"; splice_chain1 "40679850"; transcript2_id "PB.4919.4"; splice_chain2 "40679853";
Chr03	astalavista	as_event	34632405	34632470	.	+	.	as_code "1- , 2-"; transcript1_id "PB.4685.2"; splice_chain1 "34632470"; transcript2_id "PB.4685.5"; splice_chain2 "34632405";
Chr03	astalavista	as_event	40848500	40848579	.	-	.	as_code "1- , 2-"; transcript1_id "PB.4929.1"; splice_chain1 "40848579"; transcript2_id "PB.4929.16"; splice_chain2 "40848500";
Chr03	astalavista	as_event	40766330	40766341	.	-	.	as_code "1- , 2-"; transcript1_id "PB.4924.1"; splice_chain1 "40766341"; transcript2_id "PB.4924.2"; splice_chain2 "40766330";
Chr03	astalavista	as_event	40741232	40741295	.	-	.	as_code "1- , 2-"; transcript1_id "PB.4923.1"; splice_chain1 "40741295"; transcript2_id "PB.4923.10"; splice_chain2 "40741232";
Chr03	astalavista	as_event	1239591	1240733	.	+	.	as_code "1- , 2-"; transcript1_id "PB.4037.3"; splice_chain1 "1240733"; transcript2_id "PB.4037.1"; splice_chain2 "1239591";
Chr03	astalavista	as_event	34429398	34429420	.	-	.	as_code "1- , 2-"; transcript1_id "PB.4678.2"; splice_chain1 "34429420"; transcript2_id "PB.4678.4"; splice_chain2 "34429398";
Chr03	astalavista	as_event	34727740	34727757	.	+	.	as_code "1- , 2-"; transcript1_id "PB.4688.1"; splice_chain1 "34727757"; transcript2_id "PB.4688.3"; splice_chain2 "34727740";
Chr03	astalavista	as_event	34727952	34728099	.	+	.	as_code "1- , 2-"; transcript1_id "PB.4688.1"; splice_chain1 "34727952"; transcript2_id "PB.4688.4"; splice_chain2 "34728099";
Chr03	astalavista	as_event	35289348	35289790	.	-	.	as_code "1- , 2-"; transcript1_id "PB.4703.1"; splice_chain1 "35289348"; transcript2_id "PB.4703.15"; splice_chain2 "35289790";
Chr03	astalavista	as_event	41115599	41115617	.	-	.	as_code "1- , 2-"; transcript1_id "PB.4942.2"; splice_chain1 "41115599"; transcript2_id "PB.4942.5"; splice_chain2 "41115617";
Chr03	astalavista	as_event	6274358	6274369	.	-	.	as_code "1- , 2-"; transcript1_id "PB.4230.2"; splice_chain1 "6274358"; transcript2_id "PB.4230.4"; splice_chain2 "6274369";
Chr03	astalavista	as_event	6320888	6320891	.	+	.	as_code "1- , 2-"; transcript1_id "PB.4234.1"; splice_chain1 "6320891"; transcript2_id "PB.4234.2"; splice_chain2 "6320888";
Chr03	astalavista	as_event	6326687	6326713	.	+	.	as_code "1- , 2-"; transcript1_id "PB.4234.1"; splice_chain1 "6326713"; transcript2_id "PB.4234.4"; splice_chain2 "6326687";
Chr03	astalavista	as_event	6326420	6326521	.	+	.	as_code "1- , 2-"; transcript1_id "PB.4234.1"; splice_chain1 "6326521"; transcript2_id "PB.4234.8"; splice_chain2 "6326420";
Chr03	astalavista	as_event	6319528	6319772	.	+	.	as_code "1- , 2-"; transcript1_id "PB.4234.2"; splice_chain1 "6319528"; transcript2_id "PB.4234.6"; splice_chain2 "6319772";
Chr03	astalavista	as_event	40962219	40962259	.	+	.	as_code "1- , 2-"; transcript1_id "PB.4934.1"; splice_chain1 "40962259"; transcript2_id "PB.4934.2"; splice_chain2 "40962219";
Chr03	astalavista	as_event	40930114	40930154	.	-	.	as_code "1- , 2-"; transcript1_id "PB.4933.1"; splice_chain1 "40930154"; transcript2_id "PB.4933.2"; splice_chain2 "40930114";
Chr03	astalavista	as_event	41060034	41060056	.	+	.	as_code "1- , 2-"; transcript1_id "PB.4939.2"; splice_chain1 "41060034"; transcript2_id "PB.4939.4"; splice_chain2 "41060056";
Chr03	astalavista	as_event	1487728	1487761	.	-	.	as_code "1- , 2-"; transcript1_id "PB.4052.1"; splice_chain1 "1487728"; transcript2_id "PB.4052.3"; splice_chain2 "1487761";
Chr03	astalavista	as_event	27510599	27510662	.	+	.	as_code "1- , 2-"; transcript1_id "PB.4537.1"; splice_chain1 "27510599"; transcript2_id "PB.4537.5"; splice_chain2 "27510662";
Chr03	astalavista	as_event	27512809	27512820	.	+	.	as_code "1- , 2-"; transcript1_id "PB.4537.1"; splice_chain1 "27512809"; transcript2_id "PB.4537.8"; splice_chain2 "27512820";
Chr03	astalavista	as_event	3965176	3965179	.	+	.	as_code "1- , 2-"; transcript1_id "PB.4167.1"; splice_chain1 "3965176"; transcript2_id "PB.4167.10"; splice_chain2 "3965179";
Chr03	astalavista	as_event	35774055	35774080	.	+	.	as_code "1- , 2-"; transcript1_id "PB.4721.1"; splice_chain1 "35774055"; transcript2_id "PB.4721.3"; splice_chain2 "35774080";
Chr03	astalavista	as_event	3917620	3917693	.	+	.	as_code "1- , 2-"; transcript1_id "PB.4163.2"; splice_chain1 "3917620"; transcript2_id "PB.4163.4"; splice_chain2 "3917693";
Chr03	astalavista	as_event	35602115	35602129	.	-	.	as_code "1- , 2-"; transcript1_id "PB.4711.1"; splice_chain1 "35602129"; transcript2_id "PB.4711.6"; splice_chain2 "35602115";
Chr03	astalavista	as_event	35549503	35549516	.	+	.	as_code "1- , 2-"; transcript1_id "PB.4708.1"; splice_chain1 "35549503"; transcript2_id "PB.4708.5"; splice_chain2 "35549516";
Chr03	astalavista	as_event	40377098	40377221	.	-	.	as_code "1- , 2-"; transcript1_id "PB.4901.1"; splice_chain1 "40377098"; transcript2_id "PB.4901.2"; splice_chain2 "40377221";
Chr03	astalavista	as_event	40377098	40377246	.	-	.	as_code "1- , 2-"; transcript1_id "PB.4901.1"; splice_chain1 "40377098"; transcript2_id "PB.4901.4"; splice_chain2 "40377246";
Chr03	astalavista	as_event	40377221	40377246	.	-	.	as_code "1- , 2-"; transcript1_id "PB.4901.2"; splice_chain1 "40377221"; transcript2_id "PB.4901.4"; splice_chain2 "40377246";
Chr03	astalavista	as_event	42709951	42709953	.	+	.	as_code "1- , 2-"; transcript1_id "PB.5043.3"; splice_chain1 "42709951"; transcript2_id "PB.5043.6"; splice_chain2 "42709953";
Chr03	astalavista	as_event	45649390	45649437	.	+	.	as_code "1- , 2-"; transcript1_id "PB.5240.1"; splice_chain1 "45649390"; transcript2_id "PB.5240.7"; splice_chain2 "45649437";
Chr03	astalavista	as_event	40038304	40038309	.	+	.	as_code "1- , 2-"; transcript1_id "PB.4883.1"; splice_chain1 "40038304"; transcript2_id "PB.4883.3"; splice_chain2 "40038309";
Chr03	astalavista	as_event	40042263	40042285	.	+	.	as_code "1- , 2-"; transcript1_id "PB.4883.1"; splice_chain1 "40042285"; transcript2_id "PB.4883.8"; splice_chain2 "40042263";
Chr03	astalavista	as_event	3973025	3973074	.	-	.	as_code "1- , 2-"; transcript1_id "PB.4168.1"; splice_chain1 "3973074"; transcript2_id "PB.4168.3"; splice_chain2 "3973025";
Chr03	astalavista	as_event	45682191	45682273	.	-	.	as_code "1- , 2-"; transcript1_id "PB.5246.1"; splice_chain1 "45682273"; transcript2_id "PB.5246.3"; splice_chain2 "45682191";
Chr03	astalavista	as_event	28393412	28393417	.	-	.	as_code "1- , 2-"; transcript1_id "PB.4546.2"; splice_chain1 "28393417"; transcript2_id "PB.4546.5"; splice_chain2 "28393412";
Chr03	astalavista	as_event	40148146	40148254	.	+	.	as_code "1- , 2-"; transcript1_id "PB.4886.2"; splice_chain1 "40148146"; transcript2_id "PB.4886.11"; splice_chain2 "40148254";
Chr03	astalavista	as_event	40257236	40257395	.	+	.	as_code "1- , 2-"; transcript1_id "PB.4892.1"; splice_chain1 "40257395"; transcript2_id "PB.4892.6"; splice_chain2 "40257236";
Chr03	astalavista	as_event	40256974	40257395	.	+	.	as_code "1- , 2-"; transcript1_id "PB.4892.1"; splice_chain1 "40257395"; transcript2_id "PB.4892.7"; splice_chain2 "40256974";
Chr03	astalavista	as_event	40256974	40257236	.	+	.	as_code "1- , 2-"; transcript1_id "PB.4892.6"; splice_chain1 "40257236"; transcript2_id "PB.4892.7"; splice_chain2 "40256974";
Chr03	astalavista	as_event	29431398	29431556	.	+	.	as_code "1- , 2-"; transcript1_id "PB.4549.2"; splice_chain1 "29431398"; transcript2_id "PB.4549.1"; splice_chain2 "29431556";
Chr03	astalavista	as_event	4379014	4379022	.	-	.	as_code "1- , 2-"; transcript1_id "PB.4180.1"; splice_chain1 "4379022"; transcript2_id "PB.4180.2"; splice_chain2 "4379014";
Chr03	astalavista	as_event	4380697	4381691	.	-	.	as_code "1- , 2-"; transcript1_id "PB.4180.4"; splice_chain1 "4380697"; transcript2_id "PB.4180.9"; splice_chain2 "4381691";
Chr03	astalavista	as_event	4390439	4390458	.	+	.	as_code "1- , 2-"; transcript1_id "PB.4181.2"; splice_chain1 "4390458"; transcript2_id "PB.4181.3"; splice_chain2 "4390439";
Chr03	astalavista	as_event	35843622	35843637	.	-	.	as_code "1- , 2-"; transcript1_id "PB.4727.3"; splice_chain1 "35843622"; transcript2_id "PB.4727.2"; splice_chain2 "35843637";
Chr03	astalavista	as_event	35968604	35968608	.	+	.	as_code "1- , 2-"; transcript1_id "PB.4731.2"; splice_chain1 "35968608"; transcript2_id "PB.4731.1"; splice_chain2 "35968604";
Chr03	astalavista	as_event	279074	279138	.	-	.	as_code "1- , 2-"; transcript1_id "PB.3937.1"; splice_chain1 "279138"; transcript2_id "PB.3937.2"; splice_chain2 "279074";
Chr03	astalavista	as_event	35800395	35800398	.	-	.	as_code "1- , 2-"; transcript1_id "PB.4724.1"; splice_chain1 "35800398"; transcript2_id "PB.4724.2"; splice_chain2 "35800395";
Chr03	astalavista	as_event	36095746	36095881	.	+	.	as_code "1- , 2-"; transcript1_id "PB.4734.1"; splice_chain1 "36095881"; transcript2_id "PB.4734.3"; splice_chain2 "36095746";
Chr03	astalavista	as_event	45464080	45464135	.	-	.	as_code "1- , 2-"; transcript1_id "PB.5219.2"; splice_chain1 "45464080"; transcript2_id "PB.5219.3"; splice_chain2 "45464135";
Chr03	astalavista	as_event	299381	299892	.	-	.	as_code "1- , 2-"; transcript1_id "PB.3940.1"; splice_chain1 "299381"; transcript2_id "PB.3940.7"; splice_chain2 "299892";
Chr03	astalavista	as_event	299887	299892	.	-	.	as_code "1- , 2-"; transcript1_id "PB.3940.8"; splice_chain1 "299887"; transcript2_id "PB.3940.10"; splice_chain2 "299892";
Chr03	astalavista	as_event	40394946	40394971	.	-	.	as_code "1- , 2-"; transcript1_id "PB.4903.2"; splice_chain1 "40394971"; transcript2_id "PB.4903.6"; splice_chain2 "40394946";
Chr03	astalavista	as_event	45613731	45613734	.	+	.	as_code "1- , 2-"; transcript1_id "PB.5234.2"; splice_chain1 "45613734"; transcript2_id "PB.5234.3"; splice_chain2 "45613731";
Chr03	astalavista	as_event	42867050	42867144	.	-	.	as_code "1- , 2-"; transcript1_id "PB.5059_locus2.2"; splice_chain1 "42867144"; transcript2_id "PB.5059_locus2.1"; splice_chain2 "42867050";
Chr03	astalavista	as_event	40428190	40428427	.	+	.	as_code "1- , 2-"; transcript1_id "PB.4906.2"; splice_chain1 "40428190"; transcript2_id "PB.4906.6"; splice_chain2 "40428427";
Chr03	astalavista	as_event	40427483	40427637	.	+	.	as_code "1- , 2-"; transcript1_id "PB.4906.4"; splice_chain1 "40427483"; transcript2_id "PB.4906.6"; splice_chain2 "40427637";
Chr03	astalavista	as_event	29930052	29930055	.	+	.	as_code "1- , 2-"; transcript1_id "PB.4561.1"; splice_chain1 "29930052"; transcript2_id "PB.4561.2"; splice_chain2 "29930055";
Chr03	astalavista	as_event	22888711	22888733	.	-	.	as_code "1- , 2-"; transcript1_id "PB.4504.2"; splice_chain1 "22888733"; transcript2_id "PB.4504.9"; splice_chain2 "22888711";
Chr03	astalavista	as_event	22733922	22734048	.	-	.	as_code "1- , 2-"; transcript1_id "PB.4503.1"; splice_chain1 "22734048"; transcript2_id "PB.4503.3"; splice_chain2 "22733922";
Chr03	astalavista	as_event	3186084	3186273	.	-	.	as_code "1- , 2-"; transcript1_id "PB.4130.3"; splice_chain1 "3186273"; transcript2_id "PB.4130.4"; splice_chain2 "3186084";
Chr03	astalavista	as_event	36150152	36150194	.	+	.	as_code "1- , 2-"; transcript1_id "PB.4736.1"; splice_chain1 "36150194"; transcript2_id "PB.4736.2"; splice_chain2 "36150152";
Chr03	astalavista	as_event	36150127	36150194	.	+	.	as_code "1- , 2-"; transcript1_id "PB.4736.1"; splice_chain1 "36150194"; transcript2_id "PB.4736.4"; splice_chain2 "36150127";
Chr03	astalavista	as_event	36150127	36150152	.	+	.	as_code "1- , 2-"; transcript1_id "PB.4736.2"; splice_chain1 "36150152"; transcript2_id "PB.4736.4"; splice_chain2 "36150127";
Chr03	astalavista	as_event	43084920	43084958	.	-	.	as_code "1- , 2-"; transcript1_id "PB.5072.4"; splice_chain1 "43084920"; transcript2_id "PB.5072.7"; splice_chain2 "43084958";
Chr03	astalavista	as_event	23892757	23892983	.	-	.	as_code "1- , 2-"; transcript1_id "PB.4512.2"; splice_chain1 "23892757"; transcript2_id "PB.4512.5"; splice_chain2 "23892983";
Chr03	astalavista	as_event	36171738	36171749	.	+	.	as_code "1- , 2-"; transcript1_id "PB.4738.3"; splice_chain1 "36171738"; transcript2_id "PB.4738.2"; splice_chain2 "36171749";
Chr03	astalavista	as_event	23072621	23072685	.	-	.	as_code "1- , 2-"; transcript1_id "PB.4507.1"; splice_chain1 "23072685"; transcript2_id "PB.4507.4"; splice_chain2 "23072621";
Chr03	astalavista	as_event	432006	432129	.	-	.	as_code "1- , 2-"; transcript1_id "PB.3959.1"; splice_chain1 "432129"; transcript2_id "PB.3959.9"; splice_chain2 "432006";
Chr03	astalavista	as_event	42998006	42998017	.	-	.	as_code "1- , 2-"; transcript1_id "PB.5067.2"; splice_chain1 "42998017"; transcript2_id "PB.5067.4"; splice_chain2 "42998006";
Chr03	astalavista	as_event	45259240	45259323	.	+	.	as_code "1- , 2-"; transcript1_id "PB.5203.2"; splice_chain1 "45259240"; transcript2_id "PB.5203.1"; splice_chain2 "45259323";
Chr03	astalavista	as_event	43001913	43002041	.	-	.	as_code "1- , 2-"; transcript1_id "PB.5068.1"; splice_chain1 "43002041"; transcript2_id "PB.5068.2"; splice_chain2 "43001913";
Chr03	astalavista	as_event	25414561	25414962	.	-	.	as_code "1- , 2-"; transcript1_id "PB.4523.2"; splice_chain1 "25414561"; transcript2_id "PB.4523.10"; splice_chain2 "25414962";
Chr03	astalavista	as_event	24163315	24163329	.	+	.	as_code "1- , 2-"; transcript1_id "PB.4519.1"; splice_chain1 "24163329"; transcript2_id "PB.4519.2"; splice_chain2 "24163315";
Chr03	astalavista	as_event	3528017	3528023	.	-	.	as_code "1- , 2-"; transcript1_id "PB.4144.1"; splice_chain1 "3528017"; transcript2_id "PB.4144.6"; splice_chain2 "3528023";
Chr03	astalavista	as_event	3542295	3542299	.	-	.	as_code "1- , 2-"; transcript1_id "PB.4144.2"; splice_chain1 "3542299"; transcript2_id "PB.4144.10"; splice_chain2 "3542295";
Chr03	astalavista	as_event	3541865	3541925	.	-	.	as_code "1- , 2-"; transcript1_id "PB.4144.2"; splice_chain1 "3541865"; transcript2_id "PB.4144.10"; splice_chain2 "3541925";
Chr03	astalavista	as_event	3538467	3538505	.	-	.	as_code "1- , 2-"; transcript1_id "PB.4144.2"; splice_chain1 "3538505"; transcript2_id "PB.4144.10"; splice_chain2 "3538467";
Chr03	astalavista	as_event	3331712	3331847	.	+	.	as_code "1- , 2-"; transcript1_id "PB.4136.1"; splice_chain1 "3331712"; transcript2_id "PB.4136.5"; splice_chain2 "3331847";
Chr03	astalavista	as_event	24046856	24046883	.	-	.	as_code "1- , 2-"; transcript1_id "PB.4517.1"; splice_chain1 "24046856"; transcript2_id "PB.4517.6"; splice_chain2 "24046883";
Chr03	astalavista	as_event	534326	534329	.	-	.	as_code "1- , 2-"; transcript1_id "PB.3966.2"; splice_chain1 "534329"; transcript2_id "PB.3966.3"; splice_chain2 "534326";
Chr03	astalavista	as_event	532968	532981	.	-	.	as_code "1- , 2-"; transcript1_id "PB.3966.2"; splice_chain1 "532981"; transcript2_id "PB.3966.3"; splice_chain2 "532968";
Chr03	astalavista	as_event	36862638	36862649	.	+	.	as_code "1- , 2-"; transcript1_id "PB.4759.1"; splice_chain1 "36862649"; transcript2_id "PB.4759.2"; splice_chain2 "36862638";
Chr03	astalavista	as_event	36862649	36862720	.	+	.	as_code "1- , 2-"; transcript1_id "PB.4759.1"; splice_chain1 "36862649"; transcript2_id "PB.4759.3"; splice_chain2 "36862720";
Chr03	astalavista	as_event	36862638	36862720	.	+	.	as_code "1- , 2-"; transcript1_id "PB.4759.2"; splice_chain1 "36862638"; transcript2_id "PB.4759.3"; splice_chain2 "36862720";
Chr03	astalavista	as_event	36863515	36863584	.	+	.	as_code "1- , 2-"; transcript1_id "PB.4759.1"; splice_chain1 "36863515"; transcript2_id "PB.4759.4"; splice_chain2 "36863584";
Chr03	astalavista	as_event	508944	509001	.	-	.	as_code "1- , 2-"; transcript1_id "PB.3964.1"; splice_chain1 "509001"; transcript2_id "PB.3964.3"; splice_chain2 "508944";
Chr03	astalavista	as_event	37109332	37109409	.	-	.	as_code "1- , 2-"; transcript1_id "PB.4766.2"; splice_chain1 "37109409"; transcript2_id "PB.4766.9"; splice_chain2 "37109332";
Chr03	astalavista	as_event	43476648	43476670	.	+	.	as_code "1- , 2-"; transcript1_id "PB.5095.1"; splice_chain1 "43476648"; transcript2_id "PB.5095.3"; splice_chain2 "43476670";
Chr03	astalavista	as_event	43441490	43441523	.	-	.	as_code "1- , 2-"; transcript1_id "PB.5092.2"; splice_chain1 "43441523"; transcript2_id "PB.5092.3"; splice_chain2 "43441490";
Chr03	astalavista	as_event	45181447	45181458	.	+	.	as_code "1- , 2-"; transcript1_id "PB.5195.1"; splice_chain1 "45181458"; transcript2_id "PB.5195.3"; splice_chain2 "45181447";
Chr03	astalavista	as_event	39473492	39473506	.	+	.	as_code "1- , 2-"; transcript1_id "PB.4864.1"; splice_chain1 "39473506"; transcript2_id "PB.4864.2"; splice_chain2 "39473492";
Chr03	astalavista	as_event	45053368	45053379	.	-	.	as_code "1- , 2-"; transcript1_id "PB.5186.2"; splice_chain1 "45053379"; transcript2_id "PB.5186.4"; splice_chain2 "45053368";
Chr03	astalavista	as_event	45078759	45078979	.	-	.	as_code "1- , 2-"; transcript1_id "PB.5186.6"; splice_chain1 "45078759"; transcript2_id "PB.5186.7"; splice_chain2 "45078979";
Chr03	astalavista	as_event	45074950	45074961	.	-	.	as_code "1- , 2-"; transcript1_id "PB.5186.6"; splice_chain1 "45074961"; transcript2_id "PB.5186.12"; splice_chain2 "45074950";
Chr03	astalavista	as_event	45077765	45077777	.	-	.	as_code "1- , 2-"; transcript1_id "PB.5186.6"; splice_chain1 "45077765"; transcript2_id "PB.5186.14"; splice_chain2 "45077777";
Chr03	astalavista	as_event	45072380	45072476	.	-	.	as_code "1- , 2-"; transcript1_id "PB.5186.6"; splice_chain1 "45072476"; transcript2_id "PB.5186.16"; splice_chain2 "45072380";
Chr03	astalavista	as_event	45169578	45169591	.	+	.	as_code "1- , 2-"; transcript1_id "PB.5194.3"; splice_chain1 "45169591"; transcript2_id "PB.5194.4"; splice_chain2 "45169578";
Chr03	astalavista	as_event	17756514	17756525	.	+	.	as_code "1- , 2-"; transcript1_id "PB.4419.1"; splice_chain1 "17756525"; transcript2_id "PB.4419.3"; splice_chain2 "17756514";
Chr03	astalavista	as_event	12721336	12721360	.	-	.	as_code "1- , 2-"; transcript1_id "PB.4355.1"; splice_chain1 "12721360"; transcript2_id "PB.4355.9"; splice_chain2 "12721336";
Chr03	astalavista	as_event	12721695	12721722	.	-	.	as_code "1- , 2-"; transcript1_id "PB.4355.2"; splice_chain1 "12721722"; transcript2_id "PB.4355.5"; splice_chain2 "12721695";
Chr03	astalavista	as_event	12720671	12720690	.	-	.	as_code "1- , 2-"; transcript1_id "PB.4355.1"; splice_chain1 "12720671"; transcript2_id "PB.4355.2"; splice_chain2 "12720690";
Chr03	astalavista	as_event	12719215	12719261	.	-	.	as_code "1- , 2-"; transcript1_id "PB.4355.1"; splice_chain1 "12719261"; transcript2_id "PB.4355.5"; splice_chain2 "12719215";
Chr03	astalavista	as_event	30926088	30926092	.	-	.	as_code "1- , 2-"; transcript1_id "PB.4589.1"; splice_chain1 "30926092"; transcript2_id "PB.4589.4"; splice_chain2 "30926088";
Chr03	astalavista	as_event	11811433	11811451	.	+	.	as_code "1- , 2-"; transcript1_id "PB.4343.1"; splice_chain1 "11811433"; transcript2_id "PB.4343.2"; splice_chain2 "11811451";
Chr03	astalavista	as_event	12409483	12410347	.	-	.	as_code "1- , 2-"; transcript1_id "PB.4349.2"; splice_chain1 "12409483"; transcript2_id "PB.4349.3"; splice_chain2 "12410347";
Chr03	astalavista	as_event	12414868	12414901	.	-	.	as_code "1- , 2-"; transcript1_id "PB.4349.9"; splice_chain1 "12414868"; transcript2_id "PB.4349.15"; splice_chain2 "12414901";
Chr03	astalavista	as_event	11167124	11167131	.	+	.	as_code "1- , 2-"; transcript1_id "PB.4334.2"; splice_chain1 "11167124"; transcript2_id "PB.4334.5"; splice_chain2 "11167131";
Chr03	astalavista	as_event	30701006	30701311	.	+	.	as_code "1- , 2-"; transcript1_id "PB.4582.1"; splice_chain1 "30701311"; transcript2_id "PB.4582.2"; splice_chain2 "30701006";
Chr03	astalavista	as_event	30104852	30104874	.	-	.	as_code "1- , 2-"; transcript1_id "PB.4566.1"; splice_chain1 "30104852"; transcript2_id "PB.4566.2"; splice_chain2 "30104874";
Chr03	astalavista	as_event	11360656	11361529	.	-	.	as_code "1- , 2-"; transcript1_id "PB.4338.1"; splice_chain1 "11360656"; transcript2_id "PB.4338.3"; splice_chain2 "11361529";
Chr03	astalavista	as_event	30185085	30185091	.	-	.	as_code "1- , 2-"; transcript1_id "PB.4569.1"; splice_chain1 "30185085"; transcript2_id "PB.4569.2"; splice_chain2 "30185091";
Chr03	astalavista	as_event	30019915	30019943	.	+	.	as_code "1- , 2-"; transcript1_id "PB.4564.1"; splice_chain1 "30019915"; transcript2_id "PB.4564.2"; splice_chain2 "30019943";
Chr03	astalavista	as_event	15439336	15439347	.	-	.	as_code "1- , 2-"; transcript1_id "PB.4388.2"; splice_chain1 "15439347"; transcript2_id "PB.4388.4"; splice_chain2 "15439336";
Chr03	astalavista	as_event	10492580	10492586	.	+	.	as_code "1- , 2-"; transcript1_id "PB.4328.1"; splice_chain1 "10492580"; transcript2_id "PB.4328.3"; splice_chain2 "10492586";
Chr03	astalavista	as_event	16332827	16332836	.	+	.	as_code "1- , 2-"; transcript1_id "PB.4392.2"; splice_chain1 "16332836"; transcript2_id "PB.4392.3"; splice_chain2 "16332827";
Chr03	astalavista	as_event	15242017	15242068	.	+	.	as_code "1- , 2-"; transcript1_id "PB.4385.2"; splice_chain1 "15242068"; transcript2_id "PB.4385.3"; splice_chain2 "15242017";
Chr03	astalavista	as_event	2514457	2514951	.	+	.	as_code "1- , 2-"; transcript1_id "PB.4093.1"; splice_chain1 "2514951"; transcript2_id "PB.4093.8"; splice_chain2 "2514457";
Chr03	astalavista	as_event	2699633	2699646	.	-	.	as_code "1- , 2-"; transcript1_id "PB.4105.1"; splice_chain1 "2699646"; transcript2_id "PB.4105.2"; splice_chain2 "2699633";
Chr03	astalavista	as_event	2636829	2636999	.	+	.	as_code "1- , 2-"; transcript1_id "PB.4104.1"; splice_chain1 "2636999"; transcript2_id "PB.4104.5"; splice_chain2 "2636829";
Chr03	astalavista	as_event	32698721	32698776	.	-	.	as_code "1- , 2-"; transcript1_id "PB.4631.1"; splice_chain1 "32698776"; transcript2_id "PB.4631.3"; splice_chain2 "32698721";
Chr03	astalavista	as_event	14292110	14295326	.	+	.	as_code "1- , 2-"; transcript1_id "PB.4376.1"; splice_chain1 "14295326"; transcript2_id "PB.4376.8"; splice_chain2 "14292110";
Chr03	astalavista	as_event	14295326	14295456	.	+	.	as_code "1- , 2-"; transcript1_id "PB.4376.1"; splice_chain1 "14295326"; transcript2_id "PB.4376.4"; splice_chain2 "14295456";
Chr03	astalavista	as_event	14295311	14295326	.	+	.	as_code "1- , 2-"; transcript1_id "PB.4376.1"; splice_chain1 "14295326"; transcript2_id "PB.4376.6"; splice_chain2 "14295311";
Chr03	astalavista	as_event	14292110	14295456	.	+	.	as_code "1- , 2-"; transcript1_id "PB.4376.8"; splice_chain1 "14292110"; transcript2_id "PB.4376.4"; splice_chain2 "14295456";
Chr03	astalavista	as_event	14292110	14295311	.	+	.	as_code "1- , 2-"; transcript1_id "PB.4376.8"; splice_chain1 "14292110"; transcript2_id "PB.4376.6"; splice_chain2 "14295311";
Chr03	astalavista	as_event	14295311	14295456	.	+	.	as_code "1- , 2-"; transcript1_id "PB.4376.4"; splice_chain1 "14295456"; transcript2_id "PB.4376.6"; splice_chain2 "14295311";
Chr03	astalavista	as_event	9180633	9180647	.	-	.	as_code "1- , 2-"; transcript1_id "PB.4301.1"; splice_chain1 "9180633"; transcript2_id "PB.4301.3"; splice_chain2 "9180647";
Chr03	astalavista	as_event	14137284	14137313	.	+	.	as_code "1- , 2-"; transcript1_id "PB.4375.1"; splice_chain1 "14137313"; transcript2_id "PB.4375.3"; splice_chain2 "14137284";
Chr03	astalavista	as_event	13576082	13576125	.	-	.	as_code "1- , 2-"; transcript1_id "PB.4370.1"; splice_chain1 "13576125"; transcript2_id "PB.4370.4"; splice_chain2 "13576082";
Chr03	astalavista	as_event	31557083	31557101	.	+	.	as_code "1- , 2-"; transcript1_id "PB.4607.2"; splice_chain1 "31557083"; transcript2_id "PB.4607.3"; splice_chain2 "31557101";
Chr03	astalavista	as_event	8113145	8113154	.	-	.	as_code "1- , 2-"; transcript1_id "PB.4284.2"; splice_chain1 "8113154"; transcript2_id "PB.4284.3"; splice_chain2 "8113145";
Chr03	astalavista	as_event	31178374	31178467	.	+	.	as_code "1- , 2-"; transcript1_id "PB.4599.1"; splice_chain1 "31178374"; transcript2_id "PB.4599.2"; splice_chain2 "31178467";
Chr03	astalavista	as_event	31184774	31184866	.	-	.	as_code "1- , 2-"; transcript1_id "PB.4600.1"; splice_chain1 "31184866"; transcript2_id "PB.4600.8"; splice_chain2 "31184774";
Chr03	astalavista	as_event	31183978	31183990	.	-	.	as_code "1- , 2-"; transcript1_id "PB.4600.1"; splice_chain1 "31183990"; transcript2_id "PB.4600.19"; splice_chain2 "31183978";
Chr03	astalavista	as_event	8151385	8151823	.	+	.	as_code "1- , 2-"; transcript1_id "PB.4285.3"; splice_chain1 "8151385"; transcript2_id "PB.4285.2"; splice_chain2 "8151823";
Chr03	astalavista	as_event	31235813	31237441	.	-	.	as_code "1- , 2-"; transcript1_id "PB.4603.1"; splice_chain1 "31235813"; transcript2_id "PB.4603.4"; splice_chain2 "31237441";
Chr03	astalavista	as_event	2503116	2503126	.	+	.	as_code "1- , 2-"; transcript1_id "PB.4092.1"; splice_chain1 "2503116"; transcript2_id "PB.4092.3"; splice_chain2 "2503126";
Chr03	astalavista	as_event	7957385	7957473	.	-	.	as_code "1- , 2-"; transcript1_id "PB.4276.2"; splice_chain1 "7957385"; transcript2_id "PB.4276.3"; splice_chain2 "7957473";
Chr03	astalavista	as_event	39964	40067	.	+	.	as_code "1- , 2-"; transcript1_id "PB.3904.1"; splice_chain1 "39964"; transcript2_id "PB.3904.4"; splice_chain2 "40067";
Chr03	astalavista	as_event	117552	117575	.	+	.	as_code "1- , 2-"; transcript1_id "PB.3914.1"; splice_chain1 "117552"; transcript2_id "PB.3914.2"; splice_chain2 "117575";
Chr03	astalavista	as_event	113289	113380	.	+	.	as_code "1- , 2-"; transcript1_id "PB.3914.1"; splice_chain1 "113289"; transcript2_id "PB.3914.7"; splice_chain2 "113380";
Chr03	astalavista	as_event	140057	140072	.	+	.	as_code "1- , 2-"; transcript1_id "PB.3918.1"; splice_chain1 "140072"; transcript2_id "PB.3918.11"; splice_chain2 "140057";
Chr03	astalavista	as_event	142530	142541	.	+	.	as_code "1- , 2-"; transcript1_id "PB.3918.1"; splice_chain1 "142541"; transcript2_id "PB.3918.2"; splice_chain2 "142530";
Chr03	astalavista	as_event	37263516	37263779	.	-	.	as_code "1- , 2-"; transcript1_id "PB.4773.2"; splice_chain1 "37263516"; transcript2_id "PB.4773.3"; splice_chain2 "37263779";
Chr03	astalavista	as_event	37262500	37262787	.	-	.	as_code "1- , 2-"; transcript1_id "PB.4773.2"; splice_chain1 "37262500"; transcript2_id "PB.4773.10"; splice_chain2 "37262787";
Chr03	astalavista	as_event	37262787	37262802	.	-	.	as_code "1- , 2-"; transcript1_id "PB.4773.3"; splice_chain1 "37262787"; transcript2_id "PB.4773.9"; splice_chain2 "37262802";
Chr03	astalavista	as_event	37292954	37292966	.	+	.	as_code "1- , 2-"; transcript1_id "PB.4774.3"; splice_chain1 "37292954"; transcript2_id "PB.4774.2"; splice_chain2 "37292966";
Chr03	astalavista	as_event	37292951	37292954	.	+	.	as_code "1- , 2-"; transcript1_id "PB.4774.3"; splice_chain1 "37292954"; transcript2_id "PB.4774.4"; splice_chain2 "37292951";
Chr03	astalavista	as_event	37292951	37292966	.	+	.	as_code "1- , 2-"; transcript1_id "PB.4774.2"; splice_chain1 "37292966"; transcript2_id "PB.4774.4"; splice_chain2 "37292951";
Chr03	astalavista	as_event	18709936	18709946	.	+	.	as_code "1- , 2-"; transcript1_id "PB.4439.2"; splice_chain1 "18709946"; transcript2_id "PB.4439.3"; splice_chain2 "18709936";
Chr03	astalavista	as_event	37336945	37337264	.	-	.	as_code "1- , 2-"; transcript1_id "PB.4777.1"; splice_chain1 "37336945"; transcript2_id "PB.4777.4"; splice_chain2 "37337264";
Chr03	astalavista	as_event	37667895	37667908	.	-	.	as_code "1- , 2-"; transcript1_id "PB.4783.1"; splice_chain1 "37667895"; transcript2_id "PB.4783.2"; splice_chain2 "37667908";
Chr04	astalavista	as_event	33644459	33644472	.	-	.	as_code "1- , 2-"; transcript1_id "PB.6164.1"; splice_chain1 "33644472"; transcript2_id "PB.6164.17"; splice_chain2 "33644459";
Chr04	astalavista	as_event	34283741	34283789	.	+	.	as_code "1- , 2-"; transcript1_id "PB.6169.1"; splice_chain1 "34283741"; transcript2_id "PB.6169.2"; splice_chain2 "34283789";
Chr04	astalavista	as_event	34285882	34285901	.	+	.	as_code "1- , 2-"; transcript1_id "PB.6169.1"; splice_chain1 "34285901"; transcript2_id "PB.6169.7"; splice_chain2 "34285882";
Chr04	astalavista	as_event	34304894	34304949	.	+	.	as_code "1- , 2-"; transcript1_id "PB.6171.3"; splice_chain1 "34304949"; transcript2_id "PB.6171.4"; splice_chain2 "34304894";
Chr04	astalavista	as_event	53491968	53491981	.	+	.	as_code "1- , 2-"; transcript1_id "PB.6744.4"; splice_chain1 "53491968"; transcript2_id "PB.6744.5"; splice_chain2 "53491981";
Chr04	astalavista	as_event	52088208	52088306	.	+	.	as_code "1- , 2-"; transcript1_id "PB.6707.2"; splice_chain1 "52088306"; transcript2_id "PB.6707.1"; splice_chain2 "52088208";
Chr04	astalavista	as_event	52087075	52087814	.	+	.	as_code "1- , 2-"; transcript1_id "PB.6707.2"; splice_chain1 "52087814"; transcript2_id "PB.6707.5"; splice_chain2 "52087075";
Chr04	astalavista	as_event	52774052	52774095	.	+	.	as_code "1- , 2-"; transcript1_id "PB.6719.1"; splice_chain1 "52774052"; transcript2_id "PB.6719.7"; splice_chain2 "52774095";
Chr04	astalavista	as_event	51991494	51991502	.	+	.	as_code "1- , 2-"; transcript1_id "PB.6698.1"; splice_chain1 "51991502"; transcript2_id "PB.6698.2"; splice_chain2 "51991494";
Chr04	astalavista	as_event	51993652	51993662	.	+	.	as_code "1- , 2-"; transcript1_id "PB.6698.1"; splice_chain1 "51993652"; transcript2_id "PB.6698.22"; splice_chain2 "51993662";
Chr04	astalavista	as_event	51954791	51954808	.	+	.	as_code "1- , 2-"; transcript1_id "PB.6697.3"; splice_chain1 "51954808"; transcript2_id "PB.6697.2"; splice_chain2 "51954791";
Chr04	astalavista	as_event	51833623	51833647	.	+	.	as_code "1- , 2-"; transcript1_id "PB.6692.1"; splice_chain1 "51833623"; transcript2_id "PB.6692.9"; splice_chain2 "51833647";
Chr04	astalavista	as_event	51832577	51832580	.	+	.	as_code "1- , 2-"; transcript1_id "PB.6692.1"; splice_chain1 "51832580"; transcript2_id "PB.6692.16"; splice_chain2 "51832577";
Chr04	astalavista	as_event	51764584	51764630	.	-	.	as_code "1- , 2-"; transcript1_id "PB.6690.2"; splice_chain1 "51764630"; transcript2_id "PB.6690.3"; splice_chain2 "51764584";
Chr04	astalavista	as_event	52080731	52080769	.	+	.	as_code "1- , 2-"; transcript1_id "PB.6706.2"; splice_chain1 "52080731"; transcript2_id "PB.6706.1"; splice_chain2 "52080769";
Chr04	astalavista	as_event	51692595	51692622	.	+	.	as_code "1- , 2-"; transcript1_id "PB.6687.1"; splice_chain1 "51692595"; transcript2_id "PB.6687.2"; splice_chain2 "51692622";
Chr04	astalavista	as_event	51654481	51654489	.	+	.	as_code "1- , 2-"; transcript1_id "PB.6685.1"; splice_chain1 "51654489"; transcript2_id "PB.6685.5"; splice_chain2 "51654481";
Chr04	astalavista	as_event	1868094	1868098	.	-	.	as_code "1- , 2-"; transcript1_id "PB.5421.2"; splice_chain1 "1868098"; transcript2_id "PB.5421.3"; splice_chain2 "1868094";
Chr04	astalavista	as_event	1910508	1910530	.	-	.	as_code "1- , 2-"; transcript1_id "PB.5424.5"; splice_chain1 "1910508"; transcript2_id "PB.5424.12"; splice_chain2 "1910530";
Chr04	astalavista	as_event	1900903	1900912	.	-	.	as_code "1- , 2-"; transcript1_id "PB.5424.5"; splice_chain1 "1900912"; transcript2_id "PB.5424.19"; splice_chain2 "1900903";
Chr04	astalavista	as_event	1908600	1908607	.	-	.	as_code "1- , 2-"; transcript1_id "PB.5424.5"; splice_chain1 "1908607"; transcript2_id "PB.5424.36"; splice_chain2 "1908600";
Chr04	astalavista	as_event	1909527	1909543	.	-	.	as_code "1- , 2-"; transcript1_id "PB.5424.5"; splice_chain1 "1909543"; transcript2_id "PB.5424.39"; splice_chain2 "1909527";
Chr04	astalavista	as_event	1911616	1911620	.	-	.	as_code "1- , 2-"; transcript1_id "PB.5424.5"; splice_chain1 "1911620"; transcript2_id "PB.5424.44"; splice_chain2 "1911616";
Chr04	astalavista	as_event	1913648	1913681	.	-	.	as_code "1- , 2-"; transcript1_id "PB.5424.4"; splice_chain1 "1913648"; transcript2_id "PB.5424.32"; splice_chain2 "1913681";
Chr04	astalavista	as_event	1691268	1691632	.	-	.	as_code "1- , 2-"; transcript1_id "PB.5415.1"; splice_chain1 "1691268"; transcript2_id "PB.5415.2"; splice_chain2 "1691632";
Chr04	astalavista	as_event	58775062	58775093	.	+	.	as_code "1- , 2-"; transcript1_id "PB.7086.1"; splice_chain1 "58775062"; transcript2_id "PB.7086.3"; splice_chain2 "58775093";
Chr04	astalavista	as_event	9129236	9129244	.	+	.	as_code "1- , 2-"; transcript1_id "PB.5818.1"; splice_chain1 "9129244"; transcript2_id "PB.5818.4"; splice_chain2 "9129236";
Chr04	astalavista	as_event	9130163	9130166	.	+	.	as_code "1- , 2-"; transcript1_id "PB.5818.1"; splice_chain1 "9130166"; transcript2_id "PB.5818.6"; splice_chain2 "9130163";
Chr04	astalavista	as_event	9130652	9130656	.	+	.	as_code "1- , 2-"; transcript1_id "PB.5818.1"; splice_chain1 "9130652"; transcript2_id "PB.5818.7"; splice_chain2 "9130656";
Chr04	astalavista	as_event	8971299	8971373	.	+	.	as_code "1- , 2-"; transcript1_id "PB.5812.2"; splice_chain1 "8971299"; transcript2_id "PB.5812.4"; splice_chain2 "8971373";
Chr04	astalavista	as_event	43444965	43445037	.	-	.	as_code "1- , 2-"; transcript1_id "PB.6330.1"; splice_chain1 "43445037"; transcript2_id "PB.6330.5"; splice_chain2 "43444965";
Chr04	astalavista	as_event	43444465	43444478	.	-	.	as_code "1- , 2-"; transcript1_id "PB.6330.2"; splice_chain1 "43444465"; transcript2_id "PB.6330.4"; splice_chain2 "43444478";
Chr04	astalavista	as_event	49354955	49355001	.	+	.	as_code "1- , 2-"; transcript1_id "PB.6578.1"; splice_chain1 "49354955"; transcript2_id "PB.6578.15"; splice_chain2 "49355001";
Chr04	astalavista	as_event	49356328	49356345	.	+	.	as_code "1- , 2-"; transcript1_id "PB.6578.1"; splice_chain1 "49356328"; transcript2_id "PB.6578.5"; splice_chain2 "49356345";
Chr04	astalavista	as_event	49355138	49355256	.	+	.	as_code "1- , 2-"; transcript1_id "PB.6578.1"; splice_chain1 "49355256"; transcript2_id "PB.6578.11"; splice_chain2 "49355138";
Chr04	astalavista	as_event	49354955	49355138	.	+	.	as_code "1- , 2-"; transcript1_id "PB.6578.4"; splice_chain1 "49355138"; transcript2_id "PB.6578.12"; splice_chain2 "49354955";
Chr04	astalavista	as_event	49354955	49355256	.	+	.	as_code "1- , 2-"; transcript1_id "PB.6578.12"; splice_chain1 "49354955"; transcript2_id "PB.6578.7"; splice_chain2 "49355256";
Chr04	astalavista	as_event	49702545	49702561	.	+	.	as_code "1- , 2-"; transcript1_id "PB.6592.1"; splice_chain1 "49702561"; transcript2_id "PB.6592.2"; splice_chain2 "49702545";
Chr04	astalavista	as_event	49455403	49455442	.	+	.	as_code "1- , 2-"; transcript1_id "PB.6582.1"; splice_chain1 "49455442"; transcript2_id "PB.6582.3"; splice_chain2 "49455403";
Chr04	astalavista	as_event	49455385	49455442	.	+	.	as_code "1- , 2-"; transcript1_id "PB.6582.1"; splice_chain1 "49455442"; transcript2_id "PB.6582.20"; splice_chain2 "49455385";
Chr04	astalavista	as_event	49455648	49456216	.	+	.	as_code "1- , 2-"; transcript1_id "PB.6582.1"; splice_chain1 "49456216"; transcript2_id "PB.6582.21"; splice_chain2 "49455648";
Chr04	astalavista	as_event	49456477	49456915	.	+	.	as_code "1- , 2-"; transcript1_id "PB.6582.1"; splice_chain1 "49456915"; transcript2_id "PB.6582.41"; splice_chain2 "49456477";
Chr04	astalavista	as_event	49453187	49453203	.	+	.	as_code "1- , 2-"; transcript1_id "PB.6582.3"; splice_chain1 "49453203"; transcript2_id "PB.6582.5"; splice_chain2 "49453187";
Chr04	astalavista	as_event	49455385	49455403	.	+	.	as_code "1- , 2-"; transcript1_id "PB.6582.3"; splice_chain1 "49455403"; transcript2_id "PB.6582.20"; splice_chain2 "49455385";
Chr04	astalavista	as_event	49453199	49453203	.	+	.	as_code "1- , 2-"; transcript1_id "PB.6582.3"; splice_chain1 "49453203"; transcript2_id "PB.6582.34"; splice_chain2 "49453199";
Chr04	astalavista	as_event	49453187	49453199	.	+	.	as_code "1- , 2-"; transcript1_id "PB.6582.5"; splice_chain1 "49453187"; transcript2_id "PB.6582.34"; splice_chain2 "49453199";
Chr04	astalavista	as_event	829188	829203	.	-	.	as_code "1- , 2-"; transcript1_id "PB.5339.3"; splice_chain1 "829188"; transcript2_id "PB.5339.8"; splice_chain2 "829203";
Chr04	astalavista	as_event	826326	826503	.	-	.	as_code "1- , 2-"; transcript1_id "PB.5339.3"; splice_chain1 "826503"; transcript2_id "PB.5339.8"; splice_chain2 "826326";
Chr04	astalavista	as_event	49334266	49334272	.	+	.	as_code "1- , 2-"; transcript1_id "PB.6576.1"; splice_chain1 "49334266"; transcript2_id "PB.6576.2"; splice_chain2 "49334272";
Chr04	astalavista	as_event	58437129	58437156	.	-	.	as_code "1- , 2-"; transcript1_id "PB.7066.3"; splice_chain1 "58437156"; transcript2_id "PB.7066.4"; splice_chain2 "58437129";
Chr04	astalavista	as_event	58615602	58615654	.	-	.	as_code "1- , 2-"; transcript1_id "PB.7074.2"; splice_chain1 "58615602"; transcript2_id "PB.7074.3"; splice_chain2 "58615654";
Chr04	astalavista	as_event	58659020	58659076	.	-	.	as_code "1- , 2-"; transcript1_id "PB.7077.1"; splice_chain1 "58659076"; transcript2_id "PB.7077.3"; splice_chain2 "58659020";
Chr04	astalavista	as_event	58673943	58674224	.	+	.	as_code "1- , 2-"; transcript1_id "PB.7079.1"; splice_chain1 "58674224"; transcript2_id "PB.7079.3"; splice_chain2 "58673943";
Chr04	astalavista	as_event	9358357	9358477	.	-	.	as_code "1- , 2-"; transcript1_id "PB.5827.4"; splice_chain1 "9358477"; transcript2_id "PB.5827.7"; splice_chain2 "9358357";
Chr04	astalavista	as_event	9535521	9535585	.	-	.	as_code "1- , 2-"; transcript1_id "PB.5833.2"; splice_chain1 "9535521"; transcript2_id "PB.5833.3"; splice_chain2 "9535585";
Chr04	astalavista	as_event	49078152	49078167	.	-	.	as_code "1- , 2-"; transcript1_id "PB.6564.2"; splice_chain1 "49078152"; transcript2_id "PB.6564.6"; splice_chain2 "49078167";
Chr04	astalavista	as_event	49087266	49087288	.	-	.	as_code "1- , 2-"; transcript1_id "PB.6564.9"; splice_chain1 "49087288"; transcript2_id "PB.6564.16"; splice_chain2 "49087266";
Chr04	astalavista	as_event	49048083	49048120	.	-	.	as_code "1- , 2-"; transcript1_id "PB.6563.2"; splice_chain1 "49048083"; transcript2_id "PB.6563.3"; splice_chain2 "49048120";
Chr04	astalavista	as_event	44345173	44345231	.	+	.	as_code "1- , 2-"; transcript1_id "PB.6357.1"; splice_chain1 "44345231"; transcript2_id "PB.6357.2"; splice_chain2 "44345173";
Chr04	astalavista	as_event	44014671	44014692	.	+	.	as_code "1- , 2-"; transcript1_id "PB.6348.1"; splice_chain1 "44014692"; transcript2_id "PB.6348.2"; splice_chain2 "44014671";
Chr04	astalavista	as_event	44013879	44013882	.	+	.	as_code "1- , 2-"; transcript1_id "PB.6348.1"; splice_chain1 "44013879"; transcript2_id "PB.6348.3"; splice_chain2 "44013882";
Chr04	astalavista	as_event	49241985	49242021	.	+	.	as_code "1- , 2-"; transcript1_id "PB.6569.5"; splice_chain1 "49241985"; transcript2_id "PB.6569.7"; splice_chain2 "49242021";
Chr04	astalavista	as_event	49241985	49242066	.	+	.	as_code "1- , 2-"; transcript1_id "PB.6569.5"; splice_chain1 "49241985"; transcript2_id "PB.6569.8"; splice_chain2 "49242066";
Chr04	astalavista	as_event	49290822	49290948	.	-	.	as_code "1- , 2-"; transcript1_id "PB.6572.1"; splice_chain1 "49290948"; transcript2_id "PB.6572.5"; splice_chain2 "49290822";
Chr04	astalavista	as_event	58277931	58277942	.	-	.	as_code "1- , 2-"; transcript1_id "PB.7052.3"; splice_chain1 "58277942"; transcript2_id "PB.7052.7"; splice_chain2 "58277931";
Chr04	astalavista	as_event	58276980	58277007	.	-	.	as_code "1- , 2-"; transcript1_id "PB.7052.4"; splice_chain1 "58277007"; transcript2_id "PB.7052.9"; splice_chain2 "58276980";
Chr04	astalavista	as_event	58358230	58358247	.	+	.	as_code "1- , 2-"; transcript1_id "PB.7058.2"; splice_chain1 "58358230"; transcript2_id "PB.7058.1"; splice_chain2 "58358247";
Chr04	astalavista	as_event	58358087	58358230	.	+	.	as_code "1- , 2-"; transcript1_id "PB.7058.2"; splice_chain1 "58358230"; transcript2_id "PB.7058.3"; splice_chain2 "58358087";
Chr04	astalavista	as_event	58358097	58358230	.	+	.	as_code "1- , 2-"; transcript1_id "PB.7058.2"; splice_chain1 "58358230"; transcript2_id "PB.7058.4"; splice_chain2 "58358097";
Chr04	astalavista	as_event	58358087	58358247	.	+	.	as_code "1- , 2-"; transcript1_id "PB.7058.1"; splice_chain1 "58358247"; transcript2_id "PB.7058.3"; splice_chain2 "58358087";
Chr04	astalavista	as_event	58358097	58358247	.	+	.	as_code "1- , 2-"; transcript1_id "PB.7058.1"; splice_chain1 "58358247"; transcript2_id "PB.7058.4"; splice_chain2 "58358097";
Chr04	astalavista	as_event	58358087	58358097	.	+	.	as_code "1- , 2-"; transcript1_id "PB.7058.3"; splice_chain1 "58358087"; transcript2_id "PB.7058.4"; splice_chain2 "58358097";
Chr04	astalavista	as_event	58358401	58358408	.	+	.	as_code "1- , 2-"; transcript1_id "PB.7058.2"; splice_chain1 "58358408"; transcript2_id "PB.7058.1"; splice_chain2 "58358401";
Chr04	astalavista	as_event	41465195	41465215	.	+	.	as_code "1- , 2-"; transcript1_id "PB.6292.1"; splice_chain1 "41465215"; transcript2_id "PB.6292.4"; splice_chain2 "41465195";
Chr04	astalavista	as_event	40899129	40899138	.	-	.	as_code "1- , 2-"; transcript1_id "PB.6284.1"; splice_chain1 "40899138"; transcript2_id "PB.6284.3"; splice_chain2 "40899129";
Chr04	astalavista	as_event	40898804	40898811	.	-	.	as_code "1- , 2-"; transcript1_id "PB.6284.1"; splice_chain1 "40898804"; transcript2_id "PB.6284.6"; splice_chain2 "40898811";
Chr04	astalavista	as_event	40682150	40682161	.	-	.	as_code "1- , 2-"; transcript1_id "PB.6273.1"; splice_chain1 "40682161"; transcript2_id "PB.6273.2"; splice_chain2 "40682150";
Chr04	astalavista	as_event	1324830	1324864	.	-	.	as_code "1- , 2-"; transcript1_id "PB.5386.1"; splice_chain1 "1324864"; transcript2_id "PB.5386.27"; splice_chain2 "1324830";
Chr04	astalavista	as_event	1288286	1288297	.	-	.	as_code "1- , 2-"; transcript1_id "PB.5385.2"; splice_chain1 "1288297"; transcript2_id "PB.5385.6"; splice_chain2 "1288286";
Chr04	astalavista	as_event	1222428	1222433	.	-	.	as_code "1- , 2-"; transcript1_id "PB.5379.1"; splice_chain1 "1222433"; transcript2_id "PB.5379.2"; splice_chain2 "1222428";
Chr04	astalavista	as_event	58252308	58252344	.	-	.	as_code "1- , 2-"; transcript1_id "PB.7049.1"; splice_chain1 "58252344"; transcript2_id "PB.7049.5"; splice_chain2 "58252308";
Chr04	astalavista	as_event	1471620	1471654	.	-	.	as_code "1- , 2-"; transcript1_id "PB.5398.2"; splice_chain1 "1471654"; transcript2_id "PB.5398.5"; splice_chain2 "1471620";
Chr04	astalavista	as_event	11687549	11687567	.	+	.	as_code "1- , 2-"; transcript1_id "PB.5888.2"; splice_chain1 "11687549"; transcript2_id "PB.5888.8"; splice_chain2 "11687567";
Chr04	astalavista	as_event	58011182	58011192	.	-	.	as_code "1- , 2-"; transcript1_id "PB.7025.1"; splice_chain1 "58011182"; transcript2_id "PB.7025.2"; splice_chain2 "58011192";
Chr04	astalavista	as_event	58014361	58014364	.	-	.	as_code "1- , 2-"; transcript1_id "PB.7025.1"; splice_chain1 "58014364"; transcript2_id "PB.7025.4"; splice_chain2 "58014361";
Chr04	astalavista	as_event	11602152	11602193	.	+	.	as_code "1- , 2-"; transcript1_id "PB.5882.2"; splice_chain1 "11602152"; transcript2_id "PB.5882.3"; splice_chain2 "11602193";
Chr04	astalavista	as_event	11602476	11602715	.	+	.	as_code "1- , 2-"; transcript1_id "PB.5882.8"; splice_chain1 "11602715"; transcript2_id "PB.5882.18"; splice_chain2 "11602476";
Chr04	astalavista	as_event	11602441	11602476	.	+	.	as_code "1- , 2-"; transcript1_id "PB.5882.9"; splice_chain1 "11602476"; transcript2_id "PB.5882.12"; splice_chain2 "11602441";
Chr04	astalavista	as_event	58008124	58008202	.	-	.	as_code "1- , 2-"; transcript1_id "PB.7024.1"; splice_chain1 "58008124"; transcript2_id "PB.7024.2"; splice_chain2 "58008202";
Chr04	astalavista	as_event	58008124	58008158	.	-	.	as_code "1- , 2-"; transcript1_id "PB.7024.1"; splice_chain1 "58008124"; transcript2_id "PB.7024.7"; splice_chain2 "58008158";
Chr04	astalavista	as_event	58008158	58008202	.	-	.	as_code "1- , 2-"; transcript1_id "PB.7024.2"; splice_chain1 "58008202"; transcript2_id "PB.7024.7"; splice_chain2 "58008158";
Chr04	astalavista	as_event	11969199	11969202	.	+	.	as_code "1- , 2-"; transcript1_id "PB.5898.3"; splice_chain1 "11969202"; transcript2_id "PB.5898.8"; splice_chain2 "11969199";
Chr04	astalavista	as_event	57885346	57885349	.	-	.	as_code "1- , 2-"; transcript1_id "PB.7014.1"; splice_chain1 "57885346"; transcript2_id "PB.7014.6"; splice_chain2 "57885349";
Chr04	astalavista	as_event	57883429	57883433	.	-	.	as_code "1- , 2-"; transcript1_id "PB.7014.1"; splice_chain1 "57883429"; transcript2_id "PB.7014.2"; splice_chain2 "57883433";
Chr04	astalavista	as_event	50705707	50705727	.	+	.	as_code "1- , 2-"; transcript1_id "PB.6642.3"; splice_chain1 "50705707"; transcript2_id "PB.6642.4"; splice_chain2 "50705727";
Chr04	astalavista	as_event	50720385	50720413	.	+	.	as_code "1- , 2-"; transcript1_id "PB.6642.8"; splice_chain1 "50720385"; transcript2_id "PB.6642.10"; splice_chain2 "50720413";
Chr04	astalavista	as_event	51102587	51102709	.	-	.	as_code "1- , 2-"; transcript1_id "PB.6663.1"; splice_chain1 "51102587"; transcript2_id "PB.6663.2"; splice_chain2 "51102709";
Chr04	astalavista	as_event	155604	155608	.	+	.	as_code "1- , 2-"; transcript1_id "PB.5269.1"; splice_chain1 "155604"; transcript2_id "PB.5269.2"; splice_chain2 "155608";
Chr04	astalavista	as_event	155838	155887	.	+	.	as_code "1- , 2-"; transcript1_id "PB.5269.1"; splice_chain1 "155838"; transcript2_id "PB.5269.2"; splice_chain2 "155887";
Chr04	astalavista	as_event	50815021	50815054	.	-	.	as_code "1- , 2-"; transcript1_id "PB.6649.1"; splice_chain1 "50815054"; transcript2_id "PB.6649.3"; splice_chain2 "50815021";
Chr04	astalavista	as_event	50903407	50903410	.	+	.	as_code "1- , 2-"; transcript1_id "PB.6651.6"; splice_chain1 "50903407"; transcript2_id "PB.6651.7"; splice_chain2 "50903410";
Chr04	astalavista	as_event	57678682	57678694	.	-	.	as_code "1- , 2-"; transcript1_id "PB.6993.1"; splice_chain1 "57678694"; transcript2_id "PB.6993.2"; splice_chain2 "57678682";
Chr04	astalavista	as_event	57675796	57675866	.	-	.	as_code "1- , 2-"; transcript1_id "PB.6993.1"; splice_chain1 "57675866"; transcript2_id "PB.6993.4"; splice_chain2 "57675796";
Chr04	astalavista	as_event	57674396	57674414	.	-	.	as_code "1- , 2-"; transcript1_id "PB.6993.1"; splice_chain1 "57674396"; transcript2_id "PB.6993.12"; splice_chain2 "57674414";
Chr04	astalavista	as_event	57678538	57678694	.	-	.	as_code "1- , 2-"; transcript1_id "PB.6993.5"; splice_chain1 "57678538"; transcript2_id "PB.6993.8"; splice_chain2 "57678694";
Chr04	astalavista	as_event	57834337	57834374	.	-	.	as_code "1- , 2-"; transcript1_id "PB.7009.1"; splice_chain1 "57834374"; transcript2_id "PB.7009.7"; splice_chain2 "57834337";
Chr04	astalavista	as_event	143177	143207	.	-	.	as_code "1- , 2-"; transcript1_id "PB.5268.1"; splice_chain1 "143177"; transcript2_id "PB.5268.2"; splice_chain2 "143207";
Chr04	astalavista	as_event	162881	163054	.	+	.	as_code "1- , 2-"; transcript1_id "PB.5270.2"; splice_chain1 "163054"; transcript2_id "PB.5270.6"; splice_chain2 "162881";
Chr04	astalavista	as_event	221757	221862	.	-	.	as_code "1- , 2-"; transcript1_id "PB.5278.1"; splice_chain1 "221757"; transcript2_id "PB.5278.4"; splice_chain2 "221862";
Chr04	astalavista	as_event	221376	221407	.	-	.	as_code "1- , 2-"; transcript1_id "PB.5278.1"; splice_chain1 "221376"; transcript2_id "PB.5278.3"; splice_chain2 "221407";
Chr04	astalavista	as_event	57705050	57705119	.	+	.	as_code "1- , 2-"; transcript1_id "PB.6994.1"; splice_chain1 "57705050"; transcript2_id "PB.6994.2"; splice_chain2 "57705119";
Chr04	astalavista	as_event	50363441	50363451	.	-	.	as_code "1- , 2-"; transcript1_id "PB.6626.1"; splice_chain1 "50363451"; transcript2_id "PB.6626.7"; splice_chain2 "50363441";
Chr04	astalavista	as_event	50522408	50522856	.	+	.	as_code "1- , 2-"; transcript1_id "PB.6635.1"; splice_chain1 "50522856"; transcript2_id "PB.6635.3"; splice_chain2 "50522408";
Chr04	astalavista	as_event	50527151	50527162	.	+	.	as_code "1- , 2-"; transcript1_id "PB.6635.1"; splice_chain1 "50527151"; transcript2_id "PB.6635.3"; splice_chain2 "50527162";
Chr04	astalavista	as_event	50523864	50523883	.	+	.	as_code "1- , 2-"; transcript1_id "PB.6635.1"; splice_chain1 "50523883"; transcript2_id "PB.6635.5"; splice_chain2 "50523864";
Chr04	astalavista	as_event	50562879	50562916	.	+	.	as_code "1- , 2-"; transcript1_id "PB.6637.2"; splice_chain1 "50562879"; transcript2_id "PB.6637.5"; splice_chain2 "50562916";
Chr04	astalavista	as_event	50584915	50585103	.	-	.	as_code "1- , 2-"; transcript1_id "PB.6638.2"; splice_chain1 "50585103"; transcript2_id "PB.6638.1"; splice_chain2 "50584915";
Chr04	astalavista	as_event	50583537	50584112	.	-	.	as_code "1- , 2-"; transcript1_id "PB.6638.2"; splice_chain1 "50583537"; transcript2_id "PB.6638.5"; splice_chain2 "50584112";
Chr04	astalavista	as_event	50805531	50805546	.	-	.	as_code "1- , 2-"; transcript1_id "PB.6647.1"; splice_chain1 "50805546"; transcript2_id "PB.6647.4"; splice_chain2 "50805531";
Chr04	astalavista	as_event	57571805	57571831	.	-	.	as_code "1- , 2-"; transcript1_id "PB.6983.1"; splice_chain1 "57571831"; transcript2_id "PB.6983.2"; splice_chain2 "57571805";
Chr04	astalavista	as_event	10205169	10205184	.	+	.	as_code "1- , 2-"; transcript1_id "PB.5851.1"; splice_chain1 "10205169"; transcript2_id "PB.5851.2"; splice_chain2 "10205184";
Chr04	astalavista	as_event	10018865	10019218	.	-	.	as_code "1- , 2-"; transcript1_id "PB.5850.1"; splice_chain1 "10019218"; transcript2_id "PB.5850.4"; splice_chain2 "10018865";
Chr04	astalavista	as_event	57440997	57441005	.	+	.	as_code "1- , 2-"; transcript1_id "PB.6975.1"; splice_chain1 "57441005"; transcript2_id "PB.6975.7"; splice_chain2 "57440997";
Chr04	astalavista	as_event	529582	529585	.	+	.	as_code "1- , 2-"; transcript1_id "PB.5307.1"; splice_chain1 "529585"; transcript2_id "PB.5307.5"; splice_chain2 "529582";
Chr04	astalavista	as_event	655391	655532	.	-	.	as_code "1- , 2-"; transcript1_id "PB.5319.1"; splice_chain1 "655532"; transcript2_id "PB.5319.2"; splice_chain2 "655391";
Chr04	astalavista	as_event	36931353	36931357	.	-	.	as_code "1- , 2-"; transcript1_id "PB.6210.3"; splice_chain1 "36931357"; transcript2_id "PB.6210.4"; splice_chain2 "36931353";
Chr04	astalavista	as_event	36080684	36080702	.	-	.	as_code "1- , 2-"; transcript1_id "PB.6200.1"; splice_chain1 "36080702"; transcript2_id "PB.6200.3"; splice_chain2 "36080684";
Chr04	astalavista	as_event	36080689	36080702	.	-	.	as_code "1- , 2-"; transcript1_id "PB.6200.1"; splice_chain1 "36080702"; transcript2_id "PB.6200.5"; splice_chain2 "36080689";
Chr04	astalavista	as_event	36080684	36080689	.	-	.	as_code "1- , 2-"; transcript1_id "PB.6200.3"; splice_chain1 "36080684"; transcript2_id "PB.6200.5"; splice_chain2 "36080689";
Chr04	astalavista	as_event	50250506	50250515	.	-	.	as_code "1- , 2-"; transcript1_id "PB.6618.2"; splice_chain1 "50250506"; transcript2_id "PB.6618.3"; splice_chain2 "50250515";
Chr04	astalavista	as_event	10608322	10608345	.	+	.	as_code "1- , 2-"; transcript1_id "PB.5868.1"; splice_chain1 "10608345"; transcript2_id "PB.5868.2"; splice_chain2 "10608322";
Chr04	astalavista	as_event	720575	720868	.	-	.	as_code "1- , 2-"; transcript1_id "PB.5327.1"; splice_chain1 "720868"; transcript2_id "PB.5327.2"; splice_chain2 "720575";
Chr04	astalavista	as_event	11581232	11581252	.	+	.	as_code "1- , 2-"; transcript1_id "PB.5881.2"; splice_chain1 "11581252"; transcript2_id "PB.5881.4"; splice_chain2 "11581232";
Chr04	astalavista	as_event	11582154	11582255	.	+	.	as_code "1- , 2-"; transcript1_id "PB.5881.2"; splice_chain1 "11582255"; transcript2_id "PB.5881.3"; splice_chain2 "11582154";
Chr04	astalavista	as_event	697707	697711	.	+	.	as_code "1- , 2-"; transcript1_id "PB.5323.1"; splice_chain1 "697707"; transcript2_id "PB.5323.6"; splice_chain2 "697711";
Chr04	astalavista	as_event	587383	587440	.	+	.	as_code "1- , 2-"; transcript1_id "PB.5311.1"; splice_chain1 "587383"; transcript2_id "PB.5311.2"; splice_chain2 "587440";
Chr04	astalavista	as_event	683588	683658	.	-	.	as_code "1- , 2-"; transcript1_id "PB.5321.1"; splice_chain1 "683658"; transcript2_id "PB.5321.6"; splice_chain2 "683588";
Chr04	astalavista	as_event	711425	711434	.	+	.	as_code "1- , 2-"; transcript1_id "PB.5325.1"; splice_chain1 "711425"; transcript2_id "PB.5325.3"; splice_chain2 "711434";
Chr04	astalavista	as_event	8098727	8098750	.	+	.	as_code "1- , 2-"; transcript1_id "PB.5782.2"; splice_chain1 "8098727"; transcript2_id "PB.5782.3"; splice_chain2 "8098750";
Chr04	astalavista	as_event	8097689	8097900	.	+	.	as_code "1- , 2-"; transcript1_id "PB.5782.1"; splice_chain1 "8097900"; transcript2_id "PB.5782.3"; splice_chain2 "8097689";
Chr04	astalavista	as_event	56653863	56653868	.	-	.	as_code "1- , 2-"; transcript1_id "PB.6932.1"; splice_chain1 "56653863"; transcript2_id "PB.6932.6"; splice_chain2 "56653868";
Chr04	astalavista	as_event	56640733	56640746	.	-	.	as_code "1- , 2-"; transcript1_id "PB.6932.1"; splice_chain1 "56640746"; transcript2_id "PB.6932.2"; splice_chain2 "56640733";
Chr04	astalavista	as_event	56527344	56527347	.	+	.	as_code "1- , 2-"; transcript1_id "PB.6925.1"; splice_chain1 "56527347"; transcript2_id "PB.6925.3"; splice_chain2 "56527344";
Chr04	astalavista	as_event	7348457	7348472	.	+	.	as_code "1- , 2-"; transcript1_id "PB.5761.1"; splice_chain1 "7348457"; transcript2_id "PB.5761.3"; splice_chain2 "7348472";
Chr04	astalavista	as_event	7349694	7349712	.	+	.	as_code "1- , 2-"; transcript1_id "PB.5761.1"; splice_chain1 "7349712"; transcript2_id "PB.5761.9"; splice_chain2 "7349694";
Chr04	astalavista	as_event	56361542	56361552	.	-	.	as_code "1- , 2-"; transcript1_id "PB.6919.1"; splice_chain1 "56361542"; transcript2_id "PB.6919.2"; splice_chain2 "56361552";
Chr04	astalavista	as_event	56981920	56982020	.	+	.	as_code "1- , 2-"; transcript1_id "PB.6950.2"; splice_chain1 "56982020"; transcript2_id "PB.6950.5"; splice_chain2 "56981920";
Chr04	astalavista	as_event	6507359	6508074	.	-	.	as_code "1- , 2-"; transcript1_id "PB.5721.1"; splice_chain1 "6508074"; transcript2_id "PB.5721.9"; splice_chain2 "6507359";
Chr04	astalavista	as_event	2367831	2368003	.	+	.	as_code "1- , 2-"; transcript1_id "PB.5469.2"; splice_chain1 "2367831"; transcript2_id "PB.5469.5"; splice_chain2 "2368003";
Chr04	astalavista	as_event	6296237	6296243	.	+	.	as_code "1- , 2-"; transcript1_id "PB.5707.1"; splice_chain1 "6296237"; transcript2_id "PB.5707.4"; splice_chain2 "6296243";
Chr04	astalavista	as_event	6301113	6301410	.	+	.	as_code "1- , 2-"; transcript1_id "PB.5707.3"; splice_chain1 "6301113"; transcript2_id "PB.5707.2"; splice_chain2 "6301410";
Chr04	astalavista	as_event	1991106	1991114	.	+	.	as_code "1- , 2-"; transcript1_id "PB.5432.1"; splice_chain1 "1991106"; transcript2_id "PB.5432.4"; splice_chain2 "1991114";
Chr04	astalavista	as_event	1990586	1990607	.	+	.	as_code "1- , 2-"; transcript1_id "PB.5432.2"; splice_chain1 "1990586"; transcript2_id "PB.5432.3"; splice_chain2 "1990607";
Chr04	astalavista	as_event	2040811	2040827	.	+	.	as_code "1- , 2-"; transcript1_id "PB.5438.1"; splice_chain1 "2040811"; transcript2_id "PB.5438.2"; splice_chain2 "2040827";
Chr04	astalavista	as_event	6067392	6068258	.	+	.	as_code "1- , 2-"; transcript1_id "PB.5692.7"; splice_chain1 "6067392"; transcript2_id "PB.5692.10"; splice_chain2 "6068258";
Chr04	astalavista	as_event	2164990	2165011	.	-	.	as_code "1- , 2-"; transcript1_id "PB.5448.1"; splice_chain1 "2165011"; transcript2_id "PB.5448.5"; splice_chain2 "2164990";
Chr04	astalavista	as_event	2195408	2195746	.	-	.	as_code "1- , 2-"; transcript1_id "PB.5452.1"; splice_chain1 "2195408"; transcript2_id "PB.5452.7"; splice_chain2 "2195746";
Chr04	astalavista	as_event	6217377	6217402	.	+	.	as_code "1- , 2-"; transcript1_id "PB.5704.1"; splice_chain1 "6217402"; transcript2_id "PB.5704.2"; splice_chain2 "6217377";
Chr04	astalavista	as_event	59249675	59249685	.	-	.	as_code "1- , 2-"; transcript1_id "PB.7126.1"; splice_chain1 "59249685"; transcript2_id "PB.7126.2"; splice_chain2 "59249675";
Chr04	astalavista	as_event	59493035	59493277	.	+	.	as_code "1- , 2-"; transcript1_id "PB.7147.4"; splice_chain1 "59493277"; transcript2_id "PB.7147.6"; splice_chain2 "59493035";
Chr04	astalavista	as_event	59490258	59490358	.	+	.	as_code "1- , 2-"; transcript1_id "PB.7147.14"; splice_chain1 "59490358"; transcript2_id "PB.7147.29"; splice_chain2 "59490258";
Chr04	astalavista	as_event	59490289	59490358	.	+	.	as_code "1- , 2-"; transcript1_id "PB.7147.14"; splice_chain1 "59490358"; transcript2_id "PB.7147.28"; splice_chain2 "59490289";
Chr04	astalavista	as_event	59490258	59490289	.	+	.	as_code "1- , 2-"; transcript1_id "PB.7147.29"; splice_chain1 "59490258"; transcript2_id "PB.7147.28"; splice_chain2 "59490289";
Chr04	astalavista	as_event	59415104	59415128	.	+	.	as_code "1- , 2-"; transcript1_id "PB.7144.4"; splice_chain1 "59415128"; transcript2_id "PB.7144.7"; splice_chain2 "59415104";
Chr04	astalavista	as_event	59593980	59594011	.	-	.	as_code "1- , 2-"; transcript1_id "PB.7154.1"; splice_chain1 "59593980"; transcript2_id "PB.7154.2"; splice_chain2 "59594011";
Chr04	astalavista	as_event	33497950	33497967	.	-	.	as_code "1- , 2-"; transcript1_id "PB.6159.2"; splice_chain1 "33497967"; transcript2_id "PB.6159.8"; splice_chain2 "33497950";
Chr04	astalavista	as_event	8915752	8915765	.	-	.	as_code "1- , 2-"; transcript1_id "PB.5810.1"; splice_chain1 "8915765"; transcript2_id "PB.5810.2"; splice_chain2 "8915752";
Chr04	astalavista	as_event	59027680	59027687	.	+	.	as_code "1- , 2-"; transcript1_id "PB.7108.1"; splice_chain1 "59027687"; transcript2_id "PB.7108.2"; splice_chain2 "59027680";
Chr04	astalavista	as_event	59059378	59059400	.	+	.	as_code "1- , 2-"; transcript1_id "PB.7110.3"; splice_chain1 "59059400"; transcript2_id "PB.7110.2"; splice_chain2 "59059378";
Chr04	astalavista	as_event	59187417	59187450	.	+	.	as_code "1- , 2-"; transcript1_id "PB.7117.1"; splice_chain1 "59187450"; transcript2_id "PB.7117.3"; splice_chain2 "59187417";
Chr04	astalavista	as_event	59185687	59185701	.	+	.	as_code "1- , 2-"; transcript1_id "PB.7117.1"; splice_chain1 "59185701"; transcript2_id "PB.7117.8"; splice_chain2 "59185687";
Chr04	astalavista	as_event	59185647	59185701	.	+	.	as_code "1- , 2-"; transcript1_id "PB.7117.3"; splice_chain1 "59185647"; transcript2_id "PB.7117.5"; splice_chain2 "59185701";
Chr04	astalavista	as_event	59185647	59185687	.	+	.	as_code "1- , 2-"; transcript1_id "PB.7117.3"; splice_chain1 "59185647"; transcript2_id "PB.7117.7"; splice_chain2 "59185687";
Chr04	astalavista	as_event	59188152	59188229	.	+	.	as_code "1- , 2-"; transcript1_id "PB.7117.2"; splice_chain1 "59188152"; transcript2_id "PB.7117.13"; splice_chain2 "59188229";
Chr04	astalavista	as_event	31956811	31956831	.	+	.	as_code "1- , 2-"; transcript1_id "PB.6130.1"; splice_chain1 "31956831"; transcript2_id "PB.6130.2"; splice_chain2 "31956811";
Chr04	astalavista	as_event	32289210	32289216	.	+	.	as_code "1- , 2-"; transcript1_id "PB.6136.1"; splice_chain1 "32289210"; transcript2_id "PB.6136.6"; splice_chain2 "32289216";
Chr04	astalavista	as_event	32290520	32290550	.	+	.	as_code "1- , 2-"; transcript1_id "PB.6136.1"; splice_chain1 "32290520"; transcript2_id "PB.6136.10"; splice_chain2 "32290550";
Chr04	astalavista	as_event	32547299	32547339	.	-	.	as_code "1- , 2-"; transcript1_id "PB.6144.1"; splice_chain1 "32547339"; transcript2_id "PB.6144.10"; splice_chain2 "32547299";
Chr04	astalavista	as_event	32549443	32549462	.	-	.	as_code "1- , 2-"; transcript1_id "PB.6144.1"; splice_chain1 "32549443"; transcript2_id "PB.6144.11"; splice_chain2 "32549462";
Chr04	astalavista	as_event	32544188	32544205	.	-	.	as_code "1- , 2-"; transcript1_id "PB.6144.1"; splice_chain1 "32544205"; transcript2_id "PB.6144.12"; splice_chain2 "32544188";
Chr04	astalavista	as_event	59087944	59087971	.	-	.	as_code "1- , 2-"; transcript1_id "PB.7113.1"; splice_chain1 "59087971"; transcript2_id "PB.7113.2"; splice_chain2 "59087944";
Chr04	astalavista	as_event	59233324	59233332	.	+	.	as_code "1- , 2-"; transcript1_id "PB.7123.4"; splice_chain1 "59233332"; transcript2_id "PB.7123.5"; splice_chain2 "59233324";
Chr04	astalavista	as_event	60034585	60034631	.	-	.	as_code "1- , 2-"; transcript1_id "PB.7197.1"; splice_chain1 "60034585"; transcript2_id "PB.7197.2"; splice_chain2 "60034631";
Chr04	astalavista	as_event	60046592	60046623	.	-	.	as_code "1- , 2-"; transcript1_id "PB.7198.6"; splice_chain1 "60046592"; transcript2_id "PB.7198.11"; splice_chain2 "60046623";
Chr04	astalavista	as_event	60085587	60085595	.	+	.	as_code "1- , 2-"; transcript1_id "PB.7201.1"; splice_chain1 "60085587"; transcript2_id "PB.7201.3"; splice_chain2 "60085595";
Chr04	astalavista	as_event	59734220	59734235	.	-	.	as_code "1- , 2-"; transcript1_id "PB.7169.1"; splice_chain1 "59734235"; transcript2_id "PB.7169.4"; splice_chain2 "59734220";
Chr04	astalavista	as_event	60263536	60263541	.	+	.	as_code "1- , 2-"; transcript1_id "PB.7222.1"; splice_chain1 "60263536"; transcript2_id "PB.7222.2"; splice_chain2 "60263541";
Chr04	astalavista	as_event	60205034	60205080	.	-	.	as_code "1- , 2-"; transcript1_id "PB.7218.1"; splice_chain1 "60205080"; transcript2_id "PB.7218.2"; splice_chain2 "60205034";
Chr04	astalavista	as_event	60205080	60205212	.	-	.	as_code "1- , 2-"; transcript1_id "PB.7218.1"; splice_chain1 "60205080"; transcript2_id "PB.7218.5"; splice_chain2 "60205212";
Chr04	astalavista	as_event	60205034	60205212	.	-	.	as_code "1- , 2-"; transcript1_id "PB.7218.2"; splice_chain1 "60205034"; transcript2_id "PB.7218.5"; splice_chain2 "60205212";
Chr04	astalavista	as_event	60423058	60423071	.	-	.	as_code "1- , 2-"; transcript1_id "PB.7235.1"; splice_chain1 "60423071"; transcript2_id "PB.7235.4"; splice_chain2 "60423058";
Chr04	astalavista	as_event	60400698	60400728	.	+	.	as_code "1- , 2-"; transcript1_id "PB.7234.1"; splice_chain1 "60400728"; transcript2_id "PB.7234.2"; splice_chain2 "60400698";
Chr04	astalavista	as_event	60362413	60362429	.	-	.	as_code "1- , 2-"; transcript1_id "PB.7230.1"; splice_chain1 "60362429"; transcript2_id "PB.7230.2"; splice_chain2 "60362413";
Chr04	astalavista	as_event	44797866	44797883	.	-	.	as_code "1- , 2-"; transcript1_id "PB.6378.1"; splice_chain1 "44797866"; transcript2_id "PB.6378.2"; splice_chain2 "44797883";
Chr04	astalavista	as_event	56263145	56263201	.	+	.	as_code "1- , 2-"; transcript1_id "PB.6906.2"; splice_chain1 "56263145"; transcript2_id "PB.6906.19"; splice_chain2 "56263201";
Chr04	astalavista	as_event	56267885	56267915	.	+	.	as_code "1- , 2-"; transcript1_id "PB.6906.2"; splice_chain1 "56267885"; transcript2_id "PB.6906.12"; splice_chain2 "56267915";
Chr04	astalavista	as_event	44662276	44662307	.	-	.	as_code "1- , 2-"; transcript1_id "PB.6373.3"; splice_chain1 "44662276"; transcript2_id "PB.6373.6"; splice_chain2 "44662307";
Chr04	astalavista	as_event	44662283	44662307	.	-	.	as_code "1- , 2-"; transcript1_id "PB.6373.5"; splice_chain1 "44662307"; transcript2_id "PB.6373.10"; splice_chain2 "44662283";
Chr04	astalavista	as_event	56404382	56404403	.	+	.	as_code "1- , 2-"; transcript1_id "PB.6923.2"; splice_chain1 "56404382"; transcript2_id "PB.6923.4"; splice_chain2 "56404403";
Chr04	astalavista	as_event	45093111	45093190	.	-	.	as_code "1- , 2-"; transcript1_id "PB.6398.1"; splice_chain1 "45093190"; transcript2_id "PB.6398.2"; splice_chain2 "45093111";
Chr04	astalavista	as_event	45093019	45093190	.	-	.	as_code "1- , 2-"; transcript1_id "PB.6398.1"; splice_chain1 "45093190"; transcript2_id "PB.6398.5"; splice_chain2 "45093019";
Chr04	astalavista	as_event	45093190	45093213	.	-	.	as_code "1- , 2-"; transcript1_id "PB.6398.1"; splice_chain1 "45093190"; transcript2_id "PB.6398.9"; splice_chain2 "45093213";
Chr04	astalavista	as_event	45093019	45093111	.	-	.	as_code "1- , 2-"; transcript1_id "PB.6398.2"; splice_chain1 "45093111"; transcript2_id "PB.6398.5"; splice_chain2 "45093019";
Chr04	astalavista	as_event	45093111	45093213	.	-	.	as_code "1- , 2-"; transcript1_id "PB.6398.2"; splice_chain1 "45093111"; transcript2_id "PB.6398.9"; splice_chain2 "45093213";
Chr04	astalavista	as_event	45093019	45093213	.	-	.	as_code "1- , 2-"; transcript1_id "PB.6398.5"; splice_chain1 "45093019"; transcript2_id "PB.6398.9"; splice_chain2 "45093213";
Chr04	astalavista	as_event	45092781	45092819	.	-	.	as_code "1- , 2-"; transcript1_id "PB.6398.1"; splice_chain1 "45092781"; transcript2_id "PB.6398.7"; splice_chain2 "45092819";
Chr04	astalavista	as_event	45091167	45091283	.	-	.	as_code "1- , 2-"; transcript1_id "PB.6398.1"; splice_chain1 "45091167"; transcript2_id "PB.6398.3"; splice_chain2 "45091283";
Chr04	astalavista	as_event	45092341	45092345	.	-	.	as_code "1- , 2-"; transcript1_id "PB.6398.1"; splice_chain1 "45092345"; transcript2_id "PB.6398.7"; splice_chain2 "45092341";
Chr04	astalavista	as_event	44967251	44967665	.	+	.	as_code "1- , 2-"; transcript1_id "PB.6391.1"; splice_chain1 "44967251"; transcript2_id "PB.6391.2"; splice_chain2 "44967665";
Chr04	astalavista	as_event	56032505	56032516	.	+	.	as_code "1- , 2-"; transcript1_id "PB.6888.1"; splice_chain1 "56032505"; transcript2_id "PB.6888.3"; splice_chain2 "56032516";
Chr04	astalavista	as_event	44774535	44774558	.	+	.	as_code "1- , 2-"; transcript1_id "PB.6376.2"; splice_chain1 "44774558"; transcript2_id "PB.6376.4"; splice_chain2 "44774535";
Chr04	astalavista	as_event	44806194	44806379	.	-	.	as_code "1- , 2-"; transcript1_id "PB.6379.3"; splice_chain1 "44806194"; transcript2_id "PB.6379.5"; splice_chain2 "44806379";
Chr04	astalavista	as_event	45419359	45419374	.	+	.	as_code "1- , 2-"; transcript1_id "PB.6415.2"; splice_chain1 "45419359"; transcript2_id "PB.6415.3"; splice_chain2 "45419374";
Chr04	astalavista	as_event	46252377	46252595	.	+	.	as_code "1- , 2-"; transcript1_id "PB.6436.2"; splice_chain1 "46252377"; transcript2_id "PB.6436.4"; splice_chain2 "46252595";
Chr04	astalavista	as_event	46074710	46074732	.	-	.	as_code "1- , 2-"; transcript1_id "PB.6431.1"; splice_chain1 "46074732"; transcript2_id "PB.6431.3"; splice_chain2 "46074710";
Chr04	astalavista	as_event	46075362	46075391	.	-	.	as_code "1- , 2-"; transcript1_id "PB.6431.1"; splice_chain1 "46075362"; transcript2_id "PB.6431.4"; splice_chain2 "46075391";
Chr04	astalavista	as_event	45946497	45946674	.	-	.	as_code "1- , 2-"; transcript1_id "PB.6429.3"; splice_chain1 "45946497"; transcript2_id "PB.6429.8"; splice_chain2 "45946674";
Chr04	astalavista	as_event	62030449	62030510	.	-	.	as_code "1- , 2-"; transcript1_id "PB.7390.1"; splice_chain1 "62030510"; transcript2_id "PB.7390.2"; splice_chain2 "62030449";
Chr04	astalavista	as_event	62062142	62062148	.	-	.	as_code "1- , 2-"; transcript1_id "PB.7394.1"; splice_chain1 "62062148"; transcript2_id "PB.7394.2"; splice_chain2 "62062142";
Chr04	astalavista	as_event	62105326	62105356	.	+	.	as_code "1- , 2-"; transcript1_id "PB.7399.1"; splice_chain1 "62105326"; transcript2_id "PB.7399.2"; splice_chain2 "62105356";
Chr04	astalavista	as_event	62102024	62102168	.	+	.	as_code "1- , 2-"; transcript1_id "PB.7399.2"; splice_chain1 "62102024"; transcript2_id "PB.7399.4"; splice_chain2 "62102168";
Chr04	astalavista	as_event	62068610	62068675	.	+	.	as_code "1- , 2-"; transcript1_id "PB.7395.2"; splice_chain1 "62068675"; transcript2_id "PB.7395.4"; splice_chain2 "62068610";
Chr04	astalavista	as_event	62068965	62069021	.	+	.	as_code "1- , 2-"; transcript1_id "PB.7395.2"; splice_chain1 "62068965"; transcript2_id "PB.7395.4"; splice_chain2 "62069021";
Chr04	astalavista	as_event	62093518	62093521	.	+	.	as_code "1- , 2-"; transcript1_id "PB.7398.2"; splice_chain1 "62093518"; transcript2_id "PB.7398.5"; splice_chain2 "62093521";
Chr04	astalavista	as_event	62148517	62148526	.	-	.	as_code "1- , 2-"; transcript1_id "PB.7402.1"; splice_chain1 "62148526"; transcript2_id "PB.7402.2"; splice_chain2 "62148517";
Chr04	astalavista	as_event	61921937	61922018	.	-	.	as_code "1- , 2-"; transcript1_id "PB.7374.1"; splice_chain1 "61922018"; transcript2_id "PB.7374.4"; splice_chain2 "61921937";
Chr04	astalavista	as_event	61922342	61922355	.	-	.	as_code "1- , 2-"; transcript1_id "PB.7374.3"; splice_chain1 "61922355"; transcript2_id "PB.7374.5"; splice_chain2 "61922342";
Chr04	astalavista	as_event	61960024	61960073	.	-	.	as_code "1- , 2-"; transcript1_id "PB.7378.1"; splice_chain1 "61960073"; transcript2_id "PB.7378.3"; splice_chain2 "61960024";
Chr04	astalavista	as_event	61994430	61994446	.	+	.	as_code "1- , 2-"; transcript1_id "PB.7383.1"; splice_chain1 "61994430"; transcript2_id "PB.7383.2"; splice_chain2 "61994446";
Chr04	astalavista	as_event	62020687	62020719	.	+	.	as_code "1- , 2-"; transcript1_id "PB.7388.1"; splice_chain1 "62020719"; transcript2_id "PB.7388.2"; splice_chain2 "62020687";
Chr04	astalavista	as_event	54266402	54266425	.	+	.	as_code "1- , 2-"; transcript1_id "PB.6779.1"; splice_chain1 "54266425"; transcript2_id "PB.6779.2"; splice_chain2 "54266402";
Chr04	astalavista	as_event	54267948	54267962	.	+	.	as_code "1- , 2-"; transcript1_id "PB.6779.1"; splice_chain1 "54267962"; transcript2_id "PB.6779.4"; splice_chain2 "54267948";
Chr04	astalavista	as_event	20019220	20019236	.	+	.	as_code "1- , 2-"; transcript1_id "PB.5994.3"; splice_chain1 "20019236"; transcript2_id "PB.5994.6"; splice_chain2 "20019220";
Chr04	astalavista	as_event	20019207	20019236	.	+	.	as_code "1- , 2-"; transcript1_id "PB.5994.3"; splice_chain1 "20019236"; transcript2_id "PB.5994.8"; splice_chain2 "20019207";
Chr04	astalavista	as_event	20019207	20019220	.	+	.	as_code "1- , 2-"; transcript1_id "PB.5994.6"; splice_chain1 "20019220"; transcript2_id "PB.5994.8"; splice_chain2 "20019207";
Chr04	astalavista	as_event	4283899	4283902	.	+	.	as_code "1- , 2-"; transcript1_id "PB.5600.2"; splice_chain1 "4283902"; transcript2_id "PB.5600.9"; splice_chain2 "4283899";
Chr04	astalavista	as_event	4283169	4283172	.	+	.	as_code "1- , 2-"; transcript1_id "PB.5600.2"; splice_chain1 "4283172"; transcript2_id "PB.5600.3"; splice_chain2 "4283169";
Chr04	astalavista	as_event	4289521	4289554	.	+	.	as_code "1- , 2-"; transcript1_id "PB.5600.8"; splice_chain1 "4289521"; transcript2_id "PB.5600.14"; splice_chain2 "4289554";
Chr04	astalavista	as_event	4271523	4271531	.	+	.	as_code "1- , 2-"; transcript1_id "PB.5599.3"; splice_chain1 "4271531"; transcript2_id "PB.5599.4"; splice_chain2 "4271523";
Chr04	astalavista	as_event	61653636	61653680	.	-	.	as_code "1- , 2-"; transcript1_id "PB.7351.1"; splice_chain1 "61653680"; transcript2_id "PB.7351.6"; splice_chain2 "61653636";
Chr04	astalavista	as_event	54163736	54163778	.	-	.	as_code "1- , 2-"; transcript1_id "PB.6773.4"; splice_chain1 "54163778"; transcript2_id "PB.6773.9"; splice_chain2 "54163736";
Chr04	astalavista	as_event	48342049	48342150	.	+	.	as_code "1- , 2-"; transcript1_id "PB.6533.1"; splice_chain1 "48342049"; transcript2_id "PB.6533.5"; splice_chain2 "48342150";
Chr04	astalavista	as_event	48344392	48344405	.	+	.	as_code "1- , 2-"; transcript1_id "PB.6533.1"; splice_chain1 "48344392"; transcript2_id "PB.6533.7"; splice_chain2 "48344405";
Chr04	astalavista	as_event	48342320	48342333	.	+	.	as_code "1- , 2-"; transcript1_id "PB.6533.1"; splice_chain1 "48342333"; transcript2_id "PB.6533.9"; splice_chain2 "48342320";
Chr04	astalavista	as_event	48346544	48346587	.	+	.	as_code "1- , 2-"; transcript1_id "PB.6533.3"; splice_chain1 "48346544"; transcript2_id "PB.6533.11"; splice_chain2 "48346587";
Chr04	astalavista	as_event	53723703	53723712	.	+	.	as_code "1- , 2-"; transcript1_id "PB.6758.1"; splice_chain1 "53723703"; transcript2_id "PB.6758.2"; splice_chain2 "53723712";
Chr04	astalavista	as_event	48011515	48011520	.	+	.	as_code "1- , 2-"; transcript1_id "PB.6523.3"; splice_chain1 "48011515"; transcript2_id "PB.6523.4"; splice_chain2 "48011520";
Chr04	astalavista	as_event	21923758	21923777	.	+	.	as_code "1- , 2-"; transcript1_id "PB.6015.1"; splice_chain1 "21923758"; transcript2_id "PB.6015.2"; splice_chain2 "21923777";
Chr04	astalavista	as_event	21923758	21923781	.	+	.	as_code "1- , 2-"; transcript1_id "PB.6015.3"; splice_chain1 "21923758"; transcript2_id "PB.6015.5"; splice_chain2 "21923781";
Chr04	astalavista	as_event	61477427	61477440	.	-	.	as_code "1- , 2-"; transcript1_id "PB.7330.1"; splice_chain1 "61477440"; transcript2_id "PB.7330.4"; splice_chain2 "61477427";
Chr04	astalavista	as_event	22289206	22289248	.	-	.	as_code "1- , 2-"; transcript1_id "PB.6026.2"; splice_chain1 "22289248"; transcript2_id "PB.6026.3"; splice_chain2 "22289206";
Chr04	astalavista	as_event	22054369	22054392	.	-	.	as_code "1- , 2-"; transcript1_id "PB.6020.2"; splice_chain1 "22054392"; transcript2_id "PB.6020.4"; splice_chain2 "22054369";
Chr04	astalavista	as_event	48785250	48785270	.	+	.	as_code "1- , 2-"; transcript1_id "PB.6552.1"; splice_chain1 "48785270"; transcript2_id "PB.6552.2"; splice_chain2 "48785250";
Chr04	astalavista	as_event	53678442	53678504	.	+	.	as_code "1- , 2-"; transcript1_id "PB.6756.1"; splice_chain1 "53678442"; transcript2_id "PB.6756.3"; splice_chain2 "53678504";
Chr04	astalavista	as_event	48706362	48706395	.	-	.	as_code "1- , 2-"; transcript1_id "PB.6548.2"; splice_chain1 "48706362"; transcript2_id "PB.6548.4"; splice_chain2 "48706395";
Chr04	astalavista	as_event	3623887	3623926	.	-	.	as_code "1- , 2-"; transcript1_id "PB.5555.2"; splice_chain1 "3623926"; transcript2_id "PB.5555.3"; splice_chain2 "3623887";
Chr04	astalavista	as_event	3623649	3623926	.	-	.	as_code "1- , 2-"; transcript1_id "PB.5555.2"; splice_chain1 "3623926"; transcript2_id "PB.5555.7"; splice_chain2 "3623649";
Chr04	astalavista	as_event	3623649	3623887	.	-	.	as_code "1- , 2-"; transcript1_id "PB.5555.3"; splice_chain1 "3623887"; transcript2_id "PB.5555.7"; splice_chain2 "3623649";
Chr04	astalavista	as_event	3621353	3621357	.	-	.	as_code "1- , 2-"; transcript1_id "PB.5555.2"; splice_chain1 "3621357"; transcript2_id "PB.5555.6"; splice_chain2 "3621353";
Chr04	astalavista	as_event	3662613	3662625	.	-	.	as_code "1- , 2-"; transcript1_id "PB.5560.1"; splice_chain1 "3662613"; transcript2_id "PB.5560.7"; splice_chain2 "3662625";
Chr04	astalavista	as_event	3634162	3634458	.	+	.	as_code "1- , 2-"; transcript1_id "PB.5558.1"; splice_chain1 "3634162"; transcript2_id "PB.5558.2"; splice_chain2 "3634458";
Chr04	astalavista	as_event	54573612	54573631	.	+	.	as_code "1- , 2-"; transcript1_id "PB.6795.3"; splice_chain1 "54573631"; transcript2_id "PB.6795.4"; splice_chain2 "54573612";
Chr04	astalavista	as_event	54677802	54678012	.	-	.	as_code "1- , 2-"; transcript1_id "PB.6801.1"; splice_chain1 "54678012"; transcript2_id "PB.6801.3"; splice_chain2 "54677802";
Chr04	astalavista	as_event	54677549	54677557	.	-	.	as_code "1- , 2-"; transcript1_id "PB.6801.1"; splice_chain1 "54677549"; transcript2_id "PB.6801.8"; splice_chain2 "54677557";
Chr04	astalavista	as_event	54674776	54674868	.	-	.	as_code "1- , 2-"; transcript1_id "PB.6801.1"; splice_chain1 "54674868"; transcript2_id "PB.6801.2"; splice_chain2 "54674776";
Chr04	astalavista	as_event	54674742	54674754	.	-	.	as_code "1- , 2-"; transcript1_id "PB.6801.6"; splice_chain1 "54674742"; transcript2_id "PB.6801.10"; splice_chain2 "54674754";
Chr04	astalavista	as_event	61237290	61237300	.	-	.	as_code "1- , 2-"; transcript1_id "PB.7307.3"; splice_chain1 "61237300"; transcript2_id "PB.7307.4"; splice_chain2 "61237290";
Chr04	astalavista	as_event	54801394	54801441	.	-	.	as_code "1- , 2-"; transcript1_id "PB.6810.6"; splice_chain1 "54801394"; transcript2_id "PB.6810.7"; splice_chain2 "54801441";
Chr04	astalavista	as_event	61263522	61265168	.	-	.	as_code "1- , 2-"; transcript1_id "PB.7309.1"; splice_chain1 "61265168"; transcript2_id "PB.7309.3"; splice_chain2 "61263522";
Chr04	astalavista	as_event	61265068	61265168	.	-	.	as_code "1- , 2-"; transcript1_id "PB.7309.5"; splice_chain1 "61265068"; transcript2_id "PB.7309.4"; splice_chain2 "61265168";
Chr04	astalavista	as_event	60981977	60981987	.	+	.	as_code "1- , 2-"; transcript1_id "PB.7284.1"; splice_chain1 "60981977"; transcript2_id "PB.7284.5"; splice_chain2 "60981987";
Chr04	astalavista	as_event	61009123	61009171	.	-	.	as_code "1- , 2-"; transcript1_id "PB.7285.3"; splice_chain1 "61009171"; transcript2_id "PB.7285.6"; splice_chain2 "61009123";
Chr04	astalavista	as_event	61198564	61198567	.	-	.	as_code "1- , 2-"; transcript1_id "PB.7303.1"; splice_chain1 "61198564"; transcript2_id "PB.7303.14"; splice_chain2 "61198567";
Chr04	astalavista	as_event	61198354	61198361	.	-	.	as_code "1- , 2-"; transcript1_id "PB.7303.1"; splice_chain1 "61198354"; transcript2_id "PB.7303.7"; splice_chain2 "61198361";
Chr04	astalavista	as_event	61196424	61196438	.	-	.	as_code "1- , 2-"; transcript1_id "PB.7303.1"; splice_chain1 "61196438"; transcript2_id "PB.7303.10"; splice_chain2 "61196424";
Chr04	astalavista	as_event	61165959	61165971	.	-	.	as_code "1- , 2-"; transcript1_id "PB.7300.1"; splice_chain1 "61165959"; transcript2_id "PB.7300.5"; splice_chain2 "61165971";
Chr04	astalavista	as_event	23988855	23988874	.	-	.	as_code "1- , 2-"; transcript1_id "PB.6049.1"; splice_chain1 "23988855"; transcript2_id "PB.6049.14"; splice_chain2 "23988874";
Chr04	astalavista	as_event	3769529	3769551	.	+	.	as_code "1- , 2-"; transcript1_id "PB.5569.1"; splice_chain1 "3769551"; transcript2_id "PB.5569.3"; splice_chain2 "3769529";
Chr04	astalavista	as_event	3925382	3925420	.	+	.	as_code "1- , 2-"; transcript1_id "PB.5576.1"; splice_chain1 "3925382"; transcript2_id "PB.5576.4"; splice_chain2 "3925420";
Chr04	astalavista	as_event	3846321	3846324	.	-	.	as_code "1- , 2-"; transcript1_id "PB.5572.3"; splice_chain1 "3846321"; transcript2_id "PB.5572.4"; splice_chain2 "3846324";
Chr04	astalavista	as_event	3846303	3846321	.	-	.	as_code "1- , 2-"; transcript1_id "PB.5572.3"; splice_chain1 "3846321"; transcript2_id "PB.5572.5"; splice_chain2 "3846303";
Chr04	astalavista	as_event	3846303	3846324	.	-	.	as_code "1- , 2-"; transcript1_id "PB.5572.4"; splice_chain1 "3846324"; transcript2_id "PB.5572.5"; splice_chain2 "3846303";
Chr04	astalavista	as_event	54435416	54435426	.	-	.	as_code "1- , 2-"; transcript1_id "PB.6789.1"; splice_chain1 "54435426"; transcript2_id "PB.6789.3"; splice_chain2 "54435416";
Chr04	astalavista	as_event	54432598	54433082	.	-	.	as_code "1- , 2-"; transcript1_id "PB.6789.1"; splice_chain1 "54432598"; transcript2_id "PB.6789.6"; splice_chain2 "54433082";
Chr04	astalavista	as_event	54432570	54432598	.	-	.	as_code "1- , 2-"; transcript1_id "PB.6789.1"; splice_chain1 "54432598"; transcript2_id "PB.6789.14"; splice_chain2 "54432570";
Chr04	astalavista	as_event	54432570	54433082	.	-	.	as_code "1- , 2-"; transcript1_id "PB.6789.6"; splice_chain1 "54433082"; transcript2_id "PB.6789.14"; splice_chain2 "54432570";
Chr04	astalavista	as_event	3013638	3014439	.	-	.	as_code "1- , 2-"; transcript1_id "PB.5519.1"; splice_chain1 "3013638"; transcript2_id "PB.5519.2"; splice_chain2 "3014439";
Chr04	astalavista	as_event	2940850	2940853	.	-	.	as_code "1- , 2-"; transcript1_id "PB.5514.2"; splice_chain1 "2940853"; transcript2_id "PB.5514.4"; splice_chain2 "2940850";
Chr04	astalavista	as_event	2939907	2940050	.	-	.	as_code "1- , 2-"; transcript1_id "PB.5514.3"; splice_chain1 "2939907"; transcript2_id "PB.5514.6"; splice_chain2 "2940050";
Chr04	astalavista	as_event	2940850	2940934	.	-	.	as_code "1- , 2-"; transcript1_id "PB.5514.3"; splice_chain1 "2940934"; transcript2_id "PB.5514.7"; splice_chain2 "2940850";
Chr04	astalavista	as_event	2940736	2940934	.	-	.	as_code "1- , 2-"; transcript1_id "PB.5514.3"; splice_chain1 "2940934"; transcript2_id "PB.5514.9"; splice_chain2 "2940736";
Chr04	astalavista	as_event	2940867	2940934	.	-	.	as_code "1- , 2-"; transcript1_id "PB.5514.3"; splice_chain1 "2940934"; transcript2_id "PB.5514.11"; splice_chain2 "2940867";
Chr04	astalavista	as_event	2940736	2940850	.	-	.	as_code "1- , 2-"; transcript1_id "PB.5514.7"; splice_chain1 "2940850"; transcript2_id "PB.5514.9"; splice_chain2 "2940736";
Chr04	astalavista	as_event	2940850	2940867	.	-	.	as_code "1- , 2-"; transcript1_id "PB.5514.7"; splice_chain1 "2940850"; transcript2_id "PB.5514.11"; splice_chain2 "2940867";
Chr04	astalavista	as_event	2940736	2940867	.	-	.	as_code "1- , 2-"; transcript1_id "PB.5514.9"; splice_chain1 "2940736"; transcript2_id "PB.5514.11"; splice_chain2 "2940867";
Chr04	astalavista	as_event	2929838	2929985	.	-	.	as_code "1- , 2-"; transcript1_id "PB.5513.1"; splice_chain1 "2929838"; transcript2_id "PB.5513.5"; splice_chain2 "2929985";
Chr04	astalavista	as_event	60887833	60887858	.	+	.	as_code "1- , 2-"; transcript1_id "PB.7273.1"; splice_chain1 "60887833"; transcript2_id "PB.7273.2"; splice_chain2 "60887858";
Chr04	astalavista	as_event	25427151	25427162	.	+	.	as_code "1- , 2-"; transcript1_id "PB.6056.1"; splice_chain1 "25427162"; transcript2_id "PB.6056.2"; splice_chain2 "25427151";
Chr04	astalavista	as_event	25429614	25429645	.	+	.	as_code "1- , 2-"; transcript1_id "PB.6056.1"; splice_chain1 "25429614"; transcript2_id "PB.6056.3"; splice_chain2 "25429645";
Chr04	astalavista	as_event	60909003	60909034	.	-	.	as_code "1- , 2-"; transcript1_id "PB.7275.4"; splice_chain1 "60909003"; transcript2_id "PB.7275.6"; splice_chain2 "60909034";
Chr04	astalavista	as_event	25805426	25805446	.	-	.	as_code "1- , 2-"; transcript1_id "PB.6061.2"; splice_chain1 "25805426"; transcript2_id "PB.6061.6"; splice_chain2 "25805446";
Chr04	astalavista	as_event	25592369	25592452	.	-	.	as_code "1- , 2-"; transcript1_id "PB.6057.1"; splice_chain1 "25592369"; transcript2_id "PB.6057.7"; splice_chain2 "25592452";
Chr04	astalavista	as_event	24812278	24812293	.	-	.	as_code "1- , 2-"; transcript1_id "PB.6055.1"; splice_chain1 "24812278"; transcript2_id "PB.6055.2"; splice_chain2 "24812293";
Chr04	astalavista	as_event	60848912	60849399	.	+	.	as_code "1- , 2-"; transcript1_id "PB.7266.1"; splice_chain1 "60849399"; transcript2_id "PB.7266.3"; splice_chain2 "60848912";
Chr04	astalavista	as_event	46362110	46362115	.	+	.	as_code "1- , 2-"; transcript1_id "PB.6444.2"; splice_chain1 "46362115"; transcript2_id "PB.6444.4"; splice_chain2 "46362110";
Chr04	astalavista	as_event	55206677	55207243	.	-	.	as_code "1- , 2-"; transcript1_id "PB.6834.1"; splice_chain1 "55207243"; transcript2_id "PB.6834.2"; splice_chain2 "55206677";
Chr04	astalavista	as_event	55206677	55206904	.	-	.	as_code "1- , 2-"; transcript1_id "PB.6834.3"; splice_chain1 "55206677"; transcript2_id "PB.6834.5"; splice_chain2 "55206904";
Chr04	astalavista	as_event	46447755	46447761	.	-	.	as_code "1- , 2-"; transcript1_id "PB.6452.1"; splice_chain1 "46447761"; transcript2_id "PB.6452.13"; splice_chain2 "46447755";
Chr04	astalavista	as_event	3319537	3319560	.	-	.	as_code "1- , 2-"; transcript1_id "PB.5536.1"; splice_chain1 "3319560"; transcript2_id "PB.5536.4"; splice_chain2 "3319537";
Chr04	astalavista	as_event	3318822	3318904	.	-	.	as_code "1- , 2-"; transcript1_id "PB.5536.1"; splice_chain1 "3318904"; transcript2_id "PB.5536.11"; splice_chain2 "3318822";
Chr04	astalavista	as_event	3316989	3317017	.	-	.	as_code "1- , 2-"; transcript1_id "PB.5536.1"; splice_chain1 "3316989"; transcript2_id "PB.5536.2"; splice_chain2 "3317017";
Chr04	astalavista	as_event	3312767	3313722	.	-	.	as_code "1- , 2-"; transcript1_id "PB.5536.1"; splice_chain1 "3313722"; transcript2_id "PB.5536.2"; splice_chain2 "3312767";
Chr04	astalavista	as_event	3198654	3198691	.	+	.	as_code "1- , 2-"; transcript1_id "PB.5526.7"; splice_chain1 "3198691"; transcript2_id "PB.5526.8"; splice_chain2 "3198654";
Chr04	astalavista	as_event	3253642	3253647	.	-	.	as_code "1- , 2-"; transcript1_id "PB.5530.1"; splice_chain1 "3253647"; transcript2_id "PB.5530.6"; splice_chain2 "3253642";
Chr04	astalavista	as_event	27573546	27573558	.	-	.	as_code "1- , 2-"; transcript1_id "PB.6078.5"; splice_chain1 "27573546"; transcript2_id "PB.6078.9"; splice_chain2 "27573558";
Chr04	astalavista	as_event	27907429	27907458	.	+	.	as_code "1- , 2-"; transcript1_id "PB.6080.1"; splice_chain1 "27907429"; transcript2_id "PB.6080.2"; splice_chain2 "27907458";
Chr04	astalavista	as_event	27908148	27908151	.	+	.	as_code "1- , 2-"; transcript1_id "PB.6080.2"; splice_chain1 "27908148"; transcript2_id "PB.6080.4"; splice_chain2 "27908151";
Chr04	astalavista	as_event	28194761	28194764	.	-	.	as_code "1- , 2-"; transcript1_id "PB.6085.1"; splice_chain1 "28194764"; transcript2_id "PB.6085.2"; splice_chain2 "28194761";
Chr04	astalavista	as_event	60637614	60637625	.	-	.	as_code "1- , 2-"; transcript1_id "PB.7249.1"; splice_chain1 "60637625"; transcript2_id "PB.7249.2"; splice_chain2 "60637614";
Chr04	astalavista	as_event	27611638	27611747	.	+	.	as_code "1- , 2-"; transcript1_id "PB.6079.4"; splice_chain1 "27611747"; transcript2_id "PB.6079.5"; splice_chain2 "27611638";
Chr04	astalavista	as_event	27611311	27611747	.	+	.	as_code "1- , 2-"; transcript1_id "PB.6079.4"; splice_chain1 "27611747"; transcript2_id "PB.6079.6"; splice_chain2 "27611311";
Chr04	astalavista	as_event	27611311	27611638	.	+	.	as_code "1- , 2-"; transcript1_id "PB.6079.5"; splice_chain1 "27611638"; transcript2_id "PB.6079.6"; splice_chain2 "27611311";
Chr04	astalavista	as_event	27615118	27615153	.	+	.	as_code "1- , 2-"; transcript1_id "PB.6079.1"; splice_chain1 "27615153"; transcript2_id "PB.6079.3"; splice_chain2 "27615118";
Chr04	astalavista	as_event	46964555	46964565	.	+	.	as_code "1- , 2-"; transcript1_id "PB.6471.1"; splice_chain1 "46964565"; transcript2_id "PB.6471.4"; splice_chain2 "46964555";
Chr04	astalavista	as_event	46965235	46965261	.	+	.	as_code "1- , 2-"; transcript1_id "PB.6471.1"; splice_chain1 "46965261"; transcript2_id "PB.6471.2"; splice_chain2 "46965235";
Chr04	astalavista	as_event	46653477	46653517	.	-	.	as_code "1- , 2-"; transcript1_id "PB.6461.1"; splice_chain1 "46653517"; transcript2_id "PB.6461.3"; splice_chain2 "46653477";
Chr04	astalavista	as_event	46653509	46653517	.	-	.	as_code "1- , 2-"; transcript1_id "PB.6461.1"; splice_chain1 "46653517"; transcript2_id "PB.6461.6"; splice_chain2 "46653509";
Chr04	astalavista	as_event	46653477	46653509	.	-	.	as_code "1- , 2-"; transcript1_id "PB.6461.3"; splice_chain1 "46653477"; transcript2_id "PB.6461.6"; splice_chain2 "46653509";
Chr04	astalavista	as_event	55064773	55064906	.	+	.	as_code "1- , 2-"; transcript1_id "PB.6826.1"; splice_chain1 "55064773"; transcript2_id "PB.6826.3"; splice_chain2 "55064906";
Chr04	astalavista	as_event	3326235	3326270	.	-	.	as_code "1- , 2-"; transcript1_id "PB.5537.1"; splice_chain1 "3326270"; transcript2_id "PB.5537.3"; splice_chain2 "3326235";
Chr04	astalavista	as_event	3326270	3326519	.	-	.	as_code "1- , 2-"; transcript1_id "PB.5537.1"; splice_chain1 "3326270"; transcript2_id "PB.5537.5"; splice_chain2 "3326519";
Chr04	astalavista	as_event	3326235	3326519	.	-	.	as_code "1- , 2-"; transcript1_id "PB.5537.3"; splice_chain1 "3326235"; transcript2_id "PB.5537.5"; splice_chain2 "3326519";
Chr04	astalavista	as_event	3323751	3324514	.	-	.	as_code "1- , 2-"; transcript1_id "PB.5537.3"; splice_chain1 "3324514"; transcript2_id "PB.5537.5"; splice_chain2 "3323751";
Chr04	astalavista	as_event	54991941	54991965	.	+	.	as_code "1- , 2-"; transcript1_id "PB.6822.1"; splice_chain1 "54991941"; transcript2_id "PB.6822.2"; splice_chain2 "54991965";
Chr04	astalavista	as_event	28513150	28513848	.	+	.	as_code "1- , 2-"; transcript1_id "PB.6090.2"; splice_chain1 "28513150"; transcript2_id "PB.6090.3"; splice_chain2 "28513848";
Chr04	astalavista	as_event	29145574	29145582	.	+	.	as_code "1- , 2-"; transcript1_id "PB.6107.4"; splice_chain1 "29145574"; transcript2_id "PB.6107.3"; splice_chain2 "29145582";
Chr04	astalavista	as_event	28716320	28716331	.	-	.	as_code "1- , 2-"; transcript1_id "PB.6100.1"; splice_chain1 "28716320"; transcript2_id "PB.6100.2"; splice_chain2 "28716331";
Chr04	astalavista	as_event	28799597	28799641	.	+	.	as_code "1- , 2-"; transcript1_id "PB.6101.3"; splice_chain1 "28799641"; transcript2_id "PB.6101.2"; splice_chain2 "28799597";
Chr04	astalavista	as_event	28797973	28798247	.	+	.	as_code "1- , 2-"; transcript1_id "PB.6101.3"; splice_chain1 "28797973"; transcript2_id "PB.6101.5"; splice_chain2 "28798247";
Chr04	astalavista	as_event	28799641	28799648	.	+	.	as_code "1- , 2-"; transcript1_id "PB.6101.3"; splice_chain1 "28799641"; transcript2_id "PB.6101.13"; splice_chain2 "28799648";
Chr04	astalavista	as_event	28798247	28798272	.	+	.	as_code "1- , 2-"; transcript1_id "PB.6101.1"; splice_chain1 "28798247"; transcript2_id "PB.6101.2"; splice_chain2 "28798272";
Chr04	astalavista	as_event	28799597	28799648	.	+	.	as_code "1- , 2-"; transcript1_id "PB.6101.2"; splice_chain1 "28799597"; transcript2_id "PB.6101.13"; splice_chain2 "28799648";
Chr04	astalavista	as_event	28796777	28796872	.	+	.	as_code "1- , 2-"; transcript1_id "PB.6101.10"; splice_chain1 "28796872"; transcript2_id "PB.6101.13"; splice_chain2 "28796777";
Chr04	astalavista	as_event	28819798	28819812	.	+	.	as_code "1- , 2-"; transcript1_id "PB.6101.3"; splice_chain1 "28819798"; transcript2_id "PB.6101.2"; splice_chain2 "28819812";
Chr04	astalavista	as_event	28822353	28822389	.	+	.	as_code "1- , 2-"; transcript1_id "PB.6101.3"; splice_chain1 "28822353"; transcript2_id "PB.6101.5"; splice_chain2 "28822389";
Chr04	astalavista	as_event	28819205	28819239	.	+	.	as_code "1- , 2-"; transcript1_id "PB.6101.3"; splice_chain1 "28819205"; transcript2_id "PB.6101.7"; splice_chain2 "28819239";
Chr04	astalavista	as_event	28819798	28819816	.	+	.	as_code "1- , 2-"; transcript1_id "PB.6101.3"; splice_chain1 "28819798"; transcript2_id "PB.6101.12"; splice_chain2 "28819816";
Chr04	astalavista	as_event	28819812	28819816	.	+	.	as_code "1- , 2-"; transcript1_id "PB.6101.2"; splice_chain1 "28819812"; transcript2_id "PB.6101.12"; splice_chain2 "28819816";
Chr04	astalavista	as_event	47212829	47212854	.	+	.	as_code "1- , 2-"; transcript1_id "PB.6485.1"; splice_chain1 "47212854"; transcript2_id "PB.6485.2"; splice_chain2 "47212829";
Chr04	astalavista	as_event	47170278	47170301	.	-	.	as_code "1- , 2-"; transcript1_id "PB.6482.1"; splice_chain1 "47170301"; transcript2_id "PB.6482.3"; splice_chain2 "47170278";
Chr04	astalavista	as_event	47220087	47220202	.	+	.	as_code "1- , 2-"; transcript1_id "PB.6487.1"; splice_chain1 "47220087"; transcript2_id "PB.6487.2"; splice_chain2 "47220202";
Chr04	astalavista	as_event	55742266	55742319	.	+	.	as_code "1- , 2-"; transcript1_id "PB.6871.1"; splice_chain1 "55742266"; transcript2_id "PB.6871.2"; splice_chain2 "55742319";
Chr04	astalavista	as_event	55746292	55746304	.	+	.	as_code "1- , 2-"; transcript1_id "PB.6871.1"; splice_chain1 "55746292"; transcript2_id "PB.6871.11"; splice_chain2 "55746304";
Chr04	astalavista	as_event	55741576	55741605	.	+	.	as_code "1- , 2-"; transcript1_id "PB.6871.1"; splice_chain1 "55741605"; transcript2_id "PB.6871.30"; splice_chain2 "55741576";
Chr04	astalavista	as_event	2741539	2741551	.	+	.	as_code "1- , 2-"; transcript1_id "PB.5494.1"; splice_chain1 "2741551"; transcript2_id "PB.5494.2"; splice_chain2 "2741539";
Chr04	astalavista	as_event	55810063	55810106	.	+	.	as_code "1- , 2-"; transcript1_id "PB.6874.1"; splice_chain1 "55810063"; transcript2_id "PB.6874.10"; splice_chain2 "55810106";
Chr04	astalavista	as_event	55811453	55811458	.	+	.	as_code "1- , 2-"; transcript1_id "PB.6874.1"; splice_chain1 "55811458"; transcript2_id "PB.6874.7"; splice_chain2 "55811453";
Chr04	astalavista	as_event	55810603	55810783	.	+	.	as_code "1- , 2-"; transcript1_id "PB.6874.1"; splice_chain1 "55810783"; transcript2_id "PB.6874.5"; splice_chain2 "55810603";
Chr04	astalavista	as_event	55813635	55813647	.	+	.	as_code "1- , 2-"; transcript1_id "PB.6874.1"; splice_chain1 "55813635"; transcript2_id "PB.6874.2"; splice_chain2 "55813647";
Chr04	astalavista	as_event	55814149	55814197	.	+	.	as_code "1- , 2-"; transcript1_id "PB.6874.1"; splice_chain1 "55814197"; transcript2_id "PB.6874.17"; splice_chain2 "55814149";
Chr04	astalavista	as_event	55829987	55830213	.	-	.	as_code "1- , 2-"; transcript1_id "PB.6877.2"; splice_chain1 "55829987"; transcript2_id "PB.6877.4"; splice_chain2 "55830213";
Chr04	astalavista	as_event	30048927	30048979	.	-	.	as_code "1- , 2-"; transcript1_id "PB.6117.1"; splice_chain1 "30048927"; transcript2_id "PB.6117.2"; splice_chain2 "30048979";
Chr04	astalavista	as_event	30593960	30594007	.	+	.	as_code "1- , 2-"; transcript1_id "PB.6121.1"; splice_chain1 "30593960"; transcript2_id "PB.6121.2"; splice_chain2 "30594007";
Chr04	astalavista	as_event	47844639	47844660	.	+	.	as_code "1- , 2-"; transcript1_id "PB.6517.1"; splice_chain1 "47844639"; transcript2_id "PB.6517.2"; splice_chain2 "47844660";
Chr04	astalavista	as_event	30793521	30793613	.	+	.	as_code "1- , 2-"; transcript1_id "PB.6123.1"; splice_chain1 "30793521"; transcript2_id "PB.6123.4"; splice_chain2 "30793613";
Chr04	astalavista	as_event	47972341	47972367	.	+	.	as_code "1- , 2-"; transcript1_id "PB.6521.1"; splice_chain1 "47972341"; transcript2_id "PB.6521.2"; splice_chain2 "47972367";
Chr04	astalavista	as_event	55519270	55519273	.	+	.	as_code "1- , 2-"; transcript1_id "PB.6851.2"; splice_chain1 "55519273"; transcript2_id "PB.6851.3"; splice_chain2 "55519270";
Chr04	astalavista	as_event	55504830	55504850	.	-	.	as_code "1- , 2-"; transcript1_id "PB.6850.1"; splice_chain1 "55504850"; transcript2_id "PB.6850.2"; splice_chain2 "55504830";
Chr04	astalavista	as_event	55504822	55504850	.	-	.	as_code "1- , 2-"; transcript1_id "PB.6850.1"; splice_chain1 "55504850"; transcript2_id "PB.6850.4"; splice_chain2 "55504822";
Chr04	astalavista	as_event	55504822	55504830	.	-	.	as_code "1- , 2-"; transcript1_id "PB.6850.2"; splice_chain1 "55504830"; transcript2_id "PB.6850.4"; splice_chain2 "55504822";
Chr04	astalavista	as_event	55503657	55503798	.	-	.	as_code "1- , 2-"; transcript1_id "PB.6850.1"; splice_chain1 "55503657"; transcript2_id "PB.6850.5"; splice_chain2 "55503798";
Chr04	astalavista	as_event	55561473	55561493	.	+	.	as_code "1- , 2-"; transcript1_id "PB.6855.1"; splice_chain1 "55561473"; transcript2_id "PB.6855.2"; splice_chain2 "55561493";
Chr04	astalavista	as_event	55610386	55610485	.	-	.	as_code "1- , 2-"; transcript1_id "PB.6860.3"; splice_chain1 "55610386"; transcript2_id "PB.6860.4"; splice_chain2 "55610485";
Chr04	astalavista	as_event	55609440	55609445	.	-	.	as_code "1- , 2-"; transcript1_id "PB.6860.1"; splice_chain1 "55609445"; transcript2_id "PB.6860.7"; splice_chain2 "55609440";
Chr04	astalavista	as_event	15922218	15922246	.	-	.	as_code "1- , 2-"; transcript1_id "PB.5951.1"; splice_chain1 "15922246"; transcript2_id "PB.5951.3"; splice_chain2 "15922218";
Chr04	astalavista	as_event	16093350	16093377	.	+	.	as_code "1- , 2-"; transcript1_id "PB.5955.1"; splice_chain1 "16093350"; transcript2_id "PB.5955.4"; splice_chain2 "16093377";
Chr04	astalavista	as_event	16093350	16093365	.	+	.	as_code "1- , 2-"; transcript1_id "PB.5955.1"; splice_chain1 "16093350"; transcript2_id "PB.5955.5"; splice_chain2 "16093365";
Chr04	astalavista	as_event	16098569	16098592	.	+	.	as_code "1- , 2-"; transcript1_id "PB.5955.1"; splice_chain1 "16098569"; transcript2_id "PB.5955.9"; splice_chain2 "16098592";
Chr04	astalavista	as_event	16093365	16093377	.	+	.	as_code "1- , 2-"; transcript1_id "PB.5955.4"; splice_chain1 "16093377"; transcript2_id "PB.5955.5"; splice_chain2 "16093365";
Chr04	astalavista	as_event	15700356	15701286	.	+	.	as_code "1- , 2-"; transcript1_id "PB.5949.1"; splice_chain1 "15701286"; transcript2_id "PB.5949.7"; splice_chain2 "15700356";
Chr04	astalavista	as_event	15694451	15694528	.	+	.	as_code "1- , 2-"; transcript1_id "PB.5949.1"; splice_chain1 "15694451"; transcript2_id "PB.5949.29"; splice_chain2 "15694528";
Chr04	astalavista	as_event	15692591	15692825	.	+	.	as_code "1- , 2-"; transcript1_id "PB.5949.17"; splice_chain1 "15692825"; transcript2_id "PB.5949.23"; splice_chain2 "15692591";
Chr04	astalavista	as_event	14665174	14665192	.	-	.	as_code "1- , 2-"; transcript1_id "PB.5940.1"; splice_chain1 "14665192"; transcript2_id "PB.5940.7"; splice_chain2 "14665174";
Chr04	astalavista	as_event	5585926	5585998	.	-	.	as_code "1- , 2-"; transcript1_id "PB.5673.2"; splice_chain1 "5585926"; transcript2_id "PB.5673.5"; splice_chain2 "5585998";
Chr04	astalavista	as_event	5545498	5545514	.	+	.	as_code "1- , 2-"; transcript1_id "PB.5669.1"; splice_chain1 "5545514"; transcript2_id "PB.5669.2"; splice_chain2 "5545498";
Chr04	astalavista	as_event	5546373	5546385	.	+	.	as_code "1- , 2-"; transcript1_id "PB.5669.1"; splice_chain1 "5546385"; transcript2_id "PB.5669.4"; splice_chain2 "5546373";
Chr04	astalavista	as_event	5544754	5544776	.	+	.	as_code "1- , 2-"; transcript1_id "PB.5669.1"; splice_chain1 "5544776"; transcript2_id "PB.5669.5"; splice_chain2 "5544754";
Chr04	astalavista	as_event	5544053	5544058	.	+	.	as_code "1- , 2-"; transcript1_id "PB.5669.2"; splice_chain1 "5544053"; transcript2_id "PB.5669.4"; splice_chain2 "5544058";
Chr04	astalavista	as_event	14430714	14430915	.	-	.	as_code "1- , 2-"; transcript1_id "PB.5939.2"; splice_chain1 "14430714"; transcript2_id "PB.5939.4"; splice_chain2 "14430915";
Chr04	astalavista	as_event	13214969	13215222	.	-	.	as_code "1- , 2-"; transcript1_id "PB.5927.1"; splice_chain1 "13215222"; transcript2_id "PB.5927.2"; splice_chain2 "13214969";
Chr04	astalavista	as_event	13214680	13214685	.	-	.	as_code "1- , 2-"; transcript1_id "PB.5927.1"; splice_chain1 "13214680"; transcript2_id "PB.5927.5"; splice_chain2 "13214685";
Chr04	astalavista	as_event	13051112	13051359	.	+	.	as_code "1- , 2-"; transcript1_id "PB.5925.2"; splice_chain1 "13051359"; transcript2_id "PB.5925.23"; splice_chain2 "13051112";
Chr04	astalavista	as_event	13054100	13054139	.	+	.	as_code "1- , 2-"; transcript1_id "PB.5925.2"; splice_chain1 "13054100"; transcript2_id "PB.5925.25"; splice_chain2 "13054139";
Chr04	astalavista	as_event	13055572	13055606	.	+	.	as_code "1- , 2-"; transcript1_id "PB.5925.2"; splice_chain1 "13055572"; transcript2_id "PB.5925.29"; splice_chain2 "13055606";
Chr04	astalavista	as_event	13058587	13059249	.	+	.	as_code "1- , 2-"; transcript1_id "PB.5925.10"; splice_chain1 "13058587"; transcript2_id "PB.5925.19"; splice_chain2 "13059249";
Chr04	astalavista	as_event	14018633	14018653	.	+	.	as_code "1- , 2-"; transcript1_id "PB.5931.4"; splice_chain1 "14018653"; transcript2_id "PB.5931.5"; splice_chain2 "14018633";
Chr04	astalavista	as_event	14019132	14019268	.	+	.	as_code "1- , 2-"; transcript1_id "PB.5931.3"; splice_chain1 "14019132"; transcript2_id "PB.5931.6"; splice_chain2 "14019268";
Chr04	astalavista	as_event	14025513	14025573	.	+	.	as_code "1- , 2-"; transcript1_id "PB.5931.3"; splice_chain1 "14025513"; transcript2_id "PB.5931.8"; splice_chain2 "14025573";
Chr04	astalavista	as_event	5359833	5359909	.	-	.	as_code "1- , 2-"; transcript1_id "PB.5660.1"; splice_chain1 "5359833"; transcript2_id "PB.5660.2"; splice_chain2 "5359909";
Chr04	astalavista	as_event	5351880	5353442	.	-	.	as_code "1- , 2-"; transcript1_id "PB.5660.1"; splice_chain1 "5351880"; transcript2_id "PB.5660.6"; splice_chain2 "5353442";
Chr04	astalavista	as_event	5488983	5488990	.	-	.	as_code "1- , 2-"; transcript1_id "PB.5665.1"; splice_chain1 "5488983"; transcript2_id "PB.5665.4"; splice_chain2 "5488990";
Chr04	astalavista	as_event	5485695	5485705	.	-	.	as_code "1- , 2-"; transcript1_id "PB.5665.1"; splice_chain1 "5485705"; transcript2_id "PB.5665.2"; splice_chain2 "5485695";
Chr04	astalavista	as_event	5519467	5519511	.	-	.	as_code "1- , 2-"; transcript1_id "PB.5666.1"; splice_chain1 "5519511"; transcript2_id "PB.5666.8"; splice_chain2 "5519467";
Chr04	astalavista	as_event	18687164	18687169	.	-	.	as_code "1- , 2-"; transcript1_id "PB.5983.1"; splice_chain1 "18687164"; transcript2_id "PB.5983.2"; splice_chain2 "18687169";
Chr04	astalavista	as_event	18686541	18686587	.	-	.	as_code "1- , 2-"; transcript1_id "PB.5983.1"; splice_chain1 "18686587"; transcript2_id "PB.5983.2"; splice_chain2 "18686541";
Chr04	astalavista	as_event	18624496	18624587	.	+	.	as_code "1- , 2-"; transcript1_id "PB.5980.1"; splice_chain1 "18624496"; transcript2_id "PB.5980.4"; splice_chain2 "18624587";
Chr04	astalavista	as_event	18631366	18631385	.	+	.	as_code "1- , 2-"; transcript1_id "PB.5980.1"; splice_chain1 "18631366"; transcript2_id "PB.5980.3"; splice_chain2 "18631385";
Chr04	astalavista	as_event	5274750	5274826	.	+	.	as_code "1- , 2-"; transcript1_id "PB.5654.1"; splice_chain1 "5274826"; transcript2_id "PB.5654.2"; splice_chain2 "5274750";
Chr04	astalavista	as_event	5274746	5274826	.	+	.	as_code "1- , 2-"; transcript1_id "PB.5654.1"; splice_chain1 "5274826"; transcript2_id "PB.5654.6"; splice_chain2 "5274746";
Chr04	astalavista	as_event	5274785	5274826	.	+	.	as_code "1- , 2-"; transcript1_id "PB.5654.1"; splice_chain1 "5274826"; transcript2_id "PB.5654.7"; splice_chain2 "5274785";
Chr04	astalavista	as_event	5274746	5274750	.	+	.	as_code "1- , 2-"; transcript1_id "PB.5654.2"; splice_chain1 "5274750"; transcript2_id "PB.5654.6"; splice_chain2 "5274746";
Chr04	astalavista	as_event	5274750	5274785	.	+	.	as_code "1- , 2-"; transcript1_id "PB.5654.2"; splice_chain1 "5274750"; transcript2_id "PB.5654.7"; splice_chain2 "5274785";
Chr04	astalavista	as_event	5274746	5274785	.	+	.	as_code "1- , 2-"; transcript1_id "PB.5654.6"; splice_chain1 "5274746"; transcript2_id "PB.5654.7"; splice_chain2 "5274785";
Chr04	astalavista	as_event	18348025	18348294	.	+	.	as_code "1- , 2-"; transcript1_id "PB.5974.2"; splice_chain1 "18348025"; transcript2_id "PB.5974.14"; splice_chain2 "18348294";
Chr04	astalavista	as_event	17347553	17347556	.	-	.	as_code "1- , 2-"; transcript1_id "PB.5964.2"; splice_chain1 "17347553"; transcript2_id "PB.5964.3"; splice_chain2 "17347556";
Chr04	astalavista	as_event	4880476	4880537	.	-	.	as_code "1- , 2-"; transcript1_id "PB.5640.7"; splice_chain1 "4880476"; transcript2_id "PB.5640.3"; splice_chain2 "4880537";
Chr04	astalavista	as_event	4709649	4709754	.	-	.	as_code "1- , 2-"; transcript1_id "PB.5624.1"; splice_chain1 "4709649"; transcript2_id "PB.5624.3"; splice_chain2 "4709754";
Chr04	astalavista	as_event	136678	136684	.	+	.	as_code "1- , 2-"; transcript1_id "PB.5267.1"; splice_chain1 "136678"; transcript2_id "PB.5267.3"; splice_chain2 "136684";
Chr04	astalavista	as_event	139177	139180	.	+	.	as_code "1- , 2-"; transcript1_id "PB.5267.1"; splice_chain1 "139177"; transcript2_id "PB.5267.4"; splice_chain2 "139180";
Chr05	astalavista	as_event	57766980	57767313	.	-	.	as_code "1- , 2-"; transcript1_id "PB.8804.1"; splice_chain1 "57766980"; transcript2_id "PB.8804.2"; splice_chain2 "57767313";
Chr05	astalavista	as_event	34763861	34763900	.	+	.	as_code "1- , 2-"; transcript1_id "PB.8315.1"; splice_chain1 "34763861"; transcript2_id "PB.8315.3"; splice_chain2 "34763900";
Chr05	astalavista	as_event	57712209	57712227	.	+	.	as_code "1- , 2-"; transcript1_id "PB.8800.1"; splice_chain1 "57712227"; transcript2_id "PB.8800.3"; splice_chain2 "57712209";
Chr05	astalavista	as_event	35423974	35424136	.	+	.	as_code "1- , 2-"; transcript1_id "PB.8320.1"; splice_chain1 "35424136"; transcript2_id "PB.8320.3"; splice_chain2 "35423974";
Chr05	astalavista	as_event	57516806	57516832	.	-	.	as_code "1- , 2-"; transcript1_id "PB.8790.1"; splice_chain1 "57516832"; transcript2_id "PB.8790.3"; splice_chain2 "57516806";
Chr05	astalavista	as_event	57445631	57445636	.	+	.	as_code "1- , 2-"; transcript1_id "PB.8785.2"; splice_chain1 "57445636"; transcript2_id "PB.8785.4"; splice_chain2 "57445631";
Chr05	astalavista	as_event	57474850	57474854	.	-	.	as_code "1- , 2-"; transcript1_id "PB.8789.2"; splice_chain1 "57474850"; transcript2_id "PB.8789.4"; splice_chain2 "57474854";
Chr05	astalavista	as_event	35555444	35555588	.	+	.	as_code "1- , 2-"; transcript1_id "PB.8325.1"; splice_chain1 "35555444"; transcript2_id "PB.8325.7"; splice_chain2 "35555588";
Chr05	astalavista	as_event	57308842	57308856	.	+	.	as_code "1- , 2-"; transcript1_id "PB.8776.1"; splice_chain1 "57308842"; transcript2_id "PB.8776.2"; splice_chain2 "57308856";
Chr05	astalavista	as_event	57102048	57102064	.	-	.	as_code "1- , 2-"; transcript1_id "PB.8765.2"; splice_chain1 "57102064"; transcript2_id "PB.8765.3"; splice_chain2 "57102048";
Chr05	astalavista	as_event	57239862	57239868	.	+	.	as_code "1- , 2-"; transcript1_id "PB.8773.1"; splice_chain1 "57239862"; transcript2_id "PB.8773.2"; splice_chain2 "57239868";
Chr05	astalavista	as_event	2715757	2715766	.	-	.	as_code "1- , 2-"; transcript1_id "PB.7573.1"; splice_chain1 "2715757"; transcript2_id "PB.7573.2"; splice_chain2 "2715766";
Chr05	astalavista	as_event	2717889	2717946	.	-	.	as_code "1- , 2-"; transcript1_id "PB.7573.4"; splice_chain1 "2717889"; transcript2_id "PB.7573.5"; splice_chain2 "2717946";
Chr05	astalavista	as_event	62825178	62825209	.	+	.	as_code "1- , 2-"; transcript1_id "PB.9142.1"; splice_chain1 "62825178"; transcript2_id "PB.9142.3"; splice_chain2 "62825209";
Chr05	astalavista	as_event	62804893	62805988	.	-	.	as_code "1- , 2-"; transcript1_id "PB.9140.1"; splice_chain1 "62804893"; transcript2_id "PB.9140.3"; splice_chain2 "62805988";
Chr05	astalavista	as_event	986890	987099	.	-	.	as_code "1- , 2-"; transcript1_id "PB.7488.1"; splice_chain1 "986890"; transcript2_id "PB.7488.2"; splice_chain2 "987099";
Chr05	astalavista	as_event	62816443	62816447	.	+	.	as_code "1- , 2-"; transcript1_id "PB.9141.1"; splice_chain1 "62816447"; transcript2_id "PB.9141.5"; splice_chain2 "62816443";
Chr05	astalavista	as_event	10113719	10113798	.	-	.	as_code "1- , 2-"; transcript1_id "PB.7953.1"; splice_chain1 "10113719"; transcript2_id "PB.7953.14"; splice_chain2 "10113798";
Chr05	astalavista	as_event	10113112	10113132	.	-	.	as_code "1- , 2-"; transcript1_id "PB.7953.4"; splice_chain1 "10113132"; transcript2_id "PB.7953.7"; splice_chain2 "10113112";
Chr05	astalavista	as_event	53684094	53684288	.	+	.	as_code "1- , 2-"; transcript1_id "PB.8660.8"; splice_chain1 "53684094"; transcript2_id "PB.8660.4"; splice_chain2 "53684288";
Chr05	astalavista	as_event	54458596	54458600	.	+	.	as_code "1- , 2-"; transcript1_id "PB.8672.3"; splice_chain1 "54458600"; transcript2_id "PB.8672.4"; splice_chain2 "54458596";
Chr05	astalavista	as_event	54460454	54460524	.	+	.	as_code "1- , 2-"; transcript1_id "PB.8672.3"; splice_chain1 "54460454"; transcript2_id "PB.8672.8"; splice_chain2 "54460524";
Chr05	astalavista	as_event	54458588	54458600	.	+	.	as_code "1- , 2-"; transcript1_id "PB.8672.3"; splice_chain1 "54458600"; transcript2_id "PB.8672.12"; splice_chain2 "54458588";
Chr05	astalavista	as_event	54458588	54458596	.	+	.	as_code "1- , 2-"; transcript1_id "PB.8672.4"; splice_chain1 "54458596"; transcript2_id "PB.8672.12"; splice_chain2 "54458588";
Chr05	astalavista	as_event	1057561	1057629	.	+	.	as_code "1- , 2-"; transcript1_id "PB.7493.1"; splice_chain1 "1057629"; transcript2_id "PB.7493.3"; splice_chain2 "1057561";
Chr05	astalavista	as_event	1057616	1057629	.	+	.	as_code "1- , 2-"; transcript1_id "PB.7493.1"; splice_chain1 "1057629"; transcript2_id "PB.7493.18"; splice_chain2 "1057616";
Chr05	astalavista	as_event	1057561	1057616	.	+	.	as_code "1- , 2-"; transcript1_id "PB.7493.3"; splice_chain1 "1057561"; transcript2_id "PB.7493.18"; splice_chain2 "1057616";
Chr05	astalavista	as_event	1060962	1060970	.	+	.	as_code "1- , 2-"; transcript1_id "PB.7493.1"; splice_chain1 "1060970"; transcript2_id "PB.7493.2"; splice_chain2 "1060962";
Chr05	astalavista	as_event	1061126	1061210	.	+	.	as_code "1- , 2-"; transcript1_id "PB.7493.5"; splice_chain1 "1061126"; transcript2_id "PB.7493.6"; splice_chain2 "1061210";
Chr05	astalavista	as_event	1061126	1061137	.	+	.	as_code "1- , 2-"; transcript1_id "PB.7493.5"; splice_chain1 "1061126"; transcript2_id "PB.7493.4"; splice_chain2 "1061137";
Chr05	astalavista	as_event	1061126	1061140	.	+	.	as_code "1- , 2-"; transcript1_id "PB.7493.5"; splice_chain1 "1061126"; transcript2_id "PB.7493.7"; splice_chain2 "1061140";
Chr05	astalavista	as_event	1061137	1061210	.	+	.	as_code "1- , 2-"; transcript1_id "PB.7493.6"; splice_chain1 "1061210"; transcript2_id "PB.7493.4"; splice_chain2 "1061137";
Chr05	astalavista	as_event	1061140	1061210	.	+	.	as_code "1- , 2-"; transcript1_id "PB.7493.6"; splice_chain1 "1061210"; transcript2_id "PB.7493.7"; splice_chain2 "1061140";
Chr05	astalavista	as_event	1061137	1061140	.	+	.	as_code "1- , 2-"; transcript1_id "PB.7493.4"; splice_chain1 "1061137"; transcript2_id "PB.7493.7"; splice_chain2 "1061140";
Chr05	astalavista	as_event	53494340	53494343	.	+	.	as_code "1- , 2-"; transcript1_id "PB.8654.1"; splice_chain1 "53494340"; transcript2_id "PB.8654.6"; splice_chain2 "53494343";
Chr05	astalavista	as_event	53494867	53494890	.	+	.	as_code "1- , 2-"; transcript1_id "PB.8654.1"; splice_chain1 "53494890"; transcript2_id "PB.8654.16"; splice_chain2 "53494867";
Chr05	astalavista	as_event	53495248	53495266	.	+	.	as_code "1- , 2-"; transcript1_id "PB.8654.1"; splice_chain1 "53495248"; transcript2_id "PB.8654.19"; splice_chain2 "53495266";
Chr05	astalavista	as_event	53494343	53494890	.	+	.	as_code "1- , 2-"; transcript1_id "PB.8654.2"; splice_chain1 "53494890"; transcript2_id "PB.8654.3"; splice_chain2 "53494343";
Chr05	astalavista	as_event	53494687	53494890	.	+	.	as_code "1- , 2-"; transcript1_id "PB.8654.2"; splice_chain1 "53494890"; transcript2_id "PB.8654.11"; splice_chain2 "53494687";
Chr05	astalavista	as_event	53494340	53494890	.	+	.	as_code "1- , 2-"; transcript1_id "PB.8654.2"; splice_chain1 "53494890"; transcript2_id "PB.8654.12"; splice_chain2 "53494340";
Chr05	astalavista	as_event	53494343	53494687	.	+	.	as_code "1- , 2-"; transcript1_id "PB.8654.3"; splice_chain1 "53494343"; transcript2_id "PB.8654.11"; splice_chain2 "53494687";
Chr05	astalavista	as_event	53494340	53494687	.	+	.	as_code "1- , 2-"; transcript1_id "PB.8654.11"; splice_chain1 "53494687"; transcript2_id "PB.8654.12"; splice_chain2 "53494340";
Chr05	astalavista	as_event	11258322	11258334	.	-	.	as_code "1- , 2-"; transcript1_id "PB.7986.1"; splice_chain1 "11258334"; transcript2_id "PB.7986.2"; splice_chain2 "11258322";
Chr05	astalavista	as_event	11250202	11250222	.	-	.	as_code "1- , 2-"; transcript1_id "PB.7986.1"; splice_chain1 "11250202"; transcript2_id "PB.7986.2"; splice_chain2 "11250222";
Chr05	astalavista	as_event	62629197	62629303	.	-	.	as_code "1- , 2-"; transcript1_id "PB.9123.2"; splice_chain1 "62629303"; transcript2_id "PB.9123.4"; splice_chain2 "62629197";
Chr05	astalavista	as_event	62620970	62621004	.	+	.	as_code "1- , 2-"; transcript1_id "PB.9122.1"; splice_chain1 "62620970"; transcript2_id "PB.9122.2"; splice_chain2 "62621004";
Chr05	astalavista	as_event	53484491	53484508	.	+	.	as_code "1- , 2-"; transcript1_id "PB.8653.5"; splice_chain1 "53484508"; transcript2_id "PB.8653.8"; splice_chain2 "53484491";
Chr05	astalavista	as_event	10427733	10427823	.	-	.	as_code "1- , 2-"; transcript1_id "PB.7971.1"; splice_chain1 "10427733"; transcript2_id "PB.7971.10"; splice_chain2 "10427823";
Chr05	astalavista	as_event	10405629	10405639	.	+	.	as_code "1- , 2-"; transcript1_id "PB.7969.1"; splice_chain1 "10405629"; transcript2_id "PB.7969.2"; splice_chain2 "10405639";
Chr05	astalavista	as_event	53282718	53282775	.	-	.	as_code "1- , 2-"; transcript1_id "PB.8642.1"; splice_chain1 "53282775"; transcript2_id "PB.8642.4"; splice_chain2 "53282718";
Chr05	astalavista	as_event	53233238	53233248	.	+	.	as_code "1- , 2-"; transcript1_id "PB.8640.1"; splice_chain1 "53233248"; transcript2_id "PB.8640.2"; splice_chain2 "53233238";
Chr05	astalavista	as_event	44552744	44552856	.	-	.	as_code "1- , 2-"; transcript1_id "PB.8465.2"; splice_chain1 "44552856"; transcript2_id "PB.8465.9"; splice_chain2 "44552744";
Chr05	astalavista	as_event	44555178	44555321	.	-	.	as_code "1- , 2-"; transcript1_id "PB.8465.10"; splice_chain1 "44555178"; transcript2_id "PB.8465.14"; splice_chain2 "44555321";
Chr05	astalavista	as_event	44555141	44555178	.	-	.	as_code "1- , 2-"; transcript1_id "PB.8465.10"; splice_chain1 "44555178"; transcript2_id "PB.8465.16"; splice_chain2 "44555141";
Chr05	astalavista	as_event	44555141	44555321	.	-	.	as_code "1- , 2-"; transcript1_id "PB.8465.14"; splice_chain1 "44555321"; transcript2_id "PB.8465.16"; splice_chain2 "44555141";
Chr05	astalavista	as_event	53325993	53326010	.	-	.	as_code "1- , 2-"; transcript1_id "PB.8646.2"; splice_chain1 "53326010"; transcript2_id "PB.8646.3"; splice_chain2 "53325993";
Chr05	astalavista	as_event	62368803	62368828	.	+	.	as_code "1- , 2-"; transcript1_id "PB.9098.1"; splice_chain1 "62368803"; transcript2_id "PB.9098.3"; splice_chain2 "62368828";
Chr05	astalavista	as_event	1514777	1514799	.	-	.	as_code "1- , 2-"; transcript1_id "PB.7521.3"; splice_chain1 "1514777"; transcript2_id "PB.7521.2"; splice_chain2 "1514799";
Chr05	astalavista	as_event	1338615	1338653	.	-	.	as_code "1- , 2-"; transcript1_id "PB.7514.2"; splice_chain1 "1338653"; transcript2_id "PB.7514.3"; splice_chain2 "1338615";
Chr05	astalavista	as_event	41957872	41957929	.	+	.	as_code "1- , 2-"; transcript1_id "PB.8429.2"; splice_chain1 "41957872"; transcript2_id "PB.8429.3"; splice_chain2 "41957929";
Chr05	astalavista	as_event	62566919	62566993	.	-	.	as_code "1- , 2-"; transcript1_id "PB.9117.1"; splice_chain1 "62566993"; transcript2_id "PB.9117.4"; splice_chain2 "62566919";
Chr05	astalavista	as_event	41256879	41256935	.	-	.	as_code "1- , 2-"; transcript1_id "PB.8420.2"; splice_chain1 "41256879"; transcript2_id "PB.8420.1"; splice_chain2 "41256935";
Chr05	astalavista	as_event	41257651	41257697	.	-	.	as_code "1- , 2-"; transcript1_id "PB.8420.2"; splice_chain1 "41257651"; transcript2_id "PB.8420.3"; splice_chain2 "41257697";
Chr05	astalavista	as_event	41256879	41256882	.	-	.	as_code "1- , 2-"; transcript1_id "PB.8420.2"; splice_chain1 "41256879"; transcript2_id "PB.8420.3"; splice_chain2 "41256882";
Chr05	astalavista	as_event	41256882	41256935	.	-	.	as_code "1- , 2-"; transcript1_id "PB.8420.1"; splice_chain1 "41256935"; transcript2_id "PB.8420.3"; splice_chain2 "41256882";
Chr05	astalavista	as_event	1708889	1710055	.	-	.	as_code "1- , 2-"; transcript1_id "PB.7531.3"; splice_chain1 "1708889"; transcript2_id "PB.7531.7"; splice_chain2 "1710055";
Chr05	astalavista	as_event	1705653	1705661	.	-	.	as_code "1- , 2-"; transcript1_id "PB.7531.3"; splice_chain1 "1705661"; transcript2_id "PB.7531.7"; splice_chain2 "1705653";
Chr05	astalavista	as_event	1701432	1701435	.	-	.	as_code "1- , 2-"; transcript1_id "PB.7531.3"; splice_chain1 "1701432"; transcript2_id "PB.7531.7"; splice_chain2 "1701435";
Chr05	astalavista	as_event	1701432	1701743	.	-	.	as_code "1- , 2-"; transcript1_id "PB.7531.3"; splice_chain1 "1701432"; transcript2_id "PB.7531.11"; splice_chain2 "1701743";
Chr05	astalavista	as_event	1708889	1709480	.	-	.	as_code "1- , 2-"; transcript1_id "PB.7531.3"; splice_chain1 "1708889"; transcript2_id "PB.7531.15"; splice_chain2 "1709480";
Chr05	astalavista	as_event	1701435	1701743	.	-	.	as_code "1- , 2-"; transcript1_id "PB.7531.7"; splice_chain1 "1701435"; transcript2_id "PB.7531.11"; splice_chain2 "1701743";
Chr05	astalavista	as_event	1709480	1710055	.	-	.	as_code "1- , 2-"; transcript1_id "PB.7531.7"; splice_chain1 "1710055"; transcript2_id "PB.7531.15"; splice_chain2 "1709480";
Chr05	astalavista	as_event	1577326	1577384	.	+	.	as_code "1- , 2-"; transcript1_id "PB.7526.1"; splice_chain1 "1577326"; transcript2_id "PB.7526.12"; splice_chain2 "1577384";
Chr05	astalavista	as_event	62324018	62324067	.	-	.	as_code "1- , 2-"; transcript1_id "PB.9093.3"; splice_chain1 "62324018"; transcript2_id "PB.9093.9"; splice_chain2 "62324067";
Chr05	astalavista	as_event	62323800	62323809	.	-	.	as_code "1- , 2-"; transcript1_id "PB.9093.3"; splice_chain1 "62323809"; transcript2_id "PB.9093.10"; splice_chain2 "62323800";
Chr05	astalavista	as_event	62341215	62341239	.	-	.	as_code "1- , 2-"; transcript1_id "PB.9095.4"; splice_chain1 "62341215"; transcript2_id "PB.9095.7"; splice_chain2 "62341239";
Chr05	astalavista	as_event	42868465	42868488	.	-	.	as_code "1- , 2-"; transcript1_id "PB.8441.1"; splice_chain1 "42868488"; transcript2_id "PB.8441.5"; splice_chain2 "42868465";
Chr05	astalavista	as_event	42401445	42404350	.	-	.	as_code "1- , 2-"; transcript1_id "PB.8437.1"; splice_chain1 "42404350"; transcript2_id "PB.8437.6"; splice_chain2 "42401445";
Chr05	astalavista	as_event	42332361	42332371	.	-	.	as_code "1- , 2-"; transcript1_id "PB.8435.1"; splice_chain1 "42332361"; transcript2_id "PB.8435.2"; splice_chain2 "42332371";
Chr05	astalavista	as_event	2406121	2406231	.	+	.	as_code "1- , 2-"; transcript1_id "PB.7557.1"; splice_chain1 "2406231"; transcript2_id "PB.7557.2"; splice_chain2 "2406121";
Chr05	astalavista	as_event	2391477	2391483	.	+	.	as_code "1- , 2-"; transcript1_id "PB.7556.1"; splice_chain1 "2391477"; transcript2_id "PB.7556.2"; splice_chain2 "2391483";
Chr05	astalavista	as_event	2392802	2392829	.	+	.	as_code "1- , 2-"; transcript1_id "PB.7556.1"; splice_chain1 "2392802"; transcript2_id "PB.7556.6"; splice_chain2 "2392829";
Chr05	astalavista	as_event	62208776	62208794	.	+	.	as_code "1- , 2-"; transcript1_id "PB.9081.2"; splice_chain1 "62208794"; transcript2_id "PB.9081.3"; splice_chain2 "62208776";
Chr05	astalavista	as_event	62120039	62120135	.	-	.	as_code "1- , 2-"; transcript1_id "PB.9073.1"; splice_chain1 "62120039"; transcript2_id "PB.9073.3"; splice_chain2 "62120135";
Chr05	astalavista	as_event	13130479	13130661	.	-	.	as_code "1- , 2-"; transcript1_id "PB.8030.1"; splice_chain1 "13130661"; transcript2_id "PB.8030.3"; splice_chain2 "13130479";
Chr05	astalavista	as_event	62169377	62169397	.	+	.	as_code "1- , 2-"; transcript1_id "PB.9076.1"; splice_chain1 "62169377"; transcript2_id "PB.9076.4"; splice_chain2 "62169397";
Chr05	astalavista	as_event	62152056	62152105	.	+	.	as_code "1- , 2-"; transcript1_id "PB.9075.1"; splice_chain1 "62152056"; transcript2_id "PB.9075.4"; splice_chain2 "62152105";
Chr05	astalavista	as_event	62130335	62130338	.	+	.	as_code "1- , 2-"; transcript1_id "PB.9074.1"; splice_chain1 "62130335"; transcript2_id "PB.9074.2"; splice_chain2 "62130338";
Chr05	astalavista	as_event	62132047	62132053	.	+	.	as_code "1- , 2-"; transcript1_id "PB.9074.2"; splice_chain1 "62132047"; transcript2_id "PB.9074.4"; splice_chain2 "62132053";
Chr05	astalavista	as_event	56395996	56396156	.	+	.	as_code "1- , 2-"; transcript1_id "PB.8735.1"; splice_chain1 "56396156"; transcript2_id "PB.8735.3"; splice_chain2 "56395996";
Chr05	astalavista	as_event	39618759	39618763	.	+	.	as_code "1- , 2-"; transcript1_id "PB.8390.1"; splice_chain1 "39618759"; transcript2_id "PB.8390.9"; splice_chain2 "39618763";
Chr05	astalavista	as_event	56479005	56479784	.	-	.	as_code "1- , 2-"; transcript1_id "PB.8740.1"; splice_chain1 "56479005"; transcript2_id "PB.8740.4"; splice_chain2 "56479784";
Chr05	astalavista	as_event	56485862	56485917	.	-	.	as_code "1- , 2-"; transcript1_id "PB.8740.1"; splice_chain1 "56485917"; transcript2_id "PB.8740.5"; splice_chain2 "56485862";
Chr05	astalavista	as_event	140364	140375	.	-	.	as_code "1- , 2-"; transcript1_id "PB.7420.1"; splice_chain1 "140364"; transcript2_id "PB.7420.3"; splice_chain2 "140375";
Chr05	astalavista	as_event	39215943	39216062	.	+	.	as_code "1- , 2-"; transcript1_id "PB.8381.3"; splice_chain1 "39216062"; transcript2_id "PB.8381.2"; splice_chain2 "39215943";
Chr05	astalavista	as_event	14663265	14663270	.	+	.	as_code "1- , 2-"; transcript1_id "PB.8045.2"; splice_chain1 "14663265"; transcript2_id "PB.8045.4"; splice_chain2 "14663270";
Chr05	astalavista	as_event	14663761	14663829	.	+	.	as_code "1- , 2-"; transcript1_id "PB.8045.2"; splice_chain1 "14663761"; transcript2_id "PB.8045.4"; splice_chain2 "14663829";
Chr05	astalavista	as_event	14662793	14662819	.	+	.	as_code "1- , 2-"; transcript1_id "PB.8045.2"; splice_chain1 "14662793"; transcript2_id "PB.8045.5"; splice_chain2 "14662819";
Chr05	astalavista	as_event	14677197	14677596	.	+	.	as_code "1- , 2-"; transcript1_id "PB.8045.7"; splice_chain1 "14677596"; transcript2_id "PB.8045.8"; splice_chain2 "14677197";
Chr05	astalavista	as_event	14678506	14678542	.	+	.	as_code "1- , 2-"; transcript1_id "PB.8045.7"; splice_chain1 "14678506"; transcript2_id "PB.8045.10"; splice_chain2 "14678542";
Chr05	astalavista	as_event	14676545	14676609	.	+	.	as_code "1- , 2-"; transcript1_id "PB.8045.7"; splice_chain1 "14676545"; transcript2_id "PB.8045.12"; splice_chain2 "14676609";
Chr05	astalavista	as_event	14677203	14677596	.	+	.	as_code "1- , 2-"; transcript1_id "PB.8045.7"; splice_chain1 "14677596"; transcript2_id "PB.8045.12"; splice_chain2 "14677203";
Chr05	astalavista	as_event	14673836	14673858	.	+	.	as_code "1- , 2-"; transcript1_id "PB.8045.7"; splice_chain1 "14673836"; transcript2_id "PB.8045.18"; splice_chain2 "14673858";
Chr05	astalavista	as_event	14677197	14677203	.	+	.	as_code "1- , 2-"; transcript1_id "PB.8045.8"; splice_chain1 "14677197"; transcript2_id "PB.8045.12"; splice_chain2 "14677203";
Chr05	astalavista	as_event	14672788	14672802	.	+	.	as_code "1- , 2-"; transcript1_id "PB.8045.8"; splice_chain1 "14672788"; transcript2_id "PB.8045.20"; splice_chain2 "14672802";
Chr05	astalavista	as_event	14760559	14760578	.	+	.	as_code "1- , 2-"; transcript1_id "PB.8049.1"; splice_chain1 "14760578"; transcript2_id "PB.8049.5"; splice_chain2 "14760559";
Chr05	astalavista	as_event	14760578	14760599	.	+	.	as_code "1- , 2-"; transcript1_id "PB.8049.1"; splice_chain1 "14760578"; transcript2_id "PB.8049.8"; splice_chain2 "14760599";
Chr05	astalavista	as_event	14760559	14760599	.	+	.	as_code "1- , 2-"; transcript1_id "PB.8049.5"; splice_chain1 "14760559"; transcript2_id "PB.8049.8"; splice_chain2 "14760599";
Chr05	astalavista	as_event	14950869	14950995	.	-	.	as_code "1- , 2-"; transcript1_id "PB.8052.1"; splice_chain1 "14950869"; transcript2_id "PB.8052.2"; splice_chain2 "14950995";
Chr05	astalavista	as_event	62063165	62063181	.	-	.	as_code "1- , 2-"; transcript1_id "PB.9069.1"; splice_chain1 "62063181"; transcript2_id "PB.9069.7"; splice_chain2 "62063165";
Chr05	astalavista	as_event	203865	203995	.	+	.	as_code "1- , 2-"; transcript1_id "PB.7429.1"; splice_chain1 "203865"; transcript2_id "PB.7429.5"; splice_chain2 "203995";
Chr05	astalavista	as_event	203865	203998	.	+	.	as_code "1- , 2-"; transcript1_id "PB.7429.1"; splice_chain1 "203865"; transcript2_id "PB.7429.10"; splice_chain2 "203998";
Chr05	astalavista	as_event	206116	206531	.	+	.	as_code "1- , 2-"; transcript1_id "PB.7429.1"; splice_chain1 "206531"; transcript2_id "PB.7429.13"; splice_chain2 "206116";
Chr05	astalavista	as_event	203748	203865	.	+	.	as_code "1- , 2-"; transcript1_id "PB.7429.1"; splice_chain1 "203865"; transcript2_id "PB.7429.20"; splice_chain2 "203748";
Chr05	astalavista	as_event	207989	208049	.	+	.	as_code "1- , 2-"; transcript1_id "PB.7429.2"; splice_chain1 "207989"; transcript2_id "PB.7429.13"; splice_chain2 "208049";
Chr05	astalavista	as_event	207989	208020	.	+	.	as_code "1- , 2-"; transcript1_id "PB.7429.2"; splice_chain1 "207989"; transcript2_id "PB.7429.16"; splice_chain2 "208020";
Chr05	astalavista	as_event	203995	203998	.	+	.	as_code "1- , 2-"; transcript1_id "PB.7429.5"; splice_chain1 "203995"; transcript2_id "PB.7429.10"; splice_chain2 "203998";
Chr05	astalavista	as_event	203748	203995	.	+	.	as_code "1- , 2-"; transcript1_id "PB.7429.5"; splice_chain1 "203995"; transcript2_id "PB.7429.20"; splice_chain2 "203748";
Chr05	astalavista	as_event	203748	203998	.	+	.	as_code "1- , 2-"; transcript1_id "PB.7429.10"; splice_chain1 "203998"; transcript2_id "PB.7429.20"; splice_chain2 "203748";
Chr05	astalavista	as_event	208020	208049	.	+	.	as_code "1- , 2-"; transcript1_id "PB.7429.13"; splice_chain1 "208049"; transcript2_id "PB.7429.16"; splice_chain2 "208020";
Chr05	astalavista	as_event	226268	226271	.	-	.	as_code "1- , 2-"; transcript1_id "PB.7430.1"; splice_chain1 "226268"; transcript2_id "PB.7430.2"; splice_chain2 "226271";
Chr05	astalavista	as_event	224417	224456	.	-	.	as_code "1- , 2-"; transcript1_id "PB.7430.2"; splice_chain1 "224456"; transcript2_id "PB.7430.3"; splice_chain2 "224417";
Chr05	astalavista	as_event	224456	224639	.	-	.	as_code "1- , 2-"; transcript1_id "PB.7430.2"; splice_chain1 "224456"; transcript2_id "PB.7430.4"; splice_chain2 "224639";
Chr05	astalavista	as_event	224417	224639	.	-	.	as_code "1- , 2-"; transcript1_id "PB.7430.3"; splice_chain1 "224417"; transcript2_id "PB.7430.4"; splice_chain2 "224639";
Chr05	astalavista	as_event	56033681	56034060	.	-	.	as_code "1- , 2-"; transcript1_id "PB.8724.1"; splice_chain1 "56034060"; transcript2_id "PB.8724.3"; splice_chain2 "56033681";
Chr05	astalavista	as_event	39907660	39909213	.	-	.	as_code "1- , 2-"; transcript1_id "PB.8393.1"; splice_chain1 "39907660"; transcript2_id "PB.8393.2"; splice_chain2 "39909213";
Chr05	astalavista	as_event	56298226	56298248	.	-	.	as_code "1- , 2-"; transcript1_id "PB.8732.1"; splice_chain1 "56298248"; transcript2_id "PB.8732.3"; splice_chain2 "56298226";
Chr05	astalavista	as_event	56298248	56298251	.	-	.	as_code "1- , 2-"; transcript1_id "PB.8732.1"; splice_chain1 "56298248"; transcript2_id "PB.8732.5"; splice_chain2 "56298251";
Chr05	astalavista	as_event	56298226	56298251	.	-	.	as_code "1- , 2-"; transcript1_id "PB.8732.3"; splice_chain1 "56298226"; transcript2_id "PB.8732.5"; splice_chain2 "56298251";
Chr05	astalavista	as_event	56297610	56297619	.	-	.	as_code "1- , 2-"; transcript1_id "PB.8732.1"; splice_chain1 "56297619"; transcript2_id "PB.8732.4"; splice_chain2 "56297610";
Chr05	astalavista	as_event	56296365	56296390	.	-	.	as_code "1- , 2-"; transcript1_id "PB.8732.1"; splice_chain1 "56296390"; transcript2_id "PB.8732.2"; splice_chain2 "56296365";
Chr05	astalavista	as_event	56296583	56296653	.	-	.	as_code "1- , 2-"; transcript1_id "PB.8732.2"; splice_chain1 "56296653"; transcript2_id "PB.8732.5"; splice_chain2 "56296583";
Chr05	astalavista	as_event	56296390	56296653	.	-	.	as_code "1- , 2-"; transcript1_id "PB.8732.3"; splice_chain1 "56296653"; transcript2_id "PB.8732.4"; splice_chain2 "56296390";
Chr05	astalavista	as_event	56296365	56296653	.	-	.	as_code "1- , 2-"; transcript1_id "PB.8732.3"; splice_chain1 "56296653"; transcript2_id "PB.8732.8"; splice_chain2 "56296365";
Chr05	astalavista	as_event	40694467	40694480	.	-	.	as_code "1- , 2-"; transcript1_id "PB.8410.1"; splice_chain1 "40694480"; transcript2_id "PB.8410.3"; splice_chain2 "40694467";
Chr05	astalavista	as_event	40695510	40695539	.	-	.	as_code "1- , 2-"; transcript1_id "PB.8410.3"; splice_chain1 "40695539"; transcript2_id "PB.8410.7"; splice_chain2 "40695510";
Chr05	astalavista	as_event	40686625	40686813	.	-	.	as_code "1- , 2-"; transcript1_id "PB.8410.4"; splice_chain1 "40686813"; transcript2_id "PB.8410.9"; splice_chain2 "40686625";
Chr05	astalavista	as_event	11607414	11607424	.	-	.	as_code "1- , 2-"; transcript1_id "PB.7992.1"; splice_chain1 "11607424"; transcript2_id "PB.7992.2"; splice_chain2 "11607414";
Chr05	astalavista	as_event	540325	540333	.	+	.	as_code "1- , 2-"; transcript1_id "PB.7456.1"; splice_chain1 "540325"; transcript2_id "PB.7456.2"; splice_chain2 "540333";
Chr05	astalavista	as_event	541005	541037	.	+	.	as_code "1- , 2-"; transcript1_id "PB.7456.1"; splice_chain1 "541005"; transcript2_id "PB.7456.9"; splice_chain2 "541037";
Chr05	astalavista	as_event	541532	541539	.	+	.	as_code "1- , 2-"; transcript1_id "PB.7456.1"; splice_chain1 "541539"; transcript2_id "PB.7456.2"; splice_chain2 "541532";
Chr05	astalavista	as_event	35849228	35849246	.	+	.	as_code "1- , 2-"; transcript1_id "PB.8331.2"; splice_chain1 "35849246"; transcript2_id "PB.8331.6"; splice_chain2 "35849228";
Chr05	astalavista	as_event	35849988	35850064	.	+	.	as_code "1- , 2-"; transcript1_id "PB.8331.2"; splice_chain1 "35849988"; transcript2_id "PB.8331.9"; splice_chain2 "35850064";
Chr05	astalavista	as_event	36766223	36766248	.	-	.	as_code "1- , 2-"; transcript1_id "PB.8343.1"; splice_chain1 "36766223"; transcript2_id "PB.8343.2"; splice_chain2 "36766248";
Chr05	astalavista	as_event	36766054	36766065	.	-	.	as_code "1- , 2-"; transcript1_id "PB.8343.1"; splice_chain1 "36766065"; transcript2_id "PB.8343.3"; splice_chain2 "36766054";
Chr05	astalavista	as_event	36765906	36765929	.	-	.	as_code "1- , 2-"; transcript1_id "PB.8343.1"; splice_chain1 "36765906"; transcript2_id "PB.8343.19"; splice_chain2 "36765929";
Chr05	astalavista	as_event	55813803	55813853	.	-	.	as_code "1- , 2-"; transcript1_id "PB.8719.1"; splice_chain1 "55813853"; transcript2_id "PB.8719.2"; splice_chain2 "55813803";
Chr05	astalavista	as_event	36173211	36173250	.	-	.	as_code "1- , 2-"; transcript1_id "PB.8338.1"; splice_chain1 "36173250"; transcript2_id "PB.8338.4"; splice_chain2 "36173211";
Chr05	astalavista	as_event	55914339	55914977	.	-	.	as_code "1- , 2-"; transcript1_id "PB.8721.5"; splice_chain1 "55914977"; transcript2_id "PB.8721.7"; splice_chain2 "55914339";
Chr05	astalavista	as_event	55197984	55197995	.	+	.	as_code "1- , 2-"; transcript1_id "PB.8708.1"; splice_chain1 "55197984"; transcript2_id "PB.8708.4"; splice_chain2 "55197995";
Chr05	astalavista	as_event	12296315	12296347	.	-	.	as_code "1- , 2-"; transcript1_id "PB.8014.1"; splice_chain1 "12296315"; transcript2_id "PB.8014.2"; splice_chain2 "12296347";
Chr05	astalavista	as_event	11977658	11977664	.	-	.	as_code "1- , 2-"; transcript1_id "PB.8001.1"; splice_chain1 "11977664"; transcript2_id "PB.8001.5"; splice_chain2 "11977658";
Chr05	astalavista	as_event	12208993	12209019	.	+	.	as_code "1- , 2-"; transcript1_id "PB.8008.2"; splice_chain1 "12209019"; transcript2_id "PB.8008.1"; splice_chain2 "12208993";
Chr05	astalavista	as_event	701876	702038	.	+	.	as_code "1- , 2-"; transcript1_id "PB.7468.1"; splice_chain1 "702038"; transcript2_id "PB.7468.2"; splice_chain2 "701876";
Chr05	astalavista	as_event	53992467	53992486	.	-	.	as_code "1- , 2-"; transcript1_id "PB.8664.1"; splice_chain1 "53992486"; transcript2_id "PB.8664.2"; splice_chain2 "53992467";
Chr05	astalavista	as_event	54473609	54473616	.	+	.	as_code "1- , 2-"; transcript1_id "PB.8675.1"; splice_chain1 "54473609"; transcript2_id "PB.8675.5"; splice_chain2 "54473616";
Chr05	astalavista	as_event	54473753	54473756	.	+	.	as_code "1- , 2-"; transcript1_id "PB.8675.1"; splice_chain1 "54473756"; transcript2_id "PB.8675.2"; splice_chain2 "54473753";
Chr05	astalavista	as_event	38934005	38934010	.	-	.	as_code "1- , 2-"; transcript1_id "PB.8370.1"; splice_chain1 "38934010"; transcript2_id "PB.8370.3"; splice_chain2 "38934005";
Chr05	astalavista	as_event	54740783	54740811	.	-	.	as_code "1- , 2-"; transcript1_id "PB.8690.6"; splice_chain1 "54740811"; transcript2_id "PB.8690.5"; splice_chain2 "54740783";
Chr05	astalavista	as_event	54740811	54740835	.	-	.	as_code "1- , 2-"; transcript1_id "PB.8690.6"; splice_chain1 "54740811"; transcript2_id "PB.8690.10"; splice_chain2 "54740835";
Chr05	astalavista	as_event	54740783	54740835	.	-	.	as_code "1- , 2-"; transcript1_id "PB.8690.5"; splice_chain1 "54740783"; transcript2_id "PB.8690.10"; splice_chain2 "54740835";
Chr05	astalavista	as_event	54959508	54959745	.	-	.	as_code "1- , 2-"; transcript1_id "PB.8697.2"; splice_chain1 "54959745"; transcript2_id "PB.8697.3"; splice_chain2 "54959508";
Chr05	astalavista	as_event	61654744	61654770	.	+	.	as_code "1- , 2-"; transcript1_id "PB.9030.2"; splice_chain1 "61654744"; transcript2_id "PB.9030.4"; splice_chain2 "61654770";
Chr05	astalavista	as_event	61226840	61226857	.	-	.	as_code "1- , 2-"; transcript1_id "PB.8994.1"; splice_chain1 "61226840"; transcript2_id "PB.8994.2"; splice_chain2 "61226857";
Chr05	astalavista	as_event	61227173	61227213	.	-	.	as_code "1- , 2-"; transcript1_id "PB.8994.1"; splice_chain1 "61227173"; transcript2_id "PB.8994.9"; splice_chain2 "61227213";
Chr05	astalavista	as_event	8708783	8708797	.	-	.	as_code "1- , 2-"; transcript1_id "PB.7906.1"; splice_chain1 "8708797"; transcript2_id "PB.7906.2"; splice_chain2 "8708783";
Chr05	astalavista	as_event	8880860	8880870	.	+	.	as_code "1- , 2-"; transcript1_id "PB.7912.1"; splice_chain1 "8880860"; transcript2_id "PB.7912.2"; splice_chain2 "8880870";
Chr05	astalavista	as_event	8810097	8810248	.	+	.	as_code "1- , 2-"; transcript1_id "PB.7909.1"; splice_chain1 "8810097"; transcript2_id "PB.7909.3"; splice_chain2 "8810248";
Chr05	astalavista	as_event	8810849	8810871	.	+	.	as_code "1- , 2-"; transcript1_id "PB.7909.1"; splice_chain1 "8810849"; transcript2_id "PB.7909.3"; splice_chain2 "8810871";
Chr05	astalavista	as_event	8810849	8810865	.	+	.	as_code "1- , 2-"; transcript1_id "PB.7909.1"; splice_chain1 "8810849"; transcript2_id "PB.7909.5"; splice_chain2 "8810865";
Chr05	astalavista	as_event	8810865	8810871	.	+	.	as_code "1- , 2-"; transcript1_id "PB.7909.3"; splice_chain1 "8810871"; transcript2_id "PB.7909.5"; splice_chain2 "8810865";
Chr05	astalavista	as_event	8807610	8807612	.	+	.	as_code "1- , 2-"; transcript1_id "PB.7909.7"; splice_chain1 "8807612"; transcript2_id "PB.7909.9"; splice_chain2 "8807610";
Chr05	astalavista	as_event	8807612	8807619	.	+	.	as_code "1- , 2-"; transcript1_id "PB.7909.7"; splice_chain1 "8807612"; transcript2_id "PB.7909.12"; splice_chain2 "8807619";
Chr05	astalavista	as_event	8807610	8807619	.	+	.	as_code "1- , 2-"; transcript1_id "PB.7909.9"; splice_chain1 "8807610"; transcript2_id "PB.7909.12"; splice_chain2 "8807619";
Chr05	astalavista	as_event	8812778	8812786	.	+	.	as_code "1- , 2-"; transcript1_id "PB.7909.13"; splice_chain1 "8812778"; transcript2_id "PB.7909.24"; splice_chain2 "8812786";
Chr05	astalavista	as_event	8751520	8751565	.	+	.	as_code "1- , 2-"; transcript1_id "PB.7908.2"; splice_chain1 "8751565"; transcript2_id "PB.7908.5"; splice_chain2 "8751520";
Chr05	astalavista	as_event	61347125	61347401	.	-	.	as_code "1- , 2-"; transcript1_id "PB.9003.1"; splice_chain1 "61347125"; transcript2_id "PB.9003.2"; splice_chain2 "61347401";
Chr05	astalavista	as_event	8115012	8115035	.	+	.	as_code "1- , 2-"; transcript1_id "PB.7881.1"; splice_chain1 "8115012"; transcript2_id "PB.7881.2"; splice_chain2 "8115035";
Chr05	astalavista	as_event	8116906	8116963	.	+	.	as_code "1- , 2-"; transcript1_id "PB.7881.1"; splice_chain1 "8116906"; transcript2_id "PB.7881.3"; splice_chain2 "8116963";
Chr05	astalavista	as_event	3393162	3393883	.	-	.	as_code "1- , 2-"; transcript1_id "PB.7606.1"; splice_chain1 "3393162"; transcript2_id "PB.7606.2"; splice_chain2 "3393883";
Chr05	astalavista	as_event	3393162	3394738	.	-	.	as_code "1- , 2-"; transcript1_id "PB.7606.4"; splice_chain1 "3393162"; transcript2_id "PB.7606.8"; splice_chain2 "3394738";
Chr05	astalavista	as_event	3550194	3550212	.	-	.	as_code "1- , 2-"; transcript1_id "PB.7616.2"; splice_chain1 "3550212"; transcript2_id "PB.7616.3"; splice_chain2 "3550194";
Chr05	astalavista	as_event	7789256	7789268	.	+	.	as_code "1- , 2-"; transcript1_id "PB.7866.1"; splice_chain1 "7789268"; transcript2_id "PB.7866.2"; splice_chain2 "7789256";
Chr05	astalavista	as_event	7789865	7789886	.	+	.	as_code "1- , 2-"; transcript1_id "PB.7866.1"; splice_chain1 "7789886"; transcript2_id "PB.7866.4"; splice_chain2 "7789865";
Chr05	astalavista	as_event	8034890	8034917	.	+	.	as_code "1- , 2-"; transcript1_id "PB.7877.1"; splice_chain1 "8034890"; transcript2_id "PB.7877.3"; splice_chain2 "8034917";
Chr05	astalavista	as_event	7638424	7638456	.	-	.	as_code "1- , 2-"; transcript1_id "PB.7856.1"; splice_chain1 "7638424"; transcript2_id "PB.7856.3"; splice_chain2 "7638456";
Chr05	astalavista	as_event	7637294	7637318	.	-	.	as_code "1- , 2-"; transcript1_id "PB.7856.1"; splice_chain1 "7637318"; transcript2_id "PB.7856.6"; splice_chain2 "7637294";
Chr05	astalavista	as_event	3347675	3347682	.	+	.	as_code "1- , 2-"; transcript1_id "PB.7601.1"; splice_chain1 "3347675"; transcript2_id "PB.7601.3"; splice_chain2 "3347682";
Chr05	astalavista	as_event	7671408	7671436	.	-	.	as_code "1- , 2-"; transcript1_id "PB.7859.1"; splice_chain1 "7671436"; transcript2_id "PB.7859.5"; splice_chain2 "7671408";
Chr05	astalavista	as_event	7703344	7703358	.	-	.	as_code "1- , 2-"; transcript1_id "PB.7860.1"; splice_chain1 "7703358"; transcript2_id "PB.7860.4"; splice_chain2 "7703344";
Chr05	astalavista	as_event	7713467	7713475	.	-	.	as_code "1- , 2-"; transcript1_id "PB.7861.1"; splice_chain1 "7713467"; transcript2_id "PB.7861.5"; splice_chain2 "7713475";
Chr05	astalavista	as_event	7711403	7711455	.	-	.	as_code "1- , 2-"; transcript1_id "PB.7861.1"; splice_chain1 "7711403"; transcript2_id "PB.7861.2"; splice_chain2 "7711455";
Chr05	astalavista	as_event	7752773	7752838	.	+	.	as_code "1- , 2-"; transcript1_id "PB.7864.1"; splice_chain1 "7752838"; transcript2_id "PB.7864.4"; splice_chain2 "7752773";
Chr05	astalavista	as_event	63372890	63372901	.	+	.	as_code "1- , 2-"; transcript1_id "PB.9200.1"; splice_chain1 "63372890"; transcript2_id "PB.9200.5"; splice_chain2 "63372901";
Chr05	astalavista	as_event	63375812	63375837	.	+	.	as_code "1- , 2-"; transcript1_id "PB.9200.1"; splice_chain1 "63375812"; transcript2_id "PB.9200.5"; splice_chain2 "63375837";
Chr05	astalavista	as_event	63471861	63471897	.	+	.	as_code "1- , 2-"; transcript1_id "PB.9211.1"; splice_chain1 "63471861"; transcript2_id "PB.9211.2"; splice_chain2 "63471897";
Chr05	astalavista	as_event	63495999	63496355	.	-	.	as_code "1- , 2-"; transcript1_id "PB.9215.1"; splice_chain1 "63495999"; transcript2_id "PB.9215.2"; splice_chain2 "63496355";
Chr05	astalavista	as_event	63433691	63433695	.	-	.	as_code "1- , 2-"; transcript1_id "PB.9206.4"; splice_chain1 "63433695"; transcript2_id "PB.9206.7"; splice_chain2 "63433691";
Chr05	astalavista	as_event	62870818	62870830	.	+	.	as_code "1- , 2-"; transcript1_id "PB.9148.2"; splice_chain1 "62870818"; transcript2_id "PB.9148.6"; splice_chain2 "62870830";
Chr05	astalavista	as_event	33917559	33917565	.	+	.	as_code "1- , 2-"; transcript1_id "PB.8297.6"; splice_chain1 "33917565"; transcript2_id "PB.8297.4"; splice_chain2 "33917559";
Chr05	astalavista	as_event	33917709	33917738	.	+	.	as_code "1- , 2-"; transcript1_id "PB.8297.6"; splice_chain1 "33917738"; transcript2_id "PB.8297.4"; splice_chain2 "33917709";
Chr05	astalavista	as_event	63049727	63049756	.	-	.	as_code "1- , 2-"; transcript1_id "PB.9162.3"; splice_chain1 "63049727"; transcript2_id "PB.9162.5"; splice_chain2 "63049756";
Chr05	astalavista	as_event	9381070	9381166	.	-	.	as_code "1- , 2-"; transcript1_id "PB.7935.1"; splice_chain1 "9381070"; transcript2_id "PB.7935.5"; splice_chain2 "9381166";
Chr05	astalavista	as_event	9261230	9261279	.	+	.	as_code "1- , 2-"; transcript1_id "PB.7933.1"; splice_chain1 "9261279"; transcript2_id "PB.7933.2"; splice_chain2 "9261230";
Chr05	astalavista	as_event	33454397	33455396	.	-	.	as_code "1- , 2-"; transcript1_id "PB.8291.1"; splice_chain1 "33454397"; transcript2_id "PB.8291.3"; splice_chain2 "33455396";
Chr05	astalavista	as_event	9133757	9133766	.	-	.	as_code "1- , 2-"; transcript1_id "PB.7927.1"; splice_chain1 "9133766"; transcript2_id "PB.7927.9"; splice_chain2 "9133757";
Chr05	astalavista	as_event	9128239	9128289	.	-	.	as_code "1- , 2-"; transcript1_id "PB.7927.1"; splice_chain1 "9128289"; transcript2_id "PB.7927.21"; splice_chain2 "9128239";
Chr05	astalavista	as_event	9131971	9131984	.	-	.	as_code "1- , 2-"; transcript1_id "PB.7927.5"; splice_chain1 "9131984"; transcript2_id "PB.7927.23"; splice_chain2 "9131971";
Chr05	astalavista	as_event	9134182	9134204	.	-	.	as_code "1- , 2-"; transcript1_id "PB.7927.8"; splice_chain1 "9134182"; transcript2_id "PB.7927.10"; splice_chain2 "9134204";
Chr05	astalavista	as_event	33806429	33806710	.	+	.	as_code "1- , 2-"; transcript1_id "PB.8295.1"; splice_chain1 "33806710"; transcript2_id "PB.8295.3"; splice_chain2 "33806429";
Chr05	astalavista	as_event	33712752	33712786	.	+	.	as_code "1- , 2-"; transcript1_id "PB.8293.3"; splice_chain1 "33712786"; transcript2_id "PB.8293.5"; splice_chain2 "33712752";
Chr05	astalavista	as_event	63177305	63177391	.	+	.	as_code "1- , 2-"; transcript1_id "PB.9179.2"; splice_chain1 "63177305"; transcript2_id "PB.9179.4"; splice_chain2 "63177391";
Chr05	astalavista	as_event	63168689	63168740	.	-	.	as_code "1- , 2-"; transcript1_id "PB.9178.2"; splice_chain1 "63168740"; transcript2_id "PB.9178.4"; splice_chain2 "63168689";
Chr05	astalavista	as_event	63870082	63870173	.	-	.	as_code "1- , 2-"; transcript1_id "PB.9255.1"; splice_chain1 "63870082"; transcript2_id "PB.9255.3"; splice_chain2 "63870173";
Chr05	astalavista	as_event	63817346	63817423	.	-	.	as_code "1- , 2-"; transcript1_id "PB.9252.1"; splice_chain1 "63817423"; transcript2_id "PB.9252.3"; splice_chain2 "63817346";
Chr05	astalavista	as_event	64020594	64020608	.	-	.	as_code "1- , 2-"; transcript1_id "PB.9279.2"; splice_chain1 "64020594"; transcript2_id "PB.9279.3"; splice_chain2 "64020608";
Chr05	astalavista	as_event	64021609	64021613	.	-	.	as_code "1- , 2-"; transcript1_id "PB.9279.2"; splice_chain1 "64021609"; transcript2_id "PB.9279.7"; splice_chain2 "64021613";
Chr05	astalavista	as_event	63953637	63953676	.	-	.	as_code "1- , 2-"; transcript1_id "PB.9268.1"; splice_chain1 "63953637"; transcript2_id "PB.9268.7"; splice_chain2 "63953676";
Chr05	astalavista	as_event	63573340	63573418	.	+	.	as_code "1- , 2-"; transcript1_id "PB.9224.1"; splice_chain1 "63573418"; transcript2_id "PB.9224.3"; splice_chain2 "63573340";
Chr05	astalavista	as_event	63573331	63573418	.	+	.	as_code "1- , 2-"; transcript1_id "PB.9224.6"; splice_chain1 "63573418"; transcript2_id "PB.9224.8"; splice_chain2 "63573331";
Chr05	astalavista	as_event	63552942	63554009	.	-	.	as_code "1- , 2-"; transcript1_id "PB.9221.1"; splice_chain1 "63554009"; transcript2_id "PB.9221.2"; splice_chain2 "63552942";
Chr05	astalavista	as_event	63686798	63686813	.	+	.	as_code "1- , 2-"; transcript1_id "PB.9242.1"; splice_chain1 "63686798"; transcript2_id "PB.9242.2"; splice_chain2 "63686813";
Chr05	astalavista	as_event	60938161	60938163	.	-	.	as_code "1- , 2-"; transcript1_id "PB.8973.1"; splice_chain1 "60938161"; transcript2_id "PB.8973.3"; splice_chain2 "60938163";
Chr05	astalavista	as_event	60938161	60938183	.	-	.	as_code "1- , 2-"; transcript1_id "PB.8973.1"; splice_chain1 "60938161"; transcript2_id "PB.8973.7"; splice_chain2 "60938183";
Chr05	astalavista	as_event	60938163	60938183	.	-	.	as_code "1- , 2-"; transcript1_id "PB.8973.3"; splice_chain1 "60938163"; transcript2_id "PB.8973.7"; splice_chain2 "60938183";
Chr05	astalavista	as_event	60932154	60932163	.	-	.	as_code "1- , 2-"; transcript1_id "PB.8973.2"; splice_chain1 "60932154"; transcript2_id "PB.8973.4"; splice_chain2 "60932163";
Chr05	astalavista	as_event	60761244	60761423	.	-	.	as_code "1- , 2-"; transcript1_id "PB.8963.1"; splice_chain1 "60761244"; transcript2_id "PB.8963.3"; splice_chain2 "60761423";
Chr05	astalavista	as_event	60761244	60761302	.	-	.	as_code "1- , 2-"; transcript1_id "PB.8963.1"; splice_chain1 "60761244"; transcript2_id "PB.8963.4"; splice_chain2 "60761302";
Chr05	astalavista	as_event	60761302	60761423	.	-	.	as_code "1- , 2-"; transcript1_id "PB.8963.3"; splice_chain1 "60761423"; transcript2_id "PB.8963.4"; splice_chain2 "60761302";
Chr05	astalavista	as_event	60760288	60760291	.	-	.	as_code "1- , 2-"; transcript1_id "PB.8963.1"; splice_chain1 "60760291"; transcript2_id "PB.8963.4"; splice_chain2 "60760288";
Chr05	astalavista	as_event	60622599	60622663	.	+	.	as_code "1- , 2-"; transcript1_id "PB.8952.1"; splice_chain1 "60622599"; transcript2_id "PB.8952.2"; splice_chain2 "60622663";
Chr05	astalavista	as_event	46510423	46510429	.	-	.	as_code "1- , 2-"; transcript1_id "PB.8491.1"; splice_chain1 "46510429"; transcript2_id "PB.8491.3"; splice_chain2 "46510423";
Chr05	astalavista	as_event	46516137	46516180	.	-	.	as_code "1- , 2-"; transcript1_id "PB.8491.1"; splice_chain1 "46516180"; transcript2_id "PB.8491.5"; splice_chain2 "46516137";
Chr05	astalavista	as_event	46510407	46510429	.	-	.	as_code "1- , 2-"; transcript1_id "PB.8491.1"; splice_chain1 "46510429"; transcript2_id "PB.8491.9"; splice_chain2 "46510407";
Chr05	astalavista	as_event	46510407	46510423	.	-	.	as_code "1- , 2-"; transcript1_id "PB.8491.3"; splice_chain1 "46510423"; transcript2_id "PB.8491.9"; splice_chain2 "46510407";
Chr05	astalavista	as_event	46634875	46634887	.	+	.	as_code "1- , 2-"; transcript1_id "PB.8492.1"; splice_chain1 "46634887"; transcript2_id "PB.8492.3"; splice_chain2 "46634875";
Chr05	astalavista	as_event	47647004	47647033	.	+	.	as_code "1- , 2-"; transcript1_id "PB.8515.1"; splice_chain1 "47647004"; transcript2_id "PB.8515.2"; splice_chain2 "47647033";
Chr05	astalavista	as_event	47038132	47038144	.	+	.	as_code "1- , 2-"; transcript1_id "PB.8501.3"; splice_chain1 "47038132"; transcript2_id "PB.8501.6"; splice_chain2 "47038144";
Chr05	astalavista	as_event	47038106	47038132	.	+	.	as_code "1- , 2-"; transcript1_id "PB.8501.3"; splice_chain1 "47038132"; transcript2_id "PB.8501.58"; splice_chain2 "47038106";
Chr05	astalavista	as_event	47038081	47038106	.	+	.	as_code "1- , 2-"; transcript1_id "PB.8501.4"; splice_chain1 "47038081"; transcript2_id "PB.8501.58"; splice_chain2 "47038106";
Chr05	astalavista	as_event	47038106	47038144	.	+	.	as_code "1- , 2-"; transcript1_id "PB.8501.6"; splice_chain1 "47038144"; transcript2_id "PB.8501.58"; splice_chain2 "47038106";
Chr05	astalavista	as_event	47038944	47038993	.	+	.	as_code "1- , 2-"; transcript1_id "PB.8501.10"; splice_chain1 "47038993"; transcript2_id "PB.8501.15"; splice_chain2 "47038944";
Chr05	astalavista	as_event	47038993	47039139	.	+	.	as_code "1- , 2-"; transcript1_id "PB.8501.10"; splice_chain1 "47038993"; transcript2_id "PB.8501.40"; splice_chain2 "47039139";
Chr05	astalavista	as_event	47038734	47038993	.	+	.	as_code "1- , 2-"; transcript1_id "PB.8501.10"; splice_chain1 "47038993"; transcript2_id "PB.8501.45"; splice_chain2 "47038734";
Chr05	astalavista	as_event	47040806	47040808	.	+	.	as_code "1- , 2-"; transcript1_id "PB.8501.11"; splice_chain1 "47040806"; transcript2_id "PB.8501.13"; splice_chain2 "47040808";
Chr05	astalavista	as_event	47038944	47039139	.	+	.	as_code "1- , 2-"; transcript1_id "PB.8501.15"; splice_chain1 "47038944"; transcript2_id "PB.8501.40"; splice_chain2 "47039139";
Chr05	astalavista	as_event	47038734	47038944	.	+	.	as_code "1- , 2-"; transcript1_id "PB.8501.15"; splice_chain1 "47038944"; transcript2_id "PB.8501.45"; splice_chain2 "47038734";
Chr05	astalavista	as_event	47038144	47038146	.	+	.	as_code "1- , 2-"; transcript1_id "PB.8501.28"; splice_chain1 "47038146"; transcript2_id "PB.8501.32"; splice_chain2 "47038144";
Chr05	astalavista	as_event	47038132	47038146	.	+	.	as_code "1- , 2-"; transcript1_id "PB.8501.28"; splice_chain1 "47038146"; transcript2_id "PB.8501.44"; splice_chain2 "47038132";
Chr05	astalavista	as_event	47039438	47039759	.	+	.	as_code "1- , 2-"; transcript1_id "PB.8501.36"; splice_chain1 "47039438"; transcript2_id "PB.8501.85"; splice_chain2 "47039759";
Chr05	astalavista	as_event	47038734	47039139	.	+	.	as_code "1- , 2-"; transcript1_id "PB.8501.40"; splice_chain1 "47039139"; transcript2_id "PB.8501.45"; splice_chain2 "47038734";
Chr05	astalavista	as_event	47040345	47041165	.	+	.	as_code "1- , 2-"; transcript1_id "PB.8501.41"; splice_chain1 "47040345"; transcript2_id "PB.8501.83"; splice_chain2 "47041165";
Chr05	astalavista	as_event	48744534	48744656	.	+	.	as_code "1- , 2-"; transcript1_id "PB.8527.1"; splice_chain1 "48744534"; transcript2_id "PB.8527.3"; splice_chain2 "48744656";
Chr05	astalavista	as_event	48596442	48596566	.	-	.	as_code "1- , 2-"; transcript1_id "PB.8526.1"; splice_chain1 "48596566"; transcript2_id "PB.8526.2"; splice_chain2 "48596442";
Chr05	astalavista	as_event	48964856	48964873	.	+	.	as_code "1- , 2-"; transcript1_id "PB.8530.1"; splice_chain1 "48964856"; transcript2_id "PB.8530.6"; splice_chain2 "48964873";
Chr05	astalavista	as_event	59071475	59072220	.	-	.	as_code "1- , 2-"; transcript1_id "PB.8859.5"; splice_chain1 "59072220"; transcript2_id "PB.8859.18"; splice_chain2 "59071475";
Chr05	astalavista	as_event	23230908	23230938	.	-	.	as_code "1- , 2-"; transcript1_id "PB.8163.1"; splice_chain1 "23230908"; transcript2_id "PB.8163.3"; splice_chain2 "23230938";
Chr05	astalavista	as_event	22844189	22844957	.	+	.	as_code "1- , 2-"; transcript1_id "PB.8160.1"; splice_chain1 "22844957"; transcript2_id "PB.8160.4"; splice_chain2 "22844189";
Chr05	astalavista	as_event	22715530	22715619	.	+	.	as_code "1- , 2-"; transcript1_id "PB.8158.1"; splice_chain1 "22715530"; transcript2_id "PB.8158.2"; splice_chain2 "22715619";
Chr05	astalavista	as_event	5278828	5278853	.	-	.	as_code "1- , 2-"; transcript1_id "PB.7743.2"; splice_chain1 "5278853"; transcript2_id "PB.7743.3"; splice_chain2 "5278828";
Chr05	astalavista	as_event	52439335	52439513	.	-	.	as_code "1- , 2-"; transcript1_id "PB.8620.1"; splice_chain1 "52439513"; transcript2_id "PB.8620.2"; splice_chain2 "52439335";
Chr05	astalavista	as_event	52257283	52257305	.	-	.	as_code "1- , 2-"; transcript1_id "PB.8613.1"; splice_chain1 "52257283"; transcript2_id "PB.8613.2"; splice_chain2 "52257305";
Chr05	astalavista	as_event	23672052	23672072	.	-	.	as_code "1- , 2-"; transcript1_id "PB.8169.1"; splice_chain1 "23672052"; transcript2_id "PB.8169.2"; splice_chain2 "23672072";
Chr05	astalavista	as_event	24092659	24092674	.	+	.	as_code "1- , 2-"; transcript1_id "PB.8172.2"; splice_chain1 "24092659"; transcript2_id "PB.8172.1"; splice_chain2 "24092674";
Chr05	astalavista	as_event	58784215	58784218	.	+	.	as_code "1- , 2-"; transcript1_id "PB.8844.1"; splice_chain1 "58784215"; transcript2_id "PB.8844.2"; splice_chain2 "58784218";
Chr05	astalavista	as_event	24788945	24788997	.	+	.	as_code "1- , 2-"; transcript1_id "PB.8182.1"; splice_chain1 "24788997"; transcript2_id "PB.8182.12"; splice_chain2 "24788945";
Chr05	astalavista	as_event	24784943	24784955	.	+	.	as_code "1- , 2-"; transcript1_id "PB.8182.2"; splice_chain1 "24784943"; transcript2_id "PB.8182.9"; splice_chain2 "24784955";
Chr05	astalavista	as_event	23757007	23757023	.	-	.	as_code "1- , 2-"; transcript1_id "PB.8171.2"; splice_chain1 "23757007"; transcript2_id "PB.8171.5"; splice_chain2 "23757023";
Chr05	astalavista	as_event	24198877	24199779	.	+	.	as_code "1- , 2-"; transcript1_id "PB.8173.1"; splice_chain1 "24199779"; transcript2_id "PB.8173.3"; splice_chain2 "24198877";
Chr05	astalavista	as_event	24199733	24199779	.	+	.	as_code "1- , 2-"; transcript1_id "PB.8173.1"; splice_chain1 "24199779"; transcript2_id "PB.8173.4"; splice_chain2 "24199733";
Chr05	astalavista	as_event	24198877	24199733	.	+	.	as_code "1- , 2-"; transcript1_id "PB.8173.3"; splice_chain1 "24198877"; transcript2_id "PB.8173.4"; splice_chain2 "24199733";
Chr05	astalavista	as_event	58382607	58383210	.	+	.	as_code "1- , 2-"; transcript1_id "PB.8820.2"; splice_chain1 "58382607"; transcript2_id "PB.8820.4"; splice_chain2 "58383210";
Chr05	astalavista	as_event	58338027	58338160	.	+	.	as_code "1- , 2-"; transcript1_id "PB.8818.1"; splice_chain1 "58338027"; transcript2_id "PB.8818.2"; splice_chain2 "58338160";
Chr05	astalavista	as_event	58242864	58242907	.	-	.	as_code "1- , 2-"; transcript1_id "PB.8817.1"; splice_chain1 "58242864"; transcript2_id "PB.8817.3"; splice_chain2 "58242907";
Chr05	astalavista	as_event	24816244	24816272	.	+	.	as_code "1- , 2-"; transcript1_id "PB.8183.2"; splice_chain1 "24816272"; transcript2_id "PB.8183.3"; splice_chain2 "24816244";
Chr05	astalavista	as_event	24816858	24816889	.	+	.	as_code "1- , 2-"; transcript1_id "PB.8183.2"; splice_chain1 "24816889"; transcript2_id "PB.8183.3"; splice_chain2 "24816858";
Chr05	astalavista	as_event	25049827	25049856	.	+	.	as_code "1- , 2-"; transcript1_id "PB.8187.2"; splice_chain1 "25049827"; transcript2_id "PB.8187.4"; splice_chain2 "25049856";
Chr05	astalavista	as_event	25601702	25601891	.	+	.	as_code "1- , 2-"; transcript1_id "PB.8197.1"; splice_chain1 "25601891"; transcript2_id "PB.8197.7"; splice_chain2 "25601702";
Chr05	astalavista	as_event	25602391	25602416	.	+	.	as_code "1- , 2-"; transcript1_id "PB.8197.1"; splice_chain1 "25602416"; transcript2_id "PB.8197.3"; splice_chain2 "25602391";
Chr05	astalavista	as_event	25613865	25613876	.	+	.	as_code "1- , 2-"; transcript1_id "PB.8198.1"; splice_chain1 "25613876"; transcript2_id "PB.8198.2"; splice_chain2 "25613865";
Chr05	astalavista	as_event	25616871	25616905	.	+	.	as_code "1- , 2-"; transcript1_id "PB.8198.1"; splice_chain1 "25616905"; transcript2_id "PB.8198.2"; splice_chain2 "25616871";
Chr05	astalavista	as_event	25612651	25612677	.	+	.	as_code "1- , 2-"; transcript1_id "PB.8198.1"; splice_chain1 "25612651"; transcript2_id "PB.8198.6"; splice_chain2 "25612677";
Chr05	astalavista	as_event	26478100	26478124	.	+	.	as_code "1- , 2-"; transcript1_id "PB.8208.2"; splice_chain1 "26478100"; transcript2_id "PB.8208.3"; splice_chain2 "26478124";
Chr05	astalavista	as_event	5241880	5241909	.	+	.	as_code "1- , 2-"; transcript1_id "PB.7737.1"; splice_chain1 "5241880"; transcript2_id "PB.7737.7"; splice_chain2 "5241909";
Chr05	astalavista	as_event	5243573	5243587	.	+	.	as_code "1- , 2-"; transcript1_id "PB.7737.1"; splice_chain1 "5243587"; transcript2_id "PB.7737.7"; splice_chain2 "5243573";
Chr05	astalavista	as_event	5331517	5331523	.	+	.	as_code "1- , 2-"; transcript1_id "PB.7747.1"; splice_chain1 "5331517"; transcript2_id "PB.7747.2"; splice_chain2 "5331523";
Chr05	astalavista	as_event	59124856	59124873	.	-	.	as_code "1- , 2-"; transcript1_id "PB.8862.2"; splice_chain1 "59124856"; transcript2_id "PB.8862.3"; splice_chain2 "59124873";
Chr05	astalavista	as_event	59123805	59123813	.	-	.	as_code "1- , 2-"; transcript1_id "PB.8862.2"; splice_chain1 "59123813"; transcript2_id "PB.8862.5"; splice_chain2 "59123805";
Chr05	astalavista	as_event	59117467	59117492	.	-	.	as_code "1- , 2-"; transcript1_id "PB.8862.2"; splice_chain1 "59117467"; transcript2_id "PB.8862.9"; splice_chain2 "59117492";
Chr05	astalavista	as_event	59126286	59126351	.	-	.	as_code "1- , 2-"; transcript1_id "PB.8862.2"; splice_chain1 "59126286"; transcript2_id "PB.8862.17"; splice_chain2 "59126351";
Chr05	astalavista	as_event	27893788	27893896	.	-	.	as_code "1- , 2-"; transcript1_id "PB.8226.1"; splice_chain1 "27893788"; transcript2_id "PB.8226.2"; splice_chain2 "27893896";
Chr05	astalavista	as_event	27698754	27698765	.	-	.	as_code "1- , 2-"; transcript1_id "PB.8221.2"; splice_chain1 "27698765"; transcript2_id "PB.8221.7"; splice_chain2 "27698754";
Chr05	astalavista	as_event	27696515	27696528	.	-	.	as_code "1- , 2-"; transcript1_id "PB.8221.2"; splice_chain1 "27696515"; transcript2_id "PB.8221.7"; splice_chain2 "27696528";
Chr05	astalavista	as_event	27702373	27702381	.	-	.	as_code "1- , 2-"; transcript1_id "PB.8221.2"; splice_chain1 "27702381"; transcript2_id "PB.8221.15"; splice_chain2 "27702373";
Chr05	astalavista	as_event	60065984	60065995	.	-	.	as_code "1- , 2-"; transcript1_id "PB.8918.2"; splice_chain1 "60065995"; transcript2_id "PB.8918.3"; splice_chain2 "60065984";
Chr05	astalavista	as_event	49220057	49220064	.	+	.	as_code "1- , 2-"; transcript1_id "PB.8536.1"; splice_chain1 "49220057"; transcript2_id "PB.8536.3"; splice_chain2 "49220064";
Chr05	astalavista	as_event	59956913	59956934	.	+	.	as_code "1- , 2-"; transcript1_id "PB.8911.1"; splice_chain1 "59956934"; transcript2_id "PB.8911.3"; splice_chain2 "59956913";
Chr05	astalavista	as_event	59725337	59726069	.	+	.	as_code "1- , 2-"; transcript1_id "PB.8898.4"; splice_chain1 "59726069"; transcript2_id "PB.8898.5"; splice_chain2 "59725337";
Chr05	astalavista	as_event	59727094	59727142	.	+	.	as_code "1- , 2-"; transcript1_id "PB.8898.1"; splice_chain1 "59727142"; transcript2_id "PB.8898.6"; splice_chain2 "59727094";
Chr05	astalavista	as_event	28140861	28140872	.	-	.	as_code "1- , 2-"; transcript1_id "PB.8235.5"; splice_chain1 "28140861"; transcript2_id "PB.8235.4"; splice_chain2 "28140872";
Chr05	astalavista	as_event	28514061	28514310	.	+	.	as_code "1- , 2-"; transcript1_id "PB.8242.2"; splice_chain1 "28514310"; transcript2_id "PB.8242.7"; splice_chain2 "28514061";
Chr05	astalavista	as_event	28510224	28510362	.	+	.	as_code "1- , 2-"; transcript1_id "PB.8242.2"; splice_chain1 "28510224"; transcript2_id "PB.8242.6"; splice_chain2 "28510362";
Chr05	astalavista	as_event	28509212	28510224	.	+	.	as_code "1- , 2-"; transcript1_id "PB.8242.2"; splice_chain1 "28510224"; transcript2_id "PB.8242.8"; splice_chain2 "28509212";
Chr05	astalavista	as_event	28513742	28514310	.	+	.	as_code "1- , 2-"; transcript1_id "PB.8242.3"; splice_chain1 "28514310"; transcript2_id "PB.8242.11"; splice_chain2 "28513742";
Chr05	astalavista	as_event	28512527	28514310	.	+	.	as_code "1- , 2-"; transcript1_id "PB.8242.4"; splice_chain1 "28514310"; transcript2_id "PB.8242.5"; splice_chain2 "28512527";
Chr05	astalavista	as_event	28509212	28510362	.	+	.	as_code "1- , 2-"; transcript1_id "PB.8242.6"; splice_chain1 "28510362"; transcript2_id "PB.8242.8"; splice_chain2 "28509212";
Chr05	astalavista	as_event	27992808	27992851	.	+	.	as_code "1- , 2-"; transcript1_id "PB.8230.4"; splice_chain1 "27992851"; transcript2_id "PB.8230.6"; splice_chain2 "27992808";
Chr05	astalavista	as_event	49918440	49918477	.	+	.	as_code "1- , 2-"; transcript1_id "PB.8567.1"; splice_chain1 "49918440"; transcript2_id "PB.8567.3"; splice_chain2 "49918477";
Chr05	astalavista	as_event	49918693	49918930	.	+	.	as_code "1- , 2-"; transcript1_id "PB.8567.1"; splice_chain1 "49918930"; transcript2_id "PB.8567.6"; splice_chain2 "49918693";
Chr05	astalavista	as_event	59670927	59671606	.	+	.	as_code "1- , 2-"; transcript1_id "PB.8891.1"; splice_chain1 "59671606"; transcript2_id "PB.8891.7"; splice_chain2 "59670927";
Chr05	astalavista	as_event	59670351	59670372	.	+	.	as_code "1- , 2-"; transcript1_id "PB.8891.5"; splice_chain1 "59670351"; transcript2_id "PB.8891.3"; splice_chain2 "59670372";
Chr05	astalavista	as_event	49849079	49849188	.	-	.	as_code "1- , 2-"; transcript1_id "PB.8558.1"; splice_chain1 "49849188"; transcript2_id "PB.8558.2"; splice_chain2 "49849079";
Chr05	astalavista	as_event	49849363	49849388	.	-	.	as_code "1- , 2-"; transcript1_id "PB.8558.1"; splice_chain1 "49849363"; transcript2_id "PB.8558.9"; splice_chain2 "49849388";
Chr05	astalavista	as_event	59702302	59702305	.	+	.	as_code "1- , 2-"; transcript1_id "PB.8894.4"; splice_chain1 "59702302"; transcript2_id "PB.8894.5"; splice_chain2 "59702305";
Chr05	astalavista	as_event	59591668	59591697	.	-	.	as_code "1- , 2-"; transcript1_id "PB.8886.1"; splice_chain1 "59591668"; transcript2_id "PB.8886.3"; splice_chain2 "59591697";
Chr05	astalavista	as_event	59596595	59596622	.	-	.	as_code "1- , 2-"; transcript1_id "PB.8886.1"; splice_chain1 "59596622"; transcript2_id "PB.8886.4"; splice_chain2 "59596595";
Chr05	astalavista	as_event	59589733	59589750	.	-	.	as_code "1- , 2-"; transcript1_id "PB.8886.1"; splice_chain1 "59589733"; transcript2_id "PB.8886.5"; splice_chain2 "59589750";
Chr05	astalavista	as_event	59624426	59624455	.	+	.	as_code "1- , 2-"; transcript1_id "PB.8887.1"; splice_chain1 "59624455"; transcript2_id "PB.8887.6"; splice_chain2 "59624426";
Chr05	astalavista	as_event	3932407	3932438	.	+	.	as_code "1- , 2-"; transcript1_id "PB.7641.1"; splice_chain1 "3932438"; transcript2_id "PB.7641.4"; splice_chain2 "3932407";
Chr05	astalavista	as_event	29425145	29425206	.	-	.	as_code "1- , 2-"; transcript1_id "PB.8248.1"; splice_chain1 "29425206"; transcript2_id "PB.8248.6"; splice_chain2 "29425145";
Chr05	astalavista	as_event	29423013	29423024	.	-	.	as_code "1- , 2-"; transcript1_id "PB.8248.1"; splice_chain1 "29423013"; transcript2_id "PB.8248.14"; splice_chain2 "29423024";
Chr05	astalavista	as_event	29422962	29423013	.	-	.	as_code "1- , 2-"; transcript1_id "PB.8248.1"; splice_chain1 "29423013"; transcript2_id "PB.8248.27"; splice_chain2 "29422962";
Chr05	astalavista	as_event	29422962	29423024	.	-	.	as_code "1- , 2-"; transcript1_id "PB.8248.14"; splice_chain1 "29423024"; transcript2_id "PB.8248.27"; splice_chain2 "29422962";
Chr05	astalavista	as_event	29421938	29422188	.	-	.	as_code "1- , 2-"; transcript1_id "PB.8248.1"; splice_chain1 "29421938"; transcript2_id "PB.8248.9"; splice_chain2 "29422188";
Chr05	astalavista	as_event	3948288	3948293	.	+	.	as_code "1- , 2-"; transcript1_id "PB.7643.1"; splice_chain1 "3948293"; transcript2_id "PB.7643.7"; splice_chain2 "3948288";
Chr05	astalavista	as_event	3948285	3948293	.	+	.	as_code "1- , 2-"; transcript1_id "PB.7643.1"; splice_chain1 "3948293"; transcript2_id "PB.7643.8"; splice_chain2 "3948285";
Chr05	astalavista	as_event	3950472	3950760	.	+	.	as_code "1- , 2-"; transcript1_id "PB.7643.1"; splice_chain1 "3950760"; transcript2_id "PB.7643.9"; splice_chain2 "3950472";
Chr05	astalavista	as_event	3946817	3946834	.	+	.	as_code "1- , 2-"; transcript1_id "PB.7643.2"; splice_chain1 "3946834"; transcript2_id "PB.7643.4"; splice_chain2 "3946817";
Chr05	astalavista	as_event	3948285	3948288	.	+	.	as_code "1- , 2-"; transcript1_id "PB.7643.7"; splice_chain1 "3948288"; transcript2_id "PB.7643.8"; splice_chain2 "3948285";
Chr05	astalavista	as_event	31304033	31304036	.	-	.	as_code "1- , 2-"; transcript1_id "PB.8258.1"; splice_chain1 "31304033"; transcript2_id "PB.8258.2"; splice_chain2 "31304036";
Chr05	astalavista	as_event	31008806	31008823	.	+	.	as_code "1- , 2-"; transcript1_id "PB.8256.2"; splice_chain1 "31008823"; transcript2_id "PB.8256.6"; splice_chain2 "31008806";
Chr05	astalavista	as_event	60527672	60527684	.	+	.	as_code "1- , 2-"; transcript1_id "PB.8943.1"; splice_chain1 "60527672"; transcript2_id "PB.8943.3"; splice_chain2 "60527684";
Chr05	astalavista	as_event	50071407	50071416	.	-	.	as_code "1- , 2-"; transcript1_id "PB.8573.1"; splice_chain1 "50071407"; transcript2_id "PB.8573.6"; splice_chain2 "50071416";
Chr05	astalavista	as_event	50200876	50200882	.	+	.	as_code "1- , 2-"; transcript1_id "PB.8579.1"; splice_chain1 "50200876"; transcript2_id "PB.8579.4"; splice_chain2 "50200882";
Chr05	astalavista	as_event	31416023	31416101	.	-	.	as_code "1- , 2-"; transcript1_id "PB.8260.1"; splice_chain1 "31416101"; transcript2_id "PB.8260.2"; splice_chain2 "31416023";
Chr05	astalavista	as_event	60364575	60364699	.	-	.	as_code "1- , 2-"; transcript1_id "PB.8937.2"; splice_chain1 "60364699"; transcript2_id "PB.8937.3"; splice_chain2 "60364575";
Chr05	astalavista	as_event	50371478	50371550	.	+	.	as_code "1- , 2-"; transcript1_id "PB.8585.4"; splice_chain1 "50371478"; transcript2_id "PB.8585.8"; splice_chain2 "50371550";
Chr05	astalavista	as_event	50375866	50375886	.	+	.	as_code "1- , 2-"; transcript1_id "PB.8585.2"; splice_chain1 "50375866"; transcript2_id "PB.8585.3"; splice_chain2 "50375886";
Chr05	astalavista	as_event	60345072	60345075	.	+	.	as_code "1- , 2-"; transcript1_id "PB.8935.1"; splice_chain1 "60345072"; transcript2_id "PB.8935.10"; splice_chain2 "60345075";
Chr05	astalavista	as_event	4115828	4115881	.	+	.	as_code "1- , 2-"; transcript1_id "PB.7658.1"; splice_chain1 "4115828"; transcript2_id "PB.7658.3"; splice_chain2 "4115881";
Chr05	astalavista	as_event	4172776	4172785	.	+	.	as_code "1- , 2-"; transcript1_id "PB.7664.1"; splice_chain1 "4172776"; transcript2_id "PB.7664.6"; splice_chain2 "4172785";
Chr05	astalavista	as_event	4160944	4160980	.	+	.	as_code "1- , 2-"; transcript1_id "PB.7663.2"; splice_chain1 "4160980"; transcript2_id "PB.7663.3"; splice_chain2 "4160944";
Chr05	astalavista	as_event	32167646	32167732	.	-	.	as_code "1- , 2-"; transcript1_id "PB.8273.1"; splice_chain1 "32167646"; transcript2_id "PB.8273.4"; splice_chain2 "32167732";
Chr05	astalavista	as_event	32062618	32062673	.	-	.	as_code "1- , 2-"; transcript1_id "PB.8272.1"; splice_chain1 "32062618"; transcript2_id "PB.8272.2"; splice_chain2 "32062673";
Chr05	astalavista	as_event	32204418	32204421	.	-	.	as_code "1- , 2-"; transcript1_id "PB.8274.2"; splice_chain1 "32204421"; transcript2_id "PB.8274.10"; splice_chain2 "32204418";
Chr05	astalavista	as_event	50436175	50436194	.	-	.	as_code "1- , 2-"; transcript1_id "PB.8586.1"; splice_chain1 "50436194"; transcript2_id "PB.8586.5"; splice_chain2 "50436175";
Chr05	astalavista	as_event	50439338	50439347	.	-	.	as_code "1- , 2-"; transcript1_id "PB.8586.3"; splice_chain1 "50439338"; transcript2_id "PB.8586.8"; splice_chain2 "50439347";
Chr05	astalavista	as_event	32425463	32425543	.	-	.	as_code "1- , 2-"; transcript1_id "PB.8275.1"; splice_chain1 "32425543"; transcript2_id "PB.8275.9"; splice_chain2 "32425463";
Chr05	astalavista	as_event	32725089	32725098	.	-	.	as_code "1- , 2-"; transcript1_id "PB.8279.1"; splice_chain1 "32725098"; transcript2_id "PB.8279.17"; splice_chain2 "32725089";
Chr05	astalavista	as_event	32723863	32723944	.	-	.	as_code "1- , 2-"; transcript1_id "PB.8279.11"; splice_chain1 "32723944"; transcript2_id "PB.8279.41"; splice_chain2 "32723863";
Chr05	astalavista	as_event	60206887	60206897	.	-	.	as_code "1- , 2-"; transcript1_id "PB.8925.1"; splice_chain1 "60206887"; transcript2_id "PB.8925.4"; splice_chain2 "60206897";
Chr05	astalavista	as_event	60204978	60204988	.	-	.	as_code "1- , 2-"; transcript1_id "PB.8925.1"; splice_chain1 "60204988"; transcript2_id "PB.8925.3"; splice_chain2 "60204978";
Chr05	astalavista	as_event	20063018	20063109	.	+	.	as_code "1- , 2-"; transcript1_id "PB.8116.4"; splice_chain1 "20063018"; transcript2_id "PB.8116.6"; splice_chain2 "20063109";
Chr05	astalavista	as_event	19743605	19743618	.	-	.	as_code "1- , 2-"; transcript1_id "PB.8114.1"; splice_chain1 "19743605"; transcript2_id "PB.8114.2"; splice_chain2 "19743618";
Chr05	astalavista	as_event	19748897	19748915	.	-	.	as_code "1- , 2-"; transcript1_id "PB.8114.2"; splice_chain1 "19748897"; transcript2_id "PB.8114.17"; splice_chain2 "19748915";
Chr05	astalavista	as_event	19420243	19420374	.	-	.	as_code "1- , 2-"; transcript1_id "PB.8110.3"; splice_chain1 "19420243"; transcript2_id "PB.8110.10"; splice_chain2 "19420374";
Chr05	astalavista	as_event	7111585	7111629	.	-	.	as_code "1- , 2-"; transcript1_id "PB.7829.1"; splice_chain1 "7111629"; transcript2_id "PB.7829.3"; splice_chain2 "7111585";
Chr05	astalavista	as_event	7429846	7430349	.	-	.	as_code "1- , 2-"; transcript1_id "PB.7846.1"; splice_chain1 "7429846"; transcript2_id "PB.7846.2"; splice_chain2 "7430349";
Chr05	astalavista	as_event	7445263	7445598	.	-	.	as_code "1- , 2-"; transcript1_id "PB.7848.1"; splice_chain1 "7445598"; transcript2_id "PB.7848.2"; splice_chain2 "7445263";
Chr05	astalavista	as_event	7206116	7206127	.	+	.	as_code "1- , 2-"; transcript1_id "PB.7831.1"; splice_chain1 "7206116"; transcript2_id "PB.7831.2"; splice_chain2 "7206127";
Chr05	astalavista	as_event	7011470	7011477	.	+	.	as_code "1- , 2-"; transcript1_id "PB.7821.1"; splice_chain1 "7011477"; transcript2_id "PB.7821.7"; splice_chain2 "7011470";
Chr05	astalavista	as_event	7012155	7012172	.	+	.	as_code "1- , 2-"; transcript1_id "PB.7821.1"; splice_chain1 "7012172"; transcript2_id "PB.7821.3"; splice_chain2 "7012155";
Chr05	astalavista	as_event	7012172	7012292	.	+	.	as_code "1- , 2-"; transcript1_id "PB.7821.1"; splice_chain1 "7012172"; transcript2_id "PB.7821.4"; splice_chain2 "7012292";
Chr05	astalavista	as_event	7012172	7012206	.	+	.	as_code "1- , 2-"; transcript1_id "PB.7821.1"; splice_chain1 "7012172"; transcript2_id "PB.7821.5"; splice_chain2 "7012206";
Chr05	astalavista	as_event	7012155	7012292	.	+	.	as_code "1- , 2-"; transcript1_id "PB.7821.3"; splice_chain1 "7012155"; transcript2_id "PB.7821.4"; splice_chain2 "7012292";
Chr05	astalavista	as_event	7012155	7012206	.	+	.	as_code "1- , 2-"; transcript1_id "PB.7821.3"; splice_chain1 "7012155"; transcript2_id "PB.7821.5"; splice_chain2 "7012206";
Chr05	astalavista	as_event	7012206	7012292	.	+	.	as_code "1- , 2-"; transcript1_id "PB.7821.4"; splice_chain1 "7012292"; transcript2_id "PB.7821.5"; splice_chain2 "7012206";
Chr05	astalavista	as_event	7017178	7017264	.	-	.	as_code "1- , 2-"; transcript1_id "PB.7822.1"; splice_chain1 "7017178"; transcript2_id "PB.7822.2"; splice_chain2 "7017264";
Chr05	astalavista	as_event	7041802	7041807	.	+	.	as_code "1- , 2-"; transcript1_id "PB.7824.1"; splice_chain1 "7041802"; transcript2_id "PB.7824.13"; splice_chain2 "7041807";
Chr05	astalavista	as_event	7043914	7044031	.	+	.	as_code "1- , 2-"; transcript1_id "PB.7824.6"; splice_chain1 "7044031"; transcript2_id "PB.7824.17"; splice_chain2 "7043914";
Chr05	astalavista	as_event	6341296	6341323	.	-	.	as_code "1- , 2-"; transcript1_id "PB.7796.1"; splice_chain1 "6341323"; transcript2_id "PB.7796.2"; splice_chain2 "6341296";
Chr05	astalavista	as_event	6349785	6349819	.	+	.	as_code "1- , 2-"; transcript1_id "PB.7797.2"; splice_chain1 "6349785"; transcript2_id "PB.7797.3"; splice_chain2 "6349819";
Chr05	astalavista	as_event	21414688	21414698	.	-	.	as_code "1- , 2-"; transcript1_id "PB.8139.2"; splice_chain1 "21414698"; transcript2_id "PB.8139.7"; splice_chain2 "21414688";
Chr05	astalavista	as_event	21414458	21414471	.	-	.	as_code "1- , 2-"; transcript1_id "PB.8139.2"; splice_chain1 "21414471"; transcript2_id "PB.8139.7"; splice_chain2 "21414458";
Chr05	astalavista	as_event	20326442	20326547	.	-	.	as_code "1- , 2-"; transcript1_id "PB.8125.1"; splice_chain1 "20326442"; transcript2_id "PB.8125.4"; splice_chain2 "20326547";
Chr05	astalavista	as_event	20326442	20326462	.	-	.	as_code "1- , 2-"; transcript1_id "PB.8125.1"; splice_chain1 "20326442"; transcript2_id "PB.8125.5"; splice_chain2 "20326462";
Chr05	astalavista	as_event	20326462	20326547	.	-	.	as_code "1- , 2-"; transcript1_id "PB.8125.4"; splice_chain1 "20326547"; transcript2_id "PB.8125.5"; splice_chain2 "20326462";
Chr05	astalavista	as_event	6123397	6123403	.	+	.	as_code "1- , 2-"; transcript1_id "PB.7782.1"; splice_chain1 "6123397"; transcript2_id "PB.7782.2"; splice_chain2 "6123403";
Chr05	astalavista	as_event	20363312	20363315	.	-	.	as_code "1- , 2-"; transcript1_id "PB.8126.4"; splice_chain1 "20363312"; transcript2_id "PB.8126.6"; splice_chain2 "20363315";
Chr05	astalavista	as_event	5849925	5850070	.	-	.	as_code "1- , 2-"; transcript1_id "PB.7777.3"; splice_chain1 "5849925"; transcript2_id "PB.7777.4"; splice_chain2 "5850070";
Chr05	astalavista	as_event	93806	93812	.	+	.	as_code "1- , 2-"; transcript1_id "PB.7409.1"; splice_chain1 "93812"; transcript2_id "PB.7409.2"; splice_chain2 "93806";
Chr05	astalavista	as_event	95630	95709	.	+	.	as_code "1- , 2-"; transcript1_id "PB.7410.1"; splice_chain1 "95709"; transcript2_id "PB.7410.3"; splice_chain2 "95630";
Chr05	astalavista	as_event	52335	52439	.	+	.	as_code "1- , 2-"; transcript1_id "PB.7406.1"; splice_chain1 "52439"; transcript2_id "PB.7406.4"; splice_chain2 "52335";
Chr05	astalavista	as_event	56778	56836	.	+	.	as_code "1- , 2-"; transcript1_id "PB.7406.3"; splice_chain1 "56836"; transcript2_id "PB.7406.4"; splice_chain2 "56778";
Chr05	astalavista	as_event	65375	65386	.	+	.	as_code "1- , 2-"; transcript1_id "PB.7406.3"; splice_chain1 "65375"; transcript2_id "PB.7406.22"; splice_chain2 "65386";
Chr06	astalavista	as_event	38215311	38215317	.	-	.	as_code "1- , 2-"; transcript1_id "PB.10156.1"; splice_chain1 "38215317"; transcript2_id "PB.10156.4"; splice_chain2 "38215311";
Chr06	astalavista	as_event	38398383	38398478	.	-	.	as_code "1- , 2-"; transcript1_id "PB.10165.2"; splice_chain1 "38398478"; transcript2_id "PB.10165.10"; splice_chain2 "38398383";
Chr06	astalavista	as_event	38401123	38401132	.	-	.	as_code "1- , 2-"; transcript1_id "PB.10165.11"; splice_chain1 "38401123"; transcript2_id "PB.10165.14"; splice_chain2 "38401132";
Chr06	astalavista	as_event	38371614	38372191	.	+	.	as_code "1- , 2-"; transcript1_id "PB.10164.5"; splice_chain1 "38372191"; transcript2_id "PB.10164.7"; splice_chain2 "38371614";
Chr06	astalavista	as_event	38372343	38372367	.	+	.	as_code "1- , 2-"; transcript1_id "PB.10164.2"; splice_chain1 "38372343"; transcript2_id "PB.10164.4"; splice_chain2 "38372367";
Chr06	astalavista	as_event	38373731	38373761	.	+	.	as_code "1- , 2-"; transcript1_id "PB.10164.2"; splice_chain1 "38373761"; transcript2_id "PB.10164.3"; splice_chain2 "38373731";
Chr06	astalavista	as_event	38459504	38459569	.	-	.	as_code "1- , 2-"; transcript1_id "PB.10170.1"; splice_chain1 "38459569"; transcript2_id "PB.10170.3"; splice_chain2 "38459504";
Chr06	astalavista	as_event	38435979	38436022	.	-	.	as_code "1- , 2-"; transcript1_id "PB.10168.3"; splice_chain1 "38435979"; transcript2_id "PB.10168.6"; splice_chain2 "38436022";
Chr06	astalavista	as_event	45840931	45840943	.	+	.	as_code "1- , 2-"; transcript1_id "PB.10706.1"; splice_chain1 "45840943"; transcript2_id "PB.10706.4"; splice_chain2 "45840931";
Chr06	astalavista	as_event	45841304	45841314	.	+	.	as_code "1- , 2-"; transcript1_id "PB.10706.1"; splice_chain1 "45841304"; transcript2_id "PB.10706.4"; splice_chain2 "45841314";
Chr06	astalavista	as_event	38711647	38711673	.	-	.	as_code "1- , 2-"; transcript1_id "PB.10187.2"; splice_chain1 "38711647"; transcript2_id "PB.10187.3"; splice_chain2 "38711673";
Chr06	astalavista	as_event	38710609	38710870	.	-	.	as_code "1- , 2-"; transcript1_id "PB.10187.5"; splice_chain1 "38710870"; transcript2_id "PB.10187.7"; splice_chain2 "38710609";
Chr06	astalavista	as_event	38694042	38694048	.	-	.	as_code "1- , 2-"; transcript1_id "PB.10183.1"; splice_chain1 "38694048"; transcript2_id "PB.10183.3"; splice_chain2 "38694042";
Chr06	astalavista	as_event	38719483	38719518	.	-	.	as_code "1- , 2-"; transcript1_id "PB.10188.1"; splice_chain1 "38719483"; transcript2_id "PB.10188.2"; splice_chain2 "38719518";
Chr06	astalavista	as_event	38656560	38656571	.	+	.	as_code "1- , 2-"; transcript1_id "PB.10180.3"; splice_chain1 "38656560"; transcript2_id "PB.10180.4"; splice_chain2 "38656571";
Chr06	astalavista	as_event	38656509	38656560	.	+	.	as_code "1- , 2-"; transcript1_id "PB.10180.3"; splice_chain1 "38656560"; transcript2_id "PB.10180.6"; splice_chain2 "38656509";
Chr06	astalavista	as_event	38656509	38656571	.	+	.	as_code "1- , 2-"; transcript1_id "PB.10180.4"; splice_chain1 "38656571"; transcript2_id "PB.10180.6"; splice_chain2 "38656509";
Chr06	astalavista	as_event	45217196	45217225	.	+	.	as_code "1- , 2-"; transcript1_id "PB.10663.1"; splice_chain1 "45217196"; transcript2_id "PB.10663.3"; splice_chain2 "45217225";
Chr06	astalavista	as_event	45219160	45219164	.	+	.	as_code "1- , 2-"; transcript1_id "PB.10663.1"; splice_chain1 "45219164"; transcript2_id "PB.10663.3"; splice_chain2 "45219160";
Chr06	astalavista	as_event	45232993	45232998	.	+	.	as_code "1- , 2-"; transcript1_id "PB.10663.1"; splice_chain1 "45232993"; transcript2_id "PB.10663.10"; splice_chain2 "45232998";
Chr06	astalavista	as_event	45049558	45049567	.	+	.	as_code "1- , 2-"; transcript1_id "PB.10649.2"; splice_chain1 "45049567"; transcript2_id "PB.10649.5"; splice_chain2 "45049558";
Chr06	astalavista	as_event	45028276	45028290	.	+	.	as_code "1- , 2-"; transcript1_id "PB.10647.1"; splice_chain1 "45028290"; transcript2_id "PB.10647.6"; splice_chain2 "45028276";
Chr06	astalavista	as_event	45028290	45028296	.	+	.	as_code "1- , 2-"; transcript1_id "PB.10647.1"; splice_chain1 "45028290"; transcript2_id "PB.10647.10"; splice_chain2 "45028296";
Chr06	astalavista	as_event	45024790	45024864	.	+	.	as_code "1- , 2-"; transcript1_id "PB.10647.2"; splice_chain1 "45024790"; transcript2_id "PB.10647.5"; splice_chain2 "45024864";
Chr06	astalavista	as_event	45028276	45028296	.	+	.	as_code "1- , 2-"; transcript1_id "PB.10647.6"; splice_chain1 "45028276"; transcript2_id "PB.10647.10"; splice_chain2 "45028296";
Chr06	astalavista	as_event	45007053	45007093	.	+	.	as_code "1- , 2-"; transcript1_id "PB.10645.1"; splice_chain1 "45007053"; transcript2_id "PB.10645.3"; splice_chain2 "45007093";
Chr06	astalavista	as_event	6835473	6835506	.	+	.	as_code "1- , 2-"; transcript1_id "PB.9458.2"; splice_chain1 "6835473"; transcript2_id "PB.9458.3"; splice_chain2 "6835506";
Chr06	astalavista	as_event	7059507	7059551	.	+	.	as_code "1- , 2-"; transcript1_id "PB.9461.1"; splice_chain1 "7059507"; transcript2_id "PB.9461.2"; splice_chain2 "7059551";
Chr06	astalavista	as_event	7053558	7053570	.	+	.	as_code "1- , 2-"; transcript1_id "PB.9461.1"; splice_chain1 "7053558"; transcript2_id "PB.9461.8"; splice_chain2 "7053570";
Chr06	astalavista	as_event	7159813	7159841	.	+	.	as_code "1- , 2-"; transcript1_id "PB.9465.4"; splice_chain1 "7159813"; transcript2_id "PB.9465.2"; splice_chain2 "7159841";
Chr06	astalavista	as_event	7160959	7161014	.	+	.	as_code "1- , 2-"; transcript1_id "PB.9465.1"; splice_chain1 "7160959"; transcript2_id "PB.9465.5"; splice_chain2 "7161014";
Chr07	astalavista	as_event	3127340	3127345	.	-	.	as_code "1- , 2-"; transcript1_id "PB.11579.1"; splice_chain1 "3127345"; transcript2_id "PB.11579.3"; splice_chain2 "3127340";
Chr07	astalavista	as_event	2835147	2835167	.	-	.	as_code "1- , 2-"; transcript1_id "PB.11548.1"; splice_chain1 "2835147"; transcript2_id "PB.11548.2"; splice_chain2 "2835167";
Chr07	astalavista	as_event	2842065	2842230	.	-	.	as_code "1- , 2-"; transcript1_id "PB.11548.1"; splice_chain1 "2842230"; transcript2_id "PB.11548.5"; splice_chain2 "2842065";
Chr07	astalavista	as_event	2842107	2842230	.	-	.	as_code "1- , 2-"; transcript1_id "PB.11548.1"; splice_chain1 "2842230"; transcript2_id "PB.11548.7"; splice_chain2 "2842107";
Chr07	astalavista	as_event	2842065	2842107	.	-	.	as_code "1- , 2-"; transcript1_id "PB.11548.5"; splice_chain1 "2842065"; transcript2_id "PB.11548.7"; splice_chain2 "2842107";
Chr06	astalavista	as_event	49071376	49071428	.	+	.	as_code "1- , 2-"; transcript1_id "PB.11038.2"; splice_chain1 "49071428"; transcript2_id "PB.11038.4"; splice_chain2 "49071376";
Chr06	astalavista	as_event	49072145	49072299	.	+	.	as_code "1- , 2-"; transcript1_id "PB.11038.6"; splice_chain1 "49072299"; transcript2_id "PB.11038.5"; splice_chain2 "49072145";
Chr06	astalavista	as_event	49024170	49024219	.	-	.	as_code "1- , 2-"; transcript1_id "PB.11034.1"; splice_chain1 "49024219"; transcript2_id "PB.11034.3"; splice_chain2 "49024170";
Chr06	astalavista	as_event	2491126	2491135	.	-	.	as_code "1- , 2-"; transcript1_id "PB.9366.1"; splice_chain1 "2491135"; transcript2_id "PB.9366.13"; splice_chain2 "2491126";
Chr07	astalavista	as_event	2460023	2460056	.	-	.	as_code "1- , 2-"; transcript1_id "PB.11507.1"; splice_chain1 "2460023"; transcript2_id "PB.11507.8"; splice_chain2 "2460056";
Chr07	astalavista	as_event	2475029	2475039	.	-	.	as_code "1- , 2-"; transcript1_id "PB.11508.1"; splice_chain1 "2475039"; transcript2_id "PB.11508.2"; splice_chain2 "2475029";
Chr07	astalavista	as_event	2473411	2473451	.	-	.	as_code "1- , 2-"; transcript1_id "PB.11508.1"; splice_chain1 "2473411"; transcript2_id "PB.11508.3"; splice_chain2 "2473451";
Chr07	astalavista	as_event	2473411	2473668	.	-	.	as_code "1- , 2-"; transcript1_id "PB.11508.1"; splice_chain1 "2473411"; transcript2_id "PB.11508.4"; splice_chain2 "2473668";
Chr07	astalavista	as_event	2473451	2473668	.	-	.	as_code "1- , 2-"; transcript1_id "PB.11508.3"; splice_chain1 "2473451"; transcript2_id "PB.11508.4"; splice_chain2 "2473668";
Chr07	astalavista	as_event	2451832	2451842	.	+	.	as_code "1- , 2-"; transcript1_id "PB.11506.1"; splice_chain1 "2451832"; transcript2_id "PB.11506.6"; splice_chain2 "2451842";
Chr06	astalavista	as_event	40661217	40661235	.	+	.	as_code "1- , 2-"; transcript1_id "PB.10306.1"; splice_chain1 "40661235"; transcript2_id "PB.10306.3"; splice_chain2 "40661217";
Chr06	astalavista	as_event	40661501	40661512	.	+	.	as_code "1- , 2-"; transcript1_id "PB.10306.1"; splice_chain1 "40661501"; transcript2_id "PB.10306.3"; splice_chain2 "40661512";
Chr06	astalavista	as_event	40506559	40506566	.	-	.	as_code "1- , 2-"; transcript1_id "PB.10298.1"; splice_chain1 "40506566"; transcript2_id "PB.10298.3"; splice_chain2 "40506559";
Chr06	astalavista	as_event	40506566	40507734	.	-	.	as_code "1- , 2-"; transcript1_id "PB.10298.1"; splice_chain1 "40506566"; transcript2_id "PB.10298.4"; splice_chain2 "40507734";
Chr06	astalavista	as_event	40506559	40507734	.	-	.	as_code "1- , 2-"; transcript1_id "PB.10298.3"; splice_chain1 "40506559"; transcript2_id "PB.10298.4"; splice_chain2 "40507734";
Chr07	astalavista	as_event	2385544	2385571	.	-	.	as_code "1- , 2-"; transcript1_id "PB.11497.1"; splice_chain1 "2385544"; transcript2_id "PB.11497.2"; splice_chain2 "2385571";
Chr07	astalavista	as_event	2387062	2387087	.	-	.	as_code "1- , 2-"; transcript1_id "PB.11497.1"; splice_chain1 "2387062"; transcript2_id "PB.11497.9"; splice_chain2 "2387087";
Chr06	astalavista	as_event	2410827	2410835	.	+	.	as_code "1- , 2-"; transcript1_id "PB.9361.2"; splice_chain1 "2410827"; transcript2_id "PB.9361.4"; splice_chain2 "2410835";
Chr06	astalavista	as_event	43813862	43813876	.	-	.	as_code "1- , 2-"; transcript1_id "PB.10545.1"; splice_chain1 "43813876"; transcript2_id "PB.10545.3"; splice_chain2 "43813862";
Chr06	astalavista	as_event	2785974	2786003	.	-	.	as_code "1- , 2-"; transcript1_id "PB.9377.2"; splice_chain1 "2785974"; transcript2_id "PB.9377.1"; splice_chain2 "2786003";
Chr06	astalavista	as_event	48867633	48867745	.	-	.	as_code "1- , 2-"; transcript1_id "PB.11013.1"; splice_chain1 "48867633"; transcript2_id "PB.11013.2"; splice_chain2 "48867745";
Chr06	astalavista	as_event	3005534	3005559	.	+	.	as_code "1- , 2-"; transcript1_id "PB.9383.3"; splice_chain1 "3005534"; transcript2_id "PB.9383.2"; splice_chain2 "3005559";
Chr07	astalavista	as_event	2266506	2268642	.	+	.	as_code "1- , 2-"; transcript1_id "PB.11482.2"; splice_chain1 "2268642"; transcript2_id "PB.11482.3"; splice_chain2 "2266506";
Chr06	astalavista	as_event	49015505	49015785	.	-	.	as_code "1- , 2-"; transcript1_id "PB.11033.1"; splice_chain1 "49015505"; transcript2_id "PB.11033.2"; splice_chain2 "49015785";
Chr07	astalavista	as_event	2259840	2259854	.	-	.	as_code "1- , 2-"; transcript1_id "PB.11481.1"; splice_chain1 "2259854"; transcript2_id "PB.11481.3"; splice_chain2 "2259840";
Chr07	astalavista	as_event	2345658	2345670	.	-	.	as_code "1- , 2-"; transcript1_id "PB.11492.2"; splice_chain1 "2345658"; transcript2_id "PB.11492.3"; splice_chain2 "2345670";
Chr06	astalavista	as_event	43646055	43646079	.	+	.	as_code "1- , 2-"; transcript1_id "PB.10528.1"; splice_chain1 "43646079"; transcript2_id "PB.10528.2"; splice_chain2 "43646055";
Chr06	astalavista	as_event	40836518	40836528	.	+	.	as_code "1- , 2-"; transcript1_id "PB.10317.3"; splice_chain1 "40836518"; transcript2_id "PB.10317.4"; splice_chain2 "40836528";
Chr06	astalavista	as_event	43516033	43516303	.	-	.	as_code "1- , 2-"; transcript1_id "PB.10517.4"; splice_chain1 "43516303"; transcript2_id "PB.10517.6"; splice_chain2 "43516033";
Chr06	astalavista	as_event	43514346	43514351	.	-	.	as_code "1- , 2-"; transcript1_id "PB.10517.4"; splice_chain1 "43514346"; transcript2_id "PB.10517.6"; splice_chain2 "43514351";
Chr06	astalavista	as_event	43514795	43514809	.	-	.	as_code "1- , 2-"; transcript1_id "PB.10517.6"; splice_chain1 "43514809"; transcript2_id "PB.10517.17"; splice_chain2 "43514795";
Chr06	astalavista	as_event	43659882	43660161	.	+	.	as_code "1- , 2-"; transcript1_id "PB.10530.3"; splice_chain1 "43659882"; transcript2_id "PB.10530.2"; splice_chain2 "43660161";
Chr06	astalavista	as_event	40945111	40945124	.	-	.	as_code "1- , 2-"; transcript1_id "PB.10326.1"; splice_chain1 "40945124"; transcript2_id "PB.10326.4"; splice_chain2 "40945111";
Chr06	astalavista	as_event	40951149	40951261	.	-	.	as_code "1- , 2-"; transcript1_id "PB.10326.1"; splice_chain1 "40951149"; transcript2_id "PB.10326.5"; splice_chain2 "40951261";
Chr06	astalavista	as_event	3040399	3040402	.	+	.	as_code "1- , 2-"; transcript1_id "PB.9384.1"; splice_chain1 "3040399"; transcript2_id "PB.9384.3"; splice_chain2 "3040402";
Chr06	astalavista	as_event	48795836	48795861	.	+	.	as_code "1- , 2-"; transcript1_id "PB.11004.1"; splice_chain1 "48795861"; transcript2_id "PB.11004.25"; splice_chain2 "48795836";
Chr06	astalavista	as_event	48763311	48763357	.	+	.	as_code "1- , 2-"; transcript1_id "PB.11002.1"; splice_chain1 "48763311"; transcript2_id "PB.11002.3"; splice_chain2 "48763357";
Chr06	astalavista	as_event	48766398	48766448	.	+	.	as_code "1- , 2-"; transcript1_id "PB.11002.1"; splice_chain1 "48766448"; transcript2_id "PB.11002.3"; splice_chain2 "48766398";
Chr06	astalavista	as_event	48766657	48766673	.	+	.	as_code "1- , 2-"; transcript1_id "PB.11002.1"; splice_chain1 "48766673"; transcript2_id "PB.11002.5"; splice_chain2 "48766657";
Chr06	astalavista	as_event	48766794	48766863	.	+	.	as_code "1- , 2-"; transcript1_id "PB.11002.1"; splice_chain1 "48766794"; transcript2_id "PB.11002.6"; splice_chain2 "48766863";
Chr07	astalavista	as_event	2830410	2830829	.	+	.	as_code "1- , 2-"; transcript1_id "PB.11547.1"; splice_chain1 "2830829"; transcript2_id "PB.11547.6"; splice_chain2 "2830410";
Chr06	astalavista	as_event	48828339	48828359	.	-	.	as_code "1- , 2-"; transcript1_id "PB.11009.1"; splice_chain1 "48828339"; transcript2_id "PB.11009.2"; splice_chain2 "48828359";
Chr07	astalavista	as_event	2769139	2769142	.	+	.	as_code "1- , 2-"; transcript1_id "PB.11540.1"; splice_chain1 "2769139"; transcript2_id "PB.11540.6"; splice_chain2 "2769142";
Chr07	astalavista	as_event	2768745	2768749	.	+	.	as_code "1- , 2-"; transcript1_id "PB.11540.1"; splice_chain1 "2768745"; transcript2_id "PB.11540.10"; splice_chain2 "2768749";
Chr06	astalavista	as_event	40098404	40098456	.	+	.	as_code "1- , 2-"; transcript1_id "PB.10267.2"; splice_chain1 "40098456"; transcript2_id "PB.10267.3"; splice_chain2 "40098404";
Chr07	astalavista	as_event	2720304	2720435	.	-	.	as_code "1- , 2-"; transcript1_id "PB.11535.1"; splice_chain1 "2720435"; transcript2_id "PB.11535.6"; splice_chain2 "2720304";
Chr07	astalavista	as_event	2708679	2708686	.	-	.	as_code "1- , 2-"; transcript1_id "PB.11534.1"; splice_chain1 "2708679"; transcript2_id "PB.11534.2"; splice_chain2 "2708686";
Chr07	astalavista	as_event	2708650	2708679	.	-	.	as_code "1- , 2-"; transcript1_id "PB.11534.1"; splice_chain1 "2708679"; transcript2_id "PB.11534.4"; splice_chain2 "2708650";
Chr07	astalavista	as_event	2708650	2708686	.	-	.	as_code "1- , 2-"; transcript1_id "PB.11534.2"; splice_chain1 "2708686"; transcript2_id "PB.11534.4"; splice_chain2 "2708650";
Chr07	astalavista	as_event	2655830	2655914	.	+	.	as_code "1- , 2-"; transcript1_id "PB.11527.1"; splice_chain1 "2655830"; transcript2_id "PB.11527.2"; splice_chain2 "2655914";
Chr06	astalavista	as_event	40349211	40349214	.	+	.	as_code "1- , 2-"; transcript1_id "PB.10289.2"; splice_chain1 "40349211"; transcript2_id "PB.10289.10"; splice_chain2 "40349214";
Chr07	astalavista	as_event	2551617	2551620	.	-	.	as_code "1- , 2-"; transcript1_id "PB.11516.1"; splice_chain1 "2551620"; transcript2_id "PB.11516.2"; splice_chain2 "2551617";
Chr06	astalavista	as_event	40389196	40389250	.	+	.	as_code "1- , 2-"; transcript1_id "PB.10291.1"; splice_chain1 "40389250"; transcript2_id "PB.10291.2"; splice_chain2 "40389196";
Chr06	astalavista	as_event	48455414	48455768	.	-	.	as_code "1- , 2-"; transcript1_id "PB.10969.1"; splice_chain1 "48455414"; transcript2_id "PB.10969.2"; splice_chain2 "48455768";
Chr06	astalavista	as_event	48466958	48467002	.	+	.	as_code "1- , 2-"; transcript1_id "PB.10970.1"; splice_chain1 "48466958"; transcript2_id "PB.10970.6"; splice_chain2 "48467002";
Chr06	astalavista	as_event	33150498	33150539	.	+	.	as_code "1- , 2-"; transcript1_id "PB.9883.1"; splice_chain1 "33150498"; transcript2_id "PB.9883.2"; splice_chain2 "33150539";
Chr06	astalavista	as_event	48448740	48448750	.	+	.	as_code "1- , 2-"; transcript1_id "PB.10967.1"; splice_chain1 "48448750"; transcript2_id "PB.10967.2"; splice_chain2 "48448740";
Chr06	astalavista	as_event	48449522	48449529	.	+	.	as_code "1- , 2-"; transcript1_id "PB.10967.1"; splice_chain1 "48449529"; transcript2_id "PB.10967.2"; splice_chain2 "48449522";
Chr06	astalavista	as_event	48450219	48450222	.	+	.	as_code "1- , 2-"; transcript1_id "PB.10967.1"; splice_chain1 "48450222"; transcript2_id "PB.10967.4"; splice_chain2 "48450219";
Chr06	astalavista	as_event	33178971	33178995	.	+	.	as_code "1- , 2-"; transcript1_id "PB.9888.4"; splice_chain1 "33178971"; transcript2_id "PB.9888.5"; splice_chain2 "33178995";
Chr06	astalavista	as_event	33178761	33178764	.	+	.	as_code "1- , 2-"; transcript1_id "PB.9888.4"; splice_chain1 "33178764"; transcript2_id "PB.9888.6"; splice_chain2 "33178761";
Chr06	astalavista	as_event	33178995	33180526	.	+	.	as_code "1- , 2-"; transcript1_id "PB.9888.6"; splice_chain1 "33178995"; transcript2_id "PB.9888.2"; splice_chain2 "33180526";
Chr06	astalavista	as_event	48568465	48568487	.	+	.	as_code "1- , 2-"; transcript1_id "PB.10978.1"; splice_chain1 "48568487"; transcript2_id "PB.10978.5"; splice_chain2 "48568465";
Chr07	astalavista	as_event	1839981	1841336	.	+	.	as_code "1- , 2-"; transcript1_id "PB.11440.1"; splice_chain1 "1839981"; transcript2_id "PB.11440.2"; splice_chain2 "1841336";
Chr06	astalavista	as_event	48523012	48523362	.	+	.	as_code "1- , 2-"; transcript1_id "PB.10975.38"; splice_chain1 "48523012"; transcript2_id "PB.10975.99"; splice_chain2 "48523362";
Chr06	astalavista	as_event	39592642	39593315	.	-	.	as_code "1- , 2-"; transcript1_id "PB.10243.2"; splice_chain1 "39592642"; transcript2_id "PB.10243.17"; splice_chain2 "39593315";
Chr06	astalavista	as_event	44783627	44783764	.	-	.	as_code "1- , 2-"; transcript1_id "PB.10622.2"; splice_chain1 "44783627"; transcript2_id "PB.10622.4"; splice_chain2 "44783764";
Chr06	astalavista	as_event	44617384	44617391	.	-	.	as_code "1- , 2-"; transcript1_id "PB.10609.2"; splice_chain1 "44617391"; transcript2_id "PB.10609.6"; splice_chain2 "44617384";
Chr06	astalavista	as_event	39492001	39492113	.	-	.	as_code "1- , 2-"; transcript1_id "PB.10236.3"; splice_chain1 "39492113"; transcript2_id "PB.10236.1"; splice_chain2 "39492001";
Chr06	astalavista	as_event	33320332	33320345	.	-	.	as_code "1- , 2-"; transcript1_id "PB.9893.1"; splice_chain1 "33320345"; transcript2_id "PB.9893.2"; splice_chain2 "33320332";
Chr07	astalavista	as_event	1588388	1588448	.	+	.	as_code "1- , 2-"; transcript1_id "PB.11408.4"; splice_chain1 "1588448"; transcript2_id "PB.11408.2"; splice_chain2 "1588388";
Chr07	astalavista	as_event	1588645	1588695	.	+	.	as_code "1- , 2-"; transcript1_id "PB.11408.4"; splice_chain1 "1588645"; transcript2_id "PB.11408.1"; splice_chain2 "1588695";
Chr07	astalavista	as_event	1588396	1588448	.	+	.	as_code "1- , 2-"; transcript1_id "PB.11408.4"; splice_chain1 "1588448"; transcript2_id "PB.11408.13"; splice_chain2 "1588396";
Chr07	astalavista	as_event	1588388	1588396	.	+	.	as_code "1- , 2-"; transcript1_id "PB.11408.2"; splice_chain1 "1588388"; transcript2_id "PB.11408.13"; splice_chain2 "1588396";
Chr07	astalavista	as_event	1589556	1589579	.	+	.	as_code "1- , 2-"; transcript1_id "PB.11408.4"; splice_chain1 "1589556"; transcript2_id "PB.11408.3"; splice_chain2 "1589579";
Chr07	astalavista	as_event	1589579	1590531	.	+	.	as_code "1- , 2-"; transcript1_id "PB.11408.2"; splice_chain1 "1590531"; transcript2_id "PB.11408.9"; splice_chain2 "1589579";
Chr06	astalavista	as_event	33560669	33561272	.	+	.	as_code "1- , 2-"; transcript1_id "PB.9903.2"; splice_chain1 "33561272"; transcript2_id "PB.9903.8"; splice_chain2 "33560669";
Chr06	astalavista	as_event	33568442	33568789	.	+	.	as_code "1- , 2-"; transcript1_id "PB.9903.1"; splice_chain1 "33568442"; transcript2_id "PB.9903.2"; splice_chain2 "33568789";
Chr06	astalavista	as_event	33615621	33615650	.	+	.	as_code "1- , 2-"; transcript1_id "PB.9906.1"; splice_chain1 "33615650"; transcript2_id "PB.9906.10"; splice_chain2 "33615621";
Chr06	astalavista	as_event	33618766	33618786	.	+	.	as_code "1- , 2-"; transcript1_id "PB.9906.1"; splice_chain1 "33618766"; transcript2_id "PB.9906.12"; splice_chain2 "33618786";
Chr06	astalavista	as_event	48374534	48374542	.	+	.	as_code "1- , 2-"; transcript1_id "PB.10959.1"; splice_chain1 "48374542"; transcript2_id "PB.10959.3"; splice_chain2 "48374534";
Chr06	astalavista	as_event	48342472	48342505	.	+	.	as_code "1- , 2-"; transcript1_id "PB.10952.2"; splice_chain1 "48342505"; transcript2_id "PB.10952.1"; splice_chain2 "48342472";
Chr06	astalavista	as_event	33835631	33835647	.	+	.	as_code "1- , 2-"; transcript1_id "PB.9917.1"; splice_chain1 "33835631"; transcript2_id "PB.9917.7"; splice_chain2 "33835647";
Chr06	astalavista	as_event	33839087	33839112	.	+	.	as_code "1- , 2-"; transcript1_id "PB.9917.1"; splice_chain1 "33839112"; transcript2_id "PB.9917.2"; splice_chain2 "33839087";
Chr06	astalavista	as_event	33839904	33839933	.	+	.	as_code "1- , 2-"; transcript1_id "PB.9917.1"; splice_chain1 "33839933"; transcript2_id "PB.9917.5"; splice_chain2 "33839904";
Chr06	astalavista	as_event	33840218	33840854	.	+	.	as_code "1- , 2-"; transcript1_id "PB.9917.2"; splice_chain1 "33840218"; transcript2_id "PB.9917.8"; splice_chain2 "33840854";
Chr06	astalavista	as_event	48369616	48369628	.	-	.	as_code "1- , 2-"; transcript1_id "PB.10958.1"; splice_chain1 "48369628"; transcript2_id "PB.10958.2"; splice_chain2 "48369616";
Chr07	astalavista	as_event	1736165	1736332	.	+	.	as_code "1- , 2-"; transcript1_id "PB.11424.1"; splice_chain1 "1736165"; transcript2_id "PB.11424.3"; splice_chain2 "1736332";
Chr06	astalavista	as_event	813304	813432	.	+	.	as_code "1- , 2-"; transcript1_id "PB.9307.1"; splice_chain1 "813432"; transcript2_id "PB.9307.2"; splice_chain2 "813304";
Chr06	astalavista	as_event	814254	814274	.	+	.	as_code "1- , 2-"; transcript1_id "PB.9307.1"; splice_chain1 "814254"; transcript2_id "PB.9307.4"; splice_chain2 "814274";
Chr06	astalavista	as_event	761147	761155	.	-	.	as_code "1- , 2-"; transcript1_id "PB.9305.1"; splice_chain1 "761147"; transcript2_id "PB.9305.3"; splice_chain2 "761155";
Chr06	astalavista	as_event	977738	977784	.	+	.	as_code "1- , 2-"; transcript1_id "PB.9311.1"; splice_chain1 "977784"; transcript2_id "PB.9311.6"; splice_chain2 "977738";
Chr06	astalavista	as_event	1141685	1141697	.	+	.	as_code "1- , 2-"; transcript1_id "PB.9317.1"; splice_chain1 "1141685"; transcript2_id "PB.9317.2"; splice_chain2 "1141697";
Chr06	astalavista	as_event	39675423	39675449	.	-	.	as_code "1- , 2-"; transcript1_id "PB.10247.3"; splice_chain1 "39675423"; transcript2_id "PB.10247.9"; splice_chain2 "39675449";
Chr06	astalavista	as_event	44593279	44593313	.	+	.	as_code "1- , 2-"; transcript1_id "PB.10608.2"; splice_chain1 "44593313"; transcript2_id "PB.10608.3"; splice_chain2 "44593279";
Chr06	astalavista	as_event	44642689	44642705	.	+	.	as_code "1- , 2-"; transcript1_id "PB.10611.1"; splice_chain1 "44642689"; transcript2_id "PB.10611.7"; splice_chain2 "44642705";
Chr06	astalavista	as_event	44643250	44643302	.	+	.	as_code "1- , 2-"; transcript1_id "PB.10611.1"; splice_chain1 "44643250"; transcript2_id "PB.10611.25"; splice_chain2 "44643302";
Chr06	astalavista	as_event	48151940	48151950	.	-	.	as_code "1- , 2-"; transcript1_id "PB.10937.1"; splice_chain1 "48151940"; transcript2_id "PB.10937.7"; splice_chain2 "48151950";
Chr06	astalavista	as_event	32482505	32482511	.	+	.	as_code "1- , 2-"; transcript1_id "PB.9853.1"; splice_chain1 "32482505"; transcript2_id "PB.9853.2"; splice_chain2 "32482511";
Chr06	astalavista	as_event	32484385	32484388	.	+	.	as_code "1- , 2-"; transcript1_id "PB.9853.1"; splice_chain1 "32484388"; transcript2_id "PB.9853.3"; splice_chain2 "32484385";
Chr06	astalavista	as_event	48159588	48159598	.	+	.	as_code "1- , 2-"; transcript1_id "PB.10938.1"; splice_chain1 "48159588"; transcript2_id "PB.10938.23"; splice_chain2 "48159598";
Chr06	astalavista	as_event	48164317	48164335	.	+	.	as_code "1- , 2-"; transcript1_id "PB.10938.1"; splice_chain1 "48164335"; transcript2_id "PB.10938.24"; splice_chain2 "48164317";
Chr06	astalavista	as_event	32409008	32409012	.	+	.	as_code "1- , 2-"; transcript1_id "PB.9850.1"; splice_chain1 "32409008"; transcript2_id "PB.9850.2"; splice_chain2 "32409012";
Chr06	astalavista	as_event	32410546	32410600	.	+	.	as_code "1- , 2-"; transcript1_id "PB.9850.1"; splice_chain1 "32410546"; transcript2_id "PB.9850.2"; splice_chain2 "32410600";
Chr07	astalavista	as_event	2084496	2084511	.	+	.	as_code "1- , 2-"; transcript1_id "PB.11462.3"; splice_chain1 "2084511"; transcript2_id "PB.11462.5"; splice_chain2 "2084496";
Chr06	astalavista	as_event	32292315	32292411	.	+	.	as_code "1- , 2-"; transcript1_id "PB.9844.4"; splice_chain1 "32292411"; transcript2_id "PB.9844.10"; splice_chain2 "32292315";
Chr06	astalavista	as_event	48120149	48120248	.	+	.	as_code "1- , 2-"; transcript1_id "PB.10930.1"; splice_chain1 "48120149"; transcript2_id "PB.10930.3"; splice_chain2 "48120248";
Chr06	astalavista	as_event	1275708	1275719	.	-	.	as_code "1- , 2-"; transcript1_id "PB.9322.2"; splice_chain1 "1275719"; transcript2_id "PB.9322.11"; splice_chain2 "1275708";
Chr06	astalavista	as_event	1371919	1371950	.	+	.	as_code "1- , 2-"; transcript1_id "PB.9326.1"; splice_chain1 "1371950"; transcript2_id "PB.9326.2"; splice_chain2 "1371919";
Chr06	astalavista	as_event	32659973	32660007	.	+	.	as_code "1- , 2-"; transcript1_id "PB.9861.1"; splice_chain1 "32659973"; transcript2_id "PB.9861.3"; splice_chain2 "32660007";
Chr06	astalavista	as_event	39147538	39147556	.	+	.	as_code "1- , 2-"; transcript1_id "PB.10210.1"; splice_chain1 "39147538"; transcript2_id "PB.10210.4"; splice_chain2 "39147556";
Chr06	astalavista	as_event	1537951	1537961	.	-	.	as_code "1- , 2-"; transcript1_id "PB.9333.1"; splice_chain1 "1537961"; transcript2_id "PB.9333.5"; splice_chain2 "1537951";
Chr06	astalavista	as_event	38916784	38916794	.	+	.	as_code "1- , 2-"; transcript1_id "PB.10198.2"; splice_chain1 "38916784"; transcript2_id "PB.10198.5"; splice_chain2 "38916794";
Chr06	astalavista	as_event	38765150	38765178	.	+	.	as_code "1- , 2-"; transcript1_id "PB.10192.1"; splice_chain1 "38765150"; transcript2_id "PB.10192.3"; splice_chain2 "38765178";
Chr06	astalavista	as_event	44473262	44473327	.	-	.	as_code "1- , 2-"; transcript1_id "PB.10601.1"; splice_chain1 "44473327"; transcript2_id "PB.10601.3"; splice_chain2 "44473262";
Chr06	astalavista	as_event	44472733	44472774	.	-	.	as_code "1- , 2-"; transcript1_id "PB.10601.1"; splice_chain1 "44472733"; transcript2_id "PB.10601.3"; splice_chain2 "44472774";
Chr06	astalavista	as_event	44429409	44429463	.	-	.	as_code "1- , 2-"; transcript1_id "PB.10599.2"; splice_chain1 "44429463"; transcript2_id "PB.10599.4"; splice_chain2 "44429409";
Chr06	astalavista	as_event	44454169	44454178	.	-	.	as_code "1- , 2-"; transcript1_id "PB.10599.26"; splice_chain1 "44454178"; transcript2_id "PB.10599.29"; splice_chain2 "44454169";
Chr06	astalavista	as_event	44453697	44453751	.	-	.	as_code "1- , 2-"; transcript1_id "PB.10599.26"; splice_chain1 "44453751"; transcript2_id "PB.10599.29"; splice_chain2 "44453697";
Chr06	astalavista	as_event	32818336	32818387	.	+	.	as_code "1- , 2-"; transcript1_id "PB.9868.2"; splice_chain1 "32818336"; transcript2_id "PB.9868.5"; splice_chain2 "32818387";
Chr06	astalavista	as_event	32786521	32786538	.	+	.	as_code "1- , 2-"; transcript1_id "PB.9866.1"; splice_chain1 "32786521"; transcript2_id "PB.9866.8"; splice_chain2 "32786538";
Chr06	astalavista	as_event	47904126	47904344	.	+	.	as_code "1- , 2-"; transcript1_id "PB.10904.1"; splice_chain1 "47904126"; transcript2_id "PB.10904.3"; splice_chain2 "47904344";
Chr06	astalavista	as_event	1919607	1919655	.	-	.	as_code "1- , 2-"; transcript1_id "PB.9343.4"; splice_chain1 "1919607"; transcript2_id "PB.9343.12"; splice_chain2 "1919655";
Chr06	astalavista	as_event	1923652	1925530	.	-	.	as_code "1- , 2-"; transcript1_id "PB.9343.10"; splice_chain1 "1923652"; transcript2_id "PB.9343.11"; splice_chain2 "1925530";
Chr06	astalavista	as_event	1923652	1925992	.	-	.	as_code "1- , 2-"; transcript1_id "PB.9343.8"; splice_chain1 "1923652"; transcript2_id "PB.9343.15"; splice_chain2 "1925992";
Chr06	astalavista	as_event	1753686	1753852	.	-	.	as_code "1- , 2-"; transcript1_id "PB.9340.2"; splice_chain1 "1753852"; transcript2_id "PB.9340.7"; splice_chain2 "1753686";
Chr07	astalavista	as_event	2014062	2014613	.	+	.	as_code "1- , 2-"; transcript1_id "PB.11457.1"; splice_chain1 "2014062"; transcript2_id "PB.11457.3"; splice_chain2 "2014613";
Chr06	astalavista	as_event	44088491	44088494	.	-	.	as_code "1- , 2-"; transcript1_id "PB.10567.2"; splice_chain1 "44088494"; transcript2_id "PB.10567.6"; splice_chain2 "44088491";
Chr06	astalavista	as_event	44280494	44280528	.	-	.	as_code "1- , 2-"; transcript1_id "PB.10585.1"; splice_chain1 "44280528"; transcript2_id "PB.10585.2"; splice_chain2 "44280494";
Chr06	astalavista	as_event	30251024	30251304	.	+	.	as_code "1- , 2-"; transcript1_id "PB.9785.1"; splice_chain1 "30251304"; transcript2_id "PB.9785.2"; splice_chain2 "30251024";
Chr06	astalavista	as_event	30167434	30167509	.	+	.	as_code "1- , 2-"; transcript1_id "PB.9780.1"; splice_chain1 "30167434"; transcript2_id "PB.9780.7"; splice_chain2 "30167509";
Chr06	astalavista	as_event	29890128	29890152	.	+	.	as_code "1- , 2-"; transcript1_id "PB.9769.1"; splice_chain1 "29890128"; transcript2_id "PB.9769.6"; splice_chain2 "29890152";
Chr06	astalavista	as_event	47763300	47763304	.	+	.	as_code "1- , 2-"; transcript1_id "PB.10888.1"; splice_chain1 "47763304"; transcript2_id "PB.10888.5"; splice_chain2 "47763300";
Chr06	astalavista	as_event	29728451	29728608	.	-	.	as_code "1- , 2-"; transcript1_id "PB.9761.1"; splice_chain1 "29728451"; transcript2_id "PB.9761.9"; splice_chain2 "29728608";
Chr06	astalavista	as_event	29770169	29770222	.	-	.	as_code "1- , 2-"; transcript1_id "PB.9764.1"; splice_chain1 "29770169"; transcript2_id "PB.9764.2"; splice_chain2 "29770222";
Chr06	astalavista	as_event	29770157	29770169	.	-	.	as_code "1- , 2-"; transcript1_id "PB.9764.1"; splice_chain1 "29770169"; transcript2_id "PB.9764.3"; splice_chain2 "29770157";
Chr06	astalavista	as_event	29770157	29770222	.	-	.	as_code "1- , 2-"; transcript1_id "PB.9764.2"; splice_chain1 "29770222"; transcript2_id "PB.9764.3"; splice_chain2 "29770157";
Chr06	astalavista	as_event	29544653	29544674	.	-	.	as_code "1- , 2-"; transcript1_id "PB.9756.1"; splice_chain1 "29544674"; transcript2_id "PB.9756.2"; splice_chain2 "29544653";
Chr06	astalavista	as_event	8333571	8333856	.	+	.	as_code "1- , 2-"; transcript1_id "PB.9501.1"; splice_chain1 "8333856"; transcript2_id "PB.9501.3"; splice_chain2 "8333571";
Chr06	astalavista	as_event	7953504	7953521	.	-	.	as_code "1- , 2-"; transcript1_id "PB.9489.1"; splice_chain1 "7953504"; transcript2_id "PB.9489.6"; splice_chain2 "7953521";
Chr06	astalavista	as_event	7952446	7952496	.	-	.	as_code "1- , 2-"; transcript1_id "PB.9489.1"; splice_chain1 "7952496"; transcript2_id "PB.9489.6"; splice_chain2 "7952446";
Chr06	astalavista	as_event	7767423	7767640	.	+	.	as_code "1- , 2-"; transcript1_id "PB.9486.1"; splice_chain1 "7767423"; transcript2_id "PB.9486.5"; splice_chain2 "7767640";
Chr06	astalavista	as_event	7767423	7767661	.	+	.	as_code "1- , 2-"; transcript1_id "PB.9486.1"; splice_chain1 "7767423"; transcript2_id "PB.9486.6"; splice_chain2 "7767661";
Chr06	astalavista	as_event	7767640	7767661	.	+	.	as_code "1- , 2-"; transcript1_id "PB.9486.5"; splice_chain1 "7767640"; transcript2_id "PB.9486.6"; splice_chain2 "7767661";
Chr06	astalavista	as_event	7688602	7688609	.	-	.	as_code "1- , 2-"; transcript1_id "PB.9485.1"; splice_chain1 "7688609"; transcript2_id "PB.9485.9"; splice_chain2 "7688602";
Chr06	astalavista	as_event	7687793	7687813	.	-	.	as_code "1- , 2-"; transcript1_id "PB.9485.2"; splice_chain1 "7687813"; transcript2_id "PB.9485.12"; splice_chain2 "7687793";
Chr06	astalavista	as_event	8129857	8129873	.	+	.	as_code "1- , 2-"; transcript1_id "PB.9493.1"; splice_chain1 "8129873"; transcript2_id "PB.9493.8"; splice_chain2 "8129857";
Chr06	astalavista	as_event	8131063	8131418	.	+	.	as_code "1- , 2-"; transcript1_id "PB.9493.1"; splice_chain1 "8131418"; transcript2_id "PB.9493.6"; splice_chain2 "8131063";
Chr06	astalavista	as_event	8115018	8115094	.	+	.	as_code "1- , 2-"; transcript1_id "PB.9492.1"; splice_chain1 "8115094"; transcript2_id "PB.9492.4"; splice_chain2 "8115018";
Chr07	astalavista	as_event	3242890	3243875	.	+	.	as_code "1- , 2-"; transcript1_id "PB.11594.1"; splice_chain1 "3243875"; transcript2_id "PB.11594.2"; splice_chain2 "3242890";
Chr06	astalavista	as_event	8283987	8284035	.	-	.	as_code "1- , 2-"; transcript1_id "PB.9498.1"; splice_chain1 "8284035"; transcript2_id "PB.9498.2"; splice_chain2 "8283987";
Chr06	astalavista	as_event	8283804	8283839	.	-	.	as_code "1- , 2-"; transcript1_id "PB.9498.1"; splice_chain1 "8283839"; transcript2_id "PB.9498.6"; splice_chain2 "8283804";
Chr07	astalavista	as_event	3428557	3428573	.	+	.	as_code "1- , 2-"; transcript1_id "PB.11617.2"; splice_chain1 "3428557"; transcript2_id "PB.11617.1"; splice_chain2 "3428573";
Chr06	astalavista	as_event	26389033	26389324	.	-	.	as_code "1- , 2-"; transcript1_id "PB.9719.1"; splice_chain1 "26389033"; transcript2_id "PB.9719.4"; splice_chain2 "26389324";
Chr07	astalavista	as_event	3445231	3445244	.	+	.	as_code "1- , 2-"; transcript1_id "PB.11619.2"; splice_chain1 "3445231"; transcript2_id "PB.11619.1"; splice_chain2 "3445244";
Chr06	astalavista	as_event	27223532	27223563	.	-	.	as_code "1- , 2-"; transcript1_id "PB.9725.1"; splice_chain1 "27223563"; transcript2_id "PB.9725.2"; splice_chain2 "27223532";
Chr07	astalavista	as_event	3419878	3419903	.	-	.	as_code "1- , 2-"; transcript1_id "PB.11616.1"; splice_chain1 "3419903"; transcript2_id "PB.11616.3"; splice_chain2 "3419878";
Chr06	astalavista	as_event	49754427	49754477	.	+	.	as_code "1- , 2-"; transcript1_id "PB.11101.1"; splice_chain1 "49754427"; transcript2_id "PB.11101.5"; splice_chain2 "49754477";
Chr06	astalavista	as_event	49686703	49686732	.	-	.	as_code "1- , 2-"; transcript1_id "PB.11093.1"; splice_chain1 "49686732"; transcript2_id "PB.11093.8"; splice_chain2 "49686703";
Chr06	astalavista	as_event	49685166	49685198	.	-	.	as_code "1- , 2-"; transcript1_id "PB.11093.1"; splice_chain1 "49685166"; transcript2_id "PB.11093.14"; splice_chain2 "49685198";
Chr06	astalavista	as_event	49686703	49686728	.	-	.	as_code "1- , 2-"; transcript1_id "PB.11093.5"; splice_chain1 "49686728"; transcript2_id "PB.11093.14"; splice_chain2 "49686703";
Chr06	astalavista	as_event	49847001	49847909	.	+	.	as_code "1- , 2-"; transcript1_id "PB.11112.1"; splice_chain1 "49847909"; transcript2_id "PB.11112.3"; splice_chain2 "49847001";
Chr06	astalavista	as_event	38171079	38171213	.	-	.	as_code "1- , 2-"; transcript1_id "PB.10153.2"; splice_chain1 "38171079"; transcript2_id "PB.10153.3"; splice_chain2 "38171213";
Chr06	astalavista	as_event	49460487	49460530	.	+	.	as_code "1- , 2-"; transcript1_id "PB.11067.1"; splice_chain1 "49460530"; transcript2_id "PB.11067.2"; splice_chain2 "49460487";
Chr06	astalavista	as_event	31158201	31158204	.	+	.	as_code "1- , 2-"; transcript1_id "PB.9809.1"; splice_chain1 "31158201"; transcript2_id "PB.9809.5"; splice_chain2 "31158204";
Chr06	astalavista	as_event	31150389	31150396	.	+	.	as_code "1- , 2-"; transcript1_id "PB.9809.1"; splice_chain1 "31150389"; transcript2_id "PB.9809.6"; splice_chain2 "31150396";
Chr06	astalavista	as_event	31154876	31154891	.	+	.	as_code "1- , 2-"; transcript1_id "PB.9809.1"; splice_chain1 "31154876"; transcript2_id "PB.9809.21"; splice_chain2 "31154891";
Chr06	astalavista	as_event	31150290	31150389	.	+	.	as_code "1- , 2-"; transcript1_id "PB.9809.1"; splice_chain1 "31150389"; transcript2_id "PB.9809.24"; splice_chain2 "31150290";
Chr06	astalavista	as_event	31150389	31150414	.	+	.	as_code "1- , 2-"; transcript1_id "PB.9809.1"; splice_chain1 "31150389"; transcript2_id "PB.9809.48"; splice_chain2 "31150414";
Chr06	astalavista	as_event	31152767	31152866	.	+	.	as_code "1- , 2-"; transcript1_id "PB.9809.1"; splice_chain1 "31152866"; transcript2_id "PB.9809.74"; splice_chain2 "31152767";
Chr06	astalavista	as_event	31150290	31150396	.	+	.	as_code "1- , 2-"; transcript1_id "PB.9809.6"; splice_chain1 "31150396"; transcript2_id "PB.9809.24"; splice_chain2 "31150290";
Chr06	astalavista	as_event	31150396	31150414	.	+	.	as_code "1- , 2-"; transcript1_id "PB.9809.6"; splice_chain1 "31150396"; transcript2_id "PB.9809.48"; splice_chain2 "31150414";
Chr06	astalavista	as_event	31151590	31151615	.	+	.	as_code "1- , 2-"; transcript1_id "PB.9809.10"; splice_chain1 "31151615"; transcript2_id "PB.9809.77"; splice_chain2 "31151590";
Chr06	astalavista	as_event	31150290	31150414	.	+	.	as_code "1- , 2-"; transcript1_id "PB.9809.24"; splice_chain1 "31150290"; transcript2_id "PB.9809.48"; splice_chain2 "31150414";
Chr06	astalavista	as_event	31150912	31151576	.	+	.	as_code "1- , 2-"; transcript1_id "PB.9809.36"; splice_chain1 "31150912"; transcript2_id "PB.9809.32"; splice_chain2 "31151576";
Chr06	astalavista	as_event	31150912	31151491	.	+	.	as_code "1- , 2-"; transcript1_id "PB.9809.36"; splice_chain1 "31150912"; transcript2_id "PB.9809.40"; splice_chain2 "31151491";
Chr06	astalavista	as_event	31151491	31151576	.	+	.	as_code "1- , 2-"; transcript1_id "PB.9809.32"; splice_chain1 "31151576"; transcript2_id "PB.9809.40"; splice_chain2 "31151491";
Chr06	astalavista	as_event	31151781	31151911	.	+	.	as_code "1- , 2-"; transcript1_id "PB.9809.29"; splice_chain1 "31151781"; transcript2_id "PB.9809.93"; splice_chain2 "31151911";
Chr06	astalavista	as_event	49202244	49202572	.	+	.	as_code "1- , 2-"; transcript1_id "PB.11053.2"; splice_chain1 "49202572"; transcript2_id "PB.11053.4"; splice_chain2 "49202244";
Chr06	astalavista	as_event	30896756	30896768	.	+	.	as_code "1- , 2-"; transcript1_id "PB.9804.1"; splice_chain1 "30896756"; transcript2_id "PB.9804.3"; splice_chain2 "30896768";
Chr06	astalavista	as_event	30913200	30913213	.	+	.	as_code "1- , 2-"; transcript1_id "PB.9805.2"; splice_chain1 "30913200"; transcript2_id "PB.9805.12"; splice_chain2 "30913213";
Chr06	astalavista	as_event	30914654	30914674	.	+	.	as_code "1- , 2-"; transcript1_id "PB.9805.2"; splice_chain1 "30914654"; transcript2_id "PB.9805.8"; splice_chain2 "30914674";
Chr06	astalavista	as_event	30944147	30944169	.	-	.	as_code "1- , 2-"; transcript1_id "PB.9808.1"; splice_chain1 "30944147"; transcript2_id "PB.9808.7"; splice_chain2 "30944169";
Chr06	astalavista	as_event	30667375	30667419	.	-	.	as_code "1- , 2-"; transcript1_id "PB.9797.1"; splice_chain1 "30667375"; transcript2_id "PB.9797.2"; splice_chain2 "30667419";
Chr06	astalavista	as_event	30483298	30483319	.	-	.	as_code "1- , 2-"; transcript1_id "PB.9794.1"; splice_chain1 "30483319"; transcript2_id "PB.9794.6"; splice_chain2 "30483298";
Chr06	astalavista	as_event	30480734	30480774	.	-	.	as_code "1- , 2-"; transcript1_id "PB.9794.1"; splice_chain1 "30480774"; transcript2_id "PB.9794.10"; splice_chain2 "30480734";
Chr06	astalavista	as_event	37983827	37983831	.	+	.	as_code "1- , 2-"; transcript1_id "PB.10146.1"; splice_chain1 "37983827"; transcript2_id "PB.10146.19"; splice_chain2 "37983831";
Chr06	astalavista	as_event	49617389	49617521	.	+	.	as_code "1- , 2-"; transcript1_id "PB.11085.1"; splice_chain1 "49617521"; transcript2_id "PB.11085.4"; splice_chain2 "49617389";
Chr06	astalavista	as_event	50631636	50631917	.	-	.	as_code "1- , 2-"; transcript1_id "PB.11198.1"; splice_chain1 "50631636"; transcript2_id "PB.11198.4"; splice_chain2 "50631917";
Chr06	astalavista	as_event	50022985	50023225	.	-	.	as_code "1- , 2-"; transcript1_id "PB.11134.1"; splice_chain1 "50023225"; transcript2_id "PB.11134.5"; splice_chain2 "50022985";
Chr06	astalavista	as_event	50024738	50024745	.	-	.	as_code "1- , 2-"; transcript1_id "PB.11134.8"; splice_chain1 "50024745"; transcript2_id "PB.11134.19"; splice_chain2 "50024738";
Chr06	astalavista	as_event	50021631	50021649	.	-	.	as_code "1- , 2-"; transcript1_id "PB.11134.1"; splice_chain1 "50021649"; transcript2_id "PB.11134.15"; splice_chain2 "50021631";
Chr06	astalavista	as_event	50020940	50020971	.	-	.	as_code "1- , 2-"; transcript1_id "PB.11134.6"; splice_chain1 "50020971"; transcript2_id "PB.11134.23"; splice_chain2 "50020940";
Chr06	astalavista	as_event	50020966	50020971	.	-	.	as_code "1- , 2-"; transcript1_id "PB.11134.2"; splice_chain1 "50020971"; transcript2_id "PB.11134.12"; splice_chain2 "50020966";
Chr06	astalavista	as_event	50052107	50052149	.	+	.	as_code "1- , 2-"; transcript1_id "PB.11137.1"; splice_chain1 "50052107"; transcript2_id "PB.11137.8"; splice_chain2 "50052149";
Chr06	astalavista	as_event	50286796	50286803	.	+	.	as_code "1- , 2-"; transcript1_id "PB.11164.1"; splice_chain1 "50286796"; transcript2_id "PB.11164.5"; splice_chain2 "50286803";
Chr06	astalavista	as_event	50329559	50329577	.	+	.	as_code "1- , 2-"; transcript1_id "PB.11168.1"; splice_chain1 "50329577"; transcript2_id "PB.11168.3"; splice_chain2 "50329559";
Chr06	astalavista	as_event	50087723	50087735	.	+	.	as_code "1- , 2-"; transcript1_id "PB.11141.1"; splice_chain1 "50087723"; transcript2_id "PB.11141.3"; splice_chain2 "50087735";
Chr06	astalavista	as_event	50250107	50250118	.	-	.	as_code "1- , 2-"; transcript1_id "PB.11159.1"; splice_chain1 "50250107"; transcript2_id "PB.11159.2"; splice_chain2 "50250118";
Chr06	astalavista	as_event	50218502	50218715	.	-	.	as_code "1- , 2-"; transcript1_id "PB.11154.19"; splice_chain1 "50218502"; transcript2_id "PB.11154.30"; splice_chain2 "50218715";
Chr06	astalavista	as_event	50766888	50766902	.	+	.	as_code "1- , 2-"; transcript1_id "PB.11209.1"; splice_chain1 "50766902"; transcript2_id "PB.11209.8"; splice_chain2 "50766888";
Chr06	astalavista	as_event	50731748	50731765	.	-	.	as_code "1- , 2-"; transcript1_id "PB.11205.3"; splice_chain1 "50731765"; transcript2_id "PB.11205.2"; splice_chain2 "50731748";
Chr06	astalavista	as_event	50754211	50754230	.	+	.	as_code "1- , 2-"; transcript1_id "PB.11207.1"; splice_chain1 "50754230"; transcript2_id "PB.11207.2"; splice_chain2 "50754211";
Chr06	astalavista	as_event	50890477	50890511	.	-	.	as_code "1- , 2-"; transcript1_id "PB.11225.1"; splice_chain1 "50890511"; transcript2_id "PB.11225.4"; splice_chain2 "50890477";
Chr06	astalavista	as_event	50926742	50926779	.	-	.	as_code "1- , 2-"; transcript1_id "PB.11231.1"; splice_chain1 "50926779"; transcript2_id "PB.11231.3"; splice_chain2 "50926742";
Chr06	astalavista	as_event	41398746	41398814	.	-	.	as_code "1- , 2-"; transcript1_id "PB.10359.1"; splice_chain1 "41398746"; transcript2_id "PB.10359.4"; splice_chain2 "41398814";
Chr06	astalavista	as_event	47422738	47422797	.	+	.	as_code "1- , 2-"; transcript1_id "PB.10856.1"; splice_chain1 "47422797"; transcript2_id "PB.10856.5"; splice_chain2 "47422738";
Chr06	astalavista	as_event	41053102	41053130	.	+	.	as_code "1- , 2-"; transcript1_id "PB.10332.5"; splice_chain1 "41053130"; transcript2_id "PB.10332.7"; splice_chain2 "41053102";
Chr06	astalavista	as_event	47290027	47290048	.	-	.	as_code "1- , 2-"; transcript1_id "PB.10847.1"; splice_chain1 "47290048"; transcript2_id "PB.10847.2"; splice_chain2 "47290027";
Chr06	astalavista	as_event	47288501	47288517	.	-	.	as_code "1- , 2-"; transcript1_id "PB.10847.1"; splice_chain1 "47288517"; transcript2_id "PB.10847.8"; splice_chain2 "47288501";
Chr06	astalavista	as_event	41501841	41501881	.	-	.	as_code "1- , 2-"; transcript1_id "PB.10365.2"; splice_chain1 "41501841"; transcript2_id "PB.10365.1"; splice_chain2 "41501881";
Chr06	astalavista	as_event	41501841	41501872	.	-	.	as_code "1- , 2-"; transcript1_id "PB.10365.2"; splice_chain1 "41501841"; transcript2_id "PB.10365.3"; splice_chain2 "41501872";
Chr06	astalavista	as_event	41501872	41501881	.	-	.	as_code "1- , 2-"; transcript1_id "PB.10365.1"; splice_chain1 "41501881"; transcript2_id "PB.10365.3"; splice_chain2 "41501872";
Chr06	astalavista	as_event	41895091	41895156	.	-	.	as_code "1- , 2-"; transcript1_id "PB.10386.1"; splice_chain1 "41895091"; transcript2_id "PB.10386.2"; splice_chain2 "41895156";
Chr06	astalavista	as_event	41769741	41769784	.	-	.	as_code "1- , 2-"; transcript1_id "PB.10378.3"; splice_chain1 "41769741"; transcript2_id "PB.10378.4"; splice_chain2 "41769784";
Chr06	astalavista	as_event	42447430	42447442	.	+	.	as_code "1- , 2-"; transcript1_id "PB.10413.1"; splice_chain1 "42447430"; transcript2_id "PB.10413.2"; splice_chain2 "42447442";
Chr06	astalavista	as_event	42039727	42039733	.	+	.	as_code "1- , 2-"; transcript1_id "PB.10392.1"; splice_chain1 "42039733"; transcript2_id "PB.10392.3"; splice_chain2 "42039727";
Chr06	astalavista	as_event	42034193	42034201	.	+	.	as_code "1- , 2-"; transcript1_id "PB.10392.1"; splice_chain1 "42034193"; transcript2_id "PB.10392.9"; splice_chain2 "42034201";
Chr06	astalavista	as_event	42050792	42050795	.	+	.	as_code "1- , 2-"; transcript1_id "PB.10392.1"; splice_chain1 "42050792"; transcript2_id "PB.10392.10"; splice_chain2 "42050795";
Chr06	astalavista	as_event	42048352	42048377	.	+	.	as_code "1- , 2-"; transcript1_id "PB.10392.1"; splice_chain1 "42048377"; transcript2_id "PB.10392.13"; splice_chain2 "42048352";
Chr06	astalavista	as_event	42045428	42045448	.	+	.	as_code "1- , 2-"; transcript1_id "PB.10392.1"; splice_chain1 "42045428"; transcript2_id "PB.10392.15"; splice_chain2 "42045448";
Chr06	astalavista	as_event	42045124	42045199	.	+	.	as_code "1- , 2-"; transcript1_id "PB.10392.1"; splice_chain1 "42045124"; transcript2_id "PB.10392.18"; splice_chain2 "42045199";
Chr06	astalavista	as_event	42048102	42048105	.	+	.	as_code "1- , 2-"; transcript1_id "PB.10392.1"; splice_chain1 "42048102"; transcript2_id "PB.10392.23"; splice_chain2 "42048105";
Chr07	astalavista	as_event	1522306	1522324	.	+	.	as_code "1- , 2-"; transcript1_id "PB.11397.1"; splice_chain1 "1522306"; transcript2_id "PB.11397.5"; splice_chain2 "1522324";
Chr07	astalavista	as_event	1513583	1513658	.	-	.	as_code "1- , 2-"; transcript1_id "PB.11395.1"; splice_chain1 "1513658"; transcript2_id "PB.11395.2"; splice_chain2 "1513583";
Chr07	astalavista	as_event	1385159	1385426	.	-	.	as_code "1- , 2-"; transcript1_id "PB.11382.1"; splice_chain1 "1385159"; transcript2_id "PB.11382.6"; splice_chain2 "1385426";
Chr07	astalavista	as_event	1272529	1272546	.	-	.	as_code "1- , 2-"; transcript1_id "PB.11368.1"; splice_chain1 "1272546"; transcript2_id "PB.11368.5"; splice_chain2 "1272529";
Chr07	astalavista	as_event	1120737	1120760	.	+	.	as_code "1- , 2-"; transcript1_id "PB.11350.2"; splice_chain1 "1120760"; transcript2_id "PB.11350.3"; splice_chain2 "1120737";
Chr07	astalavista	as_event	1237972	1238029	.	-	.	as_code "1- , 2-"; transcript1_id "PB.11361.2"; splice_chain1 "1237972"; transcript2_id "PB.11361.9"; splice_chain2 "1238029";
Chr07	astalavista	as_event	1238670	1238710	.	-	.	as_code "1- , 2-"; transcript1_id "PB.11361.2"; splice_chain1 "1238670"; transcript2_id "PB.11361.14"; splice_chain2 "1238710";
Chr06	astalavista	as_event	43443154	43443177	.	+	.	as_code "1- , 2-"; transcript1_id "PB.10506.1"; splice_chain1 "43443154"; transcript2_id "PB.10506.2"; splice_chain2 "43443177";
Chr06	astalavista	as_event	43448175	43448191	.	-	.	as_code "1- , 2-"; transcript1_id "PB.10507.1"; splice_chain1 "43448191"; transcript2_id "PB.10507.2"; splice_chain2 "43448175";
Chr06	astalavista	as_event	46204810	46205279	.	+	.	as_code "1- , 2-"; transcript1_id "PB.10739.2"; splice_chain1 "46205279"; transcript2_id "PB.10739.3"; splice_chain2 "46204810";
Chr07	astalavista	as_event	1030213	1030218	.	-	.	as_code "1- , 2-"; transcript1_id "PB.11343.1"; splice_chain1 "1030213"; transcript2_id "PB.11343.2"; splice_chain2 "1030218";
Chr06	astalavista	as_event	35335049	35335123	.	+	.	as_code "1- , 2-"; transcript1_id "PB.9993.2"; splice_chain1 "35335123"; transcript2_id "PB.9993.4"; splice_chain2 "35335049";
Chr06	astalavista	as_event	17345167	17345209	.	-	.	as_code "1- , 2-"; transcript1_id "PB.9621.1"; splice_chain1 "17345209"; transcript2_id "PB.9621.4"; splice_chain2 "17345167";
Chr06	astalavista	as_event	17341962	17342040	.	-	.	as_code "1- , 2-"; transcript1_id "PB.9621.1"; splice_chain1 "17342040"; transcript2_id "PB.9621.7"; splice_chain2 "17341962";
Chr06	astalavista	as_event	19094631	19094639	.	+	.	as_code "1- , 2-"; transcript1_id "PB.9632.1"; splice_chain1 "19094639"; transcript2_id "PB.9632.4"; splice_chain2 "19094631";
Chr07	astalavista	as_event	995328	995339	.	-	.	as_code "1- , 2-"; transcript1_id "PB.11337.1"; splice_chain1 "995339"; transcript2_id "PB.11337.2"; splice_chain2 "995328";
Chr06	astalavista	as_event	43324974	43324985	.	+	.	as_code "1- , 2-"; transcript1_id "PB.10498.2"; splice_chain1 "43324974"; transcript2_id "PB.10498.3"; splice_chain2 "43324985";
[truncated: 29,450 more rows]
