# Supplementary material for: Reconstruction of the full-length transcriptome atlas using PacBio Iso-Seq provides insight into the alternative splicing in Gossypium australe
Source: BMC Plant Biol. 2019 Aug 19;19:365. doi: 10.1186/s12870-019-1968-7 (PMC6701088; doi:10.1186/s12870-019-1968-7)
Supplement: Supplementary file 22 — Table S9. Genes with poly(A) sites. (XLSX 695 kb) [file 12870_2019_1968_MOESM22_ESM.xlsx]

## Sheet: Table S9
Table S9. genes with poly(A) sites
GeneID	Chr	Strand	Aligned reads	Num sites	locations
PB.24395	Chr12	-	33	5	34455109;34455183;34455400;34455959;34455313
cogentPB.4538	458_0|path2	+	6	2	5910;5889
PB.15948	Chr08	-	30	2	55071815;55071732
PB.11826	Chr07	+	7	1	5533858
PB.18412	Chr09	-	7	2	24094228;24094164
PB.17372	Chr09	-	16	3	11284294;11284113;11284156
PB.13174	Chr07	-	2	1	42794276
cogentPB.5148	918_0|path2	+	50	4	4767;4823;4740;4721
PB.2341	Chr02	+	3	1	4057870
PB.26373	Chr13	+	4	1	58198895
PB.21224	Chr10	-	48	1	62156205
PB.22378	Chr11	-	24	4	30074500;30074536;30074574;30074555
PB.8675	Chr05	+	15	3	54473925;54473997;54473906
PB.13326	Chr07	+	13	3	48581082;48581114;48580983
PB.21799	Chr11	-	9	1	7771450
PB.17493	Chr09	-	6	1	12743860
PB.4618	Chr03	+	5	1	31861039
PB.25928	Chr13	-	2	1	52301189
PB.23579	Chr12	+	27	3	7349318;7349289;7349266
PB.7235	Chr04	-	7	1	60415795
PB.13288	Chr07	-	3	1	47559437
PB.4916	Chr03	+	9	3	40567973;40567920;40567998
PB.7354	Chr04	+	15	3	61699339;61699489;61694298
PB.6580	Chr04	+	33	2	49427384;49427365
cogentPB.2969	28_12|path0	+	10	1	4044
PB.4517	Chr03	-	13	3	24043376;24043442;24043413
PB.25524	Chr13	-	14	3	41705357;41705378;41705432
PB.10569	Chr06	+	10	1	44111452
PB.16163	Chr08	-	20	4	57018393;57018422;57018464;57018507
PB.1159	Chr01	+	10	2	21461961;21462034
PB.18856	Chr09	-	12	2	44563320;44563391
PB.24479	Chr13	+	2	1	109965
PB.21388	Chr11	-	6	2	1608612;1608648
PB.9993	Chr06	+	2	1	35335451
PB.17379	Chr09	-	5	1	11356395
PB.12792	Chr07	-	26	3	20827708;20827674;20827730
PB.23578	Chr12	-	8	2	7344280;7344254
PB.7638	Chr05	-	21	3	3888929;3888974;3888948
PB.17434	Chr09	-	7	1	12022757
PB.11507	Chr07	-	40	3	2456223;2456200;2456260
PB.19896	Chr10	+	7	1	7757353
PB.10505	Chr06	-	8	2	43382487;43382530
PB.23517	Chr12	-	8	1	6101205
PB.10349	Chr06	-	9	2	41262814;41262952
PB.20663	Chr10	-	2	1	50622795
PB.6024	Chr04	-	3	1	22157442
PB.23607	Chr12	-	11	1	8095408
PB.21878	Chr11	-	12	4	9558409;9558349;9558486;9558542
PB.23478	Chr12	+	55	4	5336782;5336675;5336754;5336717
PB.10457	Chr06	+	4	1	42988313
PB.23585	Chr12	-	15	3	7443748;7443778;7443883
PB.12622	Chr07	-	4	2	17089577;17089597
PB.22762	Chr11	-	38	2	53453965;53455008
cogentPB.3164	293_0|path1	+	15	2	6669;6644
PB.8350	Chr05	-	43	4	37606618;37606656;37606702;37606788
PB.18605	Chr09	-	39	5	28942850;28943020;28943043;28942910;28942982
PB.10276	Chr06	-	18	3	40191307;40191335;40191387
PB.19217	Chr09	+	48	4	65476346;65476388;65476367;65476438
PB.9711	Chr06	+	16	3	24481088;24481467;24481216
PB.21070	Chr10	+	4	2	60671066;60670967
PB.22643	Chr11	+	36	6	49463171;49463148;49463259;49460928;49463190;49463221
PB.795	Chr01	+	8	2	11312239;11312197
PB.22121	Chr11	-	22	4	17717187;17717124;17717208;17717038
PB.6205	Chr04	+	80	8	36764771;36764791;36763696;36764016;36764078;36764120;36764206;36764186
PB.403	Chr01	-	18	4	4813144;4813182;4813218;4816190
cogentPB.74	1028_0|path2	+	39	3	4196;4158;4217
PB.10187	Chr06	-	6	1	38707612
PB.7937	Chr05	+	14	2	9575469;9575440
PB.20091	Chr10	+	6	1	13928542
PB.17067	Chr09	+	16	3	8164335;8164206;8164310
PB.9748	Chr06	+	10	2	29082596;29082622
PB.26056	Chr13	+	26	3	54751581;54751631;54751779
PB.16602	Chr09	+	12	2	4069012;4068954
PB.10083	Chr06	+	28	5	37076543;37076498;37076467;37076523;37076800
PB.12222	Chr07	-	31	4	10215111;10215009;10215035;10215165
PB.7782	Chr05	+	20	3	6128002;6128033;6127942
PB.22922	Chr11	+	47	4	57550005;57550058;57550080;57550101
PB.18389	Chr09	-	3	1	23712006
cogentPB.2477	2513_2|path1	+	23	2	1962;1835
PB.15474	Chr08	-	9	1	50039763
PB.22216	Chr11	-	17	4	21163406;21163483;21167510;21163506
PB.7394	Chr04	-	16	2	62058146;62058199
PB.21360	Chr11	+	188	8	1300969;1300994;1300624;1300945;1301017;1301046;1300810;1301067
PB.12541	Chr07	+	8	2	15232723;15232833
PB.1495	Chr01	+	32	4	35853016;35852972;35853072;35853046
PB.22367	Chr11	-	26	4	29283361;29283280;29283316;29283381
PB.13798	Chr07	+	5	1	59197300
cogentPB.4290	3632_0|path0	+	2	1	4941
PB.16993	Chr09	-	21	3	7457617;7457735;7457650
PB.15117	Chr08	+	7	2	43759591;43759648
PB.25667	Chr13	+	6	1	45876938
PB.22042	Chr11	+	38	6	13920393;13920093;13920312;13920030;13920277;13920415
PB.10437	Chr06	-	21	3	42702382;42702343;42702431
PB.26324	Chr13	-	8	2	57785305;57785392
PB.19473	Chr10	+	4	1	183775
PB.2801	Chr02	-	69	5	16463794;16463833;16463623;16463708;16463647
PB.9512	Chr06	+	9	2	9014241;9014263
PB.24317	Chr12	+	32	5	33194278;33194259;33194354;33194297;33194316
PB.8815	Chr05	+	6	1	58222290
PB.8731	Chr05	+	10	2	56290313;56290267
PB.25565	Chr13	-	3	1	43361623
PB.16314	Chr09	+	4	1	1482088
PB.20963	Chr10	+	13	3	58863986;58864092;58864124
PB.10014	Chr06	-	4	1	35932323
PB.17133	Chr09	-	53	2	8824208;8824227
PB.12873	Chr07	-	21	2	23532412;23532447
PB.20949	Chr10	+	7	1	58656667
PB.22358	Chr11	-	6	1	28735640
PB.10076	Chr06	+	8	1	36925871
PB.9258	Chr05	-	5	2	63895758;63895781
PB.24232	Chr12	+	3	1	32141350
PB.4954	Chr03	+	17	1	41284270
PB.3350	Chr02	+	12	2	52179754;52179734
cogentPB.5224	967_0|path0	+	8	1	5934
PB.9080	Chr05	-	16	3	62188127;62188107;62188147
cogentPB.2292	2394_0|path0	+	9	3	1487;2099;2120
PB.23871	Chr12	+	44	4	19634504;19634476;19634969;19634876
PB.12133	Chr07	+	36	4	9098093;9098121;9098048;9098068
PB.11555	Chr07	+	10	3	2929410;2929429;2929347
PB.15038	Chr08	+	19	2	41741734;41741779
PB.19697	Chr10	-	10	3	3107786;3107816;3107865
cogentPB.1781	2129_0|path0	+	3	1	2568
PB.4834	Chr03	+	9	2	38751360;38751273
PB.20552	Chr10	-	14	1	44854885
PB.12652	Chr07	-	7	1	17779374
PB.26258	Chr13	+	26	3	57190242;57190262;57190213
PB.24733	Chr13	+	8	2	3002638;3002567
PB.16281	Chr09	-	13	2	1136849;1136810
PB.14620	Chr08	+	7	1	23607065
PB.9629	Chr06	+	27	5	18998195;18998039;18996080;18998098;18998175
PB.16402	Chr09	+	4	1	2262569
PB.10112	Chr06	+	5	1	37500241
PB.7224	Chr04	+	9	1	60278707
PB.18597	Chr09	+	9	2	28601434;28601490
PB.18005	Chr09	+	16	3	17853191;17861451;17861549
PB.20686	Chr10	+	7	1	51861513
PB.16487	Chr09	+	15	2	3031879;3031935
PB.26397	scaffold_14	+	10	2	398948;398161
PB.21849	Chr11	-	2	1	8943498
PB.8716	Chr05	-	2	1	55529973
PB.18290	Chr09	-	7	2	22154520;22154558
PB.6827	Chr04	-	7	1	55075264
PB.16926	Chr09	-	2	1	6906269
PB.26033	Chr13	+	5	1	54508886
PB.20574	Chr10	-	24	2	46092242;46092283
PB.1756	Chr01	+	11	3	47572374;47572432;47572411
PB.10531	Chr06	-	2	1	43663897
PB.23165	Chr12	+	14	1	127671
cogentPB.48	102_0|path1	+	14	1	6315
PB.25165	Chr13	-	3	1	17977503
PB.21210	Chr10	-	16	3	62010547;62010385;62010471
PB.20527	Chr10	+	9	2	42720324;42720370
PB.23704	Chr12	+	19	4	10719673;10719603;10719626;10719649
PB.11417	Chr07	+	15	4	1670852;1666488;1670695;1670828
PB.14938	Chr08	+	5	1	39363580
PB.25238	Chr13	-	8	2	26556942;26557068
PB.7302	Chr04	+	114	4	61185101;61185124;61185067;61184997
PB.14631	Chr08	+	12	3	26201469;26197232;26201562
PB.10627	Chr06	-	27	2	44828525;44828556
PB.14849	Chr08	-	9	1	37154483
PB.19192	Chr09	-	141	10	64405339;64405384;64405364;64404785;64404850;64404755;64404829;64405281;64404806;64405428
PB.5446	Chr04	+	19	4	2160045;2160097;2160120;2160202
PB.17178	Chr09	+	8	2	9372505;9372525
PB.22647	Chr11	-	5	1	49581238
PB.25229	Chr13	+	23	1	25343630
PB.12067	Chr07	+	14	2	8185807;8185846
PB.614	Chr01	+	3	1	7987040
PB.25745	Chr13	+	5	1	48335923
PB.12149	Chr07	+	8	1	9229695
PB.16871	Chr09	-	6	1	6373737
PB.19412	Chr09	-	23	4	70244651;70244362;70244290;70244425
PB.12166	Chr07	+	22	4	9486877;9486928;9486970;9487009
PB.21520	Chr11	+	7	2	2901091;2901173
PB.18175	Chr09	+	6	1	20148076
PB.9486	Chr06	+	20	3	7773905;7775269;7775109
PB.25450	Chr13	-	8	1	38940745
cogentPB.2630	2609_0|path0	+	5	1	2289
PB.15647	Chr08	-	4	1	52090709
PB.15090	Chr08	-	17	4	43002937;43002962;43002991;43002915
PB.8450	Chr05	+	25	4	43569403;43569575;43569431;43569594
PB.24272	Chr12	+	19	4	32667678;32670213;32667321;32667654
PB.22203	Chr11	-	6	1	20583313
PB.25028	Chr13	+	10	1	10932103
PB.5145	Chr03	-	102	8	44283613;44283655;44283699;44283812;44283586;44283762;44283792;44283562
PB.19775	Chr10	+	5	1	4758297
PB.22023	Chr11	-	7	1	13056277
PB.25015	Chr13	-	17	4	9971394;9971422;9971268;9971357
cogentPB.5052	839_0|path0	+	2	1	4451
PB.23256	Chr12	+	42	1	1405736
PB.9030	Chr05	+	8	2	61655777;61655833
PB.20089	Chr10	-	21	3	13841850;13841789;13841734
PB.23479	Chr12	+	25	3	5370175;5365749;5370279
PB.21815	Chr11	+	2	1	8083372
PB.8803	Chr05	-	20	4	57740580;57740343;57740363;57740400
PB.22630	Chr11	-	8	3	48928661;48928685;48936841
PB.24651	Chr13	+	113	3	1993237;1993350;1993256
PB.16601	Chr09	+	22	2	4063562;4063531
PB.9123	Chr05	-	12	1	62627799
cogentPB.4234	3612_0|path1	+	6	1	11195
PB.19717	Chr10	+	31	4	3386325;3386205;3386159;3386261
PB.12210	Chr07	+	11	3	10064617;10064751;10064639
PB.10708	Chr06	+	13	2	45848667;45848609
PB.13422	Chr07	+	10	1	50655066
PB.23817	Chr12	+	13	4	15196241;15195931;15195954;15196001
PB.11211	Chr06	+	8	3	50781283;50781160;50781191
PB.22549	Chr11	-	48	9	45148885;45148608;45148819;45148646;45148840;45148915;45148460;45148721;45148859
PB.7444	Chr05	-	8	2	378063;378311
PB.12215	Chr07	-	13	3	10109085;10109105;10109159
PB.18373	Chr09	+	10	2	23443226;23443322
PB.12296	Chr07	+	5	1	11298670
PB.4201	Chr03	+	15	2	5152165;5152199
PB.7080	Chr04	-	7	1	58690145
PB.14080	Chr08	+	26	5	2163539;2166468;2166338;2166368;2166498
PB.25156	Chr13	-	16	2	17505988;17506032
PB.25419	Chr13	-	84	4	36953879;36953909;36953948;36954074
PB.20840	Chr10	+	109	4	56025762;56025532;56025720;56025782
PB.21150	Chr10	-	4	1	61571745
PB.6791	Chr04	+	5	1	54483972
PB.1872	Chr01	-	13	2	52713932;52713809
PB.8296	Chr05	+	6	1	33862533
PB.3537	Chr02	-	74	7	57398677;57398539;57398796;57398656;57398593;57398637;57398233
PB.1501	Chr01	-	15	2	36174644;36174769
PB.17914	Chr09	-	2	1	16843310
PB.5353	Chr04	+	4	2	968055;967980
PB.16898	Chr09	-	11	2	6721733;6724764
PB.10062	Chr06	-	12	2	36740752;36740825
PB.14018	Chr08	+	8	2	1217099;1217173
PB.10412	Chr06	-	2	1	42434068
cogentPB.3290	3018_0|path0	+	4	1	996
PB.673	Chr01	-	5	2	8943463;8943380
PB.18988	Chr09	+	15	2	51428463;51428308
PB.23709	Chr12	-	11	3	10999583;10999648;10999709
PB.17080	Chr09	-	16	1	8257194
PB.18719	Chr09	-	28	2	33565135;33565159
PB.13410	Chr07	-	8	2	50432437;50432398
PB.15710	Chr08	-	6	1	52837620
PB.23093	Chr11	+	19	5	61797426;61797569;61797698;61797393;61797600
PB.3020	Chr02	-	9	1	26610464
PB.26167	Chr13	-	9	2	56252559;56253338
PB.23533	Chr12	+	5	1	6499968
PB.11645	Chr07	-	4	1	3688519
PB.14565	Chr08	+	11	2	18153200;18152785
PB.24952	Chr13	-	2	1	7919245
PB.19646	Chr10	+	7	1	2244407
PB.16673	Chr09	+	14	4	4564340;4564199;4564311;4564447
PB.12451	Chr07	+	14	2	13857703;13857726
PB.22728	Chr11	-	52	3	52215825;52215805;52216000
PB.16691_locus2	Chr09	+	9	2	4714810;4714771
PB.24989	Chr13	+	11	1	8939915
PB.14346	Chr08	+	20	4	7998722;7998753;7998778;7998869
PB.4839	Chr03	-	33	4	38874796;38874754;38874776;38874925
PB.862	Chr01	-	8	1	12791565
PB.4944	Chr03	-	3	1	41136818
PB.23525	Chr12	+	4	1	6365617
PB.23191	Chr12	+	6	1	485562
PB.16823	Chr09	-	12	3	5943689;5943709;5943746
PB.2712	Chr02	+	14	1	13207062
PB.1736	Chr01	+	27	2	47177015;47178313
cogentPB.5222	964_0|path0	+	25	3	4751;9287;9340
PB.3978	Chr03	+	9	2	638434;638529
PB.12774	Chr07	-	2	1	20427408
PB.12737	Chr07	+	6	1	19390998
PB.6779	Chr04	+	7	1	54269952
PB.14661	Chr08	-	7	2	28495751;28495772
PB.23504	Chr12	+	19	1	5776605
PB.9235	Chr05	+	37	1	63653813
PB.15055	Chr08	+	8	1	42350144
PB.9113	Chr05	-	25	3	62520841;62521006;62520782
PB.16070	Chr08	-	19	3	56233221;56233244;56233133
PB.19528	Chr10	+	3	1	920308
PB.10962	Chr06	-	45	2	48385768;48385735
PB.22826	Chr11	+	51	3	55175904;55175845;55175940
PB.23917	Chr12	-	7	1	23510313
PB.9595	Chr06	-	5	2	14947662;14949757
PB.21148	Chr10	-	10	1	61558512
PB.25568	Chr13	-	63	2	43424080;43424036
PB.18662	Chr09	-	7	1	30626318
cogentPB.4446	374_0|path0	+	2	1	6245
PB.18581	Chr09	-	4	1	28114991
PB.20577	Chr10	+	49	6	46376935;46376967;46376897;46376876;46377079;46377159
PB.24343	Chr12	+	6	1	33551945
PB.10151	Chr06	+	47	4	38120505;38120479;38119410;38119429
PB.15023	Chr08	-	21	3	41331017;41331042;41330875
PB.14817	Chr08	+	14	2	36407755;36407901
PB.1549	Chr01	+	7	2	40707613;40709071
PB.17558	Chr09	+	19	4	13428464;13428517;13428542;13428582
PB.4798	Chr03	+	11	3	38013613;38013573;38013636
PB.15609	Chr08	+	11	2	51636093;51638533
PB.26276	Chr13	-	11	2	57380566;57380611
PB.4495	Chr03	+	12	2	21714155;21714063
PB.26261_locus1	Chr13	+	15	1	57223280
PB.15807	Chr08	+	5	1	53795338
PB.4047	Chr03	+	20	2	1440682;1440712
PB.15455	Chr08	+	13	3	49716714;49716632;49716775
PB.18403	Chr09	-	20	3	23881481;23881510;23881573
PB.15295	Chr08	-	9	2	47239715;47239618
PB.14583	Chr08	+	27	2	20133626;20133666
PB.3219	Chr02	+	3	1	44237369
PB.13776	Chr07	+	11	1	58626268
PB.19692	Chr10	-	4	1	3006583
PB.17162	Chr09	+	12	2	9128558;9128536
PB.8714	Chr05	-	3	1	55479844
PB.12604	Chr07	-	90	4	16575936;16575898;16576037;16575956
PB.26493	scaffold_526	+	7	2	3078;2933
PB.9128	Chr05	-	48	4	62682275;62682187;62682166;62682208
PB.14952	Chr08	-	4	1	39723809
PB.7525	Chr05	+	13	2	1561434;1561414
PB.17004	Chr09	-	16	5	7612633;7612687;7612113;7612536;7612563
PB.7689	Chr05	+	9	3	4425399;4425532;4425622
PB.14562	Chr08	+	53	5	17889626;17889533;17889650;17889508;17889712
PB.24320	Chr12	+	12	2	33218415;33218528
PB.16736	Chr09	+	6	1	5078017
PB.18469	Chr09	+	5	1	25183038
PB.1365	Chr01	+	10	3	27806728;27806809;27806842
PB.10045	Chr06	+	3	1	36499305
PB.19105	Chr09	+	5	1	59064451
PB.12837	Chr07	+	21	2	22475745;22475636
PB.5932	Chr04	+	6	1	14090748
PB.14340	Chr08	-	28	4	7720197;7720065;7720160;7720138
PB.19506	Chr10	-	12	2	672966;673083
PB.3417	Chr02	-	8	2	54414579;54414614
PB.7665	Chr05	+	12	2	4180522;4180541
PB.20928	Chr10	+	47	3	58128223;58128129;58128179
PB.5551	Chr04	-	14	2	3551903;3551966
PB.16471	Chr09	-	64	6	2876521;2876545;2876616;2876644;2876759;2876686
PB.17441	Chr09	+	34	5	12109300;12108224;12109255;12109502;12109900
PB.10267	Chr06	+	5	2	40099677;40099800
PB.5679	Chr04	+	3	1	5686751
PB.17768	Chr09	+	11	3	15267838;15267884;15267935
PB.23734	Chr12	+	2	1	12390770
cogentPB.5236	978_0|path2	+	30	2	2741;2792
PB.14379	Chr08	-	8	1	9327973
PB.18077	Chr09	-	8	2	18816621;18816652
PB.17803	Chr09	+	18	3	15679907;15679933;15679832
PB.9878	Chr06	+	7	1	33088693
PB.3328	Chr02	+	27	4	51140408;51140434;51140454;51140476
PB.18298	Chr09	-	6	2	22302419;22302441
PB.6373	Chr04	-	9	2	44659588;44659550
PB.11843	Chr07	-	9	2	5724081;5723942
PB.20992	Chr10	+	3	1	59624608
cogentPB.220	1117_0|path0	+	6	1	4770
PB.15430	Chr08	+	10	3	49227449;49227964;49227471
PB.20877	Chr10	-	3	1	57000345
PB.3918	Chr03	+	20	4	144660;144617;144595;144639
cogentPB.1410	1892_1|path13	+	15	3	2949;2972;3131
PB.16389	Chr09	+	16	1	2196084
PB.17494	Chr09	+	13	1	12763357
PB.16998	Chr09	+	9	1	7556074
PB.22731	Chr11	+	30	5	52338526;52338613;52338692;52332281;52338585
PB.1076	Chr01	-	12	2	19085313;19085390
PB.1922	Chr01	+	13	1	53864712
PB.15549	Chr08	-	11	4	50864422;50866233;50866162;50866252
PB.19857	Chr10	+	27	2	6463175;6463146
PB.14187	Chr08	-	10	3	3858800;3858939;3858961
PB.18079	Chr09	+	54	3	18844816;18844840;18844791
PB.8521	Chr05	+	13	4	48349813;48349685;48349756;48349864
PB.13886	Chr07	+	50	3	60564499;60564419;60564480
PB.15100	Chr08	+	31	3	43303216;43303283;43303261
PB.21337	Chr11	-	28	3	1056581;1056668;1056522
PB.3508	Chr02	+	10	2	56701294;56701313
cogentPB.1082	1659_1|path0	+	3	1	2044
PB.5681	Chr04	-	17	5	5700962;5701277;5701208;5701258;5701177
PB.25271	Chr13	-	11	1	28907415
PB.11962	Chr07	-	2	1	6973253
PB.18028	Chr09	-	9	1	18151032
PB.16824	Chr09	+	15	2	5968586;5968696
PB.21284	Chr11	+	13	3	593418;593548;593451
PB.8279	Chr05	-	699	11	32721894;32721834;32721796;32721871;32721772;32722055;32721720;32721913;32721742;32721933;32721952
PB.17191	Chr09	-	2	1	9551287
PB.12428	Chr07	+	7	2	13368317;13368254
PB.12409	Chr07	+	5	2	13080854;13080914
PB.17371	Chr09	-	15	3	11279201;11279249;11279177
PB.14641	Chr08	-	10	2	26692423;26692374
PB.7105	Chr04	+	3	1	59003746
cogentPB.2752	2686_5|path0	+	8	1	2803
PB.20188	Chr10	-	8	2	18765173;18765222
PB.17626	Chr09	+	12	1	13999636
PB.7039	Chr04	+	19	2	58164271;58164362
PB.11399	Chr07	-	187	6	1529442;1529473;1529509;1529063;1528993;1529012
PB.1911	Chr01	-	22	3	53698807;53698836;53698899
PB.23340	Chr12	+	13	2	2845808;2845843
PB.21772	Chr11	-	11	1	7030116
PB.15573	Chr08	-	13	3	51196962;51197032;51197113
PB.24109	Chr12	+	4	1	29742099
PB.9185	Chr05	+	22	3	63243814;63243744;63243680
PB.26261_locus2	Chr13	+	7	1	57230019
PB.10873	Chr06	+	24	1	47585747
PB.8236	Chr05	+	7	1	28170935
cogentPB.999	1599_0|path2	+	16	1	6149
PB.17600	Chr09	+	4	1	13794786
PB.8836	Chr05	+	4	1	58540916
PB.17575	Chr09	-	169	6	13579157;13579177;13579217;13579125;13579105;13579196
PB.7539	Chr05	+	50	3	1903588;1903610;1903543
PB.16423	Chr09	+	3	1	2431635
PB.25869	Chr13	-	4	1	51431090
PB.3953	Chr03	+	51	10	407200;399415;399503;399604;407112;407137;407338;407391;407443;407464
PB.23701	Chr12	+	9	2	10657809;10657870
PB.22796	Chr11	+	43	3	54312232;54312194;54312257
PB.20789	Chr10	+	27	3	54470402;54470508;54470450
PB.23624	Chr12	-	2	1	8659294
PB.14689	Chr08	+	10	2	31397158;31397186
cogentPB.4291	3632_0|path1	+	46	5	4995;4923;5043;10377;5014
PB.21417	Chr11	+	38	6	1922195;1921320;1922115;1922159;1922214;1922234
PB.10895	Chr06	-	5	1	47819076
PB.5469	Chr04	+	9	2	2370322;2368070
PB.23147	Chr11	-	2	1	62566044
cogentPB.406	1230_0|path3	+	182	5	2569;2546;2451;566;631
PB.20445	Chr10	-	11	3	34540749;34540771;34540796
PB.24550	Chr13	+	7	1	865977
PB.26022	Chr13	+	2	1	54344714
PB.2615	Chr02	+	9	1	11415273
PB.14660	Chr08	-	15	1	28380818
PB.12650	Chr07	-	32	4	17770170;17770128;17770193;17770219
cogentPB.4350	3646_0|path0	+	71	6	12911;5437;12817;5563;5893;6287
PB.12695	Chr07	+	17	2	18661258;18661234
PB.13932	Chr07	+	18	3	60972312;60972345;60972364
PB.2147	Chr02	-	8	1	1140067
PB.430	Chr01	-	7	1	5171643
cogentPB.4089	3528_0|path0	+	3	1	1242
PB.3113	Chr02	-	2	1	34573574
PB.4139	Chr03	-	5	1	3394496
PB.16574	Chr09	+	18	4	3786556;3786581;3786426;3786642
PB.13797	Chr07	+	5	1	59140506
PB.15281	Chr08	-	11	3	47022555;47022625;47022665
PB.19993	Chr10	+	9	2	11185224;11185155
PB.2549	Chr02	+	9	1	9776921
PB.17413	Chr09	+	10	3	11761005;11761035;11761061
PB.7676	Chr05	-	9	2	4280458;4280499
PB.4113	Chr03	+	9	2	2796337;2796254
PB.407	Chr01	+	5	2	4867617;4867578
PB.16674	Chr09	-	6	1	4564431
PB.10795	Chr06	-	14	1	46759772
PB.18088	Chr09	-	29	4	19026821;19026876;19026843;19026910
PB.25416	Chr13	-	25	4	36763460;36763418;36763359;36763520
PB.7626	Chr05	-	7	2	3704558;3704647
PB.2519	Chr02	+	3	1	8963060
PB.18922	Chr09	-	3	1	48045704
PB.10550	Chr06	+	48	3	43906807;43906688;43906562
PB.17274	Chr09	-	31	3	10281558;10281616;10281584
PB.25644	Chr13	+	12	2	45450389;45450544
PB.11751	Chr07	+	9	3	4807869;4807794;4807813
PB.986	Chr01	+	16	4	16245370;16245499;16245520;16245419
cogentPB.4508	44_0|path2	+	7	1	10156
PB.18562	Chr09	+	3	1	27503880
PB.16936	Chr09	+	6	1	7012080
PB.23364	Chr12	-	27	2	3340188;3340166
PB.4875	Chr03	+	8	2	39656097;39656143
PB.8910	Chr05	-	44	8	59941676;59941232;59941553;59941615;59941645;59941733;59941527;59941588
PB.2000	Chr01	+	3	1	55025119
cogentPB.4845	6dc7b8|path1	+	66	3	1814;1788;1725
PB.5943	Chr04	+	5	1	14895091
PB.20073	Chr10	-	3	1	13473432
PB.22102	Chr11	+	18	3	17073285;17077675;17077822
PB.23453	Chr12	-	3	1	4864220
PB.16742	Chr09	-	5	2	5103658;5103752
PB.683	Chr01	+	5	1	9145437
cogentPB.2058	2257_0|path2	+	13	2	1967;1996
PB.19440	Chr09	+	23	3	70592355;70592211;70592258
PB.16340	Chr09	-	6	1	1709279
PB.15312	Chr08	-	10	1	47553498
PB.19581	Chr10	+	8	1	1536127
PB.3651	Chr02	-	8	2	59598278;59598075
PB.20759	Chr10	-	36	3	53771052;53771079;53771010
PB.13859	Chr07	+	15	2	60226587;60230325
PB.4568	Chr03	+	10	2	30121692;30121717
PB.17611	Chr09	-	51	5	13866635;13866580;13866709;13866679;13866655
PB.23470	Chr12	-	21	2	5163732;5163760
PB.11496	Chr07	-	11	2	2371645;2371693
PB.19312	Chr09	+	30	4	68161505;68161420;68161553;68161587
PB.20415	Chr10	-	6	1	31417420
PB.17194	Chr09	+	18	1	9573567
PB.19291	Chr09	+	55	4	67610549;67610455;67610529;67610497
cogentPB.989	1597_4|path2	+	46	4	2452;3493;2423;3379
PB.22463	Chr11	+	4	1	39881822
PB.473	Chr01	-	14	2	5953778;5953830
PB.16637	Chr09	-	11	1	4291050
PB.23786	Chr12	-	4	1	14176412
PB.9607	Chr06	-	13	1	16273354
PB.23029	Chr11	+	5	1	60144320
PB.622	Chr01	-	8	1	8070441
PB.20221	Chr10	+	4	1	20116172
PB.20453	Chr10	+	7	1	35355192
PB.9355	Chr06	+	10	3	2307616;2304500;2307649
PB.26368	Chr13	+	8	2	58167202;58167122
PB.25482	Chr13	+	19	4	40428617;40421055;40428646;40428710
PB.8476	Chr05	-	9	1	45718768
PB.6366	Chr04	+	3	1	44542769
PB.15889	Chr08	-	8	1	54446847
PB.3394	Chr02	-	39	3	53814454;53814520;53814547
PB.4729	Chr03	-	4	1	35861229
PB.20981	Chr10	+	7	2	59297778;59297830
PB.10153	Chr06	-	7	1	38169925
cogentPB.4052	3500_0|path0	+	24	4	6702;6660;6680;6733
cogentPB.4128	3554_0|path0	+	4	1	1080
PB.21268	Chr11	+	4	1	430058
PB.23913	Chr12	+	96	4	23254932;23254903;23254991;23254823
cogentPB.2020	2239_0|path0	+	5	1	5431
PB.21140	Chr10	+	13	3	61445955;61445985;61446143
PB.16984	Chr09	+	6	1	7378526
PB.3602	Chr02	+	8	1	58847554
PB.612	Chr01	+	4	1	7975683
PB.21067	Chr10	-	5	1	60633501
PB.13517	Chr07	-	6	1	52180840
PB.5379	Chr04	-	12	1	1218930
PB.24057	Chr12	+	8	1	27706661
PB.18086	Chr09	-	2	1	18961370
PB.61	Chr01	+	6	1	721847
PB.4553	Chr03	-	8	1	29584277
PB.6431	Chr04	-	29	1	46073627
PB.24650	Chr13	-	11	2	1957443;1957381
PB.22189	Chr11	-	5	1	20245738
PB.21257	Chr11	+	31	5	341574;341420;341523;341491;341401
PB.1319	Chr01	+	3	1	25510775
PB.1531	Chr01	+	6	1	39783497
PB.26029	Chr13	+	5	1	54411073
PB.24201	Chr12	-	5	1	31604231
PB.23898	Chr12	-	2	1	22113596
PB.6685	Chr04	+	8	1	51655603
PB.25696	Chr13	+	5	1	46658015
PB.13844	Chr07	-	9	1	60016402
PB.21311	Chr11	+	31	5	803623;803759;803564;803702;803668
PB.3575	Chr02	-	10	2	58189307;58189356
cogentPB.4223	3608_3|path0	+	49	10	12265;12140;12244;6305;6333;12035;12064;12097;12119;12202
PB.6597	Chr04	+	3	1	49841861
PB.2222	Chr02	-	7	2	2100617;2100660
PB.17895	Chr09	-	57	3	16601147;16601267;16601101
cogentPB.1397	1883_0|path5	+	9	2	3118;3152
PB.24919	Chr13	-	21	3	6968461;6968496;6968613
PB.20921	Chr10	-	15	3	57871790;57879050;57879138
PB.23131	Chr11	-	164	4	62335670;62335620;62335703;62335647
PB.13882	Chr07	-	3	1	60532950
PB.24473	Chr13	+	41	2	44640;44681
PB.17007	Chr09	+	4	1	7633463
cogentPB.4184	3599_0|path0	+	22	5	11413;3493;11099;11344;11434
PB.16136	Chr08	-	2	1	56813365
PB.8917	Chr05	+	13	2	60057534;60057553
PB.4174	Chr03	+	23	3	4177634;4177536;4177610
PB.18943	Chr09	+	14	4	49612601;49612719;49612777;49612576
PB.6214	Chr04	+	4	2	37252177;37252273
PB.23197	Chr12	-	4	1	559434
PB.19377	Chr09	-	29	3	69579642;69579623;69579753
PB.25609	Chr13	-	19	1	44536627
cogentPB.2867	2762_0|path0	+	13	2	3979;4000
PB.4085	Chr03	-	24	3	2434429;2434494;2434549
PB.1633	Chr01	+	9	2	44291831;44291786
PB.10937	Chr06	-	10	2	48147082;48147326
PB.21228	Chr11	-	46	6	61410;61300;61383;61430;61451;61361
PB.7496	Chr05	+	15	3	1123904;1120746;1123710
PB.21169	Chr10	-	16	4	61697451;61697481;61697573;61697646
PB.13911	Chr07	+	8	1	60792613
cogentPB.1454	1917_0|path1	+	7	1	3295
PB.22649	Chr11	-	6	2	49654355;49655880
PB.5270	Chr04	+	9	1	167002
PB.371	Chr01	+	50	5	4407942;4407916;4407825;4407846;4407890
PB.3706	Chr02	-	7	1	60684997
PB.21999	Chr11	-	7	1	12348927
PB.14248	Chr08	+	18	4	5332927;5332981;5332908;5332946
PB.2051	Chr02	-	5	2	184130;184184
PB.22193	Chr11	+	6	2	20286894;20286939
PB.26416	scaffold_14	+	6	1	1216421
PB.22683	Chr11	+	5	1	50676712
PB.21061	Chr10	+	7	2	60571737;60571914
PB.12220	Chr07	+	68	9	10209495;10205386;10205442;10209408;10205472;10205497;10209555;10209524;10209581
PB.4561	Chr03	+	2	1	29933062
PB.20609	Chr10	-	3	1	48508269
PB.16214	Chr09	+	20	4	467681;467531;467652;467847
PB.17853	Chr09	+	18	4	16175470;16175618;16175450;16175657
PB.23519	Chr12	+	5	1	6229297
cogentPB.5175	923_2|path0	+	52	3	2130;1370;2056
cogentPB.2259	2370_0|path1	+	16	1	5604
PB.9797	Chr06	-	12	3	30666552;30666624;30666645
PB.23118	Chr11	-	6	1	62166916
PB.17951	Chr09	+	7	1	17218211
cogentPB.2561	2565_0|path1	+	6	1	2253
PB.6627	Chr04	+	2	1	50412863
PB.180	Chr01	+	49	6	2053001;2052921;2052940;2053119;2052965;2053073
PB.25001	Chr13	-	7	1	9368423
PB.1909	Chr01	+	6	1	53667040
PB.19399	Chr09	+	19	2	70054716;70054755
PB.26121	Chr13	+	15	4	55446875;55446894;55447022;55447082
PB.25750	Chr13	-	34	3	48407083;48407052;48407133
PB.8701	Chr05	-	3	1	54996788
cogentPB.2788	2707_0|path0	+	3	1	2973
PB.14290	Chr08	-	20	4	6332766;6332676;6332699;6332729
PB.11611	Chr07	-	5	1	3368101
PB.17505	Chr09	-	11	2	12859296;12859188
PB.3213	Chr02	+	3	1	43717200
PB.1985	Chr01	+	3	1	54863215
PB.21912	Chr11	-	4	1	10209644
PB.6959	Chr04	+	8	2	57239938;57239904
PB.4857	Chr03	+	7	1	39323591
PB.11085	Chr06	+	28	3	49618837;49618902;49618876
PB.7831	Chr05	+	14	2	7207077;7206980
PB.2270	Chr02	+	21	1	2815918
PB.11065	Chr06	+	3	1	49455906
PB.11601	Chr07	-	30	5	3292571;3292535;3292634;3292385;3292286
PB.11372	Chr07	+	7	1	1312499
PB.10051	Chr06	+	6	2	36602033;36602076
PB.2854	Chr02	+	8	2	17801621;17801654
PB.911	Chr01	+	2	1	14077524
PB.1277	Chr01	+	10	2	24086142;24086030
PB.9783	Chr06	-	4	1	30206160
PB.9537	Chr06	-	10	3	10637560;10637609;10637582
PB.9023	Chr05	+	29	3	61569727;61569782;61569678
cogentPB.377	1216_2|path6	+	7	2	7749;7774
PB.14143	Chr08	-	15	2	3141106;3141144
PB.22932	Chr11	+	32	6	58155835;58155860;58155758;58155811;58155899;58155721
PB.18051	Chr09	-	5	1	18430431
PB.1156	Chr01	-	7	2	21393125;21393318
PB.913	Chr01	-	6	1	14101458
PB.14639	Chr08	-	2	1	26634952
cogentPB.2465	2501_0|path0	+	2	1	2581
PB.21130	Chr10	+	19	3	61381890;61381915;61381942
PB.14218	Chr08	-	7	2	4589760;4589891
PB.2970	Chr02	+	9	2	23720968;23721098
PB.8844	Chr05	+	8	2	58786032;58786073
PB.21800	Chr11	-	7	1	7799985
PB.7430	Chr05	-	14	1	224104
PB.10630	Chr06	-	4	1	44864032
PB.13687	Chr07	+	16	2	56882607;56882646
PB.18040	Chr09	+	8	1	18306573
PB.23185	Chr12	-	7	1	407017
PB.14	Chr01	+	25	5	209332;212688;212780;207789;212628
PB.12940	Chr07	+	6	2	26854866;26854891
PB.17842	Chr09	-	4	1	16058195
PB.19088	Chr09	-	2	1	57904432
PB.14069	Chr08	+	7	3	1910201;1906848;1910181
PB.9063	Chr05	-	38	2	61989024;61989076
PB.23495	Chr12	-	11	2	5614750;5614721
PB.13941	Chr08	+	20	3	258775;258872;258804
PB.19313	Chr09	+	23	1	68173696
PB.20801	Chr10	+	26	4	54921289;54921309;54921257;54921336
PB.25300	Chr13	-	10	1	30635807
PB.22260	Chr11	-	21	2	22807033;22806776
PB.1648	Chr01	+	2	1	44996894
PB.23483	Chr12	+	29	3	5423468;5423448;5423495
PB.20816	Chr10	+	14	2	55417559;55417539
PB.7648	Chr05	+	6	2	4001507;4001557
PB.842	Chr01	-	6	1	12385933
PB.709	Chr01	+	43	2	9689987;9690018
PB.17653	Chr09	+	16	2	14208704;14207090
PB.25580	Chr13	-	16	3	43722411;43722474;43722448
PB.22468	Chr11	-	8	1	40377809
PB.22210	Chr11	+	14	1	21041576
PB.15326	Chr08	-	16	2	47827115;47826802
PB.11914	Chr07	+	13	1	6519624
PB.9734	Chr06	-	10	1	28109358
PB.15064	Chr08	+	8	1	42517429
PB.11081	Chr06	-	8	1	49570276
PB.25121	Chr13	+	16	3	15430484;15430529;15430564
PB.17387	Chr09	-	29	3	11426656;11426739;11426558
PB.25077	Chr13	+	23	2	13293539;13293701
PB.10106	Chr06	+	8	3	37429050;37429071;37429136
PB.21054	Chr10	+	18	3	60465936;60465886;60465865
PB.21743	Chr11	+	3	1	6204496
PB.5669	Chr04	+	4	1	5547009
cogentPB.2312	2409_0|path0	+	6	1	6020
PB.14988	Chr08	+	23	3	40444763;40444683;40444803
PB.3292	Chr02	-	3	1	49027774
PB.1455	Chr01	+	17	2	32831173;32831193
cogentPB.3768	3319_0|path1	+	13	1	2402
PB.10069	Chr06	-	10	2	36851732;36852155
cogentPB.693	1431_0|path0	+	38	3	5962;5933;5913
PB.17295	Chr09	-	24	5	10498068;10498103;10498143;10498164;10498122
PB.16308	Chr09	-	11	2	1425194;1425065
PB.21552	Chr11	-	6	2	3180431;3180485
PB.3643	Chr02	+	4	1	59493832
PB.19442	Chr09	+	7	1	70613078
PB.20832	Chr10	+	5	1	55871129
PB.24988	Chr13	-	6	1	8931421
PB.10212	Chr06	+	10	2	39163094;39163114
PB.19477	Chr10	-	6	2	203453;203303
PB.10862	Chr06	+	19	3	47466980;47466944;47467000
PB.17868	Chr09	+	6	1	16308598
PB.11613	Chr07	+	29	3	3395071;3395115;3395149
PB.18278	Chr09	+	33	2	21990345;21990444
PB.21945	Chr11	+	29	2	10989903;10989861
PB.13846	Chr07	-	16	1	60031465
PB.4973	Chr03	+	13	3	41666293;41665408;41665437
PB.26378	Chr13	+	53	2	58238200;58238178
PB.24267	Chr12	-	44	4	32559683;32559747;32559715;32559641
PB.19632	Chr10	+	6	2	2151550;2151424
cogentPB.4357	3647_0|path3	+	332	10	11904;9521;444;9469;1428;370;465;549;10551;11418
PB.15732	Chr08	-	4	1	53003711
PB.20822	Chr10	+	12	3	55561444;55561404;55561370
cogentPB.1763	2117_0|path0	+	48	3	2620;2598;2551
PB.21757	Chr11	-	8	2	6693248;6693379
PB.8693	Chr05	+	9	1	54801812
cogentPB.5007	806_2|path2	+	39	2	7190;3933
PB.4487	Chr03	-	82	6	21140001;21139982;21139959;21140127;21140023;21140044
PB.20690	Chr10	-	2	1	51959217
PB.10024	Chr06	+	6	1	36133893
PB.21955	Chr11	+	29	2	11168821;11168800
PB.8941	Chr05	-	12	2	60403489;60403521
PB.19691	Chr10	+	16	1	3001263
PB.20005	Chr10	+	6	1	11413306
PB.22512	Chr11	-	7	2	43630318;43630213
cogentPB.4039	3491_0|path0	+	28	5	360;335;390;272;310
PB.6481	Chr04	-	10	2	47152170;47152101
PB.4084	Chr03	+	4	1	2437377
PB.10645	Chr06	+	19	6	45007252;45007291;45007373;45007501;45007349;45007422
PB.13652	Chr07	+	4	1	56130104
PB.2863	Chr02	-	13	2	18354095;18354071
PB.23322	Chr12	+	249	3	2497412;2497438;2497374
PB.24248	Chr12	+	8	2	32364111;32364130
PB.17236	Chr09	-	16	4	9965093;9965213;9965069;9965138
PB.16363	Chr09	-	7	1	1953701
PB.18533	Chr09	+	6	1	26885659
PB.25579	Chr13	+	12	4	43721752;43721669;43721698;43721796
PB.11704	Chr07	-	8	2	4305375;4305394
PB.13345	Chr07	+	27	3	48925908;48925935;48925965
cogentPB.5218	962_1|path8	+	3	1	6143
PB.757	Chr01	+	5	1	10681135
PB.24790	Chr13	-	13	4	4011835;4011813;4011855;4011881
PB.23510	Chr12	-	24	2	5874445;5874426
PB.23643	Chr12	-	14	2	9123668;9123647
PB.13998	Chr08	-	8	2	860753;860678
PB.24709	Chr13	+	38	4	2675111;2675151;2671876;2671632
PB.1440	Chr01	+	3	1	32096396
PB.1238	Chr01	+	81	3	23501284;23499257;23506397
PB.2892	Chr02	+	30	7	19847152;19847046;19847003;19847072;19847254;19846969;19847096
PB.6853	Chr04	+	5	1	55538321
PB.22880	Chr11	+	12	2	56709235;56709332
PB.6185	Chr04	-	13	3	35483848;35484137;35483895
PB.11781	Chr07	-	6	1	5056205
PB.18072	Chr09	-	5	1	18680563
cogentPB.4117	3546_0|path0	+	8	2	10343;10370
PB.22093	Chr11	+	33	4	16762296;16762380;16762267;16762421
PB.25645	Chr13	-	14	2	45450964;45451029
PB.24021	Chr12	-	28	2	26905901;26905965
PB.301	Chr01	-	20	4	3460907;3460985;3461052;3460931
PB.22921	Chr11	+	12	2	57535764;57535743
PB.17833	Chr09	+	5	1	15948543
PB.22255	Chr11	+	8	1	22534086
PB.19551	Chr10	-	4	1	1227005
PB.20703	Chr10	+	5	1	52573894
PB.25149	Chr13	+	11	2	17367453;17367587
PB.16091	Chr08	-	3	1	56423437
PB.5753	Chr04	+	5	1	7153836
PB.23626	Chr12	-	10	1	8726882
PB.19026	Chr09	+	4	1	52988224
PB.25143	Chr13	+	15	3	16796381;16796323;16794883
PB.18328	Chr09	+	11	2	22704985;22705010
PB.17639	Chr09	-	14	2	14105755;14105786
PB.21920	Chr11	-	4	1	10323690
PB.20509	Chr10	-	39	4	41421122;41420872;41421005;41420918
PB.16603	Chr09	+	3	1	4074269
PB.11535	Chr07	-	7	2	2718844;2718807
PB.1564	Chr01	+	7	2	41405945;41405919
PB.18726	Chr09	-	67	2	34161919;34161897
PB.9623	Chr06	+	4	1	17488204
PB.6656	Chr04	-	6	1	50970374
PB.5110	Chr03	+	4	1	43686309
PB.16448	Chr09	-	14	3	2660080;2660025;2660099
PB.17230	Chr09	-	5	1	9892780
PB.20146	Chr10	+	2	1	16895294
PB.2098	Chr02	+	37	2	652994;653145
PB.22392	Chr11	+	8	1	31413324
PB.4006	Chr03	+	4	1	881043
PB.26078	Chr13	+	25	5	54943585;54943636;54943715;54943463;54943683
PB.11396	Chr07	-	63	4	1515505;1515447;1515486;1515528
PB.15966	Chr08	+	17	2	55251576;55251611
PB.8615	Chr05	-	24	5	52260951;52259131;52261053;52260891;52260917
PB.20752	Chr10	+	34	1	53709937
PB.19490	Chr10	+	4	1	417274
PB.14843	Chr08	-	5	1	36932633
PB.4840	Chr03	-	5	1	38939021
PB.6271	Chr04	-	3	1	40607474
PB.21428	Chr11	+	51	5	2001972;2001913;2001940;2001775;2001814
PB.11712	Chr07	+	13	3	4369223;4369349;4369371
PB.25075	Chr13	-	38	3	13151217;13151254;13151274
PB.4119	Chr03	-	5	1	2833799
PB.7270	Chr04	+	3	1	60870257
cogentPB.1676	2065_1|path1	+	2	1	2132
PB.25781	Chr13	+	9	2	49044491;49044180
cogentPB.2520	2542_0|path5	+	3	1	2843
PB.5398	Chr04	-	10	2	1466310;1466395
PB.5819	Chr04	+	15	2	9140838;9140879
PB.19900	Chr10	+	4	1	7846819
PB.16372	Chr09	-	5	1	2005261
PB.21214	Chr10	+	22	4	62053583;62053604;62053684;62053641
PB.8034	Chr05	-	4	1	13285842
PB.14584	Chr08	-	9	1	20134521
PB.9211	Chr05	+	19	3	63473521;63473587;63473657
PB.9760	Chr06	-	19	1	29709101
PB.17147	Chr09	+	35	4	8977012;8977039;8977063;8977087
PB.24742	Chr13	+	39	4	3109944;3109973;3110107;3110133
PB.2016	Chr01	-	8	1	55261960
PB.4893	Chr03	+	28	3	40272849;40272927;40272889
PB.12417	Chr07	+	8	1	13171903
PB.15265	Chr08	-	23	2	46801541;46801648
PB.19709	Chr10	-	10	2	3274715;3274824
PB.9977	Chr06	+	3	1	34950580
PB.10113	Chr06	-	29	4	37501317;37501346;37501381;37501527
PB.3739	Chr02	-	10	2	61084195;61084136
PB.22527	Chr11	+	3	1	44204155
PB.14722	Chr08	+	3	1	34059266
PB.24285	Chr12	-	2	1	32762503
PB.13069	Chr07	+	15	3	37671270;37671318;37671372
PB.7339	Chr04	-	23	3	61568498;61568596;61568569
PB.6063	Chr04	-	4	1	26019121
PB.4726	Chr03	+	6	1	35839989
PB.25396	Chr13	-	5	1	35196874
PB.14852	Chr08	-	6	1	37449351
PB.14226	Chr08	-	9	2	4730060;4730210
PB.6722	Chr04	+	10	2	52981615;52981644
PB.25996	Chr13	-	22	4	54002098;54002202;54002237;54002264
PB.15735	Chr08	+	108	13	53053810;53077127;53088799;53074657;53074703;53088831;53063656;53074589;53074636;53077173;53086278;53053622;53054019
PB.16799	Chr09	+	4	1	5671046
cogentPB.414	1237_0|path1	+	5	2	3374;3863
PB.25668	Chr13	+	5	1	45905699
PB.25205	Chr13	+	24	5	23244896;23244924;23244860;23244958;23244979
PB.24553	Chr13	+	7	1	897051
PB.15304	Chr08	+	17	3	47443103;47443071;47443174
PB.8097	Chr05	+	20	2	18621201;18621273
PB.18272	Chr09	-	2	1	21877511
PB.10916	Chr06	+	9	2	48000469;48000559
PB.19080	Chr09	+	7	1	57399623
PB.14508	Chr08	-	5	1	14373127
PB.24161	Chr12	-	2	1	31001085
PB.5054	Chr03	-	2	1	42791290
PB.22469	Chr11	+	37	5	40438414;40433853;40437885;40437983;40437947
PB.2567	Chr02	-	5	1	10374362
PB.5281	Chr04	-	29	2	234813;234833
PB.18926	Chr09	+	3	1	48438540
PB.17994	Chr09	-	92	7	17692826;17692929;17692855;17692880;17692801;17692988;17695210
PB.5571	Chr04	-	4	1	3810758
PB.21440	Chr11	+	17	5	2074724;2074206;2074391;2074689;2074853
PB.415	Chr01	-	15	3	4955893;4955864;4955931
PB.2499	Chr02	-	40	5	8553478;8553439;8553459;8553404;8553507
cogentPB.1120	1701_1|path0	+	3	1	3083
PB.13188	Chr07	+	2	1	43358101
PB.23161	Chr12	-	5	1	34558
PB.10796	Chr06	-	25	3	46771808;46771833;46771783
PB.6426	Chr04	+	6	1	45897807
PB.25226	Chr13	+	18	2	25056745;25056723
PB.19261	Chr09	-	6	1	66830781
PB.25227	Chr13	-	5	2	25057932;25058029
PB.24244	Chr12	+	4	1	32336626
PB.4664	Chr03	+	5	1	33893687
cogentPB.710	1446_1|path2	+	29	3	3897;3863;3916
cogentPB.818	1509_0|path0	+	4	1	3366
PB.677	Chr01	-	39	1	9039864
PB.25427	Chr13	-	27	3	37583701;37583579;37583414
PB.11497	Chr07	-	18	3	2382219;2382269;2382139
PB.9939	Chr06	-	6	1	34198332
PB.12289	Chr07	-	10	3	11144725;11144783;11144807
PB.4975	Chr03	+	9	3	41684270;41684325;41684384
PB.25888	Chr13	+	30	3	51660849;51660749;51660797
PB.23384	Chr12	+	5	1	3681601
PB.10852	Chr06	+	17	3	47406075;47406201;47406304
PB.22887	Chr11	+	10	3	56885164;56885205;56885291
PB.15161	Chr08	-	20	1	44885517
PB.22722	Chr11	+	26	2	51840075;51840169
PB.4127	Chr03	+	9	2	3150314;3150390
PB.19184	Chr09	-	7	2	63936050;63936293
PB.1097	Chr01	-	15	1	19619124
PB.5262	Chr04	+	22	4	109826;109985;109588;109902
PB.1394	Chr01	-	31	2	29460085;29460016
PB.19652	Chr10	+	32	5	2350702;2350680;2350747;2350840;2350721
PB.23912	Chr12	+	3	1	23217729
PB.23367	Chr12	-	15	1	3380886
PB.10623	Chr06	+	6	2	44794025;44794186
PB.11554	Chr07	-	8	2	2917506;2917560
PB.20728	Chr10	-	38	2	53172887;53172921
PB.6583	Chr04	-	4	1	49550090
PB.4191	Chr03	+	5	2	4864940;4864969
PB.6349	Chr04	-	8	1	44016651
PB.5792	Chr04	+	9	2	8484674;8484748
PB.4271	Chr03	-	34	4	7801970;7801759;7801879;7801827
PB.15901	Chr08	+	22	2	54552380;54552412
PB.11550	Chr07	+	2	1	2872513
PB.21598	Chr11	-	4	2	3795494;3795557
PB.7232	Chr04	+	5	1	60394020
PB.25798	Chr13	+	19	3	49524970;49518752;49524996
PB.25468	Chr13	-	3	1	39955748
PB.6200	Chr04	-	6	1	36079401
PB.19511	Chr10	+	4	1	731739
cogentPB.5223	966_0|path0	+	3	1	4797
PB.26346	Chr13	-	6	1	57959461
PB.20514	Chr10	+	7	1	41796252
cogentPB.122	1046_0|path1	+	5	1	6572
PB.2677	Chr02	+	8	2	12614642;12614864
PB.2537	Chr02	+	7	1	9293811
PB.25539	Chr13	+	37	3	42518566;42518608;42518649
PB.9821	Chr06	-	7	1	31629178
PB.10663	Chr06	+	31	1	45234948
PB.11234	Chr06	+	84	5	50959921;50959979;50959890;50960045;50960015
PB.11286	Chr07	-	6	1	421936
PB.24265	Chr12	+	18	4	32538390;32538413;32538343;32538434
PB.1778	Chr01	-	12	2	48067292;48067329
PB.1103	Chr01	-	24	4	19709143;19709111;19709229;19709639
cogentPB.1736	2100_0|path0	+	6	1	2611
PB.9461	Chr06	+	14	3	7057262;7059952;7060200
PB.7986	Chr05	-	16	2	11248488;11248460
PB.8483	Chr05	+	9	3	45958536;45958565;45958635
PB.973	Chr01	+	4	1	15895165
PB.14366	Chr08	+	2	1	8973683
PB.21620	Chr11	+	9	3	4051157;4050563;4050603
PB.21255	Chr11	+	16	3	312979;313003;312960
PB.18763	Chr09	-	5	1	36979500
PB.11711	Chr07	+	4	1	4363232
cogentPB.4359	3649_0|path0	+	17	2	11200;11118
PB.13272	Chr07	-	10	1	47080030
PB.10176	Chr06	+	9	1	38596138
PB.23966	Chr12	+	12	1	25058020
cogentPB.1625	2030_1|path1	+	4	2	3581;3493
PB.20546	Chr10	+	3	1	44241230
PB.18706	Chr09	-	6	1	32818413
PB.3711	Chr02	-	15	2	60739873;60740006
PB.8237	Chr05	-	3	1	28170808
PB.20307	Chr10	+	19	5	24317623;24317594;24317787;24317658;24317757
PB.418	Chr01	+	11	2	5003042;5003021
PB.17309	Chr09	-	7	1	10715658
PB.8514	Chr05	+	3	1	47637614
PB.13563	Chr07	+	36	3	53050263;53050238;53050189
PB.482	Chr01	+	11	1	6038525
cogentPB.4852	705_1|path2	+	33	7	3666;3686;3829;3646;3806;3953;3982
cogentPB.7	100_1|path0	+	23	3	4822;4921;4976
PB.3365	Chr02	+	12	2	52799849;52799997
PB.18098	Chr09	+	6	1	19183106
PB.3208	Chr02	-	31	5	43442301;43442512;43442273;43442375;43448848
PB.14883	Chr08	+	5	1	38373334
PB.15061	Chr08	-	3	1	42429424
PB.7333	Chr04	-	11	2	61514501;61514353
PB.5834	Chr04	+	26	2	9563409;9563339
cogentPB.2945	2808_0|path2	+	3	1	747
PB.18218	Chr09	+	139	5	20976560;20976501;20976070;20976460;20976539
PB.21841	Chr11	-	17	3	8755389;8755222;8755195
PB.19883	Chr10	+	29	4	7354808;7354841;7354894;7354917
PB.8159	Chr05	-	9	3	22767744;22767769;22767791
PB.11844	Chr07	+	11	1	5753551
PB.15864	Chr08	-	2	1	54225938
PB.13258	Chr07	-	19	2	46720997;46721017
PB.15485	Chr08	-	4	1	50189732
PB.18142	Chr09	-	10	3	19709571;19709666;19712650
PB.3630	Chr02	+	38	5	59231344;59231370;59231402;59231425;59231319
PB.21068	Chr10	-	11	2	60654434;60654464
PB.4807	Chr03	-	26	4	38114052;38113666;38114269;38114014
cogentPB.4518	443_0|path0	+	5	1	10174
PB.7877	Chr05	+	8	2	8039230;8039268
PB.13371	Chr07	-	8	1	49452215
cogentPB.1603	2026_2|path0	+	158	4	1340;1416;1397;3422
PB.24743	Chr13	+	11	1	3112682
PB.20227	Chr10	-	18	1	20243914
PB.15477	Chr08	+	3	1	50109451
PB.22318	Chr11	+	2	1	26190699
cogentPB.4485	392_0|path8	+	8	2	4106;4241
PB.17687	Chr09	+	5	1	14503781
PB.9418	Chr06	+	9	3	5215863;5215922;5215941
PB.4433	Chr03	-	5	1	18293013
PB.16860	Chr09	-	14	2	6285249;6285157
PB.2185	Chr02	+	8	1	1602166
PB.5423	Chr04	-	11	3	1876287;1876120;1876237
PB.13909	Chr07	+	4	1	60775461
PB.10368	Chr06	+	16	2	41548491;41548515
PB.11596	Chr07	-	26	5	3262044;3262148;3261888;3261973;3262063
PB.6955	Chr04	+	4	1	57142931
PB.21789	Chr11	+	20	5	7577014;7577033;7577113;7577188;7584284
PB.22486	Chr11	+	4	1	42141021
PB.13427	Chr07	-	5	1	50690800
PB.12101	Chr07	-	8	2	8684569;8684545
PB.9232	Chr05	-	11	4	63636086;63636114;63636057;63636249
PB.10201	Chr06	+	7	2	38951496;38951652
cogentPB.4103	3535_0|path0	+	6	2	806;920
PB.25815	Chr13	+	8	3	49933550;49933301;49933578
PB.25304	Chr13	+	25	4	30818835;30818951;30818973;30818881
PB.7671	Chr05	-	7	2	4217288;4218034
PB.18217	Chr09	+	25	4	20950955;20955896;20956093;20955930
PB.18660	Chr09	+	3	1	30569753
PB.9022	Chr05	-	4	1	61556819
PB.20200	Chr10	+	4	1	19216171
cogentPB.2478	2514_0|path0	+	22	5	2979;3057;2855;2959;3037
PB.17472	Chr09	-	12	2	12492894;12493010
PB.11405	Chr07	-	6	2	1556865;1556912
PB.25705	Chr13	+	183	3	47147011;47147036;47146990
PB.1546	Chr01	-	67	2	40473106;40473125
PB.13026	Chr07	+	57	2	32634911;32634955
PB.20665_locus2	Chr10	-	14	2	50734003;50744447
PB.767	Chr01	-	2	1	10881828
PB.20338	Chr10	+	57	6	25603173;25603203;25603223;25591481;25603252;25603274
PB.3872	Chr02	+	5	2	62544728;62544765
PB.24151	Chr12	+	4	1	30875683
PB.14518	Chr08	+	4	1	14812553
PB.22224	Chr11	+	3	1	21518843
PB.2704	Chr02	+	2	1	13112502
PB.8567	Chr05	+	5	1	49921504
PB.17936	Chr09	-	29	2	17035454;17035328
cogentPB.1206	1766_0|path1	+	10	1	2789
PB.23548	Chr12	+	3	1	6652565
PB.4800	Chr03	+	11	1	38041848
PB.8380	Chr05	-	3	1	39204782
PB.12980	Chr07	+	7	1	29327225
PB.20962	Chr10	-	34	3	58845250;58845121;58845171
PB.3758	Chr02	-	20	4	61338653;61338673;61338603;61338629
PB.9028	Chr05	-	20	2	61615059;61614996
PB.14136	Chr08	+	6	1	2951099
PB.25617	Chr13	-	4	1	44712799
PB.12984	Chr07	+	7	2	29507607;29507626
PB.26409	scaffold_14	+	12	2	1057019;1056979
PB.19491	Chr10	+	7	1	435876
PB.15316	Chr08	-	4	1	47635486
PB.19059	Chr09	+	6	2	55130182;55130269
PB.6354	Chr04	-	7	1	44254635
PB.10448	Chr06	+	12	1	42853086
PB.17134	Chr09	+	5	2	8837908;8837861
PB.15962	Chr08	-	15	1	55218113
PB.17618	Chr09	+	15	2	13947985;13947950
PB.11731	Chr07	-	8	2	4562148;4562179
cogentPB.5233	972_0|path8	+	28	6	4657;4564;1965;4628;4302;4595
PB.5205	Chr03	+	5	1	45318122
PB.15140	Chr08	+	8	2	44479124;44479151
PB.21857	Chr11	-	19	3	9115948;9115927;9116031
PB.23718	Chr12	+	4	1	11432685
PB.23641	Chr12	+	2	1	9100624
PB.7144	Chr04	+	8	2	59416173;59416327
PB.19983	Chr10	-	26	4	10820393;10820289;10820345;10820664
PB.7589	Chr05	+	25	4	2941423;2969785;2941458;2969741
PB.19381	Chr09	+	73	6	69656874;69656905;69656812;69656846;69656928;69657068
PB.20991	Chr10	-	3	1	59610424
PB.22781	Chr11	+	5	1	53983189
PB.25988	Chr13	-	4	1	53868999
cogentPB.5240	979_1|path1	+	8	1	2993
PB.3810	Chr02	+	8	1	61930357
PB.15066	Chr08	+	34	4	42539914;42539881;42539957;42540032
PB.23981	Chr12	+	3	1	25722627
PB.18516	Chr09	-	14	3	26214194;26214319;26228796
PB.14138	Chr08	-	3	1	2993711
PB.25812	Chr13	+	16	1	49869850
PB.12960	Chr07	-	5	1	27501863
PB.10950	Chr06	+	50	5	48327935;48328016;48327848;48327968;48327994
PB.3012	Chr02	-	5	1	26255515
PB.25010	Chr13	+	6	1	9856895
PB.4301	Chr03	-	4	1	9179435
PB.21751	Chr11	-	16	3	6428479;6428457;6428507
PB.933	Chr01	-	14	1	14722919
PB.20336	Chr10	-	9	1	25535945
PB.1340	Chr01	+	16	2	26688888;26689196
PB.24418	Chr12	+	2	1	34974563
PB.8896	Chr05	-	13	3	59712611;59712506;59712585
PB.17464	Chr09	+	4	1	12391699
PB.7410	Chr05	+	42	5	100790;100971;100881;100921;100944
PB.84	Chr01	+	9	1	1054691
cogentPB.4877	720_0|path6	+	3	1	6095
PB.19513	Chr10	-	7	1	758261
PB.17292	Chr09	+	8	1	10480788
PB.10667	Chr06	-	29	4	45285374;45285440;45285308;45285414
PB.2125	Chr02	+	26	3	961360;961337;961383
PB.16479	Chr09	-	85	6	2976887;2976819;2976839;2976908;2977021;2976780
PB.7528	Chr05	+	7	2	1600404;1600486
PB.24703	Chr13	-	15	1	2586434
PB.7670	Chr05	+	15	2	4217419;4217462
PB.5240	Chr03	+	12	2	45650928;45651113
PB.1939	Chr01	+	30	3	54091026;54091059;54091090
PB.6136	Chr04	+	37	6	32291513;32291786;32291432;32291454;32291481;32291689
PB.12449	Chr07	-	8	1	13800768
PB.16806	Chr09	-	4	1	5746381
PB.15809	Chr08	+	4	1	53803620
PB.1637	Chr01	+	6	2	44643598;44643631
PB.21985	Chr11	+	3	1	11982547
PB.20420	Chr10	+	32	3	31771417;31771438;31771468
PB.16361	Chr09	+	57	5	1951949;1951843;1951880;1951911;1951990
PB.12481	Chr07	-	16	2	14162402;14162496
PB.21995	Chr11	-	17	3	12249440;12249478;12249544
PB.15829	Chr08	-	4	1	53913131
PB.21662	Chr11	-	27	3	4606558;4606620;4606664
PB.12447	Chr07	+	6	2	13784116;13784172
PB.18126	Chr09	+	2	1	19497272
PB.24699	Chr13	-	9	2	2510924;2511048
PB.17694	Chr09	-	6	2	14556108;14556088
PB.8856	Chr05	+	18	1	59042220
PB.13979	Chr08	+	9	2	712142;712122
PB.23299	Chr12	+	2	1	2008415
PB.18622	Chr09	+	6	1	29360375
PB.17229	Chr09	+	8	1	9896123
PB.18231	Chr09	+	8	2	21385725;21385065
PB.23196	Chr12	-	4	1	553485
PB.5966	Chr04	-	3	1	17619621
cogentPB.557	1340_1|path0	+	19	3	3684;3705;3638
PB.8501	Chr05	+	12	1	47044556
PB.11150	Chr06	-	3	1	50189089
PB.17329	Chr09	+	14	3	10938197;10938262;10938564
PB.71	Chr01	+	4	1	895451
PB.15306	Chr08	-	11	3	47445520;47445462;47445483
PB.18455	Chr09	-	6	1	24846286
PB.17599	Chr09	-	6	2	13781284;13781324
PB.15152	Chr08	+	16	3	44711241;44711222;44711382
PB.23214	Chr12	+	5	1	829198
PB.21833	Chr11	-	12	2	8471429;8471333
PB.22886	Chr11	+	8	2	56875476;56875430
PB.3111	Chr02	+	52	3	34507816;34507764;34507745
PB.6871	Chr04	+	13	2	55754312;55754345
PB.20879	Chr10	-	3	1	57056159
PB.11541	Chr07	+	39	3	2779923;2779957;2779980
PB.15572	Chr08	+	10	1	51196736
PB.13406	Chr07	+	5	2	50408833;50409680
cogentPB.638	1406_0|path0	+	7	1	5055
PB.21594	Chr11	-	32	3	3744727;3744821;3744765
PB.7777	Chr05	-	8	2	5847187;5847127
PB.21176	Chr10	-	7	1	61736291
PB.6927	Chr04	-	8	1	56541441
PB.25753	Chr13	+	2	1	48550494
PB.25464	Chr13	-	9	1	39863869
PB.23461	Chr12	+	7	1	4988378
PB.7006	Chr04	+	6	1	57805413
PB.22985	Chr11	+	3	1	59312330
PB.24858	Chr13	-	14	3	5067779;5067808;5067722
PB.7407	Chr05	+	3	1	79144
PB.17668	Chr09	-	12	1	14323385
PB.212	Chr01	-	17	3	2408048;2407773;2407751
PB.51	Chr01	-	5	1	593138
PB.18747	Chr09	-	23	4	34967388;34967301;34967359;34967337
PB.4168	Chr03	-	108	9	3971127;3971456;3971153;3971210;3971430;3970991;3971024;3971058;3971176
PB.22744	Chr11	-	3	1	52858277
PB.1114	Chr01	+	85	5	19946874;19941016;19940612;19940913;19946920
PB.14658	Chr08	+	5	1	28328748
PB.15551	Chr08	-	8	2	50895486;50895511
cogentPB.6	1001_0|path1	+	5	1	4472
PB.8100	Chr05	-	4	1	19100214
PB.24660	Chr13	+	4	1	2059119
PB.18708	Chr09	-	3	1	32920468
PB.21313	Chr11	+	21	2	824485;824506
PB.310	Chr01	+	4	1	3602634
PB.23186	Chr12	-	32	2	417181;417207
PB.5576	Chr04	+	28	5	3934188;3934119;3934145;3933976;3934057
PB.5248	Chr03	+	10	1	45706813
PB.15767	Chr08	-	13	1	53400919
PB.22346	Chr11	+	13	2	27512886;27513002
PB.26451	scaffold_17	+	10	3	75872;79686;79804
cogentPB.1897	2204_10|path1	+	6	1	4042
PB.13504	Chr07	-	18	2	51969955;51969985
PB.3882	Chr02	+	5	1	62591988
PB.4426	Chr03	-	12	2	18047020;18047045
PB.25961	Chr13	-	34	2	53559595;53559571
PB.11540	Chr07	+	33	4	2775757;2775865;2775721;2775884
PB.22068	Chr11	+	9	1	15380597
PB.9984	Chr06	+	22	4	35134679;35134738;35134560;35134591
PB.1741	Chr01	-	55	3	47278458;47278320;47278477
PB.8512	Chr05	-	13	3	47526440;47526592;47526616
PB.24207	Chr12	+	6	1	31689250
PB.7348	Chr04	+	6	1	61638021
PB.17016	Chr09	-	5	1	7699633
PB.21215	Chr10	+	9	1	62074184
PB.4066	Chr03	-	6	1	2159770
PB.6377	Chr04	-	10	2	44776652;44776594
PB.13435	Chr07	-	7	1	50758741
PB.24009	Chr12	-	6	2	26554064;26554103
PB.12165	Chr07	-	2	1	9480397
PB.9275	Chr05	+	6	2	63993163;63993224
PB.24025	Chr12	+	7	1	27055474
PB.12082	Chr07	-	3	1	8390081
PB.4753	Chr03	+	3	1	36733677
PB.12435	Chr07	+	3	1	13457673
PB.24255	Chr12	-	47	5	32410002;32409887;32409852;32409979;32409908
PB.26180	Chr13	-	54	4	56375996;56376140;56376074;56376098
PB.23668	Chr12	+	18	2	9791546;9791492
PB.21047	Chr10	-	5	1	60341491
PB.23446	Chr12	+	46	2	4759939;4759961
PB.22913	Chr11	+	4	1	57233964
PB.9817	Chr06	-	5	1	31439991
PB.15120	Chr08	-	6	1	43898922
cogentPB.2811	2715_0|path0	+	14	3	1364;1616;1653
PB.23496	Chr12	-	6	1	5625951
PB.5055	Chr03	+	35	2	42807890;42807945
PB.4827	Chr03	+	8	2	38619906;38619963
PB.7951	Chr05	-	25	3	10003029;10002802;10002893
PB.23670	Chr12	+	12	2	9823886;9823920
PB.3125	Chr02	-	19	4	35837032;35837106;35837192;35836983
PB.21944	Chr11	-	7	1	10964016
PB.21252	Chr11	+	8	1	285024
PB.6362	Chr04	-	11	3	44451970;44453092;44453154
PB.16912	Chr09	-	2	1	6832825
PB.22485	Chr11	+	17	5	42105210;42105300;42105326;42105266;42105434
PB.10056	Chr06	+	47	4	36657164;36656911;36657091;36657270
PB.8420	Chr05	-	6	1	41253270
PB.7245	Chr04	+	15	3	60613095;60613173;60611044
PB.16866	Chr09	+	11	2	6338811;6338844
PB.9334	Chr06	+	4	2	1577822;1582310
PB.15852	Chr08	-	4	1	54150039
PB.22801	Chr11	+	26	4	54385709;54385573;54385733;54385791
PB.20817	Chr10	+	5	2	55439641;55439422
PB.23279	Chr12	-	7	1	1673119
PB.22607	Chr11	-	15	1	47957829
cogentPB.1488	1934_0|path0	+	5	1	330
PB.12895	Chr07	-	2	1	24813018
PB.20970	Chr10	+	6	1	58960472
PB.24170	Chr12	+	11	1	31112429
PB.19854	Chr10	-	15	3	6434833;6434618;6434680
PB.17261	Chr09	+	9	2	10144981;10145009
PB.8110	Chr05	-	31	3	19417253;19417209;19417326
PB.12086	Chr07	+	21	4	8441453;8441346;8441434;8441472
PB.9917	Chr06	+	4	1	33841677
PB.2123	Chr02	+	5	1	948215
PB.14382	Chr08	+	5	1	9391231
PB.14199	Chr08	+	6	1	4145103
PB.22794	Chr11	-	7	2	54272319;54272454
PB.4167	Chr03	+	33	1	3970375
PB.10105	Chr06	+	3	1	37411988
PB.22171	Chr11	+	16	3	19627503;19627530;19627384
PB.2037	Chr02	-	65	6	85654;85713;85578;85623;85693;85674
PB.23419	Chr12	+	12	3	4343813;4343773;4343836
PB.19273	Chr09	+	52	3	67086812;67086737;67086760
PB.10837	Chr06	-	7	2	47158949;47159094
PB.7126	Chr04	-	4	2	59248048;59248072
PB.17530	Chr09	+	5	1	13108559
PB.18128	Chr09	-	44	4	19524516;19524414;19524496;19524563
PB.25152	Chr13	+	118	4	17450227;17450303;17450257;17450114
PB.2782	Chr02	-	4	1	16080301
PB.20597	Chr10	+	149	3	47753433;47755430;47753381
PB.7494	Chr05	+	10	2	1096151;1096231
PB.19404	Chr09	-	12	2	70141910;70146682
cogentPB.2033	2246_0|path3	+	53	4	2439;2393;2336;2417
PB.4016	Chr03	+	10	2	988428;988369
PB.15800	Chr08	-	15	3	53733509;53733479;53733453
PB.5390	Chr04	+	2	1	1382684
PB.985	Chr01	-	140	6	16186222;16186250;16186276;16186152;16186190;16186313
PB.25637	Chr13	+	21	5	45222732;45222523;45222753;45222972;45223008
PB.309	Chr01	-	7	1	3561944
PB.24796	Chr13	+	7	3	4089829;4089898;4089947
PB.16229	Chr09	+	7	2	595550;595605
PB.3541	Chr02	-	6	1	57547245
PB.26215	Chr13	+	9	3	56790803;56790826;56799141
cogentPB.1512	1951_0|path0	+	2	1	2790
PB.18226	Chr09	-	4	1	21295957
PB.11	Chr01	+	11	2	176353;172630
PB.5610	Chr04	+	18	2	4511164;4511145
PB.16369	Chr09	-	4	1	1984105
PB.3359	Chr02	+	5	1	52349670
PB.3907	Chr03	+	13	3	80531;80506;78339
PB.4142	Chr03	-	5	1	3431841
cogentPB.1549	1978_0|path0	+	26	2	4697;4754
PB.20268	Chr10	-	33	3	22205911;22205736;22205843
PB.21319	Chr11	+	5	1	866112
PB.23961	Chr12	+	13	2	25025637;25025485
PB.7375	Chr04	+	3	1	61932722
PB.1035	Chr01	-	7	1	17638648
PB.7266	Chr04	+	34	4	60852760;60852638;60852731;60852593
PB.17814	Chr09	+	8	1	15785897
PB.6280	Chr04	+	3	1	40822951
PB.3666	Chr02	-	11	2	59986081;59986108
PB.10402	Chr06	+	3	1	42232043
PB.2962	Chr02	-	4	1	23285219
cogentPB.3634	3230_0|path0	+	4	1	784
PB.3443	Chr02	-	18	3	55384000;55384029;55384073
PB.20371	Chr10	-	13	3	28039613;28039632;28039731
PB.22820	Chr11	-	4	1	55084323
PB.669	Chr01	-	15	4	8864270;8864371;8864414;8864352
PB.17139	Chr09	+	9	1	8890780
PB.8233	Chr05	-	12	3	28068636;28068541;28068696
PB.13291	Chr07	-	7	1	47659072
PB.3787	Chr02	-	77	6	61678888;61685732;61678864;61679116;61677174;61685770
PB.2113	Chr02	-	22	4	811507;811577;811654;811475
PB.15555	Chr08	+	9	1	51000524
PB.24353	Chr12	-	13	2	33812420;33812467
PB.26207	Chr13	-	6	1	56711573
PB.18195	Chr09	-	11	2	20581932;20581835
PB.13419	Chr07	+	8	1	50641240
PB.6782	Chr04	+	15	2	54377955;54378035
PB.16709	Chr09	-	6	2	4847145;4847200
PB.24300	Chr12	-	5	1	32970642
PB.14313	Chr08	+	29	4	7045464;7045436;7045393;7045495
cogentPB.3476	3139_0|path3	+	11	4	882;216;837;856
PB.12848	Chr07	-	3	1	23039706
PB.24907	Chr13	+	22	5	6669691;6669724;6668635;6669067;6670049
PB.21660	Chr11	-	7	2	4591261;4591281
PB.26251	Chr13	+	6	1	57142050
PB.10871	Chr06	-	53	5	47561211;47561251;47561139;47561273;47561171
PB.14898	Chr08	-	13	2	38626729;38626753
PB.23994	Chr12	-	19	2	26012170;26012025
PB.1185	Chr01	-	3	1	22288192
PB.22118	Chr11	-	6	1	17668394
PB.17307_locus1	Chr09	+	21	2	10710747;10710769
PB.10782	Chr06	+	3	1	46649683
PB.17879	Chr09	-	8	2	16394513;16394611
PB.20113	Chr10	+	3	1	15194981
PB.4847	Chr03	+	13	3	39192869;39192849;39193033
PB.8773	Chr05	+	10	1	57241596
PB.16771	Chr09	+	11	2	5454575;5454482
PB.16977	Chr09	+	61	3	7313642;7313666;7313762
PB.12427	Chr07	-	7	1	13359678
PB.12461	Chr07	+	10	2	13971691;13971726
PB.10713	Chr06	+	3	1	45897170
PB.12229	Chr07	+	9	1	10352021
PB.2017	Chr01	-	13	2	55285870;55285834
PB.8930	Chr05	-	20	1	60285208
PB.23501	Chr12	+	28	4	5737385;5737360;5737224;5737244
PB.14495	Chr08	-	15	1	13537173
PB.19245	Chr09	-	9	1	66182823
PB.13449	Chr07	-	22	4	51153326;51153354;51153415;51153380
PB.5442	Chr04	+	17	1	2098935
PB.21834	Chr11	+	14	3	8547744;8546809;8547789
PB.4240	Chr03	-	18	2	6463497;6463519
PB.19922	Chr10	-	8	1	8559924
PB.18648	Chr09	-	11	2	30063175;30063221
PB.15953	Chr08	+	11	1	55138642
PB.12919	Chr07	-	15	2	25947302;25947403
PB.7795	Chr05	+	21	3	6339599;6339444;6339564
PB.16469	Chr09	-	8	3	2865036;2865055;2865075
PB.25707	Chr13	-	7	1	47148065
PB.8672	Chr05	+	10	1	54461056
cogentPB.4214	3607_7|path1	+	10	1	10915
PB.3242	Chr02	-	3	1	45812420
PB.23900	Chr12	+	9	2	22393553;22393525
PB.5017	Chr03	-	6	1	42282888
PB.19048	Chr09	+	5	2	54604478;54602978
PB.17035	Chr09	-	12	2	7839531;7839689
PB.15072	Chr08	-	10	2	42622991;42622950
PB.1794	Chr01	+	6	2	48338714;48338644
PB.23963	Chr12	+	5	1	25046512
PB.3123	Chr02	-	16	3	35598278;35598400;35598340
PB.5072	Chr03	-	4	1	43080071
PB.22434	Chr11	-	5	1	37664839
PB.10995	Chr06	-	28	3	48699682;48699775;48699746
PB.3388	Chr02	-	47	5	53690022;53690072;53690042;53690132;53689871
cogentPB.2990	28_2|path1	+	43	4	4350;4234;4329;4256
PB.16810	Chr09	-	2	1	5781595
PB.10293	Chr06	-	5	2	40420490;40420545
PB.10979	Chr06	+	15	3	48586672;48586606;48586700
PB.3103	Chr02	-	22	3	33952452;33952384;33952417
PB.21879	Chr11	-	80	5	9606668;9606635;9606515;9606612;9606688
PB.3004	Chr02	+	10	1	25885328
PB.24911	Chr13	+	10	1	6806050
PB.1858	Chr01	+	18	4	52525122;52525302;52525376;52525400
cogentPB.5019	811_0|path2	+	28	2	4964;4934
PB.20353	Chr10	+	8	2	26740863;26740892
PB.14144	Chr08	-	5	1	3150233
PB.10444	Chr06	+	20	4	42818897;42818942;42818818;42818847
PB.551	Chr01	+	13	2	7048429;7048449
PB.3959	Chr03	-	20	2	427870;427831
PB.13166	Chr07	+	14	2	42648547;42648367
PB.5662	Chr04	+	12	1	5432673
PB.2896	Chr02	-	2	1	19975274
PB.24922	Chr13	-	8	1	7098340
PB.22513	Chr11	+	15	4	43674953;43674917;43675049;43675075
PB.18761	Chr09	-	5	1	36720452
PB.5719	Chr04	+	108	8	6484902;6484875;6484853;6485012;6485083;6483771;6484925;6484951
PB.18378	Chr09	-	3	1	23544588
PB.9027	Chr05	+	8	3	61608768;61608802;61608937
cogentPB.902	1554_0|path1	+	8	1	4607
PB.14800	Chr08	-	8	2	36035032;36035054
PB.8669	Chr05	+	5	2	54362325;54362350
PB.1672	Chr01	-	11	1	45951003
PB.6703	Chr04	+	8	1	52038517
PB.10031	Chr06	+	6	2	36209253;36209304
cogentPB.3182	2941_0|path0	+	5	1	4148
PB.6018	Chr04	+	12	2	21969574;21969606
PB.6599	Chr04	-	3	1	49861438
cogentPB.4420	366_0|path0	+	10	1	6200
cogentPB.3056	2863_0|path4	+	10	2	5352;5153
PB.18258	Chr09	+	4	1	21680873
PB.24417	Chr12	-	7	2	34958162;34958000
PB.4980	Chr03	-	6	1	41744647
PB.13241	Chr07	-	3	1	45699250
PB.20952	Chr10	+	3	1	58705480
PB.22335	Chr11	+	57	5	27099094;27099129;27099033;27099056;27099159
PB.17495	Chr09	+	5	1	12767454
PB.8092	Chr05	+	3	1	18151196
cogentPB.4517	441_2|path0	+	3	1	5746
PB.25964	Chr13	+	16	4	53585172;53585231;53585250;53585199
PB.6702	Chr04	+	5	2	52033739;52033759
PB.9335	Chr06	-	2	1	1584580
PB.25785	Chr13	-	7	2	49150675;49150745
PB.18509	Chr09	-	5	1	26020949
PB.24309	Chr12	-	8	1	33060284
PB.11830	Chr07	+	15	2	5583112;5583052
PB.4909	Chr03	-	83	4	40439580;40439545;40439446;40439502
cogentPB.3180	2940_0|path0	+	84	6	2562;2508;2484;2390;2426;2445
PB.12817	Chr07	+	2	1	21528135
PB.20729	Chr10	+	5	1	53241641
PB.10991	Chr06	+	76	4	48662101;48662078;48662038;48661614
PB.14757	Chr08	+	16	1	34767950
PB.4959	Chr03	+	3	1	41356471
PB.12534	Chr07	+	7	1	15128698
PB.21579	Chr11	-	8	2	3561025;3561050
PB.15376	Chr08	+	37	3	48491265;48491296;48491243
PB.15685	Chr08	+	18	2	52639261;52639233
PB.16811	Chr09	-	7	1	5790815
PB.16103	Chr08	+	13	1	56551220
PB.2432	Chr02	-	6	2	7409797;7409754
PB.13902	Chr07	+	370	9	60717165;60717139;60716526;60717044;60717201;60716574;60716257;60717068;60717091
PB.18165	Chr09	-	3	1	19980038
PB.752	Chr01	+	10	3	10560861;10560427;10560391
PB.2637	Chr02	+	15	3	11867122;11867167;11867210
PB.3250	Chr02	+	28	2	46780344;46779081
PB.20441	Chr10	-	5	1	33893228
PB.15255	Chr08	-	2	1	46560168
cogentPB.3132	29_0|path6	+	7	1	10334
PB.19370	Chr09	+	7	1	69511202
PB.2043	Chr02	+	40	3	134417;134447;128067
PB.17143	Chr09	-	19	2	8928034;8928069
PB.23203	Chr12	-	34	3	632004;632078;632135
PB.14391	Chr08	+	6	1	9711099
PB.22600	Chr11	+	3	1	47662575
PB.14896	Chr08	+	31	4	38588981;38588936;38589082;38589011
PB.20462	Chr10	-	121	5	36707279;36707098;36707124;36707254;36707318
PB.25387	Chr13	+	27	3	34745653;34745764;34745783
PB.14677	Chr08	-	6	1	30508173
PB.18333	Chr09	+	9	1	22741339
cogentPB.2828	2730_0|path1	+	25	2	1622;1642
PB.19324	Chr09	+	9	1	68449613
PB.3241	Chr02	+	18	3	45629132;45629107;45629250
PB.23568	Chr12	+	3	1	7014317
PB.11192	Chr06	+	6	1	50586740
cogentPB.3652	324_0|path7	+	7	1	6281
PB.5754	Chr04	+	12	1	7157430
cogentPB.5053	839_1|path0	+	4	1	4910
PB.3807	Chr02	-	9	2	61888813;61888884
PB.3447	Chr02	+	21	2	55465071;55465100
cogentPB.4642	544_1|path0	+	4	1	8985
PB.7164	Chr04	+	11	1	59681679
PB.15976	Chr08	+	16	4	55326612;55326560;55325878;55325990
PB.25076	Chr13	-	7	2	13221509;13221531
PB.9026	Chr05	+	20	4	61603227;61603002;61603047;61603193
PB.21316	Chr11	-	16	1	833927
PB.2133	Chr02	+	7	2	1012161;1012129
PB.15158	Chr08	-	74	4	44821819;44821657;44821638;44821676
PB.24350	Chr12	+	27	3	33720631;33720593;33726369
PB.517	Chr01	-	12	2	6534957;6535017
PB.3016	Chr02	-	21	2	26507789;26508086
PB.18847	Chr09	+	11	2	43842450;43842314
PB.8719	Chr05	-	17	4	55808617;55808648;55808673;55808750
PB.145	Chr01	-	5	1	1694549
PB.7100	Chr04	-	13	3	58969885;58969904;58970025
PB.19543	Chr10	-	29	4	1053125;1053217;1053174;1055797
PB.14802	Chr08	+	18	2	36084045;36083976
PB.17003	Chr09	+	3	1	7611189
PB.3116	Chr02	-	5	1	34596350
PB.5220	Chr03	+	6	1	45477214
PB.24684	Chr13	-	3	1	2365980
PB.23211	Chr12	+	6	1	755325
PB.14730	Chr08	-	132	13	34189189;34232933;34232775;34232896;34189613;34232756;34232796;34232833;34233214;34235134;34236340;34189481;34236256
PB.22671	Chr11	-	5	1	50243580
PB.21823	Chr11	-	31	3	8263519;8263541;8263438
PB.15199	Chr08	-	4	2	45498374;45498443
PB.16992	Chr09	+	34	2	7457069;7457163
PB.26183	Chr13	-	7	1	56412738
PB.25435	Chr13	-	11	2	37938678;37938697
PB.17708	Chr09	+	8	1	14723972
PB.16821	Chr09	-	5	1	5917714
PB.6987	Chr04	+	11	2	57634939;57634966
PB.15136	Chr08	-	16	2	44376026;44375791
PB.18700	Chr09	-	2	1	32543570
PB.23653	Chr12	-	14	2	9237287;9237237
PB.26002	Chr13	+	7	1	54107827
PB.26454	scaffold_214	-	4	1	2010
PB.18669	Chr09	-	3	1	31047978
PB.26364	Chr13	+	2	1	58130392
PB.846	Chr01	-	4	1	12454461
PB.12971	Chr07	-	6	2	28264810;28264595
PB.7121	Chr04	+	20	2	59217509;59217536
PB.4644	Chr03	+	18	2	33032355;33032303
PB.2026	Chr01	-	29	2	55439872;55439788
PB.21328	Chr11	-	58	6	976657;976581;976632;976551;976676;976600
PB.17244	Chr09	-	5	1	10038492
PB.15683	Chr08	-	4	1	52620756
PB.15887	Chr08	+	81	7	54412337;54412231;54412310;54412254;54412357;54412275;54416392
PB.22657	Chr11	+	8	3	49770491;49770403;49770529
PB.16701	Chr09	+	8	1	4808202
PB.22945	Chr11	-	4	1	58452492
PB.22709	Chr11	+	17	3	51465861;51465838;51466212
PB.22268	Chr11	+	23	1	23340686
PB.20861	Chr10	+	363	11	56558106;56558066;56558172;56558000;56558290;56556722;56557678;56558219;56558134;56558247;56558318
PB.5710	Chr04	-	8	1	6333064
PB.2328	Chr02	-	8	1	3816774
PB.22715	Chr11	+	7	1	51542207
PB.22943	Chr11	+	52	2	58410451;58426706
PB.15730	Chr08	-	14	1	52996459
PB.6042	Chr04	-	10	3	23360919;23360964;23360822
PB.14375	Chr08	+	10	2	9149441;9146149
PB.2184	Chr02	-	9	3	1578027;1578121;1578004
PB.21219	Chr10	-	3	1	62126718
PB.5607	Chr04	+	6	1	4425083
PB.3231	Chr02	-	7	3	44815682;44815713;44815738
PB.22282	Chr11	-	12	3	23736187;23736215;23736315
PB.17885	Chr09	-	6	2	16471587;16471606
PB.22148	Chr11	-	1159	4	18371013;18370956;18370985;18371108
PB.26081	Chr13	+	26	4	54982482;54982502;54982525;54982450
PB.9163	Chr05	+	9	2	63058164;63058249
PB.4004	Chr03	-	21	4	859836;856498;859914;856366
PB.6861	Chr04	+	9	2	55636097;55636055
PB.15754	Chr08	-	6	1	53265876
PB.18912	Chr09	+	14	2	47607909;47607974
PB.7892	Chr05	+	16	2	8407737;8407756
PB.3468	Chr02	+	4	1	55828973
PB.8648	Chr05	-	12	1	53342865
PB.2215	Chr02	-	15	4	2027750;2027989;2027641;2027703
PB.14872	Chr08	-	4	2	38003957;38003986
PB.9442	Chr06	-	21	3	6318966;6318907;6319033
PB.14046	Chr08	-	30	3	1590730;1590807;1590760
PB.17271	Chr09	+	12	3	10249517;10249479;10249536
PB.24780	Chr13	+	10	1	3925171
cogentPB.4526	445_2|path2	+	4	1	6063
PB.11614	Chr07	+	3	1	3411744
PB.14119	Chr08	+	33	4	2669940;2669868;2669913;2669894
cogentPB.343	1201_4|path1	+	6	1	3249
PB.26294	Chr13	-	5	1	57533484
PB.25771	Chr13	+	5	2	48851532;48851623
PB.10006	Chr06	+	21	3	35709269;35709206;35709225
cogentPB.1955	2204_3|path1	+	20	2	4706;4640
PB.18977	Chr09	+	23	3	51055000;51054877;51054952
PB.19819	Chr10	+	10	2	5822575;5822817
cogentPB.4721	619_0|path1	+	8	2	9178;9141
cogentPB.4423	3661_0|path1	+	25	3	12144;12250;12192
PB.1628	Chr01	+	46	3	44019583;44019301;44019647
cogentPB.5189	934_1|path0	+	6	1	11697
PB.14307	Chr08	+	34	3	6831702;6831036;6831665
PB.6895	Chr04	-	11	2	56117530;56117508
cogentPB.5024	813_3|path4	+	12	2	5319;5341
PB.22857	Chr11	-	7	1	56043047
PB.18653	Chr09	+	6	1	30302709
PB.5997	Chr04	-	40	4	20840896;20840870;20841089;20840921
PB.3715	Chr02	+	2	1	60804260
cogentPB.1042	1631_2|path1	+	9	1	3071
PB.47	Chr01	-	3	1	554814
PB.22218	Chr11	+	21	3	21201993;21201911;21201974
cogentPB.2839	2739_0|path0	+	25	1	1605
PB.24206	Chr12	+	6	2	31685880;31685901
PB.20328	Chr10	+	12	3	25387559;25387496;25387582
cogentPB.3050	2860_0|path0	+	2	1	1326
PB.24086	Chr12	+	7	1	29081110
PB.22368	Chr11	-	6	1	29340679
PB.15439	Chr08	+	17	3	49487981;49488208;49488182
PB.25889	Chr13	-	7	1	51663555
cogentPB.5196	943_1|path3	+	6	2	1091;1630
PB.13323	Chr07	+	12	1	48540902
cogentPB.583	1360_0|path4	+	2	1	3677
PB.6758	Chr04	+	22	2	53726285;53726404
PB.8048	Chr05	-	3	1	14698580
PB.8571	Chr05	-	9	1	49995019
PB.26188	Chr13	-	8	3	56481205;56481107;56481183
PB.17610	Chr09	+	20	3	13866563;13869457;13866589
PB.14721	Chr08	+	10	1	34050528
PB.24854	Chr13	-	18	5	5032982;5032857;5032517;5032751;5032808
PB.8002	Chr05	+	8	2	12030085;12014849
PB.1278	Chr01	-	21	2	24086256;24086169
PB.22120	Chr11	-	6	2	17711129;17711172
PB.14558	Chr08	-	7	1	17687150
PB.23686	Chr12	+	9	2	10306891;10306967
PB.7061	Chr04	-	4	1	58369289
PB.3840	Chr02	-	18	2	62224009;62224032
PB.16273	Chr09	-	8	1	1062506
PB.24281	Chr12	-	15	1	32716969
PB.24380	Chr12	-	16	2	34303340;34303305
PB.21910	Chr11	-	6	1	10200871
PB.5491	Chr04	+	6	1	2696830
PB.13355	Chr07	-	12	3	49214424;49214500;49214458
PB.22944	Chr11	+	14	3	58435663;58435691;58432779
PB.18879	Chr09	-	411	5	46087835;46087812;46087863;46087885;46087917
PB.18109	Chr09	-	16	4	19336759;19336457;19336715;19336736
PB.16024	Chr08	-	18	2	55752888;55752826
PB.25095	Chr13	-	6	2	14531011;14530989
PB.6463	Chr04	+	8	1	46700212
cogentPB.1136	17_0|path2	+	10	3	10557;10590;10610
PB.11537	Chr07	-	16	2	2733275;2733249
PB.9433	Chr06	+	7	1	6122556
PB.22753	Chr11	+	25	3	53246391;53246327;53246276
PB.9250	Chr05	+	41	5	63736582;63736010;63735990;63736662;63735970
PB.17636	Chr09	+	9	1	14074630
PB.24910	Chr13	+	32	6	6717726;6717804;6717860;6717588;6717699;6717773
PB.8534	Chr05	-	8	1	49123705
PB.13706	Chr07	-	189	4	57391327;57391272;57391243;57391295
PB.7898	Chr05	-	27	1	8541591
PB.14633	Chr08	+	4	1	26330297
PB.24461	Chr12	-	27	6	35345627;35347956;35347917;35348671;35345561;35348258
PB.1479	Chr01	+	2	1	34999296
PB.2573	Chr02	-	2	1	10573925
PB.25576	Chr13	+	19	4	43672500;43672348;43672524;43672562
PB.26423	scaffold_14	+	7	1	1715831
PB.16573	Chr09	+	3	1	3757760
PB.6687	Chr04	+	4	1	51693406
PB.24282	Chr12	-	36	6	32725893;32725918;32726032;32725869;32725938;32726010
PB.5086	Chr03	-	12	1	43349726
PB.20972	Chr10	-	19	3	58964184;58964021;58963977
PB.9920	Chr06	+	10	3	33915333;33915397;33915427
PB.21289	Chr11	-	6	2	626223;625245
PB.21538	Chr11	+	19	4	3067256;3067131;3067188;3067275
PB.7341	Chr04	+	8	2	61591906;61592002
PB.4362	Chr03	+	14	4	13174481;13175625;13175645;13175668
PB.10345	Chr06	+	24	5	41188810;41188737;41188756;41188791;41188840
PB.25473	Chr13	-	6	2	40102383;40102409
cogentPB.798	1494_0|path0	+	8	2	3251;3201
PB.3574	Chr02	-	11	2	58183227;58183135
PB.25130	Chr13	-	6	1	15713369
PB.1504	Chr01	+	3	1	37818044
PB.15820	Chr08	+	7	2	53860076;53860051
PB.12377	Chr07	+	8	1	12626761
PB.5490	Chr04	-	14	2	2687971;2687994
PB.9904	Chr06	-	10	1	33578087
PB.8503	Chr05	-	5	1	47206033
PB.6757	Chr04	+	9	3	53713480;53713455;53713563
PB.21241	Chr11	-	8	1	202909
PB.2715	Chr02	-	26	3	13411249;13411269;13411214
PB.6828	Chr04	+	4	1	55092580
PB.17034	Chr09	-	15	2	7827989;7828028
PB.11806	Chr07	-	3	1	5305514
PB.12218	Chr07	+	16	3	10178075;10178055;10178025
PB.12847	Chr07	-	7	1	23007086
PB.12810	Chr07	-	5	1	21196947
PB.26172	Chr13	-	6	1	56283587
PB.9628	Chr06	-	36	3	18759458;18759376;18759480
PB.723	Chr01	+	6	2	10139515;10139495
PB.20586	Chr10	-	4	1	47243813
PB.9203	Chr05	-	7	1	63406725
PB.17010	Chr09	-	54	2	7642299;7642319
PB.17438	Chr09	-	38	2	12076311;12076289
PB.20085	Chr10	-	12	2	13708832;13708788
cogentPB.3127	2909_0|path0	+	8	1	1259
cogentPB.1517	1955_0|path1	+	28	2	2855;2812
PB.10634	Chr06	+	5	1	44922840
PB.9329	Chr06	+	10	2	1424120;1424062
PB.9519	Chr06	+	11	1	9250722
PB.9804	Chr06	+	8	2	30901319;30905815
PB.24737	Chr13	+	6	1	3044150
cogentPB.269	1152_0|path0	+	10	3	3702;3540;3609
PB.14128	Chr08	-	2	1	2825019
PB.2041	Chr02	+	5	1	115145
PB.1796	Chr01	+	19	3	48355153;48355193;48355314
PB.15921	Chr08	+	4	1	54722693
PB.3284	Chr02	-	15	1	48548886
PB.14824	Chr08	+	16	3	36514777;36514817;36514903
PB.1675	Chr01	-	7	1	46073330
PB.9268	Chr05	-	51	4	63948726;63948761;63948643;63948786
PB.6973	Chr04	+	7	1	57416191
PB.16461	Chr09	+	26	4	2792802;2788298;2792753;2792775
PB.26230	Chr13	+	9	1	56941412
PB.6970	Chr04	-	37	3	57398406;57398290;57398309
PB.17176	Chr09	-	45	3	9315736;9315660;9315692
PB.5631	Chr04	-	5	2	4812392;4814272
PB.16706	Chr09	-	5	1	4828309
cogentPB.3934	3436_0|path0	+	7	1	411
PB.13462	Chr07	+	88	3	51388573;51388835;51387997
PB.3502	Chr02	+	12	2	56582816;56582792
PB.8921	Chr05	+	36	1	60143150
PB.12871	Chr07	-	17	3	23501634;23501753;23501850
PB.2497	Chr02	+	23	2	8511347;8511393
PB.22143	Chr11	+	29	1	18267607
PB.21463	Chr11	-	6	1	2308024
PB.24740	Chr13	+	7	1	3092417
cogentPB.205	1108_2|path1	+	13	1	3118
PB.12139	Chr07	+	5	1	9134852
PB.9135	Chr05	-	8	1	62761746
PB.6323	Chr04	-	34	5	43053262;43053288;43050961;43053226;43053307
PB.521	Chr01	+	6	1	6598895
PB.17437	Chr09	-	46	3	12039415;12039291;12039255
PB.24138	Chr12	-	6	1	30560787
cogentPB.881	1543_1|path2	+	2	1	3064
PB.9004	Chr05	-	14	2	61353024;61353046
PB.4420	Chr03	-	4	1	17759298
PB.18404	Chr09	+	40	6	23904284;23904208;23904311;23900058;23903046;23904261
PB.10340	Chr06	+	16	3	41169668;41169508;41169593
cogentPB.4772	658_0|path2	+	28	2	5378;5304
PB.6188	Chr04	+	21	3	35649967;35649843;35649925
PB.15991	Chr08	+	4	1	55480040
PB.3044	Chr02	-	2	1	28269755
PB.14969	Chr08	-	4	1	40001890
cogentPB.4393	3657_2|path1	+	175	11	5919;14327;5871;14295;14224;14163;5752;5792;5826;14198;14257
PB.14567	Chr08	-	3	1	18269805
PB.24441	Chr12	-	3	1	35135092
PB.15534	Chr08	+	47	3	50726538;50726437;50726557
PB.20260	Chr10	-	20	3	21749148;21749196;21749108
PB.12432	Chr07	+	11	1	13432308
cogentPB.2491	2524_0|path2	+	3	1	1956
PB.9468	Chr06	+	11	1	7238876
PB.6292	Chr04	+	35	5	41470324;41470350;41470278;41470390;41470524
PB.25117	Chr13	+	12	3	15147674;15147796;15147651
PB.14885	Chr08	+	7	1	38384837
PB.1606	Chr01	-	8	2	43289072;43289174
PB.21366	Chr11	+	5	1	1401850
PB.19433	Chr09	+	21	2	70507166;70507070
PB.5487	Chr04	-	7	1	2670886
PB.3762	Chr02	+	3	1	61369835
PB.21775	Chr11	+	12	1	7117294
PB.18866	Chr09	+	3	1	45109593
PB.10277	Chr06	-	3	1	40235134
PB.14493	Chr08	+	11	2	13413265;13413289
PB.135	Chr01	-	22	3	1578873;1578965;1579369
PB.12268	Chr07	-	18	2	10892251;10892336
PB.23484	Chr12	+	5	2	5493134;5492029
PB.12675	Chr07	-	29	2	18100542;18100580
PB.2332	Chr02	-	33	5	3862523;3862437;3862567;3862616;3862491
PB.16302	Chr09	-	2	1	1359771
PB.11773	Chr07	-	6	1	4973836
PB.1475	Chr01	-	7	1	34628858
PB.22949	Chr11	+	10	1	58530703
PB.16534	Chr09	-	5	2	3415213;3415192
cogentPB.428	1245_0|path0	+	4	1	3582
PB.23864	Chr12	-	26	2	17638818;17638796
PB.25577	Chr13	+	4	1	43694666
cogentPB.1856	2180_0|path0	+	2	1	5523
PB.14352	Chr08	+	12	1	8128296
PB.24164	Chr12	+	9	1	31040777
PB.21198	Chr10	+	13	2	61928191;61928122
PB.16552	Chr09	-	22	4	3570195;3570251;3570117;3570139
PB.10477	Chr06	+	5	1	43159420
PB.16043	Chr08	+	3	1	55939289
PB.25391	Chr13	-	15	2	35018977;35018758
PB.771	Chr01	-	4	1	10989293
PB.11097	Chr06	+	6	1	49722256
PB.19802	Chr10	-	6	1	5354265
PB.7488	Chr05	-	3	1	982770
PB.17843	Chr09	+	11	2	16072160;16072141
PB.4438	Chr03	-	6	1	18638179
PB.12313	Chr07	-	7	1	11459950
PB.2994	Chr02	+	7	1	25278884
PB.16346	Chr09	-	14	1	1774225
PB.16652	Chr09	-	4	1	4399335
PB.3925	Chr03	+	3	1	179303
PB.13033	Chr07	-	9	1	33169368
PB.2656	Chr02	+	10	2	12162212;12162189
PB.21925	Chr11	+	2	1	10472276
PB.24885	Chr13	+	11	2	5723285;5723138
PB.6763	Chr04	-	14	4	53804723;53804939;53804756;53804775
PB.11997	Chr07	-	54	7	7341025;7340986;7339637;7348877;7339683;7341006;7348391
PB.19702	Chr10	+	17	2	3199199;3199233
PB.12750	Chr07	+	5	1	19827971
PB.2889	Chr02	-	4	1	19707900
PB.19708	Chr10	-	28	5	3264479;3264441;3264564;3264499;3264613
PB.22779	Chr11	+	44	3	53915828;53915748;53915900
cogentPB.3700	327_0|path2	+	8	1	4504
PB.22266	Chr11	-	10	2	23125491;23125601
PB.3439	Chr02	-	31	4	55275917;55275837;55275897;55275978
PB.20050	Chr10	+	6	1	12677150
PB.16798_locus2	Chr09	-	2	1	5653435
PB.7571	Chr05	-	5	1	2695797
PB.5913	Chr04	+	58	2	12371086;12371106
PB.15656	Chr08	+	39	5	52179946;52179828;52180019;52179974;52180039
PB.19045	Chr09	+	14	1	54426511
PB.20314	Chr10	-	15	3	24511499;24510363;24511561
PB.7336	Chr04	+	2	1	61558131
PB.22528	Chr11	-	65	2	44204645;44204812
PB.26367	Chr13	-	16	3	58144836;58144808;58145003
PB.16087	Chr08	-	7	1	56386852
PB.20773	Chr10	-	11	2	54080856;54080875
PB.22208	Chr11	-	24	4	20965156;20965178;20965224;20965197
PB.22185	Chr11	+	32	3	20202042;20202115;20202134
PB.14618	Chr08	+	20	3	23474436;23473802;23474529
PB.2032	Chr02	+	10	2	43785;43866
PB.440	Chr01	+	19	3	5358440;5358407;5358327
cogentPB.4194	3603_1|path0	+	32	2	10539;10306
cogentPB.1806	2139_0|path0	+	5	2	1858;2562
PB.7332	Chr04	+	3	1	61498145
PB.105	Chr01	-	5	1	1255941
PB.3010	Chr02	-	9	2	26115368;26115394
PB.19466	Chr10	+	146	10	135662;134840;135793;135561;135612;135754;129425;133212;135681;135700
PB.24390	Chr12	+	15	2	34397539;34397519
PB.2598	Chr02	-	3	1	11102199
PB.19908	Chr10	+	7	1	8090407
PB.6247	Chr04	-	12	3	39373138;39373012;39373081
PB.14976	Chr08	+	4	1	40092829
PB.8873	Chr05	+	8	1	59294811
PB.9954	Chr06	+	6	1	34672523
PB.2754	Chr02	+	7	1	15172508
PB.20868	Chr10	+	41	7	56833416;56833345;56833370;56832905;56833247;56833291;56833395
PB.18481	Chr09	+	50	2	25343442;25343462
PB.3883	Chr02	+	10	2	62596377;62594148
PB.9520	Chr06	+	2	1	9308907
PB.8027	Chr05	+	127	6	12887318;12887469;12887284;12887359;12887337;12887396
PB.12608	Chr07	-	3	1	16628486
PB.9100	Chr05	-	27	5	62378027;62378135;62378225;62378099;62378203
PB.17617	Chr09	-	21	2	13934736;13934910
PB.20365	Chr10	+	8	1	27823946
PB.18782	Chr09	-	5	1	38637311
PB.12836	Chr07	-	9	1	22418273
PB.5955	Chr04	+	22	3	16098972;16098848;16098946
PB.11367	Chr07	-	4	1	1267105
PB.26149	Chr13	-	52	9	56015425;56015601;56015509;56017873;56017935;56017971;56015378;56015462;56015620
PB.8878	Chr05	+	63	8	59422150;59422251;59422184;59422230;59422332;59422358;59415841;59422285
PB.7384	Chr04	-	21	4	61996886;61996972;61996991;61996920
PB.9745	Chr06	-	10	2	28930515;28930537
PB.14134	Chr08	+	3	1	2913991
PB.17638	Chr09	+	2	1	14111351
PB.5107	Chr03	-	5	1	43643096
PB.8591	Chr05	+	5	1	50627392
cogentPB.4204	3605_0|path1	+	10	2	12100;12215
PB.18586	Chr09	+	26	4	28385596;28385531;28385575;28385408
PB.12448	Chr07	-	9	2	13795945;13795976
PB.23	Chr01	-	4	1	329913
PB.2822	Chr02	+	7	1	17012565
PB.15296	Chr08	-	8	1	47248815
PB.12574	Chr07	-	11	1	16059534
PB.12438	Chr07	+	16	2	13601916;13601993
PB.20856	Chr10	+	19	2	56363357;56363404
cogentPB.3001	2833_0|path1	+	12	1	1094
PB.15012	Chr08	+	37	6	41009127;41009235;41009254;41009164;41009186;41009215
PB.17762	Chr09	+	28	6	15153023;15153051;15153166;15153085;15153139;15153193
PB.11191	Chr06	-	63	6	50575551;50575430;50575410;50575510;50575570;50575619
PB.12786	Chr07	-	3	1	20646901
PB.81	Chr01	-	7	1	1031536
PB.16149	Chr08	-	18	3	56920708;56920118;56920382
PB.19687	Chr10	+	6	1	2942706
PB.8021	Chr05	+	16	1	12549134
PB.1984	Chr01	-	20	2	54821313;54821387
PB.24581	Chr13	-	35	4	1213270;1213322;1213352;1213290
PB.24566	Chr13	+	3	1	1065344
PB.18120	Chr09	-	14	2	19436354;19436297
PB.17144	Chr09	-	65	4	8935336;8935507;8935478;8935637
PB.21805	Chr11	-	3	1	7895239
PB.11548	Chr07	-	39	4	2835562;2835309;2835400;2835259
PB.23784	Chr12	-	2	1	14153618
PB.8415	Chr05	-	3	1	40945564
PB.24326	Chr12	-	2	1	33310984
PB.14741	Chr08	-	5	1	34402678
PB.26075	Chr13	-	80	4	54890561;54890582;54890890;54890540
PB.16005	Chr08	-	5	1	55593255
PB.13283	Chr07	-	5	1	47487269
PB.15357	Chr08	-	34	2	48254338;48254245
cogentPB.889	1547_0|path11	+	7	2	1889;1933
PB.23939	Chr12	+	7	1	24131556
PB.9988	Chr06	+	14	1	35181982
cogentPB.1256	181_0|path17	+	6	1	4084
PB.12499	Chr07	+	7	1	14489157
PB.6119	Chr04	-	13	1	30241109
PB.3862	Chr02	+	8	2	62459668;62459893
PB.9081	Chr05	+	3	1	62209792
PB.21540	Chr11	-	9	2	3083679;3083719
PB.4690	Chr03	+	4	1	34790567
PB.12256	Chr07	+	4	1	10722310
PB.18685	Chr09	+	37	3	32064771;32064680;32064740
PB.22986	Chr11	+	7	1	59315924
PB.13633_locus2	Chr07	-	6	1	55472133
PB.24879	Chr13	+	3	1	5586164
PB.24652	Chr13	-	3	1	1993391
PB.5116	Chr03	-	10	1	43775027
PB.10141	Chr06	+	7	1	37917609
PB.6436	Chr04	+	20	1	46258304
PB.20460	Chr10	-	16	2	36543365;36543334
cogentPB.3684	3259_0|path0	+	9	1	579
PB.4972	Chr03	-	27	3	41652550;41652579;41652598
PB.13915	Chr07	+	6	1	60821412
PB.15598	Chr08	-	13	2	51469202;51469222
PB.4262	Chr03	-	13	2	7356521;7359771
PB.525	Chr01	-	11	1	6664237
PB.914	Chr01	+	13	2	14186941;14186973
PB.13675	Chr07	+	6	1	56775759
PB.17366	Chr09	-	114	4	11229601;11229620;11229660;11229689
PB.14537	Chr08	-	6	1	15564978
PB.3263	Chr02	+	9	2	47545684;47545613
PB.3057	Chr02	-	7	1	29119202
PB.12490	Chr07	+	56	1	14267963
PB.6329	Chr04	+	9	1	43400761
PB.17258	Chr09	-	11	1	10132795
PB.13133	Chr07	-	63	1	41468532
PB.23145	Chr11	+	8	1	62490422
PB.23759	Chr12	+	6	1	13171067
PB.11593	Chr07	+	14	3	3241202;3241284;3241330
PB.18254	Chr09	+	136	2	21651438;21651403
PB.8493	Chr05	-	8	2	46638878;46638841
cogentPB.1761	2116_0|path0	+	12	2	2585;2563
PB.19766	Chr10	-	6	1	4492529
PB.15635	Chr08	-	11	2	51942855;51942886
PB.26305	Chr13	-	16	2	57649559;57649616
PB.24784	Chr13	-	45	2	3956570;3956551
PB.21858	Chr11	-	23	2	9119642;9119665
PB.25757	Chr13	+	5	1	48621803
PB.3133	Chr02	+	3	1	37117073
PB.12348	Chr07	-	9	2	12033511;12033455
PB.26417	scaffold_14	-	3	1	1301926
PB.8126	Chr05	-	22	5	20359641;20359721;20359783;20359740;20359760
PB.3049	Chr02	+	4	1	28761288
PB.1157	Chr01	+	7	1	21438898
PB.8175	Chr05	-	7	1	24275082
PB.12676	Chr07	+	59	3	18146911;18146930;18146717
PB.25516	Chr13	+	36	2	41332466;41332490
PB.8247	Chr05	+	6	1	29212200
PB.26334	Chr13	-	3	1	57860608
cogentPB.2343	2424_0|path1	+	15	1	4510
PB.12859	Chr07	-	4	1	23279754
PB.19078	Chr09	+	7	2	57143356;57143384
PB.13476	Chr07	+	3	1	51638685
PB.14344	Chr08	-	32	3	7898438;7898945;7898460
PB.6049	Chr04	-	14	3	23985078;23985140;23985213
PB.8169	Chr05	-	26	4	23670784;23670887;23670765;23670849
PB.21039	Chr10	+	8	2	60292726;60292753
PB.7230	Chr04	-	10	1	60360764
cogentPB.1183	1743_2|path0	+	13	3	3108;523;3068
PB.15986	Chr08	+	10	1	55400666
cogentPB.745	1460_1|path0	+	15	2	5633;5558
PB.1783	Chr01	+	105	4	48140149;48140205;48140085;48140053
PB.1521	Chr01	-	13	1	39594998
PB.25784	Chr13	+	15	3	49104136;49104160;49104256
PB.7248	Chr04	+	6	2	60636908;60636964
PB.24844	Chr13	-	4	1	4895883
PB.17980	Chr09	+	10	2	17556006;17556222
PB.14048	Chr08	+	11	2	1641477;1641559
PB.25486	Chr13	-	11	2	40488020;40488065
PB.24415	Chr12	-	9	2	34946326;34946525
PB.17776	Chr09	-	6	1	15360092
PB.11815	Chr07	-	4	1	5403375
PB.10433	Chr06	+	2	1	42656585
PB.24984	Chr13	+	18	3	8888969;8889019;8889038
PB.4115	Chr03	+	6	1	2810387
PB.8920	Chr05	-	147	5	60082776;60082801;60082839;60082865;60082820
PB.10126	Chr06	+	20	2	37727416;37727540
PB.11727	Chr07	+	10	1	4523188
cogentPB.5208	952_1|path1	+	6	1	2423
PB.2898	Chr02	+	29	3	20024645;20024719;20024739
PB.16959	Chr09	-	7	1	7182388
PB.22413	Chr11	-	11	3	33280567;33280721;33280762
PB.227	Chr01	-	15	4	2609862;2609885;2609913;2609834
PB.25749	Chr13	-	9	3	48399130;48399149;48399286
PB.404	Chr01	+	11	3	4838963;4839197;4839173
PB.21395	Chr11	-	7	1	1688795
PB.2839	Chr02	+	32	1	17449202
PB.9295	Chr06	+	68	5	438317;438292;438395;438273;438336
PB.15736_locus2	Chr08	-	5	1	53063745
PB.10454	Chr06	+	4	1	42951340
PB.15463	Chr08	-	33	7	49794789;49794840;49794864;49795312;49794760;49794821;49794924
PB.4030	Chr03	+	14	2	1131451;1131482
PB.21546	Chr11	+	18	2	3159225;3159153
PB.11194	Chr06	-	6	2	50593331;50593461
PB.9620	Chr06	+	28	3	17191095;17191748;17191034
PB.20761	Chr10	-	6	1	53814092
PB.14287	Chr08	-	19	2	6280574;6280611
PB.11099	Chr06	+	19	3	49743103;49741829;49742614
PB.1477	Chr01	+	15	4	34750386;34750310;34750356;34750334
PB.11717	Chr07	+	21	1	4399152
PB.21648	Chr11	+	50	6	4439902;4439944;4439963;4439672;4439759;4439786
PB.2792	Chr02	-	6	1	16241207
PB.11929	Chr07	-	5	1	6640386
PB.17649	Chr09	-	3	1	14157505
PB.20071	Chr10	-	14	2	13392452;13392477
PB.6564	Chr04	-	16	3	49082280;49071951;49071984
PB.16341	Chr09	-	18	4	1730733;1730706;1730782;1730840
PB.23257	Chr12	+	4	1	1413322
cogentPB.1124	1703_1|path1	+	7	1	3061
PB.21613	Chr11	+	18	1	3958175
PB.3679	Chr02	+	6	2	60249821;60249924
PB.17998	Chr09	-	12	2	17757982;17757734
PB.18864	Chr09	-	11	2	45040380;45040596
PB.15160	Chr08	-	15	2	44866924;44866883
PB.1279	Chr01	-	15	3	24152716;24152924;24152767
cogentPB.1643	2046_0|path4	+	25	3	3439;2705;2738
cogentPB.2234	2360_1|path1	+	20	1	2847
PB.1532	Chr01	+	17	3	39787785;39787832;39787805
PB.6272	Chr04	-	9	2	40647967;40647987
PB.17689	Chr09	-	28	4	14509073;14509119;14509142;14509247
PB.12249	Chr07	+	6	1	10602864
PB.21161	Chr10	-	5	1	61640603
PB.7874	Chr05	-	3	1	7999189
PB.14316	Chr08	-	12	2	7093113;7093152
PB.21699	Chr11	-	18	3	5328153;5328186;5328242
PB.23920	Chr12	+	12	3	23627511;23627577;23627596
PB.14601	Chr08	-	29	3	21381647;21381669;21381694
PB.9191	Chr05	-	10	1	63292890
PB.15895	Chr08	-	27	5	54493687;54493656;54493718;54493757;54493788
PB.24007	Chr12	-	28	4	26404417;26404484;26404521;26404437
PB.19745	Chr10	-	3	1	3756641
PB.16695	Chr09	+	5	1	4755473
PB.21382	Chr11	+	8	2	1546289;1546227
PB.20787	Chr10	+	32	2	54429210;54429250
PB.22547	Chr11	+	4	1	45132427
PB.2336	Chr02	+	4	1	3999481
PB.4695	Chr03	+	4	1	35044664
cogentPB.3425	3102_0|path1	+	64	2	569;516
PB.20382	Chr10	-	10	2	28528491;28528650
PB.16500	Chr09	+	5	1	3165449
PB.8003	Chr05	+	10	3	12075543;12075477;12075566
PB.20319	Chr10	+	8	1	25047159
PB.4924	Chr03	-	5	1	40762125
PB.20525	Chr10	+	21	2	42310191;42310155
PB.113	Chr01	+	42	4	1350329;1350350;1350130;1350404
cogentPB.1899	2204_13|path0	+	8	2	1502;1525
PB.23359	Chr12	+	21	3	3280742;3281214;3281265
PB.15719	Chr08	-	5	2	52926987;52926911
PB.25094	Chr13	+	7	2	14530297;14529665
PB.903	Chr01	-	4	1	13911916
PB.14086	Chr08	+	6	1	2225646
PB.9705	Chr06	+	8	2	24213226;24213177
PB.23295	Chr12	+	4	1	1934942
PB.5962	Chr04	+	8	2	17103936;17104120
PB.10929	Chr06	-	9	1	48108499
PB.12387	Chr07	-	6	2	12713574;12713623
PB.2249	Chr02	+	5	1	2395347
PB.14925	Chr08	-	2	1	39092402
PB.3442	Chr02	-	2	1	55351996
PB.19622	Chr10	+	3	1	2070353
PB.8429	Chr05	+	17	2	41961863;41961961
PB.11744	Chr07	-	93	6	4709592;4709611;4709528;4709549;4709568;4709765
PB.12504	Chr07	-	22	2	14564835;14564433
PB.2574	Chr02	+	14	2	10582176;10582251
PB.3766	Chr02	-	17	3	61398281;61398308;61398357
PB.6065	Chr04	+	3	1	26096864
PB.10722	Chr06	+	41	3	45975258;45975291;45975342
PB.10827	Chr06	-	2	1	47046598
PB.22153	Chr11	+	36	2	18498665;18498631
PB.19776	Chr10	+	27	2	4809420;4809463
cogentPB.2650	2614_0|path1	+	15	1	1051
PB.11218	Chr06	-	8	1	50841776
PB.1583	Chr01	+	11	3	42426984;42427008;42426958
PB.19773	Chr10	-	47	4	4720744;4725511;4720724;4720767
PB.19004	Chr09	+	189	12	52231093;52230702;52228288;52231122;52229254;52231190;52231267;52229322;52230960;52231014;52231041;52231144
PB.24352	Chr12	+	5	1	33746932
PB.9808	Chr06	-	37	3	30943183;30943214;30943238
PB.23020	Chr11	+	15	2	60047500;60047524
PB.10548	Chr06	-	23	2	43856614;43856815
PB.18461	Chr09	+	6	2	24992298;24992231
PB.1513	Chr01	-	5	1	38997466
PB.17623	Chr09	-	4	1	13968774
[truncated: 12,538 more rows]
