# Supplementary material for: Reconstruction of the full-length transcriptome atlas using PacBio Iso-Seq provides insight into the alternative splicing in Gossypium australe
Source: BMC Plant Biol. 2019 Aug 19;19:365. doi: 10.1186/s12870-019-1968-7 (PMC6701088; doi:10.1186/s12870-019-1968-7)
Supplement: Supplementary file 23 — Table S10. The differential alternative splicing events in 5 h, 15 h and 30 h germinating seeds and leaf samples. (XLSX 210 kb) [file 12870_2019_1968_MOESM23_ESM.xlsx]

## Sheet: 5h vs 15h
Table S10. The differential alternative splicing events in 5 h, 15 h and 30 h germinating seeds and leaf samples.
gene_id	event_name	sample1_posteIRor_mean	sample1_ci_low	sample1_ci_high	sample_2_posteIRor_mean	sample2_ci_low	sample_ci_high	diff	bayes_factor	sample1_counts	sample1_assigned_counts	sample2_counts	sample2_assigned_counts	chrom	strand
PB.8173	AA:Chr05:24198247:24198709:24199779:24200048-24198247:24198709:24199733:24200048:+	0.51	0.21	0.78	0.92	0.86	0.97	-0.41	89.52	(0,0):25,(0,1):4,(1,0):2,(1,1):24	0:13,1:17	(0,0):121,(0,1):5,(1,0):43,(1,1):142	0:172,1:18	Chr05	+
PB.19857	AA:Chr10:6459156:6459505:6460931:6462107-6459156:6459505:6459766:6462107:+	0.36	0.09	0.61	0.81	0.67	0.91	-0.45	24.83	(0,0):12,(0,1):8,(1,1):9	0:4,1:13	(0,0):24,(0,1):10,(1,0):5,(1,1):44	0:44,1:15	Chr10	+
PB.15032	AA:Chr08:41541454:41541600-41541922:41542041:-	0.58	0.38	0.75	0.95	0.87	0.99	-0.37	23.03	(0,0):146,(0,1):17,(1,0):9,(1,1):2	0:10,1:18	(0,0):144,(0,1):2,(1,0):18,(1,1):5	0:23,1:2	Chr08	-
PB.15419	AA:Chr08:49070651:49070926:49071661:49071824-49070651:49070926:49071243:49071824:+	0.53	0.2	0.77	0.91	0.78	0.98	-0.38	17.06	(0,0):52,(0,1):12,(1,0):2,(1,1):6	0:4,1:16	(0,0):29,(0,1):2,(1,0):8,(1,1):5	0:11,1:4	Chr08	+
PB.14063	AA:Chr08:1838017:1838208-1839614:1839684:-	0.29	0.03	0.66	0.85	0.73	0.92	-0.56	15.83	(0,0):39,(0,1):13	0:0,1:13	(0,0):60,(0,1):27,(1,0):6,(1,1):2	0:8,1:27	Chr08	-
PB.14907	AA:Chr08:38783678:38783803-38784201:38785285:-	0.36	0.19	0.54	0.86	0.77	0.94	-0.5	4.91027e+06	(0,0):87,(0,1):31,(1,0):4,(1,1):296	0:148,1:183	(0,0):62,(0,1):8,(1,0):23,(1,1):286	0:272,1:45	Chr08	-
PB.22181	AA:Chr11:20120816:20121285:20121730:20121858-20120816:20121285:20121377:20121858:+	0.43	0.1	0.77	0.92	0.82	0.97	-0.49	26.82	(0,0):12,(0,1):6,(1,0):1,(1,1):4	0:3,1:8	(0,0):33,(0,1):3,(1,0):12,(1,1):20	0:31,1:4	Chr11	+
PB.1929	AA:Chr01:53923131:53923199:53923764:53924033-53923131:53923199:53923389:53924033:+	0.29	0.04	0.73	0.87	0.72	0.95	-0.58	15.9	(0,0):21,(0,1):4	0:0,1:4	(0,0):52,(0,1):7,(1,0):4,(1,1):11	0:13,1:9	Chr01	+
PB.24897	AA:Chr13:6402833:6402906:6404596:6405957-6402833:6402906:6405766:6405957:+	0.58	0.26	0.89	0.1	0.05	0.21	0.48	20.44	(0,0):52,(1,0):27,(1,1):1	00:28:00	(0,0):76,(0,1):5,(1,0):21,(1,1):4	0:21,1:9	Chr13	+
PB.6582	AA:Chr04:49455442:49455500:49456216:49456401-49455442:49455500:49455648:49456401:+	0.34	0.08	0.64	0.91	0.86	0.94	-0.57	12142.4	(0,0):28,(0,1):50,(1,0):1,(1,1):2	0:3,1:50	(0,0):120,(0,1):70,(1,0):21,(1,1):23	0:41,1:73	Chr04	+
PB.5514	AA:Chr04:2939781:2940853-2941390:2941523:-	0.81	0.6	0.95	0.41	0.28	0.56	0.4	17.42	(0,0):67,(0,1):2,(1,0):12,(1,1):75	0:80,1:9	(0,0):95,(0,1):29,(1,0):20,(1,1):132	0:77,1:104	Chr04	-
PB.16320	AA:Chr09:1527676:1527970:1529354:1530464-1527676:1527970:1528604:1530464:+	0.82	0.72	0.91	0.13	0	0.34	0.69	1000000000000	(0,0):42,(0,1):10,(1,0):1,(1,1):96	0:75,1:32	(0,0):53,(0,1):43,(1,1):68	0:16,1:95	Chr09	+
PB.16320	AA:Chr09:1527676:1527970:1529333:1530464-1527676:1527970:1528604:1530464:+	0.82	0.72	0.91	0.33	0.14	0.51	0.49	1.5329e+06	(0,0):39,(0,1):10,(1,0):4,(1,1):96	0:79,1:31	(0,0):50,(0,1):41,(1,0):3,(1,1):70	0:23,1:91	Chr09	+
PB.23768	AD:Chr12:13568979:13569029:13569763:13570008-13568979:13569029:13569144:13570008:-	0.11	0.01	0.4	0.9	0.82	0.96	-0.79	1000000000000	(0,0):27,(0,1):49	0:0,1:49	(0,0):27,(0,1):11,(1,0):7,(1,1):5	0:11,1:12	Chr12	-
PB.10093	AD:Chr06:37205499:37205883:37206942:37207018-37205499:37205883:37206017:37207018:-	0.33	0.01	0.7	0.84	0.69	0.93	-0.51	13.07	(0,0):23,(0,1):6,(1,1):2	0:1,1:7	(0,0):22,(0,1):8,(1,0):3,(1,1):10	0:11,1:10	Chr06	-
PB.15618	AD:Chr08:51722193:51722504-51723295:51723448:+	0.53	0.3	0.78	0.94	0.77	0.99	-0.41	32.81	(0,0):20,(0,1):15,(1,0):4,(1,1):2	0:5,1:16	(0,0):14,(1,0):6,(1,1):4	00:10:00	Chr08	+
PB.15419	AD:Chr08:49070651:49070926-49071661:49071824:+	0.34	0.08	0.62	0.93	0.83	0.98	-0.59	10053	(0,0):42,(0,1):22,(1,0):2,(1,1):6	0:5,1:25	(0,0):30,(0,1):1,(1,0):8,(1,1):5	0:13,1:1	Chr08	+
PB.829	AD:Chr01:12055436:12055717:12055920:12056041-12055436:12055717:12055810:12056041:-	0.52	0.26	0.75	0.94	0.84	0.99	-0.42	180.8	(0,0):9,(0,1):8,(1,0):4,(1,1):7	0:4,1:15	(0,0):7,(0,1):1,(1,0):11,(1,1):22	0:32,1:2	Chr01	-
PB.2387	AD:Chr02:5497154:5497329:5498089:5498170-5497154:5497329:5497957:5498170:-	0.38	0.09	0.76	0.95	0.87	0.99	-0.57	24.05	(0,0):28,(0,1):4	0:0,1:4	(0,0):80,(0,1):2,(1,0):19,(1,1):2	0:21,1:2	Chr02	-
PB.6218	AD:Chr04:37426855:37426959:37427341:37428925-37426855:37426959:37427994:37428925:-	0.59	0.41	0.77	0.29	0.22	0.37	0.3	15.04	(0,0):112,(0,1):4,(1,0):39,(1,1):59	0:71,1:31	(0,0):318,(0,1):29,(1,0):55,(1,1):136	0:91,1:129	Chr04	-
PB.6582	AD:Chr04:49453089:49454349-49454763:49455004:+	0.65	0.48	0.8	0.99	0.96	1	-0.34	1.89829e+07	(0,0):19,(0,1):13,(1,0):13,(1,1):74	0:67,1:33	(0,0):117,(0,1):1,(1,0):68,(1,1):318	0:383,1:4	Chr04	+
PB.5653	AD:Chr04:5265383:5265991-5266217:5266493:+	0.4	0.22	0.58	0.07	0.02	0.14	0.33	88.25	(0,0):15,(0,1):9,(1,0):12,(1,1):8	0:15,1:14	(0,0):20,(0,1):31,(1,0):5,(1,1):36	0:9,1:63	Chr04	+
PB.12021	AD:Chr07:7615597:7616856:7617662:7617675-7615597:7616856:7617550:7617675:-	0.57	0.34	0.75	0.97	0.88	1	-0.4	4104.85	(0,0):68,(0,1):15,(1,0):3,(1,1):265	0:171,1:112	(0,0):125,(1,1):304	0.211111	Chr07	-
PB.11753	AD:Chr07:4813823:4814159:4814563:4814736-4813823:4814159:4814373:4814736:-	0.63	0.38	0.84	0.97	0.92	1	-0.34	21.33	(0,0):22,(0,1):7,(1,0):7,(1,1):2	0:8,1:8	(0,0):32,(1,0):18,(1,1):20	00:38:00	Chr07	-
cogentPB.2697	RI:2648_0|path1:1:2247-1:330:808:2247:+	0.56	0.35	0.75	0.94	0.89	0.97	-0.38	4156.5	(0,0):6,(0,1):9,(1,0):6,(1,1):18	0:17,1:16	(0,0):81,(0,1):7,(1,0):62,(1,1):137	0:190,1:16	2648_0|path1	+
PB.4777	RI:Chr03:37336151:37337530-37336151:37336945:37337361:37337530:-	0.17	0.02	0.37	0.74	0.56	0.86	-0.57	33200.1	(0,0):4,(0,1):16,(1,0):1,(1,1):7	0:5,1:19	(0,0):10,(0,1):9,(1,0):14,(1,1):10	0:22,1:11	Chr03	-
PB.4777	RI:Chr03:37338491:37339758-37338491:37339294:37339550:37339758:-	0.7	0.54	0.84	0.97	0.93	0.99	-0.27	71.01	(0,0):3,(0,1):12,(1,0):21,(1,1):5	0:25,1:13	(0,0):21,(0,1):1,(1,0):47,(1,1):16	0:63,1:1	Chr03	-
PB.4285	RI:Chr03:8152542:8153477-8152542:8152613:8153320:8153477:+	0.29	0.02	0.7	0.87	0.71	0.94	-0.58	32.47	(0,0):12,(0,1):13	0:0,1:13	(0,0):19,(0,1):22,(1,0):7	0:7,1:22	Chr03	+
PB.4773	RI:Chr03:37262437:37263088-37262437:37262500:37262696:37263088:-	0.51	0.26	0.75	0.1	0.01	0.28	0.41	17.38	(0,0):39,(0,1):10,(1,0):3,(1,1):9	0:8,1:14	(0,0):33,(0,1):31,(1,1):7	0:0,1:38	Chr03	-
PB.4807	RI:Chr03:38114701:38115527-38114701:38114875:38115333:38115527:-	0.63	0.4	0.81	0.96	0.93	0.98	-0.33	1725.47	(0,0):17,(0,1):20,(1,0):7,(1,1):2	0:9,1:20	(0,0):30,(0,1):8,(1,0):43,(1,1):3	0:46,1:8	Chr03	-
PB.4334	RI:Chr03:11165893:11167046-11165893:11165998:11166895:11167046:+	0.58	0.18	0.84	0.98	0.96	0.99	-0.4	63.85	(0,0):28,(0,1):13,(1,0):1	0:1,1:13	(0,0):68,(0,1):11,(1,0):26,(1,1):1	0:27,1:11	Chr03	+
PB.8837	RI:Chr05:58549726:58550469-58549726:58549843:58550228:58550469:-	0.59	0.33	0.81	0.94	0.89	0.97	-0.35	15.93	(0,0):26,(0,1):14,(1,0):5	0:5,1:14	(0,0):69,(0,1):13,(1,0):39,(1,1):7	0:46,1:13	Chr05	-
PB.8019	RI:Chr05:12505229:12506475-12505229:12505318:12505708:12506475:+	0.69	0.5	0.84	0.96	0.9	0.99	-0.27	222.19	(0,0):21,(0,1):10,(1,0):5,(1,1):35	0:27,1:23	(0,0):18,(0,1):2,(1,0):14,(1,1):75	0:89,1:2	Chr05	+
PB.8353	RI:Chr05:37681867:37684557-37681867:37682383:37683735:37684557:+	0.88	0.78	0.95	0.56	0.36	0.72	0.32	28.25	(0,0):10,(0,1):6,(1,0):7,(1,1):33	0:36,1:10	(0,0):6,(0,1):29,(1,0):4,(1,1):42	0:30,1:45	Chr05	+
PB.7573	RI:Chr05:2717665:2719464-2717665:2717889:2718511:2719464:-	0.82	0.63	0.95	0.28	0.09	0.56	0.54	67.25	(0,0):10,(0,1):3,(1,0):9,(1,1):4	0:12,1:4	(0,0):16,(0,1):11,(1,0):1,(1,1):8	0:1,1:19	Chr05	-
PB.8188	RI:Chr05:25151212:25151940-25151212:25151432:25151532:25151940:+	0.58	0.33	0.82	0.97	0.92	0.99	-0.39	229.04	(0,0):16,(0,1):5,(1,0):4,(1,1):9	0:6,1:12	(0,0):69,(0,1):1,(1,0):32,(1,1):108	0:139,1:2	Chr05	+
PB.19707	RI:Chr10:3259999:3261690-3259999:3260117:3261062:3261690:+	0.59	0.35	0.78	0.9	0.82	0.95	-0.31	16.23	(0,0):11,(0,1):15,(1,0):6,(1,1):6	0:10,1:17	(0,0):35,(0,1):10,(1,0):18,(1,1):25	0:39,1:14	Chr10	+
PB.21219	RI:Chr10:62126695:62129495-62126695:62127117:62128771:62129495:-	0.7	0.46	0.85	0.95	0.93	0.97	-0.25	51.9	(0,0):3,(0,1):11,(1,0):4,(1,1):15	0:11,1:19	(0,0):33,(0,1):21,(1,0):44,(1,1):173	0:207,1:31	Chr10	-
PB.19963	RI:Chr10:10333978:10334559-10333978:10334152:10334438:10334559:+	0.35	0.05	0.69	0.91	0.83	0.96	-0.56	92.22	(0,0):19,(0,1):9,(1,0):1	0:1,1:9	(0,0):58,(0,1):8,(1,0):17,(1,1):1	0:18,1:8	Chr10	+
PB.21150	RI:Chr10:61571746:61575087-61571746:61573464:61574695:61575087:-	0.23	0.02	0.54	0.75	0.59	0.86	-0.52	37.07	(0,0):15,(0,1):6,(1,1):5	0:0,1:11	(0,0):64,(0,1):14,(1,0):6,(1,1):66	0:62,1:24	Chr10	-
PB.20550	RI:Chr10:44679917:44680642-44679917:44680164:44680239:44680642:+	0.49	0.28	0.68	0.94	0.89	0.97	-0.45	51612.1	(0,0):1,(0,1):11,(1,0):7,(1,1):5	0:12,1:11	(0,0):16,(0,1):9,(1,0):91,(1,1):115	0:199,1:16	Chr10	+
PB.20869	RI:Chr10:56852759:56853172-56852759:56852955:56853086:56853172:+	0.31	0.08	0.55	0.78	0.6	0.92	-0.47	53.26	(0,0):16,(0,1):14,(1,0):2,(1,1):1	0:2,1:15	(0,0):20,(0,1):7,(1,0):7,(1,1):5	0:12,1:7	Chr10	+
PB.20097	RI:Chr10:14293602:14295259-14293602:14293714:14294409:14295259:-	0.93	0.77	1	0.54	0.29	0.74	0.39	158.78	(0,0):4,(1,0):3,(1,1):14	00:17:00	(0,0):11,(0,1):12,(1,0):2,(1,1):18	0:10,1:22	Chr10	-
PB.19972	RI:Chr10:10568702:10570663-10568702:10568886:10569688:10570663:+	0.21	0.04	0.45	0.7	0.57	0.81	-0.49	1479.57	(0,0):16,(0,1):23,(1,0):2,(1,1):8	0:2,1:31	(0,0):37,(0,1):26,(1,0):19,(1,1):44	0:46,1:43	Chr10	+
PB.19592	RI:Chr10:1727170:1727613-1727170:1727301:1727524:1727613:-	0.58	0.28	0.82	0.92	0.86	0.96	-0.34	11.81	(0,0):21,(0,1):7,(1,0):2	0:2,1:7	(0,0):111,(0,1):10,(1,0):17	0:17,1:10	Chr10	-
PB.23768	RI:Chr12:13568979:13570008-13568979:13569029:13569763:13570008:-	0.16	0.01	0.44	0.87	0.76	0.94	-0.71	3.4118e+07	(0,0):27,(0,1):49	0:0,1:49	(0,0):23,(0,1):15,(1,0):7,(1,1):5	0:11,1:16	Chr12	-
PB.23509	RI:Chr12:5862315:5864117-5862315:5863442:5864022:5864117:+	0.11	0.01	0.35	0.61	0.38	0.78	-0.5	23.3	(0,0):11,(0,1):10,(1,1):4	0:2,1:12	(0,0):77,(0,1):15,(1,0):3,(1,1):50	0:22,1:46	Chr12	+
PB.24066	RI:Chr12:28385438:28388374-28385438:28386033:28387047:28388374:+	0.83	0.69	0.94	0.5	0.31	0.68	0.33	48.84	(0,0):22,(0,1):5,(1,0):3,(1,1):52	0:48,1:12	(0,0):22,(0,1):24,(1,0):5,(1,1):57	0:23,1:63	Chr12	+
PB.10976	RI:Chr06:48539036:48539997-48539036:48539193:48539698:48539997:-	0.32	0.02	0.73	0.88	0.8	0.94	-0.56	16.93	(0,0):13,(0,1):6,(1,1):3	0:0,1:9	(0,0):25,(0,1):13,(1,0):11,(1,1):27	0:36,1:15	Chr06	-
PB.10230	RI:Chr06:39398671:39399792-39398671:39399303:39399562:39399792:-	0.14	0.01	0.35	0.67	0.46	0.83	-0.53	45.38	(0,0):15,(0,1):20,(1,1):19	0:2,1:37	(0,0):7,(0,1):9,(1,0):7,(1,1):36	0:34,1:18	Chr06	-
PB.10569	RI:Chr06:44108271:44108610-44108271:44108388:44108526:44108610:+	0.37	0.03	0.79	0.94	0.85	0.98	-0.57	19.4	(0,0):40,(0,1):1	0:0,1:1	(0,0):63,(0,1):3,(1,0):12	0:12,1:3	Chr06	+
PB.10517	RI:Chr06:43512204:43513425-43512204:43512654:43513242:43513425:-	0.69	0.53	0.82	0.96	0.92	0.99	-0.27	4545.36	(0,0):13,(0,1):16,(1,0):9,(1,1):14	0:19,1:20	(0,0):28,(0,1):4,(1,0):15,(1,1):51	0:65,1:5	Chr06	-
PB.11211	RI:Chr06:50780535:50781277-50780535:50780703:50780796:50781277:+	0.55	0.35	0.75	0.94	0.89	0.98	-0.39	9024.5	(0,0):16,(0,1):8,(1,0):4,(1,1):12	0:15,1:9	(0,0):26,(0,1):3,(1,0):40,(1,1):54	0:87,1:10	Chr06	+
PB.9921	RI:Chr06:33935139:33936665-33935139:33935255:33935638:33936665:+	0.2	0.03	0.5	0.74	0.59	0.87	-0.54	156.21	(0,0):21,(0,1):5,(1,1):3	0:0,1:8	(0,0):259,(0,1):10,(1,0):15,(1,1):26	0:30,1:21	Chr06	+
PB.10332	RI:Chr06:41053130:41054429-41053130:41053313:41053866:41054429:+	0.43	0.21	0.69	0.85	0.78	0.91	-0.42	59.49	(0,0):2,(0,1):14,(1,0):5,(1,1):2	0:6,1:15	(0,0):17,(0,1):21,(1,0):37,(1,1):47	0:74,1:31	Chr06	+
PB.10872	RI:Chr06:47570425:47573747-47570425:47571228:47572823:47573747:-	0.35	0.09	0.68	0.87	0.78	0.93	-0.52	41.52	(0,0):11,(0,1):9,(1,1):15	0:9,1:15	(0,0):23,(0,1):13,(1,0):5,(1,1):88	0:79,1:27	Chr06	-
PB.15530	RI:Chr08:50679416:50680312-50679416:50679508:50680173:50680312:-	0.36	0.06	0.79	0.9	0.88	0.93	-0.54	11.06	(0,0):44,(0,1):17	0:0,1:17	(0,0):572,(0,1):170,(1,0):61,(1,1):11	0:72,1:170	Chr08	-
PB.14395	RI:Chr08:9856750:9857268-9856750:9856992:9857170:9857268:-	0.51	0.25	0.75	0.98	0.94	1	-0.47	37584.8	(0,0):23,(0,1):9,(1,0):3,(1,1):2	0:4,1:10	(0,0):130,(0,1):1,(1,0):29,(1,1):11	0:39,1:2	Chr08	-
PB.15149	RI:Chr08:44655730:44657941-44655730:44656342:44657687:44657941:-	0.26	0.06	0.51	0.74	0.62	0.82	-0.48	213.57	(0,0):6,(0,1):33,(1,0):2,(1,1):7	0:5,1:37	(0,0):18,(0,1):35,(1,0):14,(1,1):35	0:37,1:47	Chr08	-
PB.16087	RI:Chr08:56393452:56395375-56393452:56393936:56394774:56395375:-	0.9	0.8	0.96	0.6	0.36	0.78	0.3	14.48	(0,0):11,(0,1):4,(1,0):12,(1,1):24	0:34,1:6	(0,0):7,(0,1):12,(1,0):5,(1,1):16	0:8,1:25	Chr08	-
PB.14305	RI:Chr08:6728994:6729477-6728994:6729188:6729271:6729477:-	0.53	0.45	0.6	0.91	0.89	0.93	-0.38	1000000000000	(0,0):62,(0,1):103,(1,0):33,(1,1):72	0:89,1:119	(0,0):207,(0,1):56,(1,0):317,(1,1):116	0:427,1:62	Chr08	-
PB.22067	RI:Chr11:15361980:15362588-15361980:15362117:15362192:15362588:-	0.2	0.02	0.44	0.77	0.64	0.9	-0.57	1.42652e+07	(0,0):13,(0,1):8,(1,1):4	0:2,1:10	(0,0):59,(0,1):7,(1,0):21,(1,1):10	0:30,1:8	Chr11	-
PB.21527	RI:Chr11:2959065:2963671-2959065:2960349:2962304:2963671:+	0.87	0.72	0.97	0.52	0.28	0.7	0.35	30.06	(0,0):4,(0,1):3,(1,0):4,(1,1):21	0:22,1:6	(0,0):14,(0,1):22,(1,0):4,(1,1):42	0:24,1:44	Chr11	+
PB.21706	RI:Chr11:5467783:5469959-5467783:5469066:5469563:5469959:-	0.64	0.47	0.77	0.94	0.86	0.99	-0.3	1150.74	(0,0):28,(0,1):20,(1,0):14,(1,1):79	0:65,1:48	(0,0):18,(0,1):2,(1,0):20,(1,1):70	0:85,1:7	Chr11	-
PB.22111	RI:Chr11:17529341:17530132-17529341:17529880:17529963:17530132:-	0.24	0.08	0.47	0.73	0.5	0.9	-0.49	20.88	(0,0):8,(0,1):14,(1,0):3,(1,1):3	0:3,1:17	(0,0):6,(0,1):4,(1,0):8,(1,1):8	0:14,1:6	Chr11	-
PB.21361	RI:Chr11:1309172:1310478-1309172:1309382:1310255:1310478:+	0.51	0.32	0.67	0.88	0.75	0.95	-0.37	182.78	(0,0):13,(0,1):45,(1,0):7,(1,1):3	0:8,1:47	(0,0):8,(0,1):6,(1,0):8,(1,1):3	0:11,1:6	Chr11	+
PB.1509	RI:Chr01:38911027:38911808-38911027:38911161:38911254:38911808:+	0.68	0.45	0.85	0.95	0.94	0.96	-0.27	59.03	(0,0):16,(0,1):7,(1,0):8,(1,1):37	0:36,1:16	(0,0):420,(0,1):51,(1,0):438,(1,1):1934	0:2263,1:160	Chr01	+
PB.1815	RI:Chr01:49466829:49467617-49466829:49467249:49467525:49467617:-	0.31	0.12	0.55	0.81	0.69	0.9	-0.5	1253.05	(0,0):2,(0,1):21,(1,0):3,(1,1):8	0:6,1:26	(0,0):23,(0,1):11,(1,0):11,(1,1):30	0:35,1:17	Chr01	-
PB.1748	RI:Chr01:47470438:47470837-47470438:47470595:47470676:47470837:+	0.27	0.04	0.65	0.97	0.92	0.99	-0.7	19169.5	(0,0):16,(0,1):5	0:0,1:5	(0,0):84,(0,1):2,(1,0):38,(1,1):11	0:49,1:2	Chr01	+
PB.811	RI:Chr01:11584187:11586024-11584187:11584278:11585180:11586024:+	0.46	0.1	0.74	0.91	0.84	0.95	-0.45	129.09	(0,0):8,(0,1):11,(1,0):1,(1,1):10	0:8,1:14	(0,0):54,(0,1):11,(1,0):3,(1,1):98	0:88,1:24	Chr01	+
PB.1279	RI:Chr01:24152636:24154257-24152636:24153179:24153511:24154257:-	0.26	0.06	0.46	0.93	0.76	1	-0.67	3.7906e+08	(0,0):9,(0,1):12,(1,0):2,(1,1):3	0:4,1:13	(0,0):7,(1,0):11,(1,1):3	00:14:00	Chr01	-
PB.1607	RI:Chr01:43298019:43303073-43298019:43298914:43301183:43303073:-	0.68	0.46	0.83	0.94	0.9	0.97	-0.26	105.97	(0,0):5,(0,1):12,(1,0):4,(1,1):34	0:25,1:25	(0,0):31,(0,1):13,(1,0):28,(1,1):192	0:207,1:26	Chr01	-
PB.242	RI:Chr01:2761455:2763186-2761455:2761868:2762733:2763186:-	0.27	0.05	0.62	0.83	0.7	0.91	-0.56	43.18	(0,0):9,(0,1):13,(1,1):7	0:2,1:18	(0,0):28,(0,1):13,(1,0):7,(1,1):45	0:45,1:20	Chr01	-
PB.26005	RI:Chr13:54131879:54134325-54131879:54132496:54133173:54134325:+	0.25	0.06	0.5	0.75	0.65	0.83	-0.5	11994.8	(0,0):28,(0,1):18,(1,0):1,(1,1):36	0:6,1:49	(0,0):183,(0,1):33,(1,0):15,(1,1):243	0:163,1:128	Chr13	+
PB.26005	RI:Chr13:54130366:54134067-54130366:54131260:54131879:54134067:+	0.61	0.34	0.79	0.89	0.83	0.93	-0.28	10.27	(0,0):46,(0,1):9,(1,0):4,(1,1):90	0:62,1:41	(0,0):224,(0,1):17,(1,0):52,(1,1):407	0:415,1:61	Chr13	+
PB.25714	RI:Chr13:47236045:47236690-47236045:47236369:47236449:47236690:-	0.26	0.13	0.39	0.91	0.8	0.98	-0.65	1000000000000	(0,0):30,(0,1):47,(1,0):8,(1,1):29	0:18,1:66	(0,0):12,(0,1):1,(1,0):13,(1,1):14	0:26,1:2	Chr13	-
PB.26005	RI:Chr13:54131879:54132496-54131879:54132320:54132426:54132496:+	0.51	0.22	0.79	0.92	0.84	0.98	-0.41	14.05	(0,0):8,(0,1):5,(1,0):2,(1,1):8	0:8,1:7	(0,0):98,(0,1):5,(1,0):17,(1,1):111	0:119,1:14	Chr13	+
PB.25283	RI:Chr13:29324170:29325111-29324170:29324292:29324533:29325111:-	0.32	0.06	0.69	0.93	0.83	0.99	-0.61	276.73	(0,0):27,(0,1):6,(1,1):10	0:0,1:16	(0,0):33,(0,1):2,(1,0):12,(1,1):44	0:56,1:2	Chr13	-
PB.2113	RI:Chr02:812564:813784-812564:812686:813224:813784:-	0.54	0.25	0.83	0.97	0.95	0.99	-0.43	43.4	(0,0):23,(0,1):2,(1,0):1,(1,1):1	0:2,1:2	(0,0):98,(0,1):3,(1,0):37,(1,1):62	0:99,1:3	Chr02	-
PB.3221	RI:Chr02:44409039:44409485-44409039:44409304:44409401:44409485:+	0.14	0	0.37	0.7	0.5	0.86	-0.56	138.63	(0,0):14,(0,1):8	0:0,1:8	(0,0):52,(0,1):9,(1,0):8,(1,1):11	0:15,1:13	Chr02	+
PB.2387	RI:Chr02:5495335:5496390-5495335:5495907:5496251:5496390:-	0.6	0.35	0.84	0.94	0.88	0.97	-0.34	14.89	(0,0):19,(0,1):4,(1,0):4,(1,1):2	0:6,1:4	(0,0):55,(0,1):5,(1,0):40,(1,1):28	0:66,1:7	Chr02	-
PB.2591	RI:Chr02:10997634:10998654-10997634:10998188:10998565:10998654:-	0.37	0.08	0.69	0.85	0.76	0.92	-0.48	23.63	(0,0):4,(0,1):9,(1,1):14	0:10,1:13	(0,0):15,(0,1):14,(1,0):13,(1,1):76	0:79,1:24	Chr02	-
PB.2981	RI:Chr02:24641360:24643242-24641360:24642568:24643074:24643242:+	0.88	0.65	0.99	0.44	0.2	0.68	0.44	17.51	(0,0):18,(0,1):1,(1,0):3,(1,1):23	0:26,1:1	(0,0):19,(0,1):10,(1,0):4,(1,1):17	0:18,1:13	Chr02	+
PB.6272	RI:Chr04:40647968:40649494-40647968:40648529:40649363:40649494:-	0.49	0.23	0.74	0.9	0.81	0.95	-0.41	83.67	(0,0):5,(0,1):10,(1,0):1,(1,1):8	0:5,1:14	(0,0):15,(0,1):8,(1,0):8,(1,1):32	0:40,1:8	Chr04	-
PB.6075	RI:Chr04:27476996:27478374-27476996:27477125:27478030:27478374:+	0.25	0.06	0.5	0.83	0.69	0.91	-0.58	9382.77	(0,0):9,(0,1):24,(1,1):3	0:1,1:26	(0,0):19,(0,1):13,(1,0):5,(1,1):14	0:19,1:13	Chr04	+
PB.5398	RI:Chr04:1470356:1470906-1470356:1470517:1470724:1470906:-	0.38	0.17	0.59	0.82	0.68	0.92	-0.44	172.08	(0,0):8,(0,1):26,(1,0):5,(1,1):1	0:6,1:26	(0,0):35,(0,1):9,(1,0):14,(1,1):3	0:15,1:11	Chr04	-
PB.6773	RI:Chr04:54163677:54164293-54163677:54163778:54164158:54164293:-	0.3	0.14	0.5	0.73	0.61	0.81	-0.43	360.48	(0,0):84,(0,1):95,(1,0):3	0:3,1:95	(0,0):99,(0,1):96,(1,0):22	0:22,1:96	Chr04	-
PB.6035	RI:Chr04:22864611:22865726-22864611:22864717:22865336:22865726:+	0.54	0.32	0.76	0.9	0.84	0.95	-0.36	64.58	(0,0):4,(0,1):14,(1,0):4,(1,1):2	0:6,1:14	(0,0):42,(0,1):13,(1,0):23,(1,1):19	0:41,1:14	Chr04	+
PB.6582	RI:Chr04:49454763:49455500-49454763:49455004:49455442:49455500:+	0.18	0.03	0.47	0.76	0.62	0.85	-0.58	26.25	(0,0):30,(0,1):25	0:0,1:25	(0,0):138,(0,1):47,(1,0):7,(1,1):20	0:22,1:52	Chr04	+
PB.6706	RI:Chr04:52080110:52081002-52080110:52080390:52080731:52081002:+	0.47	0.21	0.7	0.86	0.66	0.96	-0.39	12.13	(0,0):11,(0,1):13,(1,0):1,(1,1):16	0:5,1:25	(0,0):27,(0,1):2,(1,0):1,(1,1):18	0:18,1:3	Chr04	+
PB.6582	RI:Chr04:49455442:49456401-49455442:49455500:49456216:49456401:+	0.44	0.13	0.7	0.9	0.86	0.93	-0.46	258.55	(0,0):26,(0,1):52,(1,0):1,(1,1):2	0:1,1:54	(0,0):94,(0,1):96,(1,0):21,(1,1):23	0:44,1:96	Chr04	+
PB.5692	RI:Chr04:6043833:6045525-6043833:6044002:6044287:6045525:+	0.18	0.01	0.41	0.69	0.46	0.85	-0.51	30.37	(0,0):10,(0,1):15,(1,0):1,(1,1):27	0:7,1:36	(0,0):15,(0,1):7,(1,0):6,(1,1):57	0:39,1:31	Chr04	+
PB.6582	RI:Chr04:49454763:49455500-49454763:49455004:49455403:49455500:+	0.27	0.06	0.53	0.67	0.53	0.79	-0.4	21.37	(0,0):29,(0,1):25,(1,0):1	0:1,1:25	(0,0):137,(0,1):47,(1,0):8,(1,1):20	0:23,1:52	Chr04	+
PB.12382	RI:Chr07:12660202:12661190-12660202:12660369:12660961:12661190:-	0.17	0.05	0.39	0.52	0.32	0.71	-0.35	16.19	(0,0):22,(0,1):48,(1,0):1,(1,1):1	0:1,1:49	(0,0):23,(0,1):38,(1,0):7,(1,1):3	0:10,1:38	Chr07	-
PB.13355	RI:Chr07:49216861:49218647-49216861:49217667:49218422:49218647:-	0.22	0	0.52	0.7	0.48	0.87	-0.48	15.52	(0,0):6,(0,1):10,(1,1):8	0:0,1:18	(0,0):22,(0,1):8,(1,0):4,(1,1):23	0:16,1:19	Chr07	-
PB.12972	RI:Chr07:28828266:28830017-28828266:28828682:28828980:28830017:+	0.22	0.01	0.63	0.9	0.75	0.98	-0.68	17.66	(0,0):5,(0,1):6,(1,1):12	0:0,1:18	(0,0):10,(0,1):2,(1,0):10,(1,1):81	0:88,1:5	Chr07	+
PB.12443	RI:Chr07:13751804:13752467-13751804:13751931:13752019:13752467:+	0.51	0.26	0.79	0.9	0.84	0.95	-0.39	12.45	(0,0):12,(0,1):5,(1,0):4,(1,1):2	0:5,1:6	(0,0):71,(0,1):9,(1,0):66,(1,1):21	0:84,1:12	Chr07	+
PB.13896	RI:Chr07:60665214:60666514-60665214:60665828:60666353:60666514:+	0.55	0.36	0.7	0.87	0.79	0.95	-0.32	74.07	(0,0):24,(0,1):19,(1,0):8,(1,1):15	0:14,1:28	(0,0):22,(0,1):9,(1,0):15,(1,1):40	0:44,1:20	Chr07	+
PB.12959	RI:Chr07:27466786:27467871-27466786:27466898:27467776:27467871:-	0.5	0.18	0.81	0.98	0.96	0.99	-0.48	89.88	(0,0):46,(0,1):29,(1,0):1	0:1,1:29	(0,0):104,(0,1):17,(1,0):21	0:21,1:17	Chr07	-
PB.12402	RI:Chr07:13021969:13022685-13021969:13022368:13022494:13022685:-	0.77	0.62	0.88	0.97	0.91	1	-0.2	19.05	(0,0):7,(0,1):11,(1,0):11,(1,1):51	0:49,1:24	(0,0):8,(0,1):1,(1,0):29,(1,1):71	0:99,1:2	Chr07	-
PB.11831	RI:Chr07:5588872:5590568-5588872:5589206:5589965:5590568:-	0.98	0.91	1	0.67	0.46	0.84	0.31	452.59	(0,0):6,(1,0):11,(1,1):22	00:33:00	(0,0):5,(0,1):11,(1,0):4,(1,1):25	0:23,1:17	Chr07	-
PB.13018	RI:Chr07:32264194:32265589-32264194:32264375:32264863:32265589:+	0.54	0.26	0.77	0.91	0.84	0.96	-0.37	24.82	(0,0):4,(0,1):8,(1,0):3,(1,1):10	0:7,1:14	(0,0):14,(0,1):6,(1,0):24,(1,1):38	0:61,1:7	Chr07	+
PB.16320	RI:Chr09:1527676:1530464-1527676:1527970:1529333:1530464:+	0.77	0.67	0.86	0.45	0.24	0.6	0.32	341.44	(0,0):22,(0,1):27,(1,0):4,(1,1):96	0:81,1:46	(0,0):38,(0,1):53,(1,0):3,(1,1):70	0:32,1:94	Chr09	+
PB.17137	RI:Chr09:8863823:8864281-8863823:8863968:8864176:8864281:+	0.28	0.03	0.61	0.86	0.76	0.94	-0.58	173.81	(0,0):27,(0,1):17,(1,0):1	0:1,1:17	(0,0):59,(0,1):11,(1,0):13,(1,1):2	0:15,1:11	Chr09	+
PB.17934	RI:Chr09:17016268:17017615-17016268:17016378:17017523:17017615:+	0.38	0.06	0.82	0.97	0.93	0.99	-0.59	31.26	(0,0):6,(0,1):20	0:0,1:20	(0,0):41,(0,1):10,(1,0):8	0:8,1:10	Chr09	+
PB.17365	RI:Chr09:11222892:11225764-11222892:11223859:11224503:11225764:-	0.37	0.14	0.69	0.89	0.83	0.94	-0.52	306.19	(0,0):3,(0,1):10,(1,0):2,(1,1):29	0:9,1:32	(0,0):6,(0,1):14,(1,0):25,(1,1):299	0:287,1:51	Chr09	-
PB.18670	RI:Chr09:31106624:31110953-31106624:31106788:31107574:31110953:+	0.93	0.77	0.99	0.63	0.52	0.73	0.3	13.4	(0,0):48,(1,0):14,(1,1):2	00:16:00	(0,0):138,(0,1):29,(1,0):34,(1,1):51	0:71,1:43	Chr09	+
PB.17033	RI:Chr09:7823852:7826373-7823852:7824966:7826038:7826373:-	0.82	0.66	0.93	0.42	0.27	0.55	0.4	1819.58	(0,0):8,(0,1):6,(1,0):7,(1,1):26	0:27,1:12	(0,0):58,(0,1):56,(1,0):8,(1,1):70	0:34,1:100	Chr09	-
PB.17107	RI:Chr09:8563226:8564953-8563226:8563305:8564552:8564953:+	0.65	0.42	0.8	0.9	0.86	0.93	-0.25	24.59	(0,0):15,(0,1):27,(1,0):6,(1,1):4	0:7,1:30	(0,0):74,(0,1):46,(1,0):25,(1,1):54	0:72,1:53	Chr09	+
PB.17338	RI:Chr09:10988344:10990799-10988344:10989755:10990392:10990799:+	0.11	0.01	0.27	0.68	0.53	0.82	-0.57	1000000000000	(0,0):7,(0,1):24,(1,1):25	0:2,1:47	(0,0):40,(0,1):17,(1,0):3,(1,1):122	0:69,1:73	Chr09	+
PB.17607	RI:Chr09:13828126:13830399-13828126:13828153:13829089:13830399:-	0.42	0.09	0.71	0.92	0.87	0.95	-0.5	893.35	(0,0):6,(0,1):11,(1,1):24	0:6,1:29	(0,0):74,(0,1):17,(1,0):2,(1,1):237	0:217,1:39	Chr09	-
PB.16601	RI:Chr09:4059603:4060296-4059603:4059775:4059970:4060296:+	0.94	0.82	0.99	0.49	0.24	0.76	0.45	438.25	(0,0):12,(1,0):6,(1,1):4	0:9,1:1	(0,0):12,(0,1):8,(1,0):4,(1,1):2	0:6,1:8	Chr09	+
PB.17659	RI:Chr09:14248117:14249648-14248117:14248185:14249254:14249648:+	0.27	0.04	0.67	0.83	0.73	0.9	-0.56	46.22	(0,0):5,(0,1):19,(1,1):2	0:0,1:21	(0,0):19,(0,1):28,(1,0):6,(1,1):25	0:28,1:31	Chr09	+
PB.16749	RI:Chr09:5180671:5182680-5180671:5180914:5182646:5182680:+	0.4	0.09	0.82	0.95	0.93	0.96	-0.55	11.21	(0,0):5,(0,1):15	0:0,1:15	(0,0):92,(0,1):89,(1,0):20,(1,1):29	0:48,1:90	Chr09	+
PB.19065	RI:Chr09:56102211:56103868-56102211:56102336:56103789:56103868:-	0.37	0.05	0.76	0.97	0.95	0.98	-0.6	121.53	(0,0):38,(0,1):16	0:0,1:16	(0,0):379,(0,1):47,(1,0):19	0:19,1:47	Chr09	-
PB.18471	RI:Chr09:25206886:25208274-25206886:25207033:25207779:25208274:-	0.94	0.78	1	0.55	0.27	0.76	0.39	16.26	(0,0):9,(1,0):2,(1,1):9	00:11:00	(0,0):15,(0,1):11,(1,0):3,(1,1):7	0:8,1:13	Chr09	-
PB.17000	RI:Chr09:7574567:7575146-7574567:7574871:7574972:7575146:+	0.52	0.3	0.74	0.91	0.88	0.94	-0.39	1135.9	(0,0):56,(0,1):10,(1,0):7,(1,1):1	0:8,1:10	(0,0):1356,(0,1):36,(1,0):230,(1,1):39	0:268,1:37	Chr09	+
PB.18720	RI:Chr09:33718144:33718772-33718144:33718232:33718528:33718772:-	0.7	0.44	0.88	0.97	0.92	0.99	-0.27	14.43	(0,0):13,(0,1):6,(1,0):4,(1,1):1	0:5,1:6	(0,0):23,(0,1):1,(1,0):13,(1,1):2	0:15,1:1	Chr09	-
PB.17093	RI:Chr09:8449540:8451030-8449540:8449596:8450698:8451030:+	0.49	0.06	0.83	0.96	0.92	0.98	-0.47	12.57	(0,0):13,(0,1):13,(1,1):4	0:0,1:17	(0,0):50,(0,1):12,(1,0):6,(1,1):28	0:33,1:13	Chr09	+
PB.22984	SE:Chr11:59293104:59296173:59297352:59297994-59293104:59296173:59296485:59296583:59297352:59297994:+	0.09	0	0.26	0.57	0.27	0.83	-0.48	12.38	(0,0):62,(0,1):5,(1,1):109	0:1,1:113	(0,0):104,(0,1):3,(1,0):9,(1,1):360	0:173,1:199	Chr11	+
PB.25776	SE:Chr13:48913706:48913961:48915095:48916043-48913706:48913961:48914517:48914580:48915095:48916043:+	0.48	0.24	0.71	0.88	0.74	0.97	-0.4	30.81	(0,0):16,(0,1):3,(1,0):6,(1,1):39	0:20,1:28	(0,0):24,(0,1):2,(1,0):27,(1,1):50	0:71,1:8	Chr13	+
PB.3447	SE:Chr02:55458464:55459240:55461535:55461729-55458464:55459240:55459834:55460791:55461535:55461729:+	0.06	0	0.19	0.5	0.36	0.67	-0.44	45315.9	(0,0):34,(0,1):5,(1,1):9	0:0,1:14	(0,0):151,(0,1):2,(1,0):57,(1,1):79	0:86,1:52	Chr02	+
PB.5850	SE:Chr04:10018378:10018865:10019425:10019744-10018378:10018865:10019148:10019218:10019425:10019744:-	0.4	0.12	0.78	0.93	0.82	0.98	-0.53	18.05	(0,0):23,(0,1):2,(1,0):2,(1,1):12	0:5,1:11	(0,0):88,(0,1):1,(1,0):36,(1,1):27	0:58,1:6	Chr04	-
PB.12021	SE:Chr07:7615592:7616856:7617868:7617951-7615592:7616856:7617550:7617603:7617868:7617951:-	0.4	0.24	0.59	0.04	0	0.1	0.36	1069.2	(0,0):81,(0,1):13,(1,0):14,(1,1):265	0:159,1:133	(0,0):96,(0,1):47,(1,0):1,(1,1):304	0:9,1:343	Chr07	-

## Sheet: 5h vs 30h
Table S10. The differential alternative splicing events in 5 h, 15 h and 30 h germinating seeds and leaf samples.
gene_id	event_name	sample1_posterior_mean	sample1_ci_low	sample1_ci_high	sample_2_posterior_mean	sample2_ci_low	sample_ci_high	diff	bayes_factor	sample1_counts	sample1_assigned_counts	sample2_counts	sample2_assigned_counts	chrom	strand
PB.4037	AA:Chr03:1238608:1239294:1240733:1241341-1238608:1239294:1239591:1241341:+	0.81	0.6	0.93	0.24	0.08	0.42	0.57	9.86346e+09	(0,0):15,(0,1):6,(1,0):1,(1,1):34	0:27,1:14	(0,0):27,(0,1):85,(1,0):1,(1,1):90	0:18,1:158	Chr03	+
PB.5175	AA:Chr03:44890442:44891015:44892373:44892717-44890442:44891015:44891786:44892717:+	0.15	0.01	0.42	0.65	0.39	0.84	-0.5	25.98	(0,0):18,(0,1):11,(1,1):1	0:0,1:12	(0,0):10,(0,1):6,(1,0):6,(1,1):3	0:8,1:7	Chr03	+
PB.19857	AA:Chr10:6459156:6459505:6460931:6462107-6459156:6459505:6459766:6462107:+	0.36	0.09	0.61	0.84	0.67	0.94	-0.48	22.62	(0,0):12,(0,1):8,(1,1):9	0:4,1:13	(0,0):13,(0,1):5,(1,0):7,(1,1):21	0:24,1:9	Chr10	+
PB.15032	AA:Chr08:41541454:41541600-41541922:41542041:-	0.58	0.38	0.75	0.88	0.77	0.95	-0.3	10.96	(0,0):146,(0,1):17,(1,0):9,(1,1):2	0:10,1:18	(0,0):101,(0,1):6,(1,0):17,(1,1):5	0:22,1:6	Chr08	-
PB.15419	AA:Chr08:49070651:49070926:49071661:49071824-49070651:49070926:49071243:49071824:+	0.53	0.2	0.77	0.95	0.87	0.99	-0.42	27.15	(0,0):52,(0,1):12,(1,0):2,(1,1):6	0:4,1:16	(0,0):24,(0,1):2,(1,0):13,(1,1):10	0:22,1:3	Chr08	+
PB.14907	AA:Chr08:38783678:38783803-38784201:38785285:-	0.36	0.19	0.54	0.74	0.59	0.86	-0.38	45.99	(0,0):87,(0,1):31,(1,0):4,(1,1):296	0:148,1:183	(0,0):57,(0,1):11,(1,0):16,(1,1):184	0:114,1:97	Chr08	-
PB.1909	AA:Chr01:53664816:53665015:53665763:53666031-53664816:53665015:53665796:53666031:+	0.86	0.65	1	0.26	0.13	0.45	0.6	18770.2	(0,0):20,(1,0):10,(1,1):8	0:17,1:1	(0,0):18,(0,1):15,(1,0):7,(1,1):12	0:7,1:27	Chr01	+
PB.24651	AA:Chr13:1987713:1988867:1990469:1993350-1987713:1988867:1989826:1993350:+	0.76	0.64	0.87	0.97	0.91	0.99	-0.21	113.26	(0,0):24,(0,1):12,(1,0):6,(1,1):259	0:227,1:50	(0,0):16,(0,1):2,(1,0):10,(1,1):483	0:480,1:15	Chr13	+
PB.5514	AA:Chr04:2939781:2939907-2940412:2940934:-	0.57	0.33	0.76	0.93	0.81	0.99	-0.36	51.51	(0,0):79,(0,1):12,(1,0):1,(1,1):49	0:34,1:28	(0,0):65,(0,1):2,(1,0):15,(1,1):52	0:65,1:4	Chr04	-
PB.6582	AA:Chr04:49455442:49455500:49456216:49456401-49455442:49455500:49455648:49456401:+	0.34	0.08	0.64	0.87	0.8	0.93	-0.53	134.06	(0,0):28,(0,1):50,(1,0):1,(1,1):2	0:3,1:50	(0,0):96,(0,1):41,(1,0):12,(1,1):8	0:20,1:41	Chr04	+
PB.5514	AA:Chr04:2939781:2940853-2941390:2941523:-	0.81	0.6	0.95	0.48	0.28	0.69	0.33	15.71	(0,0):67,(0,1):2,(1,0):12,(1,1):75	0:80,1:9	(0,0):47,(0,1):11,(1,0):10,(1,1):79	0:54,1:46	Chr04	-
PB.20397	AD:Chr10:29734418:29734602:29734731:29737707-29734418:29734602:29736807:29737707:-	0.63	0.3	0.94	0.14	0.06	0.23	0.49	49.95	(0,0):5,(1,0):10,(1,1):6	0:15,1:1	(0,0):9,(0,1):8,(1,0):12,(1,1):29	0:16,1:33	Chr10	-
PB.15419	AD:Chr08:49070651:49070926-49071661:49071824:+	0.34	0.08	0.62	0.93	0.85	0.98	-0.59	907029	(0,0):42,(0,1):22,(1,0):2,(1,1):6	0:5,1:25	(0,0):23,(0,1):3,(1,0):13,(1,1):10	0:22,1:4	Chr08	+
PB.22335	AD:Chr11:27086958:27087079-27087930:27088133:+	0.32	0.04	0.61	0.78	0.49	0.94	-0.46	11.49	(0,0):32,(0,1):29,(1,0):1	0:1,1:29	(0,0):28,(0,1):5,(1,0):2,(1,1):2	0:4,1:5	Chr11	+
PB.22837	AD:Chr11:55510891:55511381:55511867:55514795-55510891:55511381:55514521:55514795:-	0.92	0.8	0.98	0.39	0.29	0.52	0.53	1000000000000	(0,0):38,(0,1):1,(1,0):177,(1,1):5	0:182,1:1	(0,0):54,(0,1):17,(1,0):106,(1,1):21	0:113,1:31	Chr11	-
PB.1832	AD:Chr01:51059754:51060376:51060469:51061585-51059754:51060376:51061476:51061585:-	0.87	0.7	0.97	0.36	0.26	0.48	0.51	8.61022e+09	(0,0):24,(1,0):41,(1,1):9	0:48,1:2	(0,0):18,(0,1):13,(1,0):52,(1,1):40	0:68,1:37	Chr01	-
PB.25846	AD:Chr13:51192630:51192901:51192989:51195812-51192630:51192901:51195362:51195812:-	0.24	0.11	0.41	0.02	0.01	0.03	0.22	83.12	(0,0):18,(0,1):2,(1,0):15,(1,1):12	0:17,1:12	(0,0):99,(0,1):53,(1,0):17,(1,1):121	0:17,1:174	Chr13	-
PB.2387	AD:Chr02:5497154:5497329:5498089:5498170-5497154:5497329:5497957:5498170:-	0.38	0.09	0.76	0.91	0.77	0.98	-0.53	13.24	(0,0):28,(0,1):4	0:0,1:4	(0,0):89,(0,1):3,(1,0):11,(1,1):2	0:13,1:3	Chr02	-
PB.6582	AD:Chr04:49453089:49454349-49454763:49455004:+	0.65	0.48	0.8	0.97	0.93	0.99	-0.32	19266.2	(0,0):19,(0,1):13,(1,0):13,(1,1):74	0:67,1:33	(0,0):62,(0,1):3,(1,0):56,(1,1):247	0:293,1:13	Chr04	+
PB.5721	AD:Chr04:6505040:6506052:6507288:6507359-6505040:6506052:6506341:6507359:-	0.1	0.01	0.23	0.44	0.27	0.59	-0.34	19	(0,0):35,(0,1):42,(1,1):19	0:2,1:59	(0,0):54,(0,1):62,(1,0):2,(1,1):90	0:46,1:108	Chr04	-
PB.5653	AD:Chr04:5265383:5265991-5266217:5266493:+	0.4	0.22	0.58	0.04	0.01	0.1	0.36	3896.45	(0,0):15,(0,1):9,(1,0):12,(1,1):8	0:15,1:14	(0,0):16,(0,1):31,(1,0):2,(1,1):19	0:2,1:50	Chr04	+
PB.12021	AD:Chr07:7615597:7616856:7617662:7617675-7615597:7616856:7617550:7617675:-	0.57	0.34	0.75	0.92	0.82	0.98	-0.35	653.25	(0,0):68,(0,1):15,(1,0):3,(1,1):265	0:171,1:112	(0,0):107,(0,1):3,(1,1):450	0:417,1:36	Chr07	-
PB.11753	AD:Chr07:4813823:4814159:4814563:4814736-4813823:4814159:4814373:4814736:-	0.63	0.38	0.84	0.96	0.88	1	-0.33	16.33	(0,0):22,(0,1):7,(1,0):7,(1,1):2	0:8,1:8	(0,0):24,(1,0):13,(1,1):17	00:30:00	Chr07	-
PB.4177	RI:Chr03:4225979:4226944-4225979:4226160:4226759:4226944:-	0.42	0.14	0.69	0.87	0.65	0.98	-0.45	11.78	(0,0):14,(0,1):14,(1,0):2	0:2,1:14	(0,0):12,(0,1):3,(1,0):6	0:6,1:3	Chr03	-
PB.4685	RI:Chr03:34630321:34631695-34630321:34631162:34631405:34631695:+	0.68	0.53	0.82	0.91	0.87	0.94	-0.23	11.05	(0,0):19,(0,1):13,(1,0):12,(1,1):77	0:58,1:44	(0,0):71,(0,1):16,(1,0):80,(1,1):289	0:338,1:47	Chr03	+
PB.4777	RI:Chr03:37336151:37337530-37336151:37336945:37337361:37337530:-	0.17	0.02	0.37	0.85	0.63	0.96	-0.68	1.68978e+11	(0,0):4,(0,1):16,(1,0):1,(1,1):7	0:5,1:19	(0,0):10,(0,1):1,(1,0):6,(1,1):9	0:14,1:2	Chr03	-
PB.4777	RI:Chr03:37338491:37339758-37338491:37339294:37339550:37339758:-	0.7	0.54	0.84	0.95	0.89	0.99	-0.25	15.88	(0,0):3,(0,1):12,(1,0):21,(1,1):5	0:25,1:13	(0,0):14,(0,1):4,(1,0):62,(1,1):9	0:71,1:4	Chr03	-
PB.4807	RI:Chr03:38114701:38115527-38114701:38114875:38115333:38115527:-	0.63	0.4	0.81	0.93	0.87	0.97	-0.3	39.69	(0,0):17,(0,1):20,(1,0):7,(1,1):2	0:9,1:20	(0,0):34,(0,1):9,(1,0):27,(1,1):3	0:30,1:9	Chr03	-
PB.4334	RI:Chr03:11165893:11167046-11165893:11165998:11166895:11167046:+	0.58	0.18	0.84	0.96	0.91	0.99	-0.38	17.42	(0,0):28,(0,1):13,(1,0):1	0:1,1:13	(0,0):30,(0,1):6,(1,0):8,(1,1):1	0:8,1:7	Chr03	+
PB.8837	RI:Chr05:58549726:58550469-58549726:58549843:58550228:58550469:-	0.59	0.33	0.81	0.97	0.94	0.99	-0.38	196.32	(0,0):26,(0,1):14,(1,0):5	0:5,1:14	(0,0):88,(0,1):6,(1,0):42,(1,1):10	0:52,1:6	Chr05	-
PB.8898	RI:Chr05:59726358:59727991-59726358:59727303:59727436:59727991:+	0.61	0.31	0.86	0.98	0.93	1	-0.37	22.39	(0,0):24,(0,1):2,(1,0):3,(1,1):9	0:10,1:4	(0,0):190,(0,1):1,(1,0):51,(1,1):105	0:156,1:1	Chr05	+
PB.8624	RI:Chr05:52656376:52658296-52656376:52656855:52657310:52658296:-	0.46	0.12	0.78	0.94	0.85	0.99	-0.48	26.14	(0,0):2,(0,1):5,(1,0):1,(1,1):21	0:8,1:19	(0,0):2,(0,1):1,(1,0):10,(1,1):56	0:60,1:7	Chr05	-
PB.8200	RI:Chr05:25726931:25729866-25726931:25727013:25728507:25729866:+	0.58	0.26	0.8	0.95	0.88	0.99	-0.37	22.24	(0,0):14,(0,1):10,(1,0):1,(1,1):19	0:18,1:12	(0,0):23,(0,1):3,(1,0):10,(1,1):43	0:52,1:4	Chr05	+
PB.9183	RI:Chr05:63219841:63222559-63219841:63219922:63222001:63222559:-	0.28	0.02	0.6	0.9	0.84	0.94	-0.62	55071.1	(0,0):18,(0,1):35,(1,1):8	0:2,1:41	(0,0):39,(0,1):20,(1,0):6,(1,1):31	0:36,1:21	Chr05	-
PB.8402	RI:Chr05:40393751:40394545-40393751:40393952:40394177:40394545:-	0.15	0.02	0.38	0.75	0.6	0.88	-0.6	528.18	(0,0):6,(0,1):12,(1,1):4	0:0,1:16	(0,0):14,(0,1):10,(1,0):18,(1,1):5	0:21,1:12	Chr05	-
PB.8188	RI:Chr05:25151212:25151940-25151212:25151432:25151532:25151940:+	0.58	0.33	0.82	0.91	0.82	0.97	-0.33	11.78	(0,0):16,(0,1):5,(1,0):4,(1,1):9	0:6,1:12	(0,0):58,(0,1):4,(1,0):29,(1,1):55	0:80,1:8	Chr05	+
PB.8180	RI:Chr05:24610933:24613622-24610933:24611530:24613330:24613622:+	0.48	0.13	0.8	0.95	0.9	0.98	-0.47	37.32	(0,0):18,(0,1):8,(1,1):5	0:1,1:12	(0,0):127,(0,1):6,(1,0):17,(1,1):28	0:44,1:7	Chr05	+
PB.20338	RI:Chr10:25596886:25598149-25596886:25597054:25597378:25598149:+	0.44	0.17	0.68	0.94	0.85	0.99	-0.5	2991.07	(0,0):69,(0,1):9,(1,0):4,(1,1):7	0:7,1:13	(0,0):203,(0,1):2,(1,0):27,(1,1):10	0:37,1:2	Chr10	+
PB.19888	RI:Chr10:7432890:7434793-7432890:7433390:7434673:7434793:+	0.51	0.19	0.74	0.91	0.84	0.96	-0.4	75.68	(0,0):1,(0,1):23,(1,1):15	0:11,1:27	(0,0):2,(0,1):12,(1,0):8,(1,1):28	0:33,1:15	Chr10	+
PB.19831	RI:Chr10:6087224:6088148-6087224:6087406:6087903:6088148:+	0.7	0.5	0.85	0.94	0.87	0.99	-0.24	18.93	(0,0):10,(0,1):11,(1,0):7,(1,1):1	0:7,1:12	(0,0):18,(0,1):2,(1,0):12,(1,1):7	0:19,1:2	Chr10	+
PB.19707	RI:Chr10:3259999:3261690-3259999:3260117:3261062:3261690:+	0.59	0.35	0.78	0.98	0.95	1	-0.39	5465.56	(0,0):11,(0,1):15,(1,0):6,(1,1):6	0:10,1:17	(0,0):31,(0,1):1,(1,0):15,(1,1):33	0:48,1:1	Chr10	+
PB.20402	RI:Chr10:29851163:29851660-29851163:29851351:29851565:29851660:-	0.59	0.29	0.81	0.94	0.87	0.99	-0.35	13.87	(0,0):11,(0,1):14,(1,0):5,(1,1):1	0:5,1:15	(0,0):11,(0,1):4,(1,0):17,(1,1):4	0:21,1:4	Chr10	-
PB.21219	RI:Chr10:62126695:62129495-62126695:62127117:62128771:62129495:-	0.7	0.46	0.85	0.99	0.99	1	-0.29	1626.83	(0,0):3,(0,1):11,(1,0):4,(1,1):15	0:11,1:19	(0,0):30,(0,1):10,(1,0):179,(1,1):397	0:574,1:12	Chr10	-
PB.19963	RI:Chr10:10333978:10334559-10333978:10334152:10334438:10334559:+	0.35	0.05	0.69	0.95	0.82	0.99	-0.6	293.33	(0,0):19,(0,1):9,(1,0):1	0:1,1:9	(0,0):25,(0,1):1,(1,0):9,(1,1):2	0:11,1:1	Chr10	+
PB.20550	RI:Chr10:44679917:44680642-44679917:44680164:44680239:44680642:+	0.49	0.28	0.68	0.96	0.94	0.98	-0.47	1.40755e+09	(0,0):1,(0,1):11,(1,0):7,(1,1):5	0:12,1:11	(0,0):31,(0,1):7,(1,0):129,(1,1):126	0:252,1:10	Chr10	+
PB.20869	RI:Chr10:56852759:56853172-56852759:56852955:56853086:56853172:+	0.31	0.08	0.55	0.75	0.5	0.93	-0.44	12.96	(0,0):16,(0,1):14,(1,0):2,(1,1):1	0:2,1:15	(0,0):24,(0,1):4,(1,0):6,(1,1):1	0:7,1:4	Chr10	+
PB.19831	RI:Chr10:6087224:6088148-6087224:6087406:6087918:6088148:+	0.56	0.28	0.77	0.93	0.8	0.99	-0.37	14.93	(0,0):14,(0,1):11,(1,0):3,(1,1):1	0:4,1:11	(0,0):24,(0,1):2,(1,0):6,(1,1):7	0:13,1:2	Chr10	+
PB.20424	RI:Chr10:32014207:32017822-32014207:32014286:32015459:32017822:-	0.26	0.01	0.62	0.87	0.76	0.95	-0.61	107.23	(0,0):38,(0,1):9,(1,1):16	0:3,1:22	(0,0):264,(0,1):4,(1,0):17,(1,1):18	0:34,1:5	Chr10	-
PB.19857	RI:Chr10:6459156:6462107-6459156:6459505:6460931:6462107:+	0.26	0.04	0.64	0.77	0.61	0.9	-0.51	10.64	(0,0):11,(0,1):9,(1,1):9	0:1,1:17	(0,0):10,(0,1):8,(1,0):7,(1,1):21	0:26,1:10	Chr10	+
PB.19972	RI:Chr10:10568702:10570663-10568702:10568886:10569688:10570663:+	0.21	0.04	0.45	0.86	0.76	0.94	-0.65	7.18532e+10	(0,0):16,(0,1):23,(1,0):2,(1,1):8	0:2,1:31	(0,0):19,(0,1):8,(1,0):18,(1,1):33	0:45,1:14	Chr10	+
PB.20524	RI:Chr10:42276228:42279056-42276228:42278097:42278706:42279056:+	0.44	0.2	0.64	0.81	0.67	0.92	-0.37	14.53	(0,1):16,(1,0):4,(1,1):49	0:32,1:37	(0,0):4,(0,1):7,(1,0):9,(1,1):85	0:76,1:25	Chr10	+
PB.23536	RI:Chr12:6526180:6527778-6526180:6526519:6526977:6527778:-	0.69	0.49	0.84	0.92	0.89	0.96	-0.23	10.69	(0,0):15,(0,1):9,(1,0):7,(1,1):30	0:31,1:15	(0,0):30,(0,1):15,(1,0):71,(1,1):178	0:239,1:25	Chr12	-
PB.24384	RI:Chr12:34342518:34346591-34342518:34344631:34345895:34346591:+	0.18	0	0.4	0.66	0.54	0.75	-0.48	39463.2	(0,0):10,(0,1):48,(1,0):1,(1,1):100	0:2,1:147	(0,0):8,(0,1):36,(1,0):1,(1,1):213	0:127,1:123	Chr12	+
PB.9343	RI:Chr06:1921086:1926332-1921086:1921187:1922762:1926332:-	0.35	0.18	0.54	0.81	0.61	0.95	-0.46	29.91	(0,0):13,(0,1):25,(1,0):8,(1,1):10	0:13,1:30	(0,0):29,(0,1):3,(1,0):9,(1,1):8	0:14,1:6	Chr06	-
PB.9591	RI:Chr06:14397521:14398139-14397521:14397811:14397952:14398139:+	0.61	0.41	0.82	0.93	0.88	0.97	-0.32	24.81	(0,0):9,(0,1):8,(1,0):8,(1,1):2	0:10,1:8	(0,0):108,(0,1):9,(1,0):79,(1,1):14	0:92,1:10	Chr06	+
PB.10517	RI:Chr06:43512204:43513425-43512204:43512654:43513242:43513425:-	0.69	0.53	0.82	0.96	0.93	0.99	-0.27	4503.63	(0,0):13,(0,1):16,(1,0):9,(1,1):14	0:19,1:20	(0,0):40,(0,1):5,(1,0):15,(1,1):87	0:98,1:9	Chr06	-
PB.10382	RI:Chr06:41854502:41858169-41854502:41854620:41857318:41858169:+	0.55	0.21	0.79	0.96	0.9	0.99	-0.41	138.83	(0,0):3,(0,1):15,(1,1):11	0:7,1:19	(0,0):3,(0,1):4,(1,0):6,(1,1):30	0:33,1:7	Chr06	+
PB.11211	RI:Chr06:50780535:50781277-50780535:50780703:50780796:50781277:+	0.55	0.35	0.75	0.97	0.91	1	-0.42	208388	(0,0):16,(0,1):8,(1,0):4,(1,1):12	0:15,1:9	(0,0):8,(0,1):1,(1,0):31,(1,1):39	0:69,1:2	Chr06	+
PB.10332	RI:Chr06:41053130:41054429-41053130:41053313:41053866:41054429:+	0.43	0.21	0.69	0.85	0.76	0.92	-0.42	105.32	(0,0):2,(0,1):14,(1,0):5,(1,1):2	0:6,1:15	(0,0):13,(0,1):15,(1,0):28,(1,1):33	0:55,1:21	Chr06	+
PB.9659	RI:Chr06:20695592:20698720-20695592:20696029:20697684:20698720:-	0.78	0.65	0.87	0.99	0.97	1	-0.21	2.06619e+07	(0,0):8,(0,1):19,(1,0):6,(1,1):54	0:47,1:32	(0,0):2,(1,0):9,(1,1):74	0.0576389	Chr06	-
PB.10189	RI:Chr06:38735284:38736950-38735284:38735383:38736768:38736950:+	0.35	0.05	0.73	0.93	0.87	0.97	-0.58	103.27	(0,0):8,(0,1):15	0:0,1:15	(0,0):58,(0,1):22,(1,0):12,(1,1):2	0:12,1:24	Chr06	+
PB.9868	RI:Chr06:32817518:32819748-32817518:32817630:32818387:32819748:+	0.22	0.04	0.52	0.76	0.51	0.93	-0.54	17.48	(0,0):30,(0,1):21,(1,0):1,(1,1):32	0:8,1:46	(0,0):33,(0,1):4,(1,0):4,(1,1):20	0:15,1:13	Chr06	+
PB.10599	RI:Chr06:44458874:44462024-44458874:44459245:44461514:44462024:-	0.35	0.12	0.6	0.9	0.79	0.96	-0.55	65501.7	(0,0):6,(0,1):35,(1,0):1,(1,1):12	0:3,1:45	(0,0):9,(0,1):7,(1,0):5,(1,1):15	0:17,1:10	Chr06	-
PB.14171	RI:Chr08:3631628:3632282-3631628:3631750:3632097:3632282:-	0.75	0.55	0.9	0.99	0.97	1	-0.24	86.83	(0,0):16,(0,1):11,(1,0):5,(1,1):3	0:6,1:13	(0,0):59,(0,1):2,(1,0):28,(1,1):12	0:40,1:2	Chr08	-
PB.14395	RI:Chr08:9856750:9857268-9856750:9856992:9857170:9857268:-	0.51	0.25	0.75	0.98	0.93	1	-0.47	110968	(0,0):23,(0,1):9,(1,0):3,(1,1):2	0:4,1:10	(0,0):93,(1,0):17,(1,1):7	00:24:00	Chr08	-
PB.14305	RI:Chr08:6727471:6728880-6727471:6727902:6728795:6728880:-	0.03	0	0.09	0.35	0.13	0.56	-0.32	23.65	(0,0):86,(0,1):193,(1,1):5	0:0,1:198	(0,0):143,(0,1):55,(1,0):2,(1,1):18	0:11,1:64	Chr08	-
PB.15149	RI:Chr08:44655730:44657941-44655730:44656342:44657687:44657941:-	0.26	0.06	0.51	0.83	0.73	0.9	-0.57	4.62733e+08	(0,0):6,(0,1):33,(1,0):2,(1,1):7	0:5,1:37	(0,0):19,(0,1):19,(1,0):13,(1,1):29	0:38,1:23	Chr08	-
PB.14030	RI:Chr08:1326547:1328420-1326547:1326646:1327483:1328420:+	0.41	0.09	0.74	0.9	0.82	0.96	-0.49	26.39	(0,0):4,(0,1):7,(1,0):1,(1,1):12	0:7,1:13	(0,0):12,(0,1):9,(1,0):5,(1,1):85	0:77,1:22	Chr08	+
PB.15340	RI:Chr08:48064101:48065553-48064101:48064540:48065479:48065553:-	0.61	0.45	0.76	0.93	0.88	0.96	-0.32	48805.1	(0,0):36,(0,1):31,(1,0):8,(1,1):6	0:13,1:32	(0,0):175,(0,1):17,(1,0):16,(1,1):46	0:59,1:20	Chr08	-
PB.15735	RI:Chr08:53046834:53049333-53046834:53047618:53049080:53049333:+	0.66	0.46	0.82	0.93	0.85	0.98	-0.27	26.51	(0,0):14,(0,1):17,(1,0):6,(1,1):15	0:14,1:24	(0,0):12,(0,1):3,(1,0):10,(1,1):19	0:29,1:3	Chr08	+
PB.15032	RI:Chr08:41541454:41542041-41541454:41541600:41541922:41542041:-	0.71	0.54	0.85	0.96	0.92	0.99	-0.25	793.65	(0,0):134,(0,1):29,(1,0):10,(1,1):1	0:10,1:30	(0,0):102,(0,1):5,(1,0):21,(1,1):1	0:22,1:5	Chr08	-
PB.14645	RI:Chr08:26943284:26947385-26943284:26943529:26947190:26947385:+	0.8	0.69	0.89	1	0.99	1	-0.2	1.80282e+06	(0,0):18,(0,1):51,(1,0):11	0:11,1:51	(0,0):16,(1,0):30,(1,1):5	00:35:00	Chr08	+
PB.15976	RI:Chr08:55324372:55326611-55324372:55324510:55325404:55326611:+	0.58	0.37	0.75	0.91	0.87	0.94	-0.33	8777.43	(0,0):7,(0,1):16,(1,0):4,(1,1):34	0:24,1:30	(0,0):36,(0,1):25,(1,0):43,(1,1):250	0:278,1:40	Chr08	+
PB.14305	RI:Chr08:6745276:6746651-6745276:6745673:6746566:6746651:-	0.03	0	0.11	0.48	0.23	0.67	-0.45	586.5	(0,0):100,(0,1):173,(1,1):5	0:0,1:178	(0,0):168,(0,1):46,(1,0):2,(1,1):18	0:10,1:56	Chr08	-
PB.14305	RI:Chr08:6728994:6729477-6728994:6729188:6729271:6729477:-	0.53	0.45	0.6	0.89	0.87	0.92	-0.36	1000000000000	(0,0):62,(0,1):103,(1,0):33,(1,1):72	0:89,1:119	(0,0):232,(0,1):80,(1,0):286,(1,1):228	0:503,1:91	Chr08	-
PB.22126	RI:Chr11:17792331:17793691-17792331:17792507:17793093:17793691:+	0.59	0.23	0.86	0.97	0.92	0.99	-0.38	11.05	(0,0):6,(0,1):5,(1,0):2,(1,1):7	0:6,1:8	(0,0):17,(0,1):1,(1,0):14,(1,1):44	0:58,1:1	Chr11	+
PB.22067	RI:Chr11:15361980:15362588-15361980:15362117:15362192:15362588:-	0.2	0.02	0.44	0.67	0.46	0.84	-0.47	38.2	(0,0):13,(0,1):8,(1,1):4	0:2,1:10	(0,0):43,(0,1):6,(1,0):10,(1,1):1	0:11,1:6	Chr11	-
PB.22984	RI:Chr11:59292795:59297772-59292795:59296173:59296485:59297772:+	0.23	0.1	0.38	0.68	0.5	0.84	-0.45	113.86	(0,0):25,(0,1):26,(1,0):4,(1,1):124	0:33,1:121	(0,0):32,(0,1):9,(1,0):9,(1,1):232	0:163,1:87	Chr11	+
PB.22111	RI:Chr11:17529341:17530132-17529341:17529880:17529963:17530132:-	0.24	0.08	0.47	0.91	0.7	1	-0.67	42.32	(0,0):8,(0,1):14,(1,0):3,(1,1):3	0:3,1:17	(0,0):18,(1,0):4,(1,1):13	00:17:00	Chr11	-
PB.21857	RI:Chr11:9115928:9117861-9115928:9116254:9117591:9117861:-	0.59	0.32	0.81	0.91	0.87	0.95	-0.32	27.16	(0,0):10,(0,1):11,(1,0):1,(1,1):6	0:4,1:14	(0,0):36,(0,1):23,(1,0):29,(1,1):33	0:61,1:24	Chr11	-
PB.21361	RI:Chr11:1309172:1310478-1309172:1309382:1310255:1310478:+	0.51	0.32	0.67	0.97	0.92	0.99	-0.46	1000000000000	(0,0):13,(0,1):45,(1,0):7,(1,1):3	0:8,1:47	(0,0):7,(0,1):3,(1,0):22,(1,1):2	0:24,1:3	Chr11	+
PB.878	RI:Chr01:13203667:13205453-13203667:13204643:13204800:13205453:-	0.18	0.08	0.34	0.65	0.44	0.82	-0.47	209.01	(0,0):24,(0,1):33,(1,0):3,(1,1):99	0:22,1:113	(0,0):15,(0,1):8,(1,0):8,(1,1):73	0:54,1:35	Chr01	-
PB.1815	RI:Chr01:49468234:49468959-49468234:49468393:49468850:49468959:-	0.19	0.02	0.47	0.82	0.7	0.89	-0.63	9464.68	(0,0):11,(0,1):45	0:0,1:45	(0,0):28,(0,1):28,(1,0):14	0:14,1:28	Chr01	-
PB.1509	RI:Chr01:38911027:38911808-38911027:38911161:38911254:38911808:+	0.68	0.45	0.85	0.96	0.96	0.97	-0.28	199.59	(0,0):16,(0,1):7,(1,0):8,(1,1):37	0:36,1:16	(0,0):1993,(0,1):197,(1,0):2352,(1,1):9362	0:11390,1:521	Chr01	+
PB.1626	RI:Chr01:43998943:43999672-43998943:43999155:43999592:43999672:+	0.7	0.47	0.86	0.98	0.95	1	-0.28	122.52	(0,0):14,(0,1):14,(1,0):5	0:5,1:14	(0,0):12,(0,1):1,(1,0):14,(1,1):2	0:16,1:1	Chr01	+
PB.1147	RI:Chr01:21202134:21204557-21202134:21202803:21204427:21204557:+	0.61	0.32	0.79	0.94	0.89	0.98	-0.33	55.36	(0,0):9,(0,1):14,(1,0):4,(1,1):5	0:6,1:17	(0,0):31,(0,1):3,(1,0):9,(1,1):12	0:21,1:3	Chr01	+
PB.1815	RI:Chr01:49466829:49467617-49466829:49467249:49467525:49467617:-	0.31	0.12	0.55	0.88	0.76	0.96	-0.57	3.10862e+06	(0,0):2,(0,1):21,(1,0):3,(1,1):8	0:6,1:26	(0,0):18,(0,1):5,(1,0):6,(1,1):31	0:29,1:13	Chr01	-
PB.1748	RI:Chr01:47470438:47470837-47470438:47470595:47470676:47470837:+	0.27	0.04	0.65	0.95	0.88	0.99	-0.68	25024.3	(0,0):16,(0,1):5	0:0,1:5	(0,0):146,(0,1):3,(1,0):27,(1,1):14	0:41,1:3	Chr01	+
PB.811	RI:Chr01:11584187:11586024-11584187:11584278:11585180:11586024:+	0.46	0.1	0.74	0.93	0.88	0.96	-0.47	82.03	(0,0):8,(0,1):11,(1,0):1,(1,1):10	0:8,1:14	(0,0):27,(0,1):11,(1,0):11,(1,1):106	0:113,1:15	Chr01	+
PB.1658	RI:Chr01:45663540:45665167-45663540:45664565:45665018:45665167:-	0.48	0.24	0.68	0.87	0.76	0.94	-0.39	268.44	(0,0):2,(0,1):15,(1,0):4,(1,1):33	0:24,1:28	(0,0):5,(0,1):6,(1,0):14,(1,1):59	0:71,1:8	Chr01	-
PB.1607	RI:Chr01:43298019:43303073-43298019:43298914:43301183:43303073:-	0.68	0.46	0.83	0.94	0.89	0.96	-0.26	49.19	(0,0):5,(0,1):12,(1,0):4,(1,1):34	0:25,1:25	(0,0):17,(0,1):13,(1,0):30,(1,1):179	0:193,1:29	Chr01	-
PB.868	RI:Chr01:13062103:13062990-13062103:13062210:13062778:13062990:+	0.51	0.23	0.76	0.97	0.93	1	-0.46	247.37	(0,0):13,(0,1):16,(1,0):2	0:2,1:16	(0,0):38,(0,1):1,(1,0):6,(1,1):5	0:11,1:1	Chr01	+
cogentPB.2740	RI:2675_0|path0:1:1335-1:249:559:1335:+	0.39	0.17	0.62	0.75	0.65	0.82	-0.36	12.4	(0,0):4,(0,1):15,(1,0):4,(1,1):27	0:18,1:28	(0,0):4,(0,1):24,(1,0):26,(1,1):122	0:103,1:69	2675_0|path0	+
PB.26005	RI:Chr13:54131879:54134325-54131879:54132496:54133173:54134325:+	0.25	0.06	0.5	0.83	0.72	0.91	-0.58	3.22587e+10	(0,0):28,(0,1):18,(1,0):1,(1,1):36	0:6,1:49	(0,0):99,(0,1):13,(1,0):11,(1,1):138	0:125,1:37	Chr13	+
PB.26005	RI:Chr13:54130366:54134067-54130366:54131260:54131879:54134067:+	0.61	0.34	0.79	0.95	0.89	0.99	-0.34	157.24	(0,0):46,(0,1):9,(1,0):4,(1,1):90	0:62,1:41	(0,0):149,(0,1):4,(1,0):35,(1,1):229	0:245,1:23	Chr13	+
PB.25318	RI:Chr13:31724521:31726473-31724521:31725081:31725674:31726473:-	0.66	0.52	0.79	0.89	0.77	0.96	-0.23	10.71	(0,0):62,(0,1):24,(1,0):5,(1,1):118	0:70,1:77	(0,0):36,(0,1):4,(1,0):4,(1,1):72	0:68,1:12	Chr13	-
PB.25039	RI:Chr13:11154613:11156857-11154613:11155820:11156458:11156857:-	0.53	0.24	0.8	0.91	0.81	0.98	-0.38	13.13	(0,0):21,(0,1):10,(1,0):2,(1,1):40	0:25,1:27	(0,0):29,(0,1):2,(1,0):3,(1,1):71	0:68,1:8	Chr13	-
PB.25714	RI:Chr13:47236045:47236690-47236045:47236369:47236449:47236690:-	0.26	0.13	0.39	0.84	0.71	0.94	-0.58	1000000000000	(0,0):30,(0,1):47,(1,0):8,(1,1):29	0:18,1:66	(0,0):11,(0,1):4,(1,0):11,(1,1):25	0:35,1:5	Chr13	-
PB.25708	RI:Chr13:47176354:47180209-47176354:47176417:47178012:47180209:+	0.35	0.06	0.62	0.8	0.69	0.88	-0.45	75.96	(0,0):20,(0,1):27,(1,1):53	0:22,1:58	(0,0):28,(0,1):19,(1,0):1,(1,1):123	0:99,1:44	Chr13	+
PB.25516	RI:Chr13:41329698:41332528-41329698:41330821:41331501:41332528:+	0.71	0.55	0.84	0.91	0.85	0.96	-0.2	10.01	(0,0):2,(0,1):12,(1,0):14,(1,1):46	0:50,1:22	(0,0):18,(0,1):9,(1,0):25,(1,1):214	0:215,1:33	Chr13	+
PB.25391	RI:Chr13:35018762:35022467-35018762:35019121:35021360:35022467:-	0.71	0.54	0.84	0.95	0.93	0.97	-0.24	1565.58	(0,0):13,(0,1):21,(1,1):42	0:25,1:38	(0,0):10,(0,1):16,(1,0):9,(1,1):183	0:175,1:33	Chr13	-
PB.2351	RI:Chr02:4334031:4334853-4334031:4334459:4334561:4334853:-	0.84	0.64	0.95	0.49	0.31	0.66	0.35	23.93	(0,0):13,(0,1):2,(1,0):10,(1,1):5	0:15,1:2	(0,0):38,(0,1):19,(1,0):15,(1,1):5	0:18,1:21	Chr02	-
PB.2789	RI:Chr02:16155816:16157327-16155816:16156374:16157000:16157327:-	0.29	0.09	0.55	0.74	0.52	0.92	-0.45	11.69	(0,0):6,(0,1):11,(1,0):1,(1,1):5	0:2,1:15	(0,0):8,(0,1):5,(1,0):5,(1,1):9	0:10,1:9	Chr02	-
PB.2387	RI:Chr02:5495335:5496390-5495335:5495907:5496251:5496390:-	0.6	0.35	0.84	0.95	0.88	0.98	-0.35	17.3	(0,0):19,(0,1):4,(1,0):4,(1,1):2	0:6,1:4	(0,0):55,(0,1):3,(1,0):34,(1,1):21	0:55,1:3	Chr02	-
PB.2387	RI:Chr02:5497479:5500011-5497479:5498170:5498972:5500011:-	0.25	0.02	0.55	0.74	0.49	0.91	-0.49	12.54	(0,0):49,(0,1):13,(1,0):2,(1,1):8	0:3,1:20	(0,0):149,(0,1):5,(1,0):5,(1,1):21	0:20,1:11	Chr02	-
PB.3853	RI:Chr02:62379488:62382108-62379488:62380153:62381693:62382108:-	0.67	0.53	0.79	0.88	0.83	0.92	-0.21	73.45	(0,0):14,(0,1):29,(1,0):5,(1,1):38	0:33,1:39	(0,0):23,(0,1):28,(1,0):19,(1,1):102	0:101,1:48	Chr02	-
PB.3035	RI:Chr02:27338470:27339441-27338470:27338562:27339279:27339441:-	0.34	0.07	0.69	0.9	0.74	0.97	-0.56	13.85	(0,0):25,(0,1):33,(1,0):1	0:1,1:33	(0,0):29,(0,1):6,(1,0):5	0:5,1:6	Chr02	-
PB.3385	RI:Chr02:53574968:53576643-53574968:53575652:53576342:53576643:-	0.6	0.35	0.82	0.91	0.85	0.96	-0.31	12.38	(0,0):5,(0,1):8,(1,0):5,(1,1):7	0:10,1:10	(0,0):64,(0,1):9,(1,0):47,(1,1):20	0:66,1:10	Chr02	-
PB.3209	RI:Chr02:43488204:43490741-43488204:43488884:43490560:43490741:-	0.38	0.09	0.74	0.91	0.84	0.96	-0.53	25	(0,0):12,(0,1):11,(1,0):1,(1,1):3	0:1,1:14	(0,0):34,(0,1):6,(1,0):10,(1,1):14	0:23,1:7	Chr02	-
PB.2336	RI:Chr02:3996980:3999483-3996980:3997405:3998192:3999483:+	0.58	0.3	0.78	0.88	0.71	0.97	-0.3	13.02	(0,0):17,(0,1):11,(1,0):5,(1,1):28	0:21,1:23	(0,0):10,(0,1):2,(1,0):6,(1,1):24	0:30,1:2	Chr02	+
PB.2882	RI:Chr02:19348869:19351350-19348869:19349330:19350657:19351350:+	0.65	0.47	0.78	0.96	0.92	0.99	-0.31	621890	(0,0):9,(0,1):20,(1,0):8,(1,1):18	0:20,1:26	(0,0):5,(0,1):4,(1,0):10,(1,1):74	0:81,1:7	Chr02	+
PB.6006	RI:Chr04:21478125:21479040-21478125:21478469:21478847:21479040:-	0.72	0.59	0.84	0.95	0.88	0.99	-0.23	131.93	(0,0):15,(0,1):17,(1,0):18,(1,1):2	0:20,1:17	(0,0):13,(0,1):2,(1,0):22,(1,1):6	0:27,1:3	Chr04	-
PB.6272	RI:Chr04:40647968:40649494-40647968:40648529:40649363:40649494:-	0.49	0.23	0.74	0.95	0.9	0.98	-0.46	1026.96	(0,0):5,(0,1):10,(1,0):1,(1,1):8	0:5,1:14	(0,0):14,(0,1):6,(1,0):19,(1,1):39	0:54,1:10	Chr04	-
PB.5398	RI:Chr04:1470356:1470906-1470356:1470517:1470724:1470906:-	0.38	0.17	0.59	0.9	0.78	0.98	-0.52	37.27	(0,0):8,(0,1):26,(1,0):5,(1,1):1	0:6,1:26	(0,0):27,(0,1):2,(1,0):10,(1,1):2	0:12,1:2	Chr04	-
PB.6218	RI:Chr04:37427994:37428925-37427994:37428121:37428846:37428925:-	0.37	0.05	0.7	0.83	0.7	0.91	-0.46	11.1	(0,0):33,(0,1):59,(1,0):1	0:1,1:59	(0,0):150,(0,1):60,(1,0):9	0:9,1:60	Chr04	-
PB.7222	RI:Chr04:60263830:60265300-60263830:60264163:60265153:60265300:+	0.64	0.41	0.81	0.98	0.95	0.99	-0.34	4191.48	(0,0):10,(0,1):20,(1,0):4,(1,1):6	0:8,1:22	(0,0):26,(0,1):2,(1,0):22,(1,1):9	0:31,1:2	Chr04	+
PB.6035	RI:Chr04:22864611:22865726-22864611:22864717:22865336:22865726:+	0.54	0.32	0.76	0.95	0.9	0.98	-0.41	2138.46	(0,0):4,(0,1):14,(1,0):4,(1,1):2	0:6,1:14	(0,0):28,(0,1):5,(1,0):26,(1,1):13	0:38,1:6	Chr04	+
PB.6582	RI:Chr04:49454763:49455500-49454763:49455004:49455442:49455500:+	0.18	0.03	0.47	0.85	0.71	0.93	-0.67	508.94	(0,0):30,(0,1):25	0:0,1:25	(0,0):107,(0,1):16,(1,0):7,(1,1):8	0:13,1:18	Chr04	+
PB.5293	RI:Chr04:348427:349708-348427:348601:349153:349708:+	0.64	0.49	0.77	0.9	0.83	0.95	-0.26	3547.44	(0,0):30,(0,1):26,(1,0):11,(1,1):30	0:30,1:37	(0,0):30,(0,1):10,(1,0):17,(1,1):59	0:71,1:15	Chr04	+
PB.5446	RI:Chr04:2154703:2160243-2154703:2155173:2158046:2160243:+	0.59	0.46	0.7	0.9	0.85	0.94	-0.31	124175	(0,0):13,(0,1):47,(1,0):11,(1,1):64	0:55,1:67	(0,0):16,(0,1):15,(1,0):11,(1,1):117	0:121,1:22	Chr04	+
PB.6234	RI:Chr04:38866767:38867732-38866767:38866896:38867320:38867732:+	0.66	0.46	0.82	0.94	0.89	0.97	-0.28	155.91	(0,0):22,(0,1):10,(1,0):7,(1,1):7	0:13,1:11	(0,0):76,(0,1):6,(1,0):21,(1,1):46	0:67,1:6	Chr04	+
PB.6582	RI:Chr04:49455442:49456401-49455442:49455500:49456216:49456401:+	0.44	0.13	0.7	0.87	0.8	0.92	-0.43	49.54	(0,0):26,(0,1):52,(1,0):1,(1,1):2	0:1,1:54	(0,0):83,(0,1):54,(1,0):12,(1,1):8	0:18,1:56	Chr04	+
PB.5692	RI:Chr04:6043833:6045525-6043833:6044002:6044287:6045525:+	0.18	0.01	0.41	0.83	0.66	0.94	-0.65	38544	(0,0):10,(0,1):15,(1,0):1,(1,1):27	0:7,1:36	(0,0):12,(0,1):4,(1,0):12,(1,1):50	0:49,1:17	Chr04	+
cogentPB.3898	RI:3418_0|path1:1:802-1:232:517:802:+	0.78	0.65	0.87	0.99	0.95	1	-0.21	17.1	(0,0):2,(0,1):14,(1,0):22,(1,1):3	0:24,1:15	(0,0):1,(1,0):29,(1,1):5	00:34:00	3418_0|path1	+
PB.13068	RI:Chr07:37475461:37476007-37475461:37475605:37475911:37476007:-	0.38	0.05	0.78	0.96	0.92	0.99	-0.58	25.44	(0,0):55,(0,1):2	0:0,1:2	(0,0):68,(0,1):4,(1,0):17	0:17,1:4	Chr07	-
PB.12784	RI:Chr07:20626459:20627623-20626459:20626549:20627293:20627623:+	0.7	0.53	0.82	0.94	0.89	0.97	-0.24	581.25	(0,0):19,(0,1):28,(1,0):7,(1,1):8	0:14,1:29	(0,0):14,(0,1):9,(1,0):15,(1,1):21	0:32,1:13	Chr07	+
PB.12639	RI:Chr07:17528560:17531813-17528560:17529317:17531777:17531813:+	0.46	0.15	0.73	0.91	0.83	0.96	-0.45	22.88	(0,0):7,(0,1):20,(1,1):10	0:5,1:25	(0,0):26,(0,1):10,(1,0):4,(1,1):21	0:23,1:12	Chr07	+
PB.11754	RI:Chr07:4827574:4829812-4827574:4827691:4829023:4829812:+	0.45	0.17	0.7	0.94	0.86	0.98	-0.49	19509.3	(0,0):12,(0,1):8,(1,0):2,(1,1):1	0:3,1:8	(0,0):24,(0,1):4,(1,0):16,(1,1):15	0:29,1:6	Chr07	+
PB.13896	RI:Chr07:60666353:60667291-60666353:60666766:60667127:60667291:+	0.35	0.17	0.52	0.78	0.64	0.89	-0.43	70.06	(0,0):23,(0,1):30,(1,0):6,(1,1):7	0:10,1:33	(0,0):29,(0,1):8,(1,0):13,(1,1):6	0:19,1:8	Chr07	+
PB.12972	RI:Chr07:28828266:28830017-28828266:28828682:28828980:28830017:+	0.22	0.01	0.63	0.91	0.79	0.98	-0.69	263.59	(0,0):5,(0,1):6,(1,1):12	0:0,1:18	(0,0):11,(0,1):2,(1,0):12,(1,1):50	0:50,1:14	Chr07	+
PB.11560	RI:Chr07:2963949:2964539-2963949:2964318:2964436:2964539:-	0.4	0.14	0.66	0.82	0.62	0.95	-0.42	11.21	(0,0):11,(0,1):6,(1,0):1,(1,1):4	0:4,1:7	(0,0):29,(0,1):2,(1,0):8,(1,1):4	0:11,1:3	Chr07	-
PB.12894	RI:Chr07:24776996:24777828-24776996:24777110:24777661:24777828:+	0.74	0.52	0.9	0.99	0.96	1	-0.25	29.05	(0,0):25,(0,1):10,(1,0):3,(1,1):1	0:4,1:10	(0,0):31,(1,0):11,(1,1):4	00:15:00	Chr07	+
PB.12443	RI:Chr07:13751804:13752467-13751804:13751931:13752019:13752467:+	0.51	0.26	0.79	0.93	0.85	0.98	-0.42	29.71	(0,0):12,(0,1):5,(1,0):4,(1,1):2	0:5,1:6	(0,0):35,(0,1):2,(1,0):26,(1,1):14	0:40,1:2	Chr07	+
PB.13631	RI:Chr07:55451339:55453785-55451339:55452718:55453357:55453785:-	0.34	0.2	0.51	0.82	0.59	0.98	-0.48	58.81	(0,0):18,(0,1):29,(1,0):9,(1,1):17	0:14,1:41	(0,0):3,(0,1):1,(1,0):3,(1,1):16	0:16,1:4	Chr07	-
PB.13027	RI:Chr07:32712848:32715835-32712848:32713127:32714646:32715835:-	0.42	0.18	0.65	0.89	0.64	0.99	-0.47	34.55	(0,0):17,(0,1):16,(1,0):3,(1,1):8	0:6,1:21	(0,0):10,(1,0):4,(1,1):7	00:11:00	Chr07	-
PB.13485	RI:Chr07:51740268:51741591-51740268:51740666:51741341:51741591:-	0.72	0.61	0.81	0.97	0.94	0.99	-0.25	1000000000000	(0,0):44,(0,1):34,(1,0):21,(1,1):25	0:38,1:42	(0,0):64,(0,1):6,(1,0):55,(1,1):40	0:95,1:6	Chr07	-
PB.13896	RI:Chr07:60665214:60666514-60665214:60665828:60666353:60666514:+	0.55	0.36	0.7	0.92	0.82	0.98	-0.37	149.18	(0,0):24,(0,1):19,(1,0):8,(1,1):15	0:14,1:28	(0,0):15,(0,1):3,(1,0):14,(1,1):26	0:39,1:4	Chr07	+
PB.12959	RI:Chr07:27466786:27467871-27466786:27466898:27467776:27467871:-	0.5	0.18	0.81	1	0.99	1	-0.5	220.95	(0,0):46,(0,1):29,(1,0):1	0:1,1:29	(0,0):117,(0,1):2,(1,0):17	0:17,1:2	Chr07	-
PB.13018	RI:Chr07:32264194:32265589-32264194:32264375:32264863:32265589:+	0.54	0.26	0.77	0.95	0.88	0.99	-0.41	161.13	(0,0):4,(0,1):8,(1,0):3,(1,1):10	0:7,1:14	(0,0):14,(0,1):2,(1,0):14,(1,1):36	0:47,1:5	Chr07	+
PB.18464	RI:Chr09:25036596:25040259-25036596:25037008:25040185:25040259:-	0.67	0.38	0.84	0.94	0.91	0.97	-0.27	24.54	(0,0):16,(0,1):26,(1,0):4,(1,1):1	0:5,1:26	(0,0):28,(0,1):26,(1,0):11,(1,1):24	0:34,1:27	Chr09	-
PB.18913	RI:Chr09:47609561:47611175-47609561:47609695:47610355:47611175:+	0.26	0.06	0.54	0.86	0.71	0.95	-0.6	262189	(0,0):7,(0,1):14,(1,0):1,(1,1):4	0:1,1:18	(0,0):15,(0,1):3,(1,0):1,(1,1):34	0:33,1:5	Chr09	+
PB.18517	RI:Chr09:26237875:26238573-26237875:26238135:26238406:26238573:+	0.6	0.31	0.81	0.94	0.86	0.99	-0.34	19.85	(0,0):26,(0,1):8,(1,0):4,(1,1):4	0:8,1:8	(0,0):30,(0,1):2,(1,0):16,(1,1):6	0:22,1:2	Chr09	+
PB.17137	RI:Chr09:8863823:8864281-8863823:8863968:8864176:8864281:+	0.28	0.03	0.61	0.92	0.81	0.98	-0.64	544967	(0,0):27,(0,1):17,(1,0):1	0:1,1:17	(0,0):47,(0,1):3,(1,0):9,(1,1):1	0:10,1:3	Chr09	+
PB.17365	RI:Chr09:11222892:11225764-11222892:11223859:11224503:11225764:-	0.37	0.14	0.69	0.85	0.76	0.92	-0.48	37.34	(0,0):3,(0,1):10,(1,0):2,(1,1):29	0:9,1:32	(0,0):10,(0,1):12,(1,0):17,(1,1):191	0:187,1:33	Chr09	-
PB.18229	RI:Chr09:21331876:21332901-21331876:21332619:21332809:21332901:-	0.41	0.2	0.62	0.92	0.83	0.97	-0.51	7.11924e+07	(0,0):11,(0,1):14,(1,0):6,(1,1):15	0:12,1:23	(0,0):22,(0,1):3,(1,0):22,(1,1):46	0:68,1:3	Chr09	-
PB.18553	RI:Chr09:27283788:27285422-27283788:27284380:27285155:27285422:-	0.67	0.37	0.85	0.95	0.86	0.99	-0.28	16.54	(0,0):12,(0,1):9,(1,0):5,(1,1):14	0:12,1:16	(0,0):10,(0,1):2,(1,0):7,(1,1):33	0:40,1:2	Chr09	-
PB.16811	RI:Chr09:5790810:5793059-5790810:5791494:5792809:5793059:-	0.68	0.42	0.83	0.95	0.92	0.97	-0.27	92.39	(0,0):6,(0,1):11,(1,0):3,(1,1):14	0:9,1:19	(0,0):4,(0,1):16,(1,0):26,(1,1):141	0:156,1:27	Chr09	-
PB.17107	RI:Chr09:8563226:8564953-8563226:8563305:8564552:8564953:+	0.65	0.42	0.8	0.94	0.9	0.96	-0.29	346.1	(0,0):15,(0,1):27,(1,0):6,(1,1):4	0:7,1:30	(0,0):33,(0,1):19,(1,0):17,(1,1):35	0:52,1:19	Chr09	+
PB.17338	RI:Chr09:10988344:10990799-10988344:10989755:10990392:10990799:+	0.11	0.01	0.27	0.73	0.45	0.89	-0.62	5.71129e+07	(0,0):7,(0,1):24,(1,1):25	0:2,1:47	(0,0):46,(0,1):8,(1,0):2,(1,1):75	0:41,1:44	Chr09	+
PB.17659	RI:Chr09:14248117:14249648-14248117:14248185:14249254:14249648:+	0.27	0.04	0.67	0.88	0.79	0.94	-0.61	1240.22	(0,0):5,(0,1):19,(1,1):2	0:0,1:21	(0,0):14,(0,1):13,(1,0):5,(1,1):17	0:17,1:18	Chr09	+
PB.16749	RI:Chr09:5180671:5182680-5180671:5180914:5182646:5182680:+	0.4	0.09	0.82	0.97	0.95	0.99	-0.57	19.43	(0,0):5,(0,1):15	0:0,1:15	(0,0):55,(0,1):17,(1,0):10,(1,1):11	0:20,1:18	Chr09	+
PB.19065	RI:Chr09:56102211:56103868-56102211:56102336:56103789:56103868:-	0.37	0.05	0.76	0.99	0.98	0.99	-0.62	323.47	(0,0):38,(0,1):16	0:0,1:16	(0,0):732,(0,1):19,(1,0):28,(1,1):1	0:29,1:19	Chr09	-
PB.17000	RI:Chr09:7574567:7575146-7574567:7574871:7574972:7575146:+	0.52	0.3	0.74	0.92	0.87	0.96	-0.4	422.25	(0,0):56,(0,1):10,(1,0):7,(1,1):1	0:8,1:10	(0,0):473,(0,1):9,(1,0):69,(1,1):18	0:87,1:9	Chr09	+
PB.17093	RI:Chr09:8449540:8451030-8449540:8449596:8450698:8451030:+	0.49	0.06	0.83	0.96	0.93	0.98	-0.47	15.13	(0,0):13,(0,1):13,(1,1):4	0:0,1:17	(0,0):48,(0,1):9,(1,0):6,(1,1):24	0:30,1:9	Chr09	+
PB.12021	SE:Chr07:7615592:7616856:7617868:7617951-7615592:7616856:7617550:7617603:7617868:7617951:-	0.4	0.24	0.59	0.05	0.02	0.12	0.35	387320	(0,0):81,(0,1):13,(1,0):14,(1,1):265	0:159,1:133	(0,0):79,(0,1):40,(1,0):3,(1,1):450	0:36,1:457	Chr07	-
PB.19355	SE:Chr09:69267018:69267806:69268281:69268441-69267018:69267806:69267951:69268133:69268281:69268441:-	0.79	0.57	0.95	0.36	0.18	0.59	0.43	17.63	(0,0):49,(0,1):2,(1,0):19,(1,1):37	0:50,1:8	(0,0):63,(0,1):6,(1,0):8,(1,1):55	0:22,1:47	Chr09	-

## Sheet: 15h vs 30h
Table S10. The differential alternative splicing events in 5 h, 15 h and 30 h germinating seeds and leaf samples.
gene_id	event_name	sample1_posterior_mean	sample1_ci_low	sample1_ci_high	sample_2_posterior_mean	sample2_ci_low	sample_ci_high	diff	bayes_factor	sample1_counts	sample1_assigned_counts	sample2_counts	sample2_assigned_counts	chrom	strand
PB.10720	AA:Chr06:45958702:45958965:45959454:45959537-45958702:45958965:45959337:45959537:+	0.56	0.27	0.76	0.9	0.71	0.98	-0.34	12.44	(0,0):33,(0,1):15,(1,0):6,(1,1):11	0:12,1:20	(0,0):18,(1,0):5,(1,1):3	00:08:00	Chr06	+
PB.3141	AA:Chr02:38601335:38602197-38602947:38603205:-	0.89	0.76	0.98	0.45	0.21	0.68	0.44	18.73	(0,0):32,(0,1):2,(1,0):24,(1,1):93	0:107,1:12	(0,0):14,(0,1):5,(1,0):5,(1,1):31	0:14,1:27	Chr02	-
PB.16963	AA:Chr09:7233690:7233806:7233879:7234637-7233690:7233806:7234185:7234637:+	0.41	0.24	0.64	0.04	0	0.12	0.37	24300.2	(0,0):51,(0,1):1,(1,0):18,(1,1):42	0:39,1:22	(0,0):25,(0,1):4,(1,0):1,(1,1):35	0:4,1:36	Chr09	+
PB.16320	AA:Chr09:1527676:1527970:1529354:1530464-1527676:1527970:1528604:1530464:+	0.13	0	0.34	0.6	0.4	0.75	-0.47	20.88	(0,0):53,(0,1):43,(1,1):68	0:16,1:95	(0,0):39,(0,1):21,(1,0):3,(1,1):72	0:50,1:46	Chr09	+
PB.16794	AA:Chr09:5628568:5628862-5629573:5630086:-	0.06	0.01	0.21	0.46	0.21	0.72	-0.4	15.7	(0,0):23,(0,1):28,(1,1):53	0:8,1:73	(0,0):11,(0,1):9,(1,0):3,(1,1):34	0:27,1:19	Chr09	-
PB.8267	AD:Chr05:31794280:31797071:31797557:31797720-31794280:31797071:31797333:31797720:-	0.48	0.26	0.67	0.92	0.79	0.98	-0.44	222.95	(0,0):30,(0,1):15,(1,0):5,(1,1):215	0:90,1:145	(0,0):10,(0,1):1,(1,0):9,(1,1):124	0:118,1:16	Chr05	-
PB.10292	AD:Chr06:40401028:40401086:40401609:40401861-40401028:40401086:40401581:40401861:-	0.88	0.73	0.98	0.33	0.08	0.61	0.55	79.93	(0,0):187,(0,1):1,(1,0):13,(1,1):7	0:20,1:1	(0,0):154,(0,1):8,(1,0):3,(1,1):10	0:7,1:14	Chr06	-
PB.10382	AD:Chr06:41854502:41854620-41857318:41858169:+	0.39	0.15	0.61	0.97	0.92	1	-0.58	3.2965e+11	(0,0):12,(0,1):40,(1,0):1,(1,1):24	0:14,1:51	(0,0):5,(0,1):2,(1,0):6,(1,1):30	0:35,1:3	Chr06	+
PB.1832	AD:Chr01:51059754:51060376:51060469:51061585-51059754:51060376:51061476:51061585:-	0.81	0.69	0.92	0.36	0.26	0.48	0.45	3.75106e+10	(0,0):62,(0,1):6,(1,0):201,(1,1):69	0:247,1:29	(0,0):18,(0,1):13,(1,0):52,(1,1):40	0:68,1:37	Chr01	-
PB.5951	AD:Chr04:15922630:15923146:15924746:15924983-15922630:15923146:15923604:15924983:-	0.62	0.53	0.7	0.83	0.79	0.87	-0.21	7.66174e+06	(0,0):101,(0,1):138,(1,0):12,(1,1):128	0:99,1:179	(0,0):78,(0,1):87,(1,0):27,(1,1):182	0:162,1:134	Chr04	-
PB.4575	RI:Chr03:30484227:30486015-30484227:30484910:30485854:30486015:+	0.58	0.4	0.73	0.92	0.82	0.97	-0.34	310.22	(0,0):33,(0,1):25,(1,0):9,(1,1):15	0:14,1:35	(0,0):26,(0,1):4,(1,0):11,(1,1):18	0:28,1:5	Chr03	+
PB.4118	RI:Chr03:2827376:2828078-2827376:2827525:2827908:2828078:+	0.75	0.56	0.89	0.97	0.93	0.99	-0.22	12.29	(0,0):24,(0,1):13,(1,0):8	0:8,1:13	(0,0):13,(0,1):2,(1,0):20	0:20,1:2	Chr03	+
PB.4517	RI:Chr03:24043369:24048743-24043369:24046229:24046662:24048743:-	0.56	0.37	0.75	0.89	0.67	1	-0.33	12.13	(0,0):109,(0,1):9,(1,0):7,(1,1):93	0:54,1:55	(0,0):113,(1,0):7,(1,1):37	00:44:00	Chr03	-
PB.4190	RI:Chr03:4849302:4852278-4849302:4849493:4852208:4852278:-	0.31	0.04	0.69	0.87	0.73	0.95	-0.56	58.74	(0,0):72,(0,1):96,(1,0):1	0:1,1:96	(0,0):38,(0,1):32,(1,0):4,(1,1):1	0:5,1:32	Chr03	-
PB.4408	RI:Chr03:17298881:17302567-17298881:17299876:17301679:17302567:-	0.71	0.56	0.84	0.97	0.91	0.99	-0.26	1208.61	(0,0):31,(0,1):16,(1,0):3,(1,1):47	0:35,1:31	(0,0):18,(0,1):1,(1,0):5,(1,1):47	0:52,1:1	Chr03	-
PB.9183	RI:Chr05:63219841:63222559-63219841:63219922:63222001:63222559:-	0.5	0.31	0.65	0.9	0.84	0.94	-0.4	2.85322e+09	(0,0):59,(0,1):106,(1,0):2,(1,1):35	0:20,1:123	(0,0):39,(0,1):20,(1,0):6,(1,1):31	0:36,1:21	Chr05	-
PB.8402	RI:Chr05:40393751:40394545-40393751:40393952:40394177:40394545:-	0.37	0.23	0.54	0.75	0.6	0.88	-0.38	41.9	(0,0):32,(0,1):33,(1,0):9,(1,1):12	0:14,1:40	(0,0):14,(0,1):10,(1,0):18,(1,1):5	0:21,1:12	Chr05	-
PB.8267	RI:Chr05:31794280:31797704-31794280:31797071:31797557:31797704:-	0.53	0.35	0.68	0.85	0.72	0.94	-0.32	10.66	(0,0):22,(0,1):23,(1,0):5,(1,1):215	0:152,1:91	(0,0):7,(0,1):4,(1,0):9,(1,1):124	0:110,1:27	Chr05	-
PB.8593	RI:Chr05:50762891:50763945-50762891:50763292:50763561:50763945:+	0.72	0.53	0.87	0.97	0.9	1	-0.25	13.19	(0,0):1,(0,1):6,(1,0):11,(1,1):3	0:14,1:6	(0,0):1,(1,0):21,(1,1):1	00:22:00	Chr05	+
PB.7738	RI:Chr05:5245298:5247535-5245298:5245791:5246245:5247535:-	0.11	0.03	0.25	0.41	0.24	0.57	-0.3	19.71	(0,0):48,(0,1):57,(1,0):1,(1,1):128	0:6,1:180	(0,0):26,(0,1):37,(1,0):3,(1,1):180	0:98,1:122	Chr05	-
PB.9179	RI:Chr05:63174790:63177051-63174790:63175621:63176590:63177051:+	0.72	0.58	0.83	0.95	0.88	1	-0.23	40.42	(0,0):20,(0,1):21,(1,0):6,(1,1):69	0:56,1:40	(0,0):18,(0,1):2,(1,0):2,(1,1):68	0:69,1:3	Chr05	+
PB.21042	RI:Chr10:60305801:60307904-60305801:60306460:60307440:60307904:-	0.32	0.1	0.54	0.93	0.78	0.99	-0.61	1.87499e+07	(0,0):6,(0,1):18,(1,0):2,(1,1):11	0:7,1:24	(0,0):8,(1,0):4,(1,1):10	00:14:00	Chr10	-
PB.20338	RI:Chr10:25596886:25598149-25596886:25597054:25597378:25598149:+	0.64	0.53	0.74	0.94	0.85	0.99	-0.3	46298	(0,0):328,(0,1):30,(1,0):29,(1,1):38	0:51,1:46	(0,0):203,(0,1):2,(1,0):27,(1,1):10	0:37,1:2	Chr10	+
PB.19888	RI:Chr10:7432890:7434793-7432890:7433390:7434673:7434793:+	0.68	0.55	0.8	0.91	0.84	0.96	-0.23	14.75	(0,0):6,(0,1):36,(1,0):6,(1,1):22	0:21,1:43	(0,0):2,(0,1):12,(1,0):8,(1,1):28	0:33,1:15	Chr10	+
PB.20158	RI:Chr10:17517285:17521119-17517285:17518178:17520586:17521119:-	0.7	0.58	0.8	0.9	0.84	0.94	-0.2	37.22	(0,0):20,(0,1):42,(1,0):9,(1,1):54	0:50,1:55	(0,0):12,(0,1):14,(1,0):12,(1,1):53	0:62,1:17	Chr10	-
PB.20106	RI:Chr10:14800331:14801302-14800331:14800452:14800939:14801302:-	0.6	0.45	0.75	0.9	0.8	0.96	-0.3	29	(0,0):14,(0,1):29,(1,0):11,(1,1):7	0:14,1:33	(0,0):7,(0,1):4,(1,0):9,(1,1):11	0:16,1:8	Chr10	-
PB.19831	RI:Chr10:6087224:6088148-6087224:6087406:6087918:6088148:+	0.56	0.32	0.75	0.93	0.8	0.99	-0.37	88.19	(0,0):47,(0,1):20,(1,0):5,(1,1):4	0:5,1:24	(0,0):24,(0,1):2,(1,0):6,(1,1):7	0:13,1:2	Chr10	+
PB.20424	RI:Chr10:32014207:32017822-32014207:32014286:32015459:32017822:-	0.49	0.33	0.63	0.87	0.76	0.95	-0.38	67367.4	(0,0):179,(0,1):33,(1,0):13,(1,1):45	0:33,1:58	(0,0):264,(0,1):4,(1,0):17,(1,1):18	0:34,1:5	Chr10	-
PB.20370	RI:Chr10:28013859:28019784-28013859:28016573:28019637:28019784:-	0.26	0.11	0.42	0.9	0.77	0.99	-0.64	1000000000000	(0,0):18,(0,1):50,(1,0):4,(1,1):28	0:9,1:73	(0,0):3,(0,1):2,(1,0):7,(1,1):17	0:19,1:7	Chr10	-
PB.20524	RI:Chr10:42276228:42279056-42276228:42278097:42278706:42279056:+	0.44	0.25	0.61	0.81	0.67	0.92	-0.37	39.31	(0,0):4,(0,1):27,(1,0):7,(1,1):89	0:58,1:65	(0,0):4,(0,1):7,(1,0):9,(1,1):85	0:76,1:25	Chr10	+
PB.20419	RI:Chr10:31512608:31516312-31512608:31512736:31515716:31516312:-	0.76	0.63	0.87	0.97	0.92	1	-0.21	3856.17	(0,0):9,(0,1):25,(1,0):6,(1,1):9	0:12,1:28	(0,0):10,(0,1):2,(1,0):2,(1,1):15	0:17,1:2	Chr10	-
PB.23419	RI:Chr12:4337536:4338051-4337536:4337767:4337912:4338051:+	0.56	0.35	0.76	0.93	0.83	0.98	-0.37	44.17	(0,0):12,(0,1):14,(1,0):9	0:9,1:14	(0,0):18,(0,1):1,(1,0):12,(1,1):4	0:16,1:1	Chr12	+
PB.24251	RI:Chr12:32385594:32388594-32385594:32385734:32386638:32388594:+	0.53	0.32	0.72	0.87	0.69	0.98	-0.34	11.89	(0,0):9,(0,1):15,(1,0):2,(1,1):56	0:38,1:35	(0,0):10,(0,1):2,(1,0):2,(1,1):41	0:37,1:8	Chr12	+
PB.24384	RI:Chr12:34342518:34346591-34342518:34344631:34345895:34346591:+	0.25	0.13	0.39	0.66	0.54	0.75	-0.41	4056.32	(0,0):21,(0,1):120,(1,0):5,(1,1):262	0:78,1:309	(0,0):8,(0,1):36,(1,0):1,(1,1):213	0:127,1:123	Chr12	+
PB.24158	RI:Chr12:30967796:30968148-30967796:30967919:30968100:30968148:-	0.96	0.89	0.99	0.31	0.04	0.81	0.65	19.02	(0,0):54,(0,1):3,(1,0):10	0:10,1:3	(0,0):34,(0,1):3	0:0,1:3	Chr12	-
PB.23627	RI:Chr12:8805336:8806496-8805336:8805520:8806302:8806496:+	0.49	0.17	0.77	0.96	0.88	0.99	-0.47	102.65	(0,0):8,(0,1):12,(1,0):2	0:2,1:12	(0,0):15,(0,1):1,(1,0):8,(1,1):1	0:9,1:1	Chr12	+
PB.9343	RI:Chr06:1921086:1926332-1921086:1921187:1922762:1926332:-	0.35	0.24	0.46	0.81	0.61	0.95	-0.46	8.15728e+06	(0,0):54,(0,1):62,(1,0):21,(1,1):17	0:27,1:73	(0,0):29,(0,1):3,(1,0):9,(1,1):8	0:14,1:6	Chr06	-
PB.10382	RI:Chr06:41854502:41858169-41854502:41854620:41857318:41858169:+	0.46	0.16	0.66	0.96	0.9	0.99	-0.5	1.58163e+09	(0,0):4,(0,1):48,(1,0):1,(1,1):24	0:20,1:53	(0,0):3,(0,1):4,(1,0):6,(1,1):30	0:33,1:7	Chr06	+
PB.11112	RI:Chr06:49844528:49848668-49844528:49846641:49847909:49848668:+	0.59	0.45	0.72	0.86	0.75	0.94	-0.27	34.76	(0,0):7,(0,1):34,(1,0):8,(1,1):139	0:87,1:94	(0,0):7,(0,1):8,(1,0):13,(1,1):82	0:89,1:14	Chr06	+
PB.10517	RI:Chr06:43514676:43516303-43514676:43515091:43515688:43516303:-	0.34	0.21	0.47	0.65	0.51	0.79	-0.31	24.75	(0,0):37,(0,1):57,(1,0):14,(1,1):14	0:22,1:63	(0,0):81,(0,1):17,(1,0):15,(1,1):13	0:22,1:23	Chr06	-
PB.10331	RI:Chr06:41046291:41049744-41046291:41047003:41049399:41049744:-	0.66	0.51	0.78	0.95	0.86	0.99	-0.29	342.1	(0,0):11,(0,1):33,(1,0):7,(1,1):20	0:16,1:44	(0,0):12,(0,1):2,(1,0):6,(1,1):15	0:21,1:2	Chr06	-
PB.10130	RI:Chr06:37799320:37801534-37799320:37800092:37801465:37801534:+	0.65	0.47	0.8	0.94	0.84	0.99	-0.29	20.2	(0,0):13,(0,1):27,(1,0):2,(1,1):32	0:26,1:35	(0,0):4,(0,1):3,(1,1):27	0:26,1:4	Chr06	+
PB.9659	RI:Chr06:20695592:20698720-20695592:20696029:20697684:20698720:-	0.77	0.71	0.83	0.99	0.97	1	-0.22	1000000000000	(0,0):24,(0,1):74,(1,0):10,(1,1):221	0:185,1:120	(0,0):2,(1,0):9,(1,1):74	0.0576389	Chr06	-
PB.9837	RI:Chr06:32124598:32126063-32124598:32124832:32125579:32126063:+	0.44	0.21	0.67	0.86	0.73	0.96	-0.42	12.28	(0,0):8,(0,1):19,(1,0):3,(1,1):12	0:7,1:27	(0,0):7,(0,1):5,(1,0):4,(1,1):22	0:24,1:7	Chr06	+
PB.10443	RI:Chr06:42781785:42783990-42781785:42781930:42783184:42783990:+	0.73	0.59	0.83	0.96	0.91	0.99	-0.23	167.35	(0,0):11,(0,1):20,(1,0):8,(1,1):26	0:23,1:31	(0,0):6,(0,1):2,(1,0):11,(1,1):22	0:31,1:4	Chr06	+
PB.10599	RI:Chr06:44458874:44462024-44458874:44459245:44461514:44462024:-	0.6	0.46	0.71	0.9	0.79	0.96	-0.3	32.57	(0,0):24,(0,1):77,(1,0):13,(1,1):26	0:27,1:89	(0,0):9,(0,1):7,(1,0):5,(1,1):15	0:17,1:10	Chr06	-
PB.15945	RI:Chr08:55049431:55051127-55049431:55049558:55051050:55051127:-	0.35	0.04	0.77	0.94	0.77	0.99	-0.59	18.7	(0,0):85,(0,1):43,(1,1):1	0:1,1:43	(0,0):65,(0,1):6,(1,0):4	0:4,1:6	Chr08	-
PB.14682	RI:Chr08:30891261:30893489-30891261:30891420:30893013:30893489:+	0.7	0.55	0.82	0.96	0.9	0.99	-0.26	47.34	(0,0):14,(0,1):35,(1,0):7,(1,1):17	0:20,1:39	(0,0):8,(0,1):3,(1,0):10,(1,1):12	0:22,1:3	Chr08	+
PB.15032	RI:Chr08:41541454:41542041-41541454:41541694:41541922:41542041:-	0.36	0.14	0.58	0.88	0.74	0.96	-0.52	267.43	(0,0):139,(0,1):23,(1,0):3,(1,1):4	0:3,1:27	(0,0):115,(0,1):3,(1,0):8,(1,1):3	0:10,1:4	Chr08	-
PB.14387	RI:Chr08:9609071:9613261-9609071:9611819:9613073:9613261:-	0.65	0.45	0.81	0.97	0.9	1	-0.32	2157.4	(0,0):1,(0,1):13,(1,0):4,(1,1):68	0:32,1:53	(1,0):2,(1,1):65	0:62,1:5	Chr08	-
PB.14338	RI:Chr08:7632838:7634730-7632838:7633480:7634041:7634730:+	0.26	0.01	0.52	0.86	0.64	0.98	-0.6	434.51	(0,0):81,(0,1):16,(1,0):1,(1,1):37	0:4,1:50	(0,0):77,(0,1):2,(1,0):6,(1,1):24	0:24,1:8	Chr08	+
PB.26506	RI:scaffold_68:5116:5625-5116:5249:5398:5625:+	0.85	0.68	0.96	0.27	0.04	0.66	0.58	14.63	(0,0):27,(0,1):3,(1,0):9	0:9,1:3	(0,0):18,(0,1):4	0:0,1:4	scaffold_68	+
PB.22623	RI:Chr11:48666824:48668879-48666824:48668223:48668643:48668879:+	0.52	0.33	0.67	0.82	0.69	0.91	-0.3	19.67	(0,0):23,(0,1):18,(1,0):12,(1,1):29	0:24,1:35	(0,0):14,(0,1):6,(1,0):18,(1,1):32	0:41,1:15	Chr11	+
PB.21793	RI:Chr11:7619750:7620561-7619750:7619964:7620495:7620561:+	0.41	0.15	0.7	0.89	0.77	0.96	-0.48	25	(0,0):47,(0,1):30,(1,0):2,(1,1):1	0:2,1:31	(0,0):27,(0,1):7,(1,0):5,(1,1):3	0:8,1:7	Chr11	+
PB.21527	RI:Chr11:2959065:2963671-2959065:2960349:2962304:2963671:+	0.52	0.28	0.7	0.92	0.84	0.98	-0.4	26031.1	(0,0):14,(0,1):22,(1,0):4,(1,1):42	0:24,1:44	(0,0):18,(0,1):5,(1,0):15,(1,1):61	0:72,1:9	Chr11	+
PB.22260	RI:Chr11:22810202:22810933-22810202:22810333:22810735:22810933:-	0.59	0.4	0.76	0.97	0.9	1	-0.38	314608	(0,0):61,(0,1):23,(1,0):6	0:6,1:23	(0,0):34,(0,1):1,(1,0):14	0:14,1:1	Chr11	-
PB.23036	RI:Chr11:60312606:60313476-60312606:60312836:60312917:60313476:-	0.73	0.6	0.84	0.94	0.88	0.98	-0.21	109.87	(0,0):68,(0,1):14,(1,0):30,(1,1):51	0:69,1:26	(0,0):49,(0,1):3,(1,0):48,(1,1):77	0:118,1:10	Chr11	-
PB.1863	RI:Chr01:52613545:52615919-52613545:52613631:52613964:52615919:+	0.51	0.28	0.75	0.9	0.76	0.98	-0.39	13.01	(0,0):20,(0,1):11,(1,0):6,(1,1):47	0:19,1:45	(0,0):14,(0,1):1,(1,0):16,(1,1):23	0:39,1:1	Chr01	+
PB.1910	RI:Chr01:53669185:53671078-53669185:53669306:53670506:53671078:-	0.7	0.5	0.83	0.96	0.91	0.99	-0.26	1021.24	(0,0):18,(0,1):23,(1,0):2,(1,1):26	0:23,1:28	(0,0):6,(0,1):4,(1,0):5,(1,1):37	0:42,1:4	Chr01	-
PB.1815	RI:Chr01:49468234:49468959-49468234:49468393:49468850:49468959:-	0.43	0.23	0.59	0.82	0.7	0.89	-0.39	79222.5	(0,0):60,(0,1):93,(1,0):6,(1,1):2	0:7,1:94	(0,0):28,(0,1):28,(1,0):14	0:14,1:28	Chr01	-
PB.534	RI:Chr01:6790359:6792668-6790359:6791209:6792516:6792668:+	0.35	0.2	0.49	0.68	0.56	0.77	-0.33	93.54	(0,0):72,(0,1):105,(1,0):4,(1,1):77	0:24,1:162	(0,0):49,(0,1):50,(1,0):13,(1,1):62	0:62,1:63	Chr01	+
PB.777	RI:Chr01:11095785:11097751-11095785:11096012:11097144:11097751:+	0.05	0	0.16	0.71	0.52	0.84	-0.66	1000000000000	(0,0):55,(0,1):99,(1,1):16	0:0,1:115	(0,0):15,(0,1):14,(1,0):1,(1,1):26	0:19,1:22	Chr01	+
PB.1778	RI:Chr01:48067284:48068035-48067284:48067612:48067865:48068035:-	0.77	0.62	0.88	0.97	0.91	1	-0.2	95.95	(0,0):15,(0,1):10,(1,0):12,(1,1):15	0:21,1:16	(0,0):13,(1,0):16,(1,1):13	00:29:00	Chr01	-
PB.282	RI:Chr01:3198744:3200118-3198744:3199128:3199928:3200118:+	0.67	0.4	0.86	0.96	0.88	0.99	-0.29	10.55	(0,0):22,(0,1):11,(1,0):2,(1,1):11	0:9,1:15	(0,0):18,(0,1):1,(1,0):7,(1,1):11	0:18,1:1	Chr01	+
PB.868	RI:Chr01:13062103:13062990-13062103:13062210:13062778:13062990:+	0.62	0.37	0.8	0.97	0.93	1	-0.35	1520.72	(0,0):69,(0,1):20,(1,0):4,(1,1):1	0:4,1:21	(0,0):38,(0,1):1,(1,0):6,(1,1):5	0:11,1:1	Chr01	+
PB.26170	RI:Chr13:56273470:56276245-56273470:56273650:56275977:56276245:+	0.29	0.12	0.54	0.77	0.55	0.9	-0.48	194.21	(0,0):46,(0,1):58,(1,0):1,(1,1):2	0:1,1:60	(0,0):20,(0,1):22,(1,0):4,(1,1):4	0:7,1:23	Chr13	+
PB.24689	RI:Chr13:2433196:2433767-2433196:2433569:2433667:2433767:+	0.53	0.24	0.75	0.93	0.81	0.99	-0.4	18.91	(0,0):16,(0,1):7,(1,0):5,(1,1):5	0:6,1:11	(0,0):43,(0,1):1,(1,0):16,(1,1):12	0:27,1:2	Chr13	+
PB.25391	RI:Chr13:35018762:35022467-35018762:35019121:35021360:35022467:-	0.73	0.66	0.8	0.95	0.93	0.97	-0.22	1000000000000	(0,0):24,(0,1):75,(1,0):3,(1,1):148	0:105,1:121	(0,0):10,(0,1):16,(1,0):9,(1,1):183	0:175,1:33	Chr13	-
cogentPB.2437	RI:2487_1|path15:1:5067-1:946:3495:5067:+	0.11	0.02	0.29	0.63	0.34	0.83	-0.52	26.25	(0,0):10,(0,1):60,(1,1):48	0:6,1:102	(0,0):2,(0,1):12,(1,0):2,(1,1):28	0:24,1:18	2487_1|path15	+
PB.2498	RI:Chr02:8524589:8528058-8524589:8524679:8526093:8528058:-	0.47	0.28	0.61	0.92	0.83	0.99	-0.45	2.00909e+08	(0,0):9,(0,1):45,(1,0):7,(1,1):77	0:49,1:80	(0,0):6,(0,1):3,(1,0):4,(1,1):58	0:61,1:4	Chr02	-
PB.3086	RI:Chr02:31632655:31636701-31632655:31634276:31635139:31636701:-	0.61	0.38	0.76	0.95	0.85	1	-0.34	280.01	(0,0):22,(0,1):17,(1,0):5,(1,1):124	0:72,1:74	(0,0):15,(1,0):3,(1,1):84	0:86,1:1	Chr02	-
PB.5875	RI:Chr04:10960534:10962675-10960534:10961330:10962180:10962675:+	0.77	0.68	0.85	0.98	0.94	1	-0.21	3.26418e+08	(0,0):15,(0,1):26,(1,0):25,(1,1):76	0:83,1:44	(0,0):16,(0,1):1,(1,0):16,(1,1):89	0:104,1:2	Chr04	+
PB.6834	RI:Chr04:55205604:55207487-55205604:55206677:55207362:55207487:-	0.26	0.07	0.48	0.74	0.51	0.91	-0.48	62.16	(0,0):17,(0,1):24,(1,0):1,(1,1):31	0:14,1:42	(0,0):7,(0,1):3,(1,0):5,(1,1):6	0:8,1:6	Chr04	-
PB.5579	RI:Chr04:4006770:4008622-4006770:4006965:4008452:4008622:+	0.62	0.38	0.82	0.92	0.81	0.97	-0.3	12.37	(0,0):22,(0,1):37,(1,0):5	0:5,1:37	(0,0):10,(0,1):7,(1,0):5,(1,1):4	0:9,1:7	Chr04	+
PB.5951	RI:Chr04:15922630:15924983-15922630:15923146:15924746:15924983:-	0.61	0.53	0.69	0.83	0.79	0.86	-0.22	6.72478e+08	(0,0):49,(0,1):190,(1,0):12,(1,1):128	0:90,1:240	(0,0):44,(0,1):121,(1,0):27,(1,1):182	0:180,1:150	Chr04	-
PB.7268	RI:Chr04:60858089:60859331-60858089:60858338:60859175:60859331:-	0.75	0.63	0.83	0.98	0.95	0.99	-0.23	14065.3	(0,0):31,(0,1):39,(1,0):17,(1,1):1	0:18,1:39	(0,0):29,(0,1):3,(1,0):25,(1,1):1	0:26,1:3	Chr04	-
PB.5619	RI:Chr04:4611103:4613651-4611103:4611234:4612367:4613651:+	0.72	0.59	0.83	0.92	0.87	0.96	-0.2	33.84	(0,0):9,(0,1):18,(1,0):13,(1,1):33	0:37,1:27	(0,0):12,(0,1):7,(1,0):30,(1,1):42	0:70,1:9	Chr04	+
PB.12639	RI:Chr07:17528560:17531813-17528560:17529317:17531777:17531813:+	0.54	0.33	0.7	0.91	0.83	0.96	-0.37	12633.2	(0,0):33,(0,1):55,(1,0):3,(1,1):21	0:12,1:67	(0,0):26,(0,1):10,(1,0):4,(1,1):21	0:23,1:12	Chr07	+
PB.11754	RI:Chr07:4827574:4829812-4827574:4827691:4829023:4829812:+	0.73	0.59	0.84	0.94	0.86	0.98	-0.21	11.18	(0,0):37,(0,1):21,(1,0):10,(1,1):23	0:25,1:29	(0,0):24,(0,1):4,(1,0):16,(1,1):15	0:29,1:6	Chr07	+
PB.13263	RI:Chr07:46965840:46967215-46965840:46966341:46966821:46967215:+	0.73	0.61	0.82	0.95	0.89	0.98	-0.22	67919.2	(0,0):36,(0,1):29,(1,0):27,(1,1):61	0:75,1:42	(0,0):17,(0,1):3,(1,0):22,(1,1):42	0:64,1:3	Chr07	+
PB.12242	RI:Chr07:10496119:10497089-10496119:10496382:10496848:10497089:-	0.43	0.2	0.64	0.77	0.64	0.87	-0.34	17.97	(0,0):11,(0,1):27,(1,0):4,(1,1):11	0:8,1:34	(0,0):13,(0,1):16,(1,0):15,(1,1):12	0:23,1:20	Chr07	-
PB.12987	RI:Chr07:29600455:29602712-29600455:29601918:29602619:29602712:-	0.29	0.09	0.53	0.8	0.52	0.98	-0.51	33.63	(0,0):131,(0,1):17,(1,0):2,(1,1):24	0:10,1:33	(0,0):88,(0,1):1,(1,0):1,(1,1):17	0:18,1:1	Chr07	-
PB.12967	RI:Chr07:28128345:28129853-28128345:28128436:28129758:28129853:-	0.32	0	0.76	0.86	0.47	0.97	-0.54	11.52	(0,0):33,(0,1):68	0:0,1:68	(0,0):12,(0,1):14,(1,0):3	0:3,1:14	Chr07	-
PB.11831	RI:Chr07:5588872:5590568-5588872:5589206:5589965:5590568:-	0.67	0.46	0.84	0.98	0.92	1	-0.31	232.21	(0,0):5,(0,1):11,(1,0):4,(1,1):25	0:23,1:17	(0,0):6,(1,0):11,(1,1):25	00:36:00	Chr07	-
PB.19138	RI:Chr09:61489797:61493433-61489797:61489915:61492519:61493433:+	0.7	0.58	0.8	0.96	0.91	0.99	-0.26	182241	(0,0):12,(0,1):48,(1,0):5,(1,1):40	0:29,1:64	(0,0):3,(0,1):4,(1,0):7,(1,1):32	0:39,1:4	Chr09	+
PB.18670	RI:Chr09:31106624:31110953-31106624:31106788:31107574:31110953:+	0.63	0.52	0.73	0.93	0.85	0.98	-0.3	239.26	(0,0):138,(0,1):29,(1,0):34,(1,1):51	0:71,1:43	(0,0):71,(0,1):3,(1,0):36,(1,1):14	0:49,1:4	Chr09	+
PB.19139	RI:Chr09:61533041:61536314-61533041:61534887:61536267:61536314:+	0.52	0.37	0.65	0.89	0.8	0.94	-0.37	1.39191e+11	(0,0):38,(0,1):60,(1,0):4,(1,1):135	0:64,1:135	(0,0):10,(0,1):9,(1,0):7,(1,1):85	0:85,1:16	Chr09	+
PB.19225	RI:Chr09:65699503:65701428-65699503:65700692:65700892:65701428:+	0.4	0.18	0.62	0.82	0.65	0.95	-0.42	23.61	(0,0):42,(0,1):13,(1,0):5,(1,1):65	0:34,1:49	(0,0):29,(0,1):3,(1,0):11,(1,1):44	0:48,1:10	Chr09	+
PB.16346	RI:Chr09:1776395:1779630-1776395:1777034:1779561:1779630:-	0.1	0.01	0.34	0.58	0.33	0.8	-0.48	852.69	(0,0):28,(0,1):55,(1,1):2	0:0,1:57	(0,0):15,(0,1):18,(1,0):4,(1,1):1	0:4,1:19	Chr09	-

## Sheet: leaf vs 5h
Table S10. The differential alternative splicing events in 5 h, 15 h and 30 h germinating seeds and leaf samples.
gene_id	event_name	sample1_posterior_mean	sample1_ci_low	sample1_ci_high	sample_2_posterior_mean	sample2_ci_low	sample_ci_high	diff	bayes_factor	sample1_counts	sample1_assigned_counts	sample2_counts	sample2_assigned_counts	chrom	strand
PB.5175	AA:Chr03:44890442:44891015:44892373:44892717-44890442:44891015:44891786:44892717:+	0.89	0.73	0.97	0.15	0.01	0.42	0.74	1000000000000	(0,0):11,(0,1):2,(1,0):8,(1,1):10	0:17,1:3	(0,0):18,(0,1):11,(1,1):1	0:0,1:12	Chr03	+
PB.7410	AA:Chr05:95162:95478:95709:96364-95162:95478:95630:96364:+	0.95	0.93	0.97	0.71	0.56	0.84	0.24	322.26	(0,0):74,(0,1):17,(1,0):257,(1,1):358	0:605,1:27	(0,0):7,(0,1):9,(1,0):18,(1,1):16	0:30,1:13	Chr05	+
PB.8173	AA:Chr05:24198247:24198709:24199779:24200048-24198247:24198709:24199733:24200048:+	0.91	0.88	0.95	0.51	0.21	0.78	0.4	26.39	(0,0):614,(0,1):22,(1,0):146,(1,1):792	0:878,1:82	(0,0):25,(0,1):4,(1,0):2,(1,1):24	0:13,1:17	Chr05	+
PB.19857	AA:Chr10:6459156:6459505:6460931:6462107-6459156:6459505:6459766:6462107:+	0.92	0.86	0.96	0.36	0.09	0.61	0.56	209631	(0,0):79,(0,1):9,(1,0):39,(1,1):45	0:81,1:12	(0,0):12,(0,1):8,(1,1):9	0:4,1:13	Chr10	+
PB.19831	AA:Chr10:6087903:6088148:6088230:6088374-6087903:6088148:6088257:6088374:+	0.47	0.38	0.55	0.83	0.61	0.96	-0.36	14.67	(0,0):402,(0,1):58,(1,0):66,(1,1):17	0:73,1:68	(0,0):15,(1,0):6	00:06:00	Chr10	+
PB.24148	AA:Chr12:30712264:30713323:30714668:30715760-30712264:30713323:30715546:30715760:+	0.01	0	0.01	0.41	0.19	0.69	-0.4	15430.7	(0,0):385,(0,1):100,(1,0):8,(1,1):1159	0:16,1:1251	(0,0):27,(0,1):2,(1,0):9,(1,1):22	0:17,1:16	Chr12	+
PB.9888	AA:Chr06:33178761:33178878:33178995:33180707-33178761:33178878:33180526:33180707:+	0.02	0.01	0.04	0.22	0.14	0.32	-0.2	2.02391e+10	(0,0):266,(0,1):32,(1,0):29	0:29,1:32	(0,0):107,(0,1):16,(1,0):122,(1,1):2	0:123,1:17	Chr06	+
PB.9546	AA:Chr06:10798210:10798329-10799301:10799823:-	0.75	0.68	0.81	0.27	0.1	0.49	0.48	1.25561e+06	(0,0):185,(0,1):58,(1,0):44,(1,1):44	0:77,1:69	(0,0):12,(0,1):25,(1,0):2,(1,1):6	0:3,1:30	Chr06	-
PB.10332	AA:Chr06:41052121:41052310:41053130:41054326-41052121:41052310:41053102:41054326:+	0.97	0.92	0.99	0.21	0.01	0.69	0.76	400.07	(0,0):426,(0,1):2,(1,0):73,(1,1):221	0:292,1:4	(0,0):14,(0,1):2,(1,1):16	0:8,1:10	Chr06	+
PB.9493	AA:Chr06:8130808:8130876:8131418:8131687-8130808:8130876:8131063:8131687:+	0.94	0.88	0.97	0.43	0.09	0.8	0.51	15.83	(0,0):53,(0,1):9,(1,0):7,(1,1):22	0:27,1:11	(0,0):14,(0,1):9,(1,1):5	0:0,1:14	Chr06	+
PB.15032	AA:Chr08:41541454:41541600-41541922:41542041:-	0.97	0.94	0.99	0.58	0.38	0.75	0.39	88.36	(0,0):360,(0,1):2,(1,0):40	0:40,1:2	(0,0):146,(0,1):17,(1,0):9,(1,1):2	0:10,1:18	Chr08	-
PB.16017	AA:Chr08:55696875:55697613-55698540:55698633:-	0.76	0.65	0.84	0.18	0.04	0.39	0.58	1000000000000	(0,0):75,(0,1):24,(1,0):17,(1,1):131	0:126,1:46	(0,0):5,(0,1):15,(1,1):17	0:1,1:31	Chr08	-
PB.15931	AA:Chr08:54849565:54849719:54849977:54850138-54849565:54849719:54849828:54850138:+	0.88	0.72	0.97	0.17	0.01	0.57	0.71	16.04	(0,0):155,(0,1):3,(1,0):10	0:10,1:3	(0,0):35,(0,1):8	0:0,1:8	Chr08	+
PB.14063	AA:Chr08:1838017:1838208-1839614:1839684:-	0.92	0.82	0.97	0.29	0.03	0.66	0.63	69.96	(0,0):187,(0,1):16,(1,0):5,(1,1):1	0:6,1:16	(0,0):39,(0,1):13	0:0,1:13	Chr08	-
PB.14907	AA:Chr08:38783678:38783803-38784201:38785285:-	0.67	0.59	0.75	0.36	0.19	0.54	0.31	15.37	(0,0):258,(0,1):43,(1,0):40,(1,1):607	0:445,1:245	(0,0):87,(0,1):31,(1,0):4,(1,1):296	0:148,1:183	Chr08	-
PB.22762	AA:Chr11:53456029:53456144-53457432:53457581:-	0.92	0.81	0.97	0.33	0.03	0.79	0.59	17.68	(0,0):69,(0,1):8,(1,0):6	0:6,1:8	(0,0):17,(0,1):7	0:0,1:7	Chr11	-
PB.22181	AA:Chr11:20120816:20121285:20121730:20121858-20120816:20121285:20121377:20121858:+	0.91	0.81	0.98	0.43	0.1	0.77	0.48	18.08	(0,0):49,(0,1):3,(1,0):14,(1,1):13	0:26,1:4	(0,0):12,(0,1):6,(1,0):1,(1,1):4	0:3,1:8	Chr11	+
PB.1929	AA:Chr01:53923131:53923199:53923764:53924033-53923131:53923199:53923389:53924033:+	0.93	0.88	0.96	0.29	0.04	0.73	0.64	93.39	(0,0):152,(0,1):18,(1,0):19,(1,1):25	0:42,1:20	(0,0):21,(0,1):4	0:0,1:4	Chr01	+
PB.1929	AA:Chr01:53923131:53923199:53923764:53924033-53923131:53923199:53923531:53924033:+	0.93	0.89	0.96	0.25	0.02	0.72	0.68	160.87	(0,0):160,(0,1):10,(1,0):19,(1,1):25	0:41,1:13	(0,0):22,(0,1):3	0:0,1:3	Chr01	+
PB.587	AA:Chr01:7583247:7584635:7585232:7585737-7583247:7584635:7585204:7585737:+	0.99	0.97	1	0.74	0.47	0.92	0.25	14.27	(0,0):393,(0,1):1,(1,0):166,(1,1):420	0:577,1:10	(0,0):38,(0,1):3,(1,0):10,(1,1):53	0:52,1:14	Chr01	+
PB.293	AA:Chr01:3325815:3326823-3327434:3328110:-	0.1	0.05	0.17	0.72	0.3	1	-0.62	89.7	(0,0):54,(0,1):6,(1,0):11,(1,1):45	0:16,1:46	(0,0):8,(1,0):7,(1,1):5	0:11,1:1	Chr01	-
PB.24651	AA:Chr13:1987713:1988867:1990469:1993350-1987713:1988867:1989826:1993350:+	0.98	0.97	1	0.76	0.64	0.87	0.22	25261.1	(0,0):29,(0,1):2,(1,0):26,(1,1):1070	0:1091,1:7	(0,0):24,(0,1):12,(1,0):6,(1,1):259	0:227,1:50	Chr13	+
PB.24897	AA:Chr13:6402833:6402906:6404596:6405957-6402833:6402906:6405766:6405957:+	0.06	0.03	0.11	0.58	0.26	0.89	-0.52	102.35	(0,0):155,(0,1):10,(1,0):29,(1,1):1	0:29,1:11	(0,0):52,(1,0):27,(1,1):1	00:28:00	Chr13	+
PB.24929	AA:Chr13:7213176:7213454:7213670:7214355-7213176:7213454:7213715:7214355:+	0.5	0.34	0.66	0.86	0.66	0.99	-0.36	12.39	(0,0):46,(0,1):13,(1,0):19,(1,1):171	0:99,1:104	(0,0):7,(0,1):1,(1,0):16,(1,1):10	0:24,1:3	Chr13	+
PB.26199	AA:Chr13:56631096:56631414:56633200:56634990-56631096:56631414:56632276:56634990:+	0.95	0.9	0.98	0.45	0.18	0.72	0.5	148.3	(0,0):15,(0,1):5,(1,0):32,(1,1):140	0:166,1:11	(0,0):7,(0,1):9,(1,0):2,(1,1):25	0:15,1:21	Chr13	+
PB.2043	AA:Chr02:127659:128220:128956:129788-127659:128220:129707:129788:+	0.26	0.22	0.31	0.89	0.69	0.99	-0.63	1000000000000	(0,0):244,(0,1):9,(1,0):190,(1,1):323	0:277,1:245	(0,0):32,(1,0):44,(1,1):15	00:59:00	Chr02	+
PB.5514	AA:Chr04:2939781:2939907-2940412:2940934:-	0.86	0.82	0.9	0.57	0.33	0.76	0.29	21.57	(0,0):517,(0,1):51,(1,0):167,(1,1):228	0:358,1:88	(0,0):79,(0,1):12,(1,0):1,(1,1):49	0:34,1:28	Chr04	-
PB.6582	AA:Chr04:49455442:49455500:49456216:49456401-49455442:49455500:49455648:49456401:+	0.84	0.78	0.89	0.34	0.08	0.64	0.5	108.9	(0,0):453,(0,1):177,(1,0):28,(1,1):3	0:30,1:178	(0,0):28,(0,1):50,(1,0):1,(1,1):2	0:3,1:50	Chr04	+
PB.11908	AA:Chr07:6458772:6459317:6459414:6461595-6458772:6459317:6459610:6461595:+	0.08	0.02	0.18	0.39	0.18	0.62	-0.31	12.43	(0,0):23,(0,1):13,(1,0):2,(1,1):213	0:10,1:218	(0,0):13,(0,1):7,(1,0):6,(1,1):64	0:38,1:39	Chr07	+
PB.11482	AA:Chr07:2265504:2266020:2268642:2270252-2265504:2266020:2266506:2270252:+	0.91	0.88	0.94	0.42	0.18	0.64	0.49	622729	(0,0):22,(0,1):26,(1,0):30,(1,1):201	0:216,1:41	(0,0):7,(0,1):20,(1,0):2,(1,1):24	0:14,1:32	Chr07	+
PB.12081	AA:Chr07:8347804:8348311-8349070:8351203:-	0.12	0.02	0.34	0.55	0.22	0.82	-0.43	13.73	(0,0):9,(0,1):11,(1,0):1,(1,1):69	0:10,1:71	(0,0):4,(0,1):1,(1,0):2,(1,1):78	0:49,1:32	Chr07	-
PB.16322	AA:Chr09:1554594:1554875:1555275:1555467-1554594:1554875:1555247:1555467:+	0.99	0.95	1	0.71	0.54	0.86	0.28	4960.59	(0,0):26,(1,0):71,(1,1):13	0.0583333	(0,0):9,(0,1):8,(1,0):16,(1,1):8	0:23,1:9	Chr09	+
PB.16258	AA:Chr09:943420:943713:944906:945727-943420:943713:944951:945727:+	0.27	0.17	0.4	0.74	0.59	0.86	-0.47	1.52196e+06	(0,0):108,(0,1):27,(1,0):15,(1,1):332	0:145,1:229	(0,0):51,(0,1):6,(1,0):23,(1,1):83	0:76,1:36	Chr09	+
PB.17679	AA:Chr09:14415435:14415493:14415907:14416039-14415435:14415493:14415773:14416039:+	0.96	0.88	1	0.55	0.21	0.83	0.41	12.4	(0,0):2815,(0,1):1,(1,0):5	0:5,1:1	(0,0):59,(0,1):8,(1,0):2	0:2,1:8	Chr09	+
PB.8267	AD:Chr05:31794280:31797071:31797413:31797721-31794280:31797071:31797617:31797721:-	0.11	0.01	0.46	0.76	0.5	0.95	-0.65	121.85	(0,0):28,(1,1):177	0:36,1:141	(0,0):15,(0,1):1,(1,0):13,(1,1):124	0:129,1:9	Chr05	-
PB.8041	AD:Chr05:14270206:14271109-14271191:14271954:+	0.11	0.03	0.23	0.55	0.31	0.81	-0.44	47.16	(0,0):58,(0,1):3,(1,0):4,(1,1):44	0:7,1:44	(0,0):5,(0,1):1,(1,0):11,(1,1):14	0:16,1:10	Chr05	+
PB.19918	AD:Chr10:8495340:8495457:8495933:8496037-8495340:8495457:8495560:8496037:-	0.92	0.76	0.98	0.31	0.03	0.67	0.61	144.4	(0,0):698,(0,1):6,(1,0):4	0:4,1:6	(0,0):119,(0,1):16	0:0,1:16	Chr10	-
PB.23768	AD:Chr12:13568979:13569029:13569763:13570008-13568979:13569029:13569144:13570008:-	0.95	0.88	0.98	0.11	0.01	0.4	0.84	1000000000000	(0,0):97,(0,1):7,(1,0):3,(1,1):10	0:12,1:8	(0,0):27,(0,1):49	0:0,1:49	Chr12	-
PB.9868	AD:Chr06:32820024:32820606-32820755:32820930:+	0.33	0.15	0.58	0.86	0.58	1	-0.53	21.9	(0,0):66,(0,1):5,(1,0):23,(1,1):1	0:23,1:6	(0,0):32,(1,0):27	00:27:00	Chr06	+
PB.15931	AD:Chr08:54849565:54849719-54849977:54850138:+	0.94	0.85	0.98	0.26	0.03	0.82	0.68	11.88	(0,0):157,(0,1):1,(1,0):10	0:10,1:1	(0,0):40,(0,1):3	0:0,1:3	Chr08	+
PB.15419	AD:Chr08:49070651:49070926-49071661:49071824:+	0.86	0.83	0.88	0.34	0.08	0.62	0.52	15578.1	(0,0):1073,(0,1):207,(1,0):312,(1,1):59	0:361,1:217	(0,0):42,(0,1):22,(1,0):2,(1,1):6	0:5,1:25	Chr08	+
PB.22335	AD:Chr11:27086958:27087079-27087930:27088133:+	0.97	0.96	0.99	0.32	0.04	0.61	0.65	3.2684e+06	(0,0):261,(0,1):13,(1,0):38	0:38,1:13	(0,0):32,(0,1):29,(1,0):1	0:1,1:29	Chr11	+
PB.22837	AD:Chr11:55510891:55511381:55511867:55514795-55510891:55511381:55514521:55514795:-	0.09	0.07	0.1	0.92	0.8	0.98	-0.83	1000000000000	(0,0):205,(0,1):164,(1,0):209,(1,1):208	0:229,1:352	(0,0):38,(0,1):1,(1,0):177,(1,1):5	0:182,1:1	Chr11	-
PB.22592	AD:Chr11:47248386:47249355-47249725:47250168:+	0.98	0.94	1	0.74	0.56	0.88	0.24	292.94	(0,0):42,(0,1):1,(1,0):78,(1,1):3	0:81,1:1	(0,0):17,(0,1):5,(1,0):12,(1,1):12	0:20,1:9	Chr11	+
PB.22831	AD:Chr11:55231386:55232638:55233060:55233545-55231386:55232638:55233312:55233545:-	0.03	0	0.08	0.54	0.32	0.78	-0.51	55309.6	(0,0):38,(0,1):19,(1,1):87	0:0,1:106	(0,0):27,(0,1):5,(1,0):10,(1,1):29	0:27,1:17	Chr11	-
PB.1832	AD:Chr01:51059754:51060376:51060469:51061585-51059754:51060376:51061476:51061585:-	0.04	0.03	0.06	0.87	0.7	0.97	-0.83	1000000000000	(0,0):232,(0,1):162,(1,0):69,(1,1):449	0:89,1:591	(0,0):24,(1,0):41,(1,1):9	0:48,1:2	Chr01	-
PB.25846	AD:Chr13:51192630:51192901:51192989:51195812-51192630:51192901:51195362:51195812:-	0.01	0	0.01	0.24	0.11	0.41	-0.23	328.25	(0,0):286,(0,1):391,(1,0):29,(1,1):357	0:32,1:745	(0,0):18,(0,1):2,(1,0):15,(1,1):12	0:17,1:12	Chr13	-
PB.2618	AD:Chr02:11482426:11482747:11483638:11483694-11482426:11482747:11483689:11483694:-	0.09	0.02	0.18	0.83	0.51	1	-0.74	11567.3	(0,0):62,(0,1):19,(1,0):2,(1,1):8	0:3,1:26	(0,0):18,(1,0):4,(1,1):3	00:07:00	Chr02	-
PB.6164	AD:Chr04:33637385:33638526:33639702:33639879-33637385:33638526:33638903:33639879:-	0.88	0.83	0.93	0.49	0.24	0.72	0.39	141.77	(0,0):81,(0,1):22,(1,0):5,(1,1):245	0:227,1:45	(0,0):23,(0,1):13,(1,0):1,(1,1):30	0:22,1:22	Chr04	-
PB.6582	AD:Chr04:49453089:49454349-49454763:49455004:+	0.99	0.98	0.99	0.65	0.48	0.8	0.34	1.07927e+07	(0,0):315,(0,1):7,(1,0):393,(1,1):941	0:1323,1:18	(0,0):19,(0,1):13,(1,0):13,(1,1):74	0:67,1:33	Chr04	+
PB.6992	AD:Chr04:57666266:57666493:57667205:57667573-57666266:57666493:57667101:57667573:-	0.15	0.01	0.4	0.92	0.78	0.99	-0.77	8.15034e+10	(0,0):116,(0,1):19,(1,0):1,(1,1):34	0:9,1:45	(0,0):214,(1,1):63	0:59,1:4	Chr04	-
PB.5721	AD:Chr04:6505040:6506052:6507288:6507359-6505040:6506052:6506341:6507359:-	0.87	0.84	0.9	0.1	0.01	0.23	0.77	1000000000000	(0,0):328,(0,1):81,(1,0):47,(1,1):449	0:444,1:133	(0,0):35,(0,1):42,(1,1):19	0:2,1:59	Chr04	-
PB.6049	AD:Chr04:23985747:23986964:23987378:23987752-23985747:23986964:23987470:23987752:-	0.08	0.02	0.17	0.48	0.2	0.75	-0.4	17.64	(0,0):277,(0,1):23,(1,0):2,(1,1):76	0:12,1:89	(0,0):49,(0,1):4,(1,0):5,(1,1):14	0:7,1:16	Chr04	-
PB.6580	AD:Chr04:49426338:49426463-49426919:49427361:+	0.99	0.99	1	0.71	0.47	0.9	0.28	18.6	(0,0):650,(0,1):8,(1,0):298,(1,1):611	0:906,1:11	(0,0):19,(0,1):7,(1,0):3,(1,1):13	0:16,1:7	Chr04	+
PB.5653	AD:Chr04:5265383:5265991-5266217:5266493:+	0.04	0.02	0.07	0.4	0.22	0.58	-0.36	12112.8	(0,0):161,(0,1):119,(1,0):12,(1,1):93	0:18,1:206	(0,0):15,(0,1):9,(1,0):12,(1,1):8	0:15,1:14	Chr04	+
PB.12021	AD:Chr07:7615597:7616856:7617662:7617675-7615597:7616856:7617550:7617675:-	0.91	0.87	0.95	0.57	0.34	0.75	0.34	1515.61	(0,0):293,(0,1):22,(1,1):2293	0:2174,1:141	(0,0):68,(0,1):15,(1,0):3,(1,1):265	0:171,1:112	Chr07	-
PB.11753	AD:Chr07:4813823:4814159:4814563:4814736-4813823:4814159:4814373:4814736:-	0.97	0.94	0.99	0.63	0.38	0.84	0.34	40.83	(0,0):140,(0,1):4,(1,0):58,(1,1):50	0:108,1:4	(0,0):22,(0,1):7,(1,0):7,(1,1):2	0:8,1:8	Chr07	-
PB.16172	AD:Chr09:8241:8956:9501:9647-8241:8956:8988:9647:-	0.96	0.94	0.98	0.69	0.42	0.86	0.27	50.08	(0,0):232,(0,1):12,(1,0):97,(1,1):192	0:285,1:16	(0,0):15,(0,1):7,(1,0):5,(1,1):16	0:13,1:15	Chr09	-
PB.18317	AD:Chr09:22548671:22548766:22548968:22549234-22548671:22548766:22548872:22549234:-	0.94	0.85	0.98	0.45	0.14	0.75	0.49	60.12	(0,0):42,(0,1):2,(1,0):20,(1,1):4	0:24,1:2	(0,0):14,(0,1):4,(1,0):2,(1,1):1	0:2,1:5	Chr09	-
cogentPB.3202	RI:2957_0|path0:1:3432-1:2528:2646:3432:+	0.97	0.9	1	0.7	0.44	0.88	0.27	34.37	(0,0):21,(1,0):28,(1,1):465	0:469,1:24	(0,0):1,(0,1):5,(1,0):6,(1,1):36	0:30,1:17	2957_0|path0	+
cogentPB.2697	RI:2648_0|path1:1:2247-1:330:808:2247:+	0.92	0.89	0.94	0.56	0.35	0.75	0.36	758.91	(0,0):215,(0,1):33,(1,0):202,(1,1):423	0:579,1:79	(0,0):6,(0,1):9,(1,0):6,(1,1):18	0:17,1:16	2648_0|path1	+
PB.4177	RI:Chr03:4225979:4226944-4225979:4226160:4226759:4226944:-	0.94	0.9	0.98	0.42	0.14	0.69	0.52	6681.31	(0,0):92,(0,1):7,(1,0):16,(1,1):1	0:17,1:7	(0,0):14,(0,1):14,(1,0):2	0:2,1:14	Chr03	-
PB.4717	RI:Chr03:35725401:35727563-35725401:35726480:35727388:35727563:+	0.97	0.95	0.99	0.54	0.27	0.83	0.43	55.6	(0,0):28,(0,1):9,(1,0):18,(1,1):331	0:343,1:15	(0,0):1,(0,1):6,(1,1):16	0:9,1:13	Chr03	+
PB.4685	RI:Chr03:34630321:34631695-34630321:34631162:34631405:34631695:+	0.96	0.94	0.97	0.68	0.53	0.82	0.28	1430.76	(0,0):188,(0,1):21,(1,0):203,(1,1):894	0:1073,1:45	(0,0):19,(0,1):13,(1,0):12,(1,1):77	0:58,1:44	Chr03	+
PB.4903	RI:Chr03:40400162:40401093-40400162:40400321:40400532:40401093:-	0.97	0.95	0.99	0.7	0.48	0.86	0.27	209.72	(0,0):129,(0,1):3,(1,0):59,(1,1):144	0:201,1:5	(0,0):10,(0,1):6,(1,0):9,(1,1):17	0:23,1:9	Chr03	-
PB.4777	RI:Chr03:37336151:37337530-37336151:37336945:37337361:37337530:-	0.85	0.74	0.93	0.17	0.02	0.37	0.68	1000000000000	(0,0):69,(0,1):7,(1,0):21,(1,1):18	0:37,1:9	(0,0):4,(0,1):16,(1,0):1,(1,1):7	0:5,1:19	Chr03	-
PB.4228	RI:Chr03:6245095:6248956-6245095:6246762:6248131:6248956:+	0.97	0.94	0.99	0.67	0.39	0.88	0.3	11.78	(0,0):15,(0,1):4,(1,0):21,(1,1):230	0:234,1:21	(0,0):2,(0,1):8,(1,0):4,(1,1):27	0:23,1:16	Chr03	+
PB.3961	RI:Chr03:474849:476270-474849:475194:475308:476270:+	0.82	0.72	0.92	0.49	0.29	0.69	0.33	21.19	(0,0):46,(0,1):10,(1,0):37,(1,1):95	0:121,1:21	(0,0):3,(0,1):11,(1,0):5,(1,1):38	0:23,1:31	Chr03	+
PB.4240	RI:Chr03:6463232:6464431-6463232:6463753:6464192:6464431:-	0.99	0.98	1	0.74	0.59	0.86	0.25	490528	(0,0):244,(1,0):79,(1,1):22	0:100,1:1	(0,0):67,(0,1):11,(1,0):14,(1,1):10	0:18,1:17	Chr03	-
PB.4190	RI:Chr03:4849302:4852278-4849302:4849493:4852208:4852278:-	0.94	0.9	0.97	0.32	0.01	0.77	0.62	32.14	(0,0):217,(0,1):80,(1,0):12	0:12,1:80	(0,0):22,(0,1):46,(1,1):1	0:0,1:47	Chr03	-
PB.4777	RI:Chr03:37338491:37339758-37338491:37339294:37339550:37339758:-	0.99	0.97	1	0.7	0.54	0.84	0.29	278292	(0,0):57,(1,0):70,(1,1):2	0.05	(0,0):3,(0,1):12,(1,0):21,(1,1):5	0:25,1:13	Chr03	-
PB.4408	RI:Chr03:17298881:17302567-17298881:17299876:17301679:17302567:-	0.98	0.95	0.99	0.35	0.02	0.78	0.63	36.11	(0,0):78,(0,1):3,(1,0):16,(1,1):120	0:135,1:4	(0,0):8,(0,1):5,(1,1):7	0:4,1:8	Chr03	-
PB.4607	RI:Chr03:31555668:31558426-31555668:31557451:31557759:31558426:+	0.92	0.87	0.96	0.51	0.13	0.81	0.41	12.54	(0,0):127,(0,1):9,(1,0):76,(1,1):222	0:271,1:36	(0,0):6,(0,1):4,(1,0):3,(1,1):19	0:17,1:9	Chr03	+
PB.4773	RI:Chr03:37262437:37263088-37262437:37262500:37262696:37263088:-	0.06	0.01	0.21	0.51	0.26	0.75	-0.45	25.33	(0,0):236,(0,1):35,(1,1):3	0:0,1:38	(0,0):39,(0,1):10,(1,0):3,(1,1):9	0:8,1:14	Chr03	-
PB.4807	RI:Chr03:38114701:38115527-38114701:38114875:38115333:38115527:-	0.98	0.96	0.99	0.63	0.4	0.81	0.35	11013.2	(0,0):70,(0,1):6,(1,0):50	0:50,1:6	(0,0):17,(0,1):20,(1,0):7,(1,1):2	0:9,1:20	Chr03	-
PB.4334	RI:Chr03:11165893:11167046-11165893:11165998:11166895:11167046:+	0.98	0.96	0.99	0.58	0.18	0.84	0.4	78.67	(0,0):198,(0,1):7,(1,0):13	0:13,1:7	(0,0):28,(0,1):13,(1,0):1	0:1,1:13	Chr03	+
cogentPB.844	RI:1528_0|path9:1:3607-1:1212:1545:3607:+	0.87	0.77	0.95	0.47	0.13	0.74	0.4	22.32	(0,0):2,(0,1):6,(1,0):13,(1,1):376	0:350,1:45	(0,0):2,(0,1):5,(1,0):2,(1,1):45	0:13,1:39	1528_0|path9	+
PB.8837	RI:Chr05:58549726:58550469-58549726:58549843:58550228:58550469:-	1	0.99	1	0.59	0.33	0.81	0.41	1012.82	(0,0):7278,(0,1):30,(1,0):1227,(1,1):79	0:1304,1:32	(0,0):26,(0,1):14,(1,0):5	0:5,1:14	Chr05	-
PB.9268	RI:Chr05:63952546:63953376-63952546:63952746:63952871:63953376:-	0.18	0.01	0.38	0.74	0.5	0.89	-0.56	578.85	(0,0):22,(0,1):11,(1,0):1,(1,1):3	0:2,1:13	(0,0):12,(0,1):4,(1,0):5,(1,1):29	0:26,1:12	Chr05	-
PB.8382	RI:Chr05:39282588:39284342-39282588:39283898:39284102:39284342:+	0.98	0.95	1	0.66	0.43	0.88	0.32	10.18	(0,0):336,(0,1):1,(1,0):69,(1,1):278	0:344,1:4	(0,0):17,(0,1):4,(1,0):5,(1,1):31	0:28,1:12	Chr05	+
PB.7658	RI:Chr05:4112217:4115957-4112217:4114836:4115828:4115957:+	0.98	0.96	0.99	0.7	0.44	0.89	0.28	26.24	(0,0):43,(0,1):4,(1,0):36,(1,1):548	0:581,1:7	(0,0):1,(0,1):4,(1,0):3,(1,1):26	0:14,1:19	Chr05	+
PB.8624	RI:Chr05:52656376:52658296-52656376:52656855:52657310:52658296:-	0.97	0.93	0.99	0.46	0.12	0.78	0.51	338.42	(0,0):31,(0,1):3,(1,0):28,(1,1):160	0:187,1:4	(0,0):2,(0,1):5,(1,0):1,(1,1):21	0:8,1:19	Chr05	-
PB.8660	RI:Chr05:53684094:53687283-53684094:53686141:53686234:53687283:+	0.7	0.57	0.82	0.15	0.01	0.4	0.55	15942	(0,0):296,(0,1):19,(1,0):1,(1,1):2060	0:1247,1:833	(0,0):12,(0,1):7,(1,1):110	0:12,1:105	Chr05	+
PB.8178	RI:Chr05:24478583:24479688-24478583:24478971:24479107:24479688:-	0.97	0.95	0.99	0.68	0.39	0.87	0.29	55.46	(0,0):127,(0,1):11,(1,0):313,(1,1):259	0:571,1:12	(0,0):19,(0,1):5,(1,0):5,(1,1):36	0:34,1:12	Chr05	-
PB.8647	RI:Chr05:53337323:53338411-53337323:53337795:53338306:53338411:+	0.89	0.83	0.94	0.68	0.52	0.81	0.21	13.82	(0,0):2585,(0,1):15,(1,0):37,(1,1):23	0:60,1:15	(0,0):87,(0,1):16,(1,0):9,(1,1):12	0:20,1:17	Chr05	+
PB.7606	RI:Chr05:3392886:3395204-3392886:3393883:3394856:3395204:-	0.8	0.7	0.88	0.36	0.08	0.67	0.44	17.45	(0,0):285,(0,1):23,(1,0):2,(1,1):126	0:99,1:52	(0,0):40,(0,1):17,(1,1):32	0:13,1:36	Chr05	-
PB.8439	RI:Chr05:42573191:42574355-42573191:42573640:42574275:42574355:-	0.98	0.93	1	0.74	0.57	0.86	0.24	20948.3	(0,0):25,(0,1):1,(1,0):11,(1,1):23	0:34,1:1	(0,0):18,(0,1):16,(1,0):9,(1,1):11	0:14,1:22	Chr05	-
PB.8661	RI:Chr05:53715351:53717694-53715351:53715653:53715825:53717694:+	0.93	0.81	0.99	0.4	0.11	0.7	0.53	39.77	(0,0):58,(0,1):1,(1,0):23,(1,1):12	0:34,1:2	(0,0):9,(0,1):5,(1,0):2,(1,1):10	0:10,1:7	Chr05	+
PB.7845	RI:Chr05:7425796:7427148-7425796:7425953:7426465:7427148:+	0.96	0.94	0.98	0.6	0.32	0.83	0.36	98.18	(0,0):32,(0,1):8,(1,0):56,(1,1):140	0:184,1:20	(0,0):4,(0,1):5,(1,0):2,(1,1):9	0:7,1:9	Chr05	+
PB.8214	RI:Chr05:26856434:26858084-26856434:26857674:26857759:26858084:-	0.94	0.88	0.97	0.33	0.03	0.79	0.61	23.9	(0,0):283,(0,1):5,(1,0):78,(1,1):77	0:148,1:12	(0,0):32,(0,1):1,(1,1):10	0:1,1:10	Chr05	-
PB.8017	RI:Chr05:12372617:12374901-12372617:12374444:12374761:12374901:-	0.96	0.94	0.98	0.35	0.1	0.64	0.61	8.33835e+06	(0,0):346,(0,1):10,(1,0):43,(1,1):1349	0:1356,1:46	(0,0):6,(0,1):4,(1,1):14	0:6,1:12	Chr05	-
PB.7886	RI:Chr05:8243943:8245750-8243943:8244481:8245580:8245750:-	0.97	0.94	0.99	0.75	0.57	0.86	0.22	264.39	(0,0):25,(0,1):2,(1,0):16,(1,1):25	0:41,1:2	(0,0):7,(0,1):11,(1,0):3,(1,1):15	0:17,1:12	Chr05	-
PB.9140	RI:Chr05:62803697:62805988-62803697:62803789:62804687:62805988:-	0.83	0.76	0.89	0.33	0.12	0.57	0.5	301688	(0,0):167,(0,1):31,(1,0):22,(1,1):174	0:163,1:64	(0,0):24,(0,1):35,(1,1):67	0:22,1:80	Chr05	-
PB.8200	RI:Chr05:25726931:25729866-25726931:25727013:25728507:25729866:+	0.99	0.97	1	0.58	0.26	0.8	0.41	1925.95	(0,0):86,(0,1):1,(1,0):14,(1,1):109	0:123,1:1	(0,0):14,(0,1):10,(1,0):1,(1,1):19	0:18,1:12	Chr05	+
PB.9183	RI:Chr05:63219841:63222559-63219841:63219922:63222001:63222559:-	0.96	0.94	0.97	0.28	0.02	0.6	0.68	8.45832e+07	(0,0):190,(0,1):43,(1,0):8,(1,1):172	0:169,1:54	(0,0):18,(0,1):35,(1,1):8	0:2,1:41	Chr05	-
PB.8766	RI:Chr05:57133779:57136989-57133779:57134273:57135859:57136989:+	0.98	0.9	1	0.72	0.63	0.8	0.26	417774	(0,0):17,(1,0):6,(1,1):34	00:40:00	(0,0):49,(0,1):60,(1,0):26,(1,1):118	0:118,1:86	Chr05	+
PB.8873	RI:Chr05:59291094:59292711-59291094:59292153:59292363:59292711:+	0.8	0.69	0.88	0.31	0.07	0.61	0.49	68.6	(0,0):24,(0,1):16,(1,0):7,(1,1):390	0:337,1:76	(0,0):5,(0,1):6,(1,0):1,(1,1):10	0:5,1:12	Chr05	+
PB.8188	RI:Chr05:25151212:25151940-25151212:25151432:25151532:25151940:+	0.94	0.88	0.98	0.58	0.33	0.82	0.36	203.96	(0,0):100,(0,1):4,(1,0):53,(1,1):46	0:99,1:4	(0,0):16,(0,1):5,(1,0):4,(1,1):9	0:6,1:12	Chr05	+
PB.8823	RI:Chr05:58421606:58424182-58421606:58421930:58423384:58424182:-	0.93	0.89	0.96	0.46	0.1	0.75	0.47	81.72	(0,0):51,(0,1):14,(1,0):51,(1,1):40	0:89,1:16	(0,0):9,(0,1):12,(1,0):1,(1,1):13	0:1,1:25	Chr05	-
PB.8888	RI:Chr05:59628031:59628801-59628031:59628564:59628730:59628801:-	0.96	0.91	0.99	0.66	0.38	0.86	0.3	17.44	(0,0):91,(0,1):3,(1,0):13,(1,1):152	0:155,1:13	(0,0):9,(0,1):7,(1,0):2,(1,1):32	0:13,1:28	Chr05	-
PB.8923	RI:Chr05:60169691:60172749-60169691:60171485:60172654:60172749:-	0.98	0.96	0.99	0.63	0.36	0.81	0.35	1947.44	(0,0):34,(0,1):6,(1,0):24,(1,1):371	0:386,1:15	(0,0):1,(0,1):9,(1,0):3,(1,1):27	0:16,1:23	Chr05	-
PB.9095	RI:Chr05:62340192:62341239-62340192:62340446:62340549:62341239:-	0.84	0.78	0.89	0.25	0.08	0.49	0.59	3.31404e+06	(0,0):442,(0,1):27,(1,0):121,(1,1):55	0:167,1:36	(0,0):85,(0,1):11,(1,0):2,(1,1):20	0:9,1:24	Chr05	-
PB.8297	RI:Chr05:33913914:33917986-33913914:33914096:33914721:33917986:+	0.86	0.8	0.91	0.47	0.25	0.67	0.39	8740.17	(0,0):394,(0,1):26,(1,0):7,(1,1):924	0:795,1:162	(0,0):42,(0,1):19,(1,0):3,(1,1):167	0:67,1:122	Chr05	+
PB.8290	RI:Chr05:33276990:33280231-33276990:33278012:33278588:33280231:-	0.98	0.96	0.99	0.64	0.33	0.86	0.34	30.11	(0,0):35,(0,1):8,(1,0):117,(1,1):1218	0:1305,1:38	(0,1):4,(1,0):3,(1,1):28	0:17,1:18	Chr05	-
PB.8615	RI:Chr05:52260438:52261559-52260438:52260497:52261071:52261559:-	0.73	0.68	0.77	0.26	0.1	0.46	0.47	2.68458e+06	(0,0):391,(0,1):206,(1,0):4,(1,1):333	0:250,1:293	(0,0):19,(0,1):50,(1,0):3,(1,1):14	0:5,1:62	Chr05	-
PB.8180	RI:Chr05:24610933:24613622-24610933:24611530:24613330:24613622:+	0.92	0.88	0.95	0.48	0.13	0.8	0.44	14.6	(0,0):248,(0,1):24,(1,0):53,(1,1):25	0:75,1:27	(0,0):18,(0,1):8,(1,1):5	0:1,1:12	Chr05	+
PB.7606	RI:Chr05:3391609:3393162-3391609:3392145:3392886:3393162:-	0.84	0.8	0.88	0.57	0.36	0.74	0.27	54.22	(0,0):92,(0,1):66,(1,0):116,(1,1):66	0:168,1:80	(0,0):9,(0,1):18,(1,0):9,(1,1):3	0:12,1:18	Chr05	-
PB.19893	RI:Chr10:7643097:7645309-7643097:7643213:7644108:7645309:+	0.86	0.76	0.93	0.55	0.32	0.72	0.31	33.13	(0,0):272,(0,1):11,(1,0):27,(1,1):28	0:49,1:17	(0,0):54,(0,1):19,(1,0):5,(1,1):32	0:19,1:37	Chr10	+
PB.20794	RI:Chr10:54784080:54784536-54784080:54784265:54784357:54784536:+	0.98	0.94	1	0.71	0.48	0.89	0.27	35.01	(0,0):292,(0,1):1,(1,0):53,(1,1):4	0:57,1:1	(0,0):52,(0,1):5,(1,0):2,(1,1):8	0:9,1:6	Chr10	+
PB.19888	RI:Chr10:7432890:7434793-7432890:7433390:7434673:7434793:+	0.89	0.85	0.92	0.51	0.19	0.74	0.38	40.93	(0,0):35,(0,1):51,(1,0):14,(1,1):99	0:105,1:59	(0,0):1,(0,1):23,(1,1):15	0:11,1:27	Chr10	+
PB.19831	RI:Chr10:6087224:6088148-6087224:6087406:6087903:6088148:+	0.99	0.99	1	0.7	0.5	0.85	0.29	16959.4	(0,0):485,(0,1):7,(1,0):238,(1,1):23	0:261,1:7	(0,0):10,(0,1):11,(1,0):7,(1,1):1	0:7,1:12	Chr10	+
PB.19707	RI:Chr10:3259999:3261690-3259999:3260117:3261062:3261690:+	0.97	0.95	0.98	0.59	0.35	0.78	0.38	1405.29	(0,0):104,(0,1):11,(1,0):19,(1,1):165	0:178,1:17	(0,0):11,(0,1):15,(1,0):6,(1,1):6	0:10,1:17	Chr10	+
PB.20402	RI:Chr10:29851163:29851660-29851163:29851351:29851565:29851660:-	0.99	0.97	1	0.59	0.29	0.81	0.4	3394.28	(0,0):207,(1,0):32	00:32:00	(0,0):11,(0,1):14,(1,0):5,(1,1):1	0:5,1:15	Chr10	-
PB.20275	RI:Chr10:22614561:22616188-22614561:22615929:22616061:22616188:-	0.98	0.96	0.99	0.57	0.26	0.86	0.41	19.46	(0,0):143,(0,1):3,(1,0):178,(1,1):352	0:526,1:7	(0,0):5,(0,1):3,(1,0):4,(1,1):13	0:10,1:10	Chr10	-
PB.21219	RI:Chr10:62126695:62129495-62126695:62127117:62128771:62129495:-	1	1	1	0.7	0.46	0.85	0.3	2922.58	(0,0):158,(0,1):15,(1,0):589,(1,1):2211	0:2795,1:20	(0,0):3,(0,1):11,(1,0):4,(1,1):15	0:11,1:19	Chr10	-
PB.20907	RI:Chr10:57628227:57629214-57628227:57628785:57628795:57629214:-	0.4	0.28	0.52	0.82	0.6	0.95	-0.42	21.97	(0,0):95,(0,1):36,(1,0):23,(1,1):46	0:44,1:61	(0,0):12,(0,1):2,(1,0):13,(1,1):15	0:26,1:4	Chr10	-
PB.21150	RI:Chr10:61571746:61575087-61571746:61573464:61574695:61575087:-	0.98	0.96	0.99	0.23	0.02	0.54	0.75	1.7247e+10	(0,0):251,(0,1):7,(1,0):68,(1,1):403	0:466,1:12	(0,0):15,(0,1):6,(1,1):5	0:0,1:11	Chr10	-
PB.20550	RI:Chr10:44679917:44680642-44679917:44680164:44680239:44680642:+	0.95	0.93	0.97	0.49	0.28	0.68	0.46	7.51759e+07	(0,0):141,(0,1):29,(1,0):456,(1,1):225	0:670,1:40	(0,0):1,(0,1):11,(1,0):7,(1,1):5	0:12,1:11	Chr10	+
PB.20869	RI:Chr10:56852759:56853172-56852759:56852955:56853086:56853172:+	0.92	0.89	0.94	0.31	0.08	0.55	0.61	6.77829e+11	(0,0):885,(0,1):32,(1,0):90,(1,1):9	0:98,1:33	(0,0):16,(0,1):14,(1,0):2,(1,1):1	0:2,1:15	Chr10	+
PB.19831	RI:Chr10:6087224:6088148-6087224:6087406:6087918:6088148:+	0.98	0.97	0.99	0.56	0.28	0.77	0.42	202061	(0,0):609,(0,1):14,(1,0):114,(1,1):16	0:130,1:14	(0,0):14,(0,1):11,(1,0):3,(1,1):1	0:4,1:11	Chr10	+
PB.20307	RI:Chr10:24313620:24315116-24313620:24313867:24314610:24315116:+	0.73	0.62	0.83	0.31	0.12	0.51	0.42	35.46	(0,0):216,(0,1):31,(1,0):8,(1,1):59	0:45,1:53	(0,0):23,(0,1):19,(1,0):2,(1,1):7	0:4,1:24	Chr10	+
PB.20266	RI:Chr10:22024984:22026032-22024984:22025587:22025906:22026032:-	0.92	0.85	0.97	0.47	0.14	0.75	0.45	48.55	(0,0):38,(0,1):7,(1,0):21,(1,1):83	0:98,1:13	(0,0):5,(0,1):7,(1,0):2,(1,1):11	0:6,1:14	Chr10	-
PB.19857	RI:Chr10:6459156:6462107-6459156:6459505:6460931:6462107:+	0.9	0.84	0.95	0.26	0.04	0.64	0.64	5166.32	(0,0):75,(0,1):13,(1,0):39,(1,1):45	0:72,1:25	(0,0):11,(0,1):9,(1,1):9	0:1,1:17	Chr10	+
PB.20733	RI:Chr10:53249345:53250516-53249345:53250060:53250339:53250516:-	0.93	0.83	0.98	0.33	0.1	0.58	0.6	23819.5	(0,0):416,(0,1):3,(1,0):33,(1,1):8	0:40,1:4	(0,0):15,(0,1):9,(1,0):3,(1,1):4	0:5,1:11	Chr10	-
PB.19831	RI:Chr10:6084346:6085680-6084346:6084455:6085165:6085680:+	0.94	0.92	0.96	0.31	0.03	0.59	0.63	902159	(0,0):859,(0,1):37,(1,0):137,(1,1):98	0:230,1:42	(0,0):14,(0,1):10,(1,1):3	0:0,1:13	Chr10	+
PB.20759	RI:Chr10:53771075:53775695-53771075:53772991:53773983:53775695:-	0.98	0.96	0.99	0.66	0.46	0.82	0.32	19987.6	(0,0):212,(0,1):4,(1,0):64,(1,1):532	0:592,1:8	(0,0):18,(0,1):10,(1,0):9,(1,1):46	0:46,1:19	Chr10	-
PB.20307	RI:Chr10:24313620:24315116-24313620:24313867:24314989:24315116:+	0.94	0.92	0.96	0.56	0.3	0.78	0.38	425.68	(0,0):191,(0,1):52,(1,0):33,(1,1):38	0:70,1:53	(0,0):22,(0,1):25,(1,0):3,(1,1):1	0:4,1:25	Chr10	+
PB.19972	RI:Chr10:10568702:10570663-10568702:10568886:10569688:10570663:+	0.88	0.83	0.91	0.21	0.04	0.45	0.67	1000000000000	(0,0):132,(0,1):39,(1,0):76,(1,1):171	0:228,1:58	(0,0):16,(0,1):23,(1,0):2,(1,1):8	0:2,1:31	Chr10	+
PB.20760	RI:Chr10:53777198:53779775-53777198:53778308:53778640:53779775:-	0.82	0.69	0.93	0.4	0.15	0.66	0.42	18.75	(0,0):58,(0,1):8,(1,0):19,(1,1):151	0:137,1:41	(0,0):4,(0,1):7,(1,0):3,(1,1):12	0:4,1:18	Chr10	-
PB.19700	RI:Chr10:3163803:3166474-3163803:3164304:3165227:3166474:-	0.95	0.9	0.98	0.63	0.48	0.77	0.32	3.02435e+06	(0,0):28,(0,1):4,(1,0):33,(1,1):74	0:105,1:6	(0,0):20,(0,1):21,(1,0):14,(1,1):35	0:35,1:35	Chr10	-
cogentPB.3001	RI:2833_0|path1:9:1094-9:290:638:1094:+	0.86	0.82	0.89	0.21	0.06	0.41	0.65	1000000000000	(0,0):77,(0,1):53,(1,0):97,(1,1):224	0:280,1:94	(0,0):19,(0,1):23,(1,0):2,(1,1):6	0:2,1:29	2833_0|path1	+
cogentPB.3281	RI:3010_0|path0:1:945-1:160:496:945:+	0.64	0.52	0.75	0.15	0.02	0.36	0.49	19001	(0,0):22,(0,1):34,(1,0):19,(1,1):37	0:37,1:53	(0,0):7,(0,1):18,(1,1):12	0:1,1:29	3010_0|path0	+
cogentPB.1836	RI:2168_0|path0:1:2023-1:1198:1214:2023:+	0.8	0.75	0.84	0.31	0.11	0.62	0.49	727.41	(0,0):223,(0,1):64,(1,0):249,(1,1):781	0:889,1:205	(0,0):5,(0,1):9,(1,0):3,(1,1):68	0:41,1:39	2168_0|path0	+
PB.23774	RI:Chr12:13850998:13851519-13850998:13851090:13851245:13851519:+	0.36	0.26	0.46	0.68	0.58	0.78	-0.32	6.00099e+08	(0,0):362,(0,1):147,(1,0):24,(1,1):26	0:38,1:159	(0,0):85,(0,1):37,(1,0):25,(1,1):27	0:41,1:48	Chr12	+
PB.23992	RI:Chr12:25932151:25933596-25932151:25933215:25933482:25933596:-	0.95	0.91	0.98	0.5	0.12	0.81	0.45	28.1	(0,0):82,(0,1):8,(1,0):48,(1,1):358	0:392,1:22	(0,0):6,(0,1):4,(1,0):1,(1,1):22	0:11,1:16	Chr12	-
PB.23536	RI:Chr12:6526180:6527778-6526180:6526519:6526977:6527778:-	0.97	0.95	0.98	0.69	0.49	0.84	0.28	173.28	(0,0):68,(0,1):17,(1,0):192,(1,1):440	0:606,1:43	(0,0):15,(0,1):9,(1,0):7,(1,1):30	0:31,1:15	Chr12	-
PB.23248	RI:Chr12:1290570:1292478-1290570:1291238:1292079:1292478:+	0.89	0.79	0.97	0.57	0.28	0.78	0.32	11.37	(0,0):9,(0,1):5,(1,0):5,(1,1):45	0:48,1:7	(0,0):1,(0,1):9,(1,0):5,(1,1):6	0:7,1:13	Chr12	+
PB.23674	RI:Chr12:9949600:9951215-9949600:9949868:9951032:9951215:-	0.89	0.83	0.94	0.37	0.08	0.71	0.52	59.62	(0,0):60,(0,1):23,(1,0):20,(1,1):6	0:25,1:24	(0,0):10,(0,1):11,(1,0):1	0:1,1:11	Chr12	-
PB.23768	RI:Chr12:13568979:13570008-13568979:13569029:13569763:13570008:-	0.94	0.86	0.98	0.16	0.01	0.44	0.78	9.07112e+10	(0,0):93,(0,1):11,(1,0):3,(1,1):10	0:13,1:11	(0,0):27,(0,1):49	0:0,1:49	Chr12	-
PB.23633	RI:Chr12:8894943:8896473-8894943:8895220:8895348:8896473:+	0.12	0.03	0.28	0.69	0.36	0.9	-0.57	1771.63	(0,0):95,(0,1):22,(1,0):1,(1,1):43	0:3,1:63	(0,0):9,(0,1):2,(1,0):5,(1,1):17	0:17,1:7	Chr12	+
PB.23999	RI:Chr12:26242726:26244387-26242726:26243705:26244208:26244387:+	0.91	0.89	0.92	0.66	0.46	0.8	0.25	252.89	(0,0):951,(0,1):187,(1,0):3,(1,1):3475	0:3137,1:528	(0,0):30,(0,1):17,(1,0):1,(1,1):92	0:47,1:63	Chr12	+
PB.23554	RI:Chr12:6717249:6718554-6717249:6717438:6718239:6718554:+	0.22	0.05	0.46	0.79	0.64	0.9	-0.57	66017	(0,0):173,(0,1):30,(1,0):1,(1,1):1	0:2,1:30	(0,0):16,(0,1):10,(1,0):9,(1,1):2	0:11,1:10	Chr12	+
PB.24384	RI:Chr12:34342518:34346591-34342518:34344631:34345895:34346591:+	0.74	0.69	0.8	0.18	0	0.4	0.56	1000000000000	(0,0):56,(0,1):85,(1,0):2,(1,1):667	0:473,1:281	(0,0):10,(0,1):48,(1,0):1,(1,1):100	0:2,1:147	Chr12	+
PB.23186	RI:Chr12:417174:421390-417174:418456:419001:421390:-	0.95	0.9	0.98	0.56	0.1	0.81	0.39	13.85	(0,0):398,(0,1):5,(1,0):38,(1,1):375	0:398,1:20	(0,0):30,(0,1):3,(1,0):2,(1,1):23	0:11,1:17	Chr12	-
PB.23992	RI:Chr12:25931527:25933215-25931527:25932063:25932151:25933215:-	0.93	0.88	0.97	0.47	0.22	0.76	0.46	246.37	(0,0):76,(0,1):5,(1,0):57,(1,1):431	0:454,1:39	(0,0):5,(0,1):6,(1,0):3,(1,1):24	0:19,1:14	Chr12	-
PB.24461	RI:Chr12:35352679:35353760-35352679:35353362:35353669:35353760:-	0.92	0.83	0.97	0.39	0.1	0.73	0.53	64.26	(0,0):56,(0,1):4,(1,0):7,(1,1):75	0:81,1:5	(0,0):18,(0,1):8,(1,0):1,(1,1):12	0:7,1:14	Chr12	-
PB.23438	RI:Chr12:4606712:4610189-4606712:4609211:4609830:4610189:+	0.98	0.95	1	0.64	0.38	0.86	0.34	102.57	(0,0):109,(1,0):31,(1,1):228	0:255,1:4	(0,0):15,(0,1):5,(1,0):5,(1,1):29	0:18,1:21	Chr12	+
PB.23656	RI:Chr12:9289885:9291870-9289885:9290132:9291486:9291870:+	0.97	0.91	0.99	0.53	0.34	0.7	0.44	9.87013e+09	(0,0):28,(0,1):3,(1,0):4,(1,1):25	0:28,1:4	(0,0):5,(0,1):36,(1,0):9,(1,1):2	0:10,1:37	Chr12	+
PB.23778	RI:Chr12:13952879:13954708-13952879:13953495:13953748:13954708:-	0.7	0.57	0.8	0.28	0.09	0.52	0.42	62.41	(0,0):42,(0,1):21,(1,0):15,(1,1):243	0:193,1:86	(0,0):17,(0,1):14,(1,0):1,(1,1):64	0:14,1:65	Chr12	-
PB.10976	RI:Chr06:48539036:48539997-48539036:48539193:48539698:48539997:-	0.98	0.97	0.99	0.32	0.02	0.73	0.66	164.43	(0,0):240,(0,1):11,(1,0):126,(1,1):44	0:170,1:11	(0,0):13,(0,1):6,(1,1):3	0:0,1:9	Chr06	-
PB.9351	RI:Chr06:2180323:2182098-2180323:2180372:2180910:2182098:+	0.92	0.88	0.96	0.3	0.04	0.62	0.62	5.13504e+06	(0,0):25,(0,1):12,(1,0):6,(1,1):293	0:283,1:28	(0,0):5,(0,1):8,(1,1):20	0:1,1:27	Chr06	+
PB.10230	RI:Chr06:39398671:39399792-39398671:39399303:39399562:39399792:-	0.85	0.69	0.94	0.14	0.01	0.35	0.71	3.19075e+09	(0,0):6,(0,1):2,(1,0):11,(1,1):2	0:13,1:2	(0,0):15,(0,1):20,(1,1):19	0:2,1:37	Chr06	-
PB.11206	RI:Chr06:50748063:50750053-50748063:50748110:50749119:50750053:+	0.92	0.87	0.95	0.38	0.15	0.65	0.54	1.28696e+06	(0,0):43,(0,1):17,(1,0):2,(1,1):142	0:129,1:32	(0,0):5,(0,1):16,(1,1):19	0:7,1:28	Chr06	+
PB.10017	RI:Chr06:36026583:36027105-36026583:36026789:36026995:36027105:-	0.97	0.93	0.99	0.58	0.24	0.83	0.39	55.35	(0,0):148,(0,1):4,(1,0):31	0:31,1:4	(0,0):18,(0,1):7,(1,0):3	0:3,1:7	Chr06	-
PB.9906	RI:Chr06:33617562:33618657-33617562:33618326:33618578:33618657:+	0.75	0.67	0.83	0.33	0.07	0.58	0.42	37.7	(0,0):220,(0,1):36,(1,0):14,(1,1):273	0:208,1:115	(0,0):6,(0,1):16,(1,0):1,(1,1):41	0:13,1:45	Chr06	+
PB.10694	RI:Chr06:45704339:45706867-45704339:45705043:45705236:45706867:-	0.9	0.81	0.96	0.6	0.38	0.8	0.3	15	(0,0):17,(0,1):5,(1,0):31,(1,1):247	0:267,1:16	(0,0):3,(0,1):6,(1,0):6,(1,1):51	0:26,1:37	Chr06	-
PB.10186	RI:Chr06:38705275:38706010-38705275:38705356:38705466:38706010:-	0.85	0.76	0.92	0.4	0.09	0.67	0.45	37.19	(0,0):98,(0,1):12,(1,0):24,(1,1):145	0:138,1:43	(0,0):11,(0,1):7,(1,0):2,(1,1):11	0:3,1:17	Chr06	-
PB.9591	RI:Chr06:14397521:14398139-14397521:14397811:14397952:14398139:+	0.98	0.97	0.99	0.61	0.41	0.82	0.37	453.53	(0,0):1008,(0,1):22,(1,0):584,(1,1):58	0:638,1:26	(0,0):9,(0,1):8,(1,0):8,(1,1):2	0:10,1:8	Chr06	+
PB.10044	RI:Chr06:36486726:36489405-36486726:36488334:36489008:36489405:+	0.92	0.79	0.99	0.3	0.04	0.64	0.62	9760.93	(0,0):78,(0,1):2,(1,0):17,(1,1):22	0:37,1:4	(0,0):16,(0,1):6,(1,1):11	0:0,1:17	Chr06	+
PB.10517	RI:Chr06:43512204:43513425-43512204:43512654:43513242:43513425:-	0.95	0.93	0.96	0.69	0.53	0.82	0.26	1857.89	(0,0):322,(0,1):51,(1,0):255,(1,1):154	0:403,1:57	(0,0):13,(0,1):16,(1,0):9,(1,1):14	0:19,1:20	Chr06	-
PB.9831	RI:Chr06:32021202:32022688-32021202:32022232:32022532:32022688:-	0.96	0.91	0.98	0.69	0.49	0.86	0.27	28.18	(0,0):114,(0,1):6,(1,0):1,(1,1):444	0:426,1:25	(0,0):19,(0,1):8,(1,0):8,(1,1):42	0:32,1:26	Chr06	-
PB.9486	RI:Chr06:7766534:7768062-7766534:7766963:7767423:7768062:+	0.98	0.93	1	0.78	0.65	0.89	0.2	17.68	(0,0):62,(1,0):24,(1,1):20	00:44:00	(0,0):5,(0,1):8,(1,0):17,(1,1):14	0:28,1:11	Chr06	+
PB.10382	RI:Chr06:41854502:41858169-41854502:41854620:41857318:41858169:+	0.94	0.9	0.97	0.55	0.21	0.79	0.39	84.77	(0,0):14,(0,1):14,(1,0):2,(1,1):59	0:58,1:17	(0,0):3,(0,1):15,(1,1):11	0:7,1:19	Chr06	+
PB.11211	RI:Chr06:50780535:50781277-50780535:50780703:50780796:50781277:+	0.91	0.84	0.95	0.55	0.35	0.75	0.36	61.93	(0,0):102,(0,1):10,(1,0):75,(1,1):36	0:107,1:14	(0,0):16,(0,1):8,(1,0):4,(1,1):12	0:15,1:9	Chr06	+
PB.11112	RI:Chr06:49844528:49848668-49844528:49846641:49847909:49848668:+	0.97	0.95	0.98	0.54	0.22	0.8	0.43	134.5	(0,0):38,(0,1):11,(1,0):72,(1,1):525	0:588,1:20	(0,0):3,(0,1):8,(1,1):39	0:6,1:41	Chr06	+
PB.9493	RI:Chr06:8130808:8131687-8130808:8130876:8131418:8131687:+	0.96	0.93	0.98	0.57	0.15	0.84	0.39	12.29	(0,0):54,(0,1):8,(1,0):7,(1,1):22	0:27,1:10	(0,0):14,(0,1):9,(1,1):5	0:3,1:11	Chr06	+
PB.9673	RI:Chr06:21638114:21642235-21638114:21638338:21638544:21642235:+	0.95	0.86	0.99	0.57	0.35	0.75	0.38	103.61	(0,0):32,(0,1):1,(1,0):2,(1,1):775	0:738,1:40	(0,0):36,(0,1):13,(1,0):6,(1,1):389	0:259,1:149	Chr06	+
PB.10772	RI:Chr06:46571089:46573274-46571089:46571977:46572318:46573274:-	0.92	0.87	0.96	0.36	0.16	0.56	0.56	1.54379e+11	(0,0):40,(0,1):11,(1,0):1,(1,1):701	0:660,1:53	(0,0):6,(0,1):16,(1,0):5,(1,1):38	0:19,1:40	Chr06	-
PB.9548	RI:Chr06:10911521:10913691-10911521:10912819:10913561:10913691:-	0.95	0.9	0.98	0.5	0.18	0.7	0.45	235692	(0,0):50,(0,1):5,(1,0):7,(1,1):165	0:158,1:19	(0,0):19,(0,1):19,(1,0):2,(1,1):53	0:20,1:54	Chr06	-
PB.10151	RI:Chr06:38117326:38120705-38117326:38118020:38119109:38120705:+	1	1	1	0.77	0.69	0.85	0.23	1000000000000	(0,0):333,(0,1):19,(1,0):149,(1,1):10945	0:11059,1:54	(0,0):17,(0,1):33,(1,0):28,(1,1):173	0:165,1:69	Chr06	+
PB.10332	RI:Chr06:41053130:41054429-41053130:41053313:41053866:41054429:+	0.91	0.89	0.93	0.43	0.21	0.69	0.48	16839	(0,0):126,(0,1):62,(1,0):206,(1,1):195	0:384,1:79	(0,0):2,(0,1):14,(1,0):5,(1,1):2	0:6,1:15	Chr06	+
PB.11104	RI:Chr06:49773076:49774042-49773076:49773538:49773969:49774042:-	0.94	0.89	0.98	0.48	0.14	0.77	0.46	32.19	(0,0):113,(0,1):5,(1,0):15,(1,1):37	0:51,1:6	(0,0):14,(0,1):10,(1,0):1,(1,1):8	0:5,1:14	Chr06	-
PB.10331	RI:Chr06:41046291:41049744-41046291:41047003:41049399:41049744:-	0.98	0.96	1	0.73	0.43	0.9	0.25	28.58	(0,0):12,(0,1):2,(1,0):21,(1,1):38	0:56,1:5	(0,0):5,(0,1):7,(1,0):3,(1,1):5	0:8,1:7	Chr06	-
PB.10872	RI:Chr06:47570425:47573747-47570425:47571228:47572823:47573747:-	0.97	0.93	0.99	0.35	0.09	0.68	0.62	25543.7	(0,0):37,(0,1):4,(1,0):25,(1,1):86	0:110,1:5	(0,0):11,(0,1):9,(1,1):15	0:9,1:15	Chr06	-
PB.9659	RI:Chr06:20695592:20698720-20695592:20696029:20697684:20698720:-	0.98	0.92	1	0.78	0.65	0.87	0.2	189.16	(0,0):1,(1,0):11,(1,1):20	0:29,1:2	(0,0):8,(0,1):19,(1,0):6,(1,1):54	0:47,1:32	Chr06	-
PB.10962	RI:Chr06:48385551:48389655-48385551:48386377:48387405:48389655:-	0.98	0.96	0.99	0.78	0.59	0.9	0.2	29.03	(0,0):27,(0,1):3,(1,0):46,(1,1):444	0:482,1:11	(0,0):12,(0,1):5,(1,0):4,(1,1):52	0:37,1:24	Chr06	-
PB.10189	RI:Chr06:38735284:38736950-38735284:38735383:38736768:38736950:+	0.94	0.89	0.97	0.35	0.05	0.73	0.59	90.53	(0,0):134,(0,1):35,(1,0):14	0:14,1:35	(0,0):8,(0,1):15	0:0,1:15	Chr06	+
PB.10599	RI:Chr06:44458874:44462024-44458874:44459245:44461514:44462024:-	0.93	0.89	0.96	0.35	0.12	0.6	0.58	2.55126e+06	(0,0):19,(0,1):21,(1,0):14,(1,1):64	0:77,1:22	(0,0):6,(0,1):35,(1,0):1,(1,1):12	0:3,1:45	Chr06	-
PB.9831	RI:Chr06:32021274:32022817-32021274:32022232:32022716:32022817:-	0.98	0.96	0.99	0.78	0.61	0.9	0.2	34.47	(0,0):117,(0,1):6,(1,0):24,(1,1):421	0:437,1:14	(0,0):20,(0,1):8,(1,0):8,(1,1):41	0:46,1:11	Chr06	-
PB.26397	RI:scaffold_14:395538:397867-395538:395613:397578:397867:+	0.96	0.93	0.98	0.61	0.35	0.82	0.35	231.35	(0,0):99,(0,1):26,(1,0):12,(1,1):14	0:25,1:27	(0,0):6,(0,1):19,(1,0):2	0:2,1:19	scaffold_14	+
PB.15530	RI:Chr08:50679416:50680312-50679416:50679508:50680173:50680312:-	0.97	0.96	0.98	0.36	0.06	0.79	0.61	71.08	(0,0):993,(0,1):78,(1,0):51	0:51,1:78	(0,0):44,(0,1):17	0:0,1:17	Chr08	-
PB.15395	RI:Chr08:48842150:48843599-48842150:48842902:48843005:48843599:+	0.88	0.81	0.94	0.41	0.11	0.73	0.47	28.47	(0,0):745,(0,1):9,(1,0):66,(1,1):14	0:79,1:10	(0,0):29,(0,1):4,(1,0):2,(1,1):5	0:2,1:9	Chr08	+
PB.14395	RI:Chr08:9856750:9857268-9856750:9856992:9857170:9857268:-	0.99	0.98	1	0.51	0.25	0.75	0.48	185231	(0,0):594,(0,1):4,(1,0):108,(1,1):12	0:120,1:4	(0,0):23,(0,1):9,(1,0):3,(1,1):2	0:4,1:10	Chr08	-
PB.14297	RI:Chr08:6559435:6559910-6559435:6559672:6559764:6559910:+	0.6	0.3	0.85	0.94	0.87	0.98	-0.34	12.06	(0,0):34,(0,1):3,(1,0):4	0:4,1:3	(0,0):36,(0,1):3,(1,0):32,(1,1):9	0:41,1:3	Chr08	+
PB.14064	RI:Chr08:1856491:1860797-1856491:1856590:1856698:1860797:+	0.92	0.78	0.99	0.55	0.34	0.77	0.37	11.68	(0,0):48,(0,1):2,(1,1):1648	0:1601,1:49	(0,0):18,(0,1):9,(1,0):7,(1,1):247	0:194,1:69	Chr08	+
PB.15132	RI:Chr08:44178040:44181109-44178040:44179294:44180713:44181109:-	0.94	0.92	0.95	0.68	0.49	0.82	0.26	499.38	(0,0):228,(0,1):43,(1,0):84,(1,1):480	0:536,1:71	(0,0):15,(0,1):17,(1,0):9,(1,1):33	0:18,1:41	Chr08	-
PB.15397	RI:Chr08:48882407:48882886-48882407:48882548:48882819:48882886:+	0.94	0.86	0.98	0.58	0.35	0.75	0.36	636.72	(0,0):78,(0,1):12,(1,0):8	0:8,1:12	(0,0):53,(0,1):40,(1,0):5	0:5,1:40	Chr08	+
PB.15226	RI:Chr08:45999864:46001174-45999864:45999987:46000479:46001174:+	0.92	0.89	0.95	0.58	0.39	0.76	0.34	179.07	(0,0):59,(0,1):23,(1,0):52,(1,1):216	0:249,1:42	(0,0):4,(0,1):16,(1,0):9,(1,1):10	0:15,1:20	Chr08	+
PB.15149	RI:Chr08:44655730:44657941-44655730:44656342:44657687:44657941:-	0.94	0.9	0.97	0.26	0.06	0.51	0.68	1000000000000	(0,0):22,(0,1):12,(1,0):26,(1,1):54	0:80,1:12	(0,0):6,(0,1):33,(1,0):2,(1,1):7	0:5,1:37	Chr08	-
PB.14030	RI:Chr08:1326547:1328420-1326547:1326646:1327483:1328420:+	0.98	0.96	0.99	0.41	0.09	0.74	0.57	5457.31	(0,0):262,(0,1):18,(1,0):24,(1,1):663	0:677,1:28	(0,0):4,(0,1):7,(1,0):1,(1,1):12	0:7,1:13	Chr08	+
PB.14173	RI:Chr08:3669347:3669915-3669347:3669427:3669555:3669915:+	0.93	0.89	0.97	0.49	0.22	0.74	0.44	1370.7	(0,0):144,(0,1):11,(1,0):53,(1,1):96	0:143,1:17	(0,0):10,(0,1):9,(1,0):4,(1,1):5	0:7,1:11	Chr08	+
PB.14642	RI:Chr08:26756097:26759750-26756097:26756610:26759560:26759750:-	0.95	0.93	0.97	0.72	0.46	0.85	0.23	75.05	(0,0):45,(0,1):21,(1,0):37,(1,1):28	0:62,1:24	(0,0):6,(0,1):23,(1,0):2,(1,1):10	0:11,1:24	Chr08	-
PB.15340	RI:Chr08:48064101:48065553-48064101:48064540:48065479:48065553:-	0.91	0.87	0.94	0.61	0.45	0.76	0.3	1314.23	(0,0):1108,(0,1):36,(1,0):11,(1,1):84	0:86,1:45	(0,0):36,(0,1):31,(1,0):8,(1,1):6	0:13,1:32	Chr08	-
PB.14064	RI:Chr08:1856498:1860793-1856498:1856590:1856692:1860793:+	0.93	0.81	0.99	0.53	0.31	0.72	0.4	39.31	(0,0):48,(0,1):2,(1,1):1648	0:1482,1:168	(0,0):16,(0,1):9,(1,0):9,(1,1):247	0:118,1:147	Chr08	+
PB.14614	RI:Chr08:23295689:23297913-23295689:23296824:23297857:23297913:-	0.95	0.93	0.97	0.64	0.31	0.86	0.31	10.9	(0,0):48,(0,1):17,(1,0):6,(1,1):313	0:305,1:31	(0,0):2,(0,1):8,(1,0):1,(1,1):20	0:13,1:16	Chr08	-
PB.15032	RI:Chr08:41541454:41542041-41541454:41541600:41541922:41542041:-	0.99	0.97	0.99	0.71	0.54	0.85	0.28	89674.4	(0,0):356,(0,1):6,(1,0):40	0:40,1:6	(0,0):134,(0,1):29,(1,0):10,(1,1):1	0:10,1:30	Chr08	-
PB.13940	RI:Chr08:235003:238374-235003:235628:237979:238374:-	0.93	0.88	0.96	0.69	0.52	0.84	0.24	13.04	(0,0):25,(0,1):12,(1,0):11,(1,1):45	0:55,1:13	(0,0):7,(0,1):19,(1,0):2,(1,1):18	0:16,1:23	Chr08	-
PB.15931	RI:Chr08:54849565:54850138-54849565:54849719:54849977:54850138:+	0.82	0.68	0.92	0.28	0.03	0.66	0.54	17.95	(0,0):148,(0,1):10,(1,0):10	0:10,1:10	(0,0):37,(0,1):6	0:0,1:6	Chr08	+
PB.15255	RI:Chr08:46562798:46563802-46562798:46563035:46563721:46563802:-	1	0.99	1	0.79	0.53	0.92	0.21	13.82	(0,0):954,(0,1):6,(1,0):111,(1,1):42	0:153,1:6	(0,0):14,(0,1):8,(1,0):3,(1,1):2	0:5,1:8	Chr08	-
PB.14230	RI:Chr08:4782172:4785376-4782172:4783886:4785283:4785376:-	0.88	0.84	0.92	0.6	0.38	0.75	0.28	53.75	(0,0):25,(0,1):39,(1,0):5,(1,1):359	0:313,1:90	(0,0):4,(0,1):17,(1,0):1,(1,1):47	0:34,1:31	Chr08	-
PB.15914	RI:Chr08:54653520:54656176-54653520:54653993:54655105:54656176:-	0.98	0.95	0.99	0.53	0.19	0.8	0.45	72.82	(0,0):35,(0,1):3,(1,0):37,(1,1):134	0:168,1:6	(0,0):4,(0,1):8,(1,0):2,(1,1):16	0:10,1:16	Chr08	-
PB.15526	RI:Chr08:50649505:50652850-50649505:50651490:50652527:50652850:+	0.92	0.88	0.95	0.68	0.46	0.84	0.24	18.03	(0,0):86,(0,1):22,(1,0):63,(1,1):367	0:400,1:52	(0,0):7,(0,1):10,(1,0):6,(1,1):41	0:32,1:25	Chr08	+
PB.15976	RI:Chr08:55324372:55326611-55324372:55324510:55325404:55326611:+	0.92	0.9	0.93	0.58	0.37	0.75	0.34	25729.8	(0,0):246,(0,1):100,(1,0):41,(1,1):1340	0:1291,1:190	(0,0):7,(0,1):16,(1,0):4,(1,1):34	0:24,1:30	Chr08	+
PB.14305	RI:Chr08:6728994:6729477-6728994:6729188:6729271:6729477:-	0.98	0.98	0.99	0.53	0.45	0.6	0.45	1000000000000	(0,0):731,(0,1):30,(1,0):990,(1,1):14	0:1004,1:30	(0,0):62,(0,1):103,(1,0):33,(1,1):72	0:89,1:119	Chr08	-
PB.16097	RI:Chr08:56496104:56498988-56496104:56498155:56498833:56498988:-	0.96	0.91	0.99	0.53	0.14	0.85	0.43	11.3	(0,0):139,(0,1):2,(1,0):14,(1,1):195	0:205,1:6	(0,0):16,(0,1):3,(1,1):26	0:22,1:7	Chr08	-
PB.22984	RI:Chr11:59292845:59297773-59292845:59296173:59297352:59297773:+	0.91	0.87	0.94	0.33	0.16	0.49	0.58	1000000000000	(0,0):182,(0,1):28,(1,0):3,(1,1):916	0:794,1:153	(0,0):24,(0,1):39,(1,0):5,(1,1):110	0:22,1:132	Chr11	+
PB.21923	RI:Chr11:10392846:10395586-10392846:10393103:10394442:10395586:+	0.85	0.74	0.92	0.4	0.15	0.62	0.45	565.88	(0,0):166,(0,1):11,(1,0):16,(1,1):33	0:43,1:17	(0,0):21,(0,1):17,(1,0):3,(1,1):12	0:6,1:26	Chr11	+
PB.22126	RI:Chr11:17792331:17793691-17792331:17792507:17793093:17793691:+	0.98	0.94	0.99	0.59	0.23	0.86	0.39	17.33	(0,0):63,(0,1):2,(1,0):28,(1,1):61	0:85,1:6	(0,0):6,(0,1):5,(1,0):2,(1,1):7	0:6,1:8	Chr11	+
PB.21246	RI:Chr11:247542:249367-247542:247971:249264:249367:+	1	1	1	0.69	0.45	0.88	0.31	69.28	(0,0):181,(0,1):9,(1,0):217,(1,1):1031	0:1248,1:9	(0,0):14,(0,1):8,(1,0):3,(1,1):1	0:4,1:8	Chr11	+
PB.22225	RI:Chr11:21560658:21564698-21560658:21560922:21563416:21564698:-	0.92	0.89	0.95	0.61	0.31	0.81	0.31	23.26	(0,0):61,(0,1):27,(1,0):9,(1,1):165	0:167,1:34	(0,0):3,(0,1):12,(1,0):1,(1,1):16	0:12,1:17	Chr11	-
PB.22126	RI:Chr11:17793989:17794852-17793989:17794273:17794724:17794852:+	0.91	0.77	0.98	0.23	0.03	0.64	0.68	78.84	(0,0):86,(0,1):3,(1,0):10,(1,1):1	0:11,1:3	(0,0):12,(0,1):8	0:0,1:8	Chr11	+
PB.22067	RI:Chr11:15361980:15362588-15361980:15362117:15362192:15362588:-	0.77	0.67	0.85	0.2	0.02	0.44	0.57	118580	(0,0):114,(0,1):20,(1,0):51,(1,1):8	0:55,1:24	(0,0):13,(0,1):8,(1,1):4	0:2,1:10	Chr11	-
PB.21361	RI:Chr11:1309172:1310478-1309172:1309382:1310286:1310478:+	0.86	0.72	0.94	0.3	0.11	0.56	0.56	25458.8	(0,0):160,(0,1):9,(1,0):6,(1,1):3	0:9,1:9	(0,0):18,(0,1):46,(1,0):2,(1,1):2	0:2,1:48	Chr11	+
PB.23109	RI:Chr11:62095199:62098405-62095199:62095368:62095952:62098405:+	0.93	0.88	0.97	0.56	0.38	0.74	0.37	5659.68	(0,0):25,(0,1):10,(1,1):696	0:676,1:30	(0,0):2,(0,1):14,(1,0):6,(1,1):85	0:52,1:53	Chr11	+
PB.22762	RI:Chr11:53456029:53457581-53456029:53456144:53457432:53457581:-	0.94	0.86	0.98	0.39	0.07	0.71	0.55	548.74	(0,0):63,(0,1):14,(1,0):6	0:6,1:14	(0,0):8,(0,1):16	0:0,1:16	Chr11	-
PB.21656	RI:Chr11:4522023:4524556-4522023:4523247:4523779:4524556:+	0.89	0.81	0.95	0.55	0.3	0.8	0.34	10.53	(0,0):381,(0,1):9,(1,0):15,(1,1):206	0:197,1:33	(0,0):69,(0,1):6,(1,0):1,(1,1):42	0:21,1:28	Chr11	+
PB.22578	RI:Chr11:46802624:46805018-46802624:46804243:46804456:46805018:+	0.97	0.94	0.99	0.58	0.23	0.86	0.39	15.9	(0,0):74,(0,1):5,(1,0):117,(1,1):498	0:596,1:24	(0,0):4,(0,1):3,(1,0):2,(1,1):33	0:17,1:21	Chr11	+
PB.22984	RI:Chr11:59292795:59297772-59292795:59296173:59296485:59297772:+	0.82	0.75	0.89	0.23	0.1	0.38	0.59	1000000000000	(0,0):116,(0,1):23,(1,0):53,(1,1):938	0:771,1:243	(0,0):25,(0,1):26,(1,0):4,(1,1):124	0:33,1:121	Chr11	+
PB.21535	RI:Chr11:3045248:3045986-3045248:3045476:3045847:3045986:+	0.73	0.62	0.82	0.29	0.07	0.55	0.44	58.93	(0,0):97,(0,1):39,(1,0):21	0:21,1:39	(0,0):11,(0,1):23,(1,0):2	0:2,1:23	Chr11	+
PB.22335	RI:Chr11:27086958:27088133-27086958:27087079:27087930:27088133:+	0.97	0.94	0.98	0.24	0.04	0.51	0.73	1000000000000	(0,0):255,(0,1):19,(1,0):38	0:38,1:19	(0,0):20,(0,1):41,(1,0):1	0:1,1:41	Chr11	+
PB.21653	RI:Chr11:4486140:4486774-4486140:4486467:4486579:4486774:-	0.07	0.02	0.17	0.51	0.4	0.61	-0.44	1000000000000	(0,0):1580,(0,1):45,(1,0):1,(1,1):2	0:1,1:47	(0,0):329,(0,1):51,(1,1):54	0:45,1:60	Chr11	-
PB.21533	RI:Chr11:3032265:3032948-3032265:3032405:3032479:3032948:+	0.9	0.82	0.96	0.59	0.36	0.8	0.31	40.51	(0,0):96,(0,1):5,(1,0):38,(1,1):42	0:79,1:6	(0,0):18,(0,1):7,(1,0):5,(1,1):12	0:15,1:9	Chr11	+
PB.21830	RI:Chr11:8413646:8414456-8413646:8413979:8414064:8414456:+	0.91	0.86	0.95	0.56	0.3	0.8	0.35	12.82	(0,0):49,(0,1):13,(1,0):102,(1,1):62	0:162,1:15	(0,0):4,(0,1):6,(1,0):4,(1,1):7	0:9,1:8	Chr11	+
PB.21706	RI:Chr11:5467783:5469959-5467783:5469066:5469563:5469959:-	0.97	0.95	0.99	0.64	0.47	0.77	0.33	2.98772e+11	(0,0):138,(0,1):10,(1,0):143,(1,1):506	0:634,1:25	(0,0):28,(0,1):20,(1,0):14,(1,1):79	0:65,1:48	Chr11	-
PB.22037	RI:Chr11:13739694:13741688-13739694:13740781:13741407:13741688:+	0.95	0.8	0.99	0.41	0.16	0.64	0.54	59676.6	(0,0):79,(1,0):11,(1,1):11	0:17,1:5	(0,0):31,(0,1):13,(1,0):3,(1,1):20	0:19,1:17	Chr11	+
PB.23046	RI:Chr11:60687205:60689372-60687205:60688290:60688824:60689372:-	0.94	0.88	0.98	0.66	0.45	0.83	0.28	62.47	(0,0):23,(0,1):4,(1,0):20,(1,1):140	0:154,1:10	(0,0):10,(0,1):8,(1,0):6,(1,1):36	0:28,1:22	Chr11	-
PB.22111	RI:Chr11:17529341:17530132-17529341:17529880:17529963:17530132:-	0.77	0.66	0.86	0.24	0.08	0.47	0.53	879.33	(0,0):113,(0,1):14,(1,0):38,(1,1):11	0:47,1:16	(0,0):8,(0,1):14,(1,0):3,(1,1):3	0:3,1:17	Chr11	-
PB.22541	RI:Chr11:44723963:44724965-44723963:44724454:44724773:44724965:-	0.94	0.91	0.96	0.46	0.12	0.8	0.48	14.83	(0,0):210,(0,1):19,(1,0):165,(1,1):25	0:190,1:19	(0,0):13,(0,1):4,(1,0):1,(1,1):3	0:2,1:6	Chr11	-
PB.21857	RI:Chr11:9115928:9117861-9115928:9116254:9117591:9117861:-	0.96	0.95	0.97	0.59	0.32	0.81	0.37	448.39	(0,0):577,(0,1):65,(1,0):213,(1,1):126	0:336,1:68	(0,0):10,(0,1):11,(1,0):1,(1,1):6	0:4,1:14	Chr11	-
PB.21361	RI:Chr11:1309172:1310478-1309172:1309382:1310255:1310478:+	0.98	0.97	0.99	0.51	0.32	0.67	0.47	1000000000000	(0,0):85,(0,1):9,(1,0):81,(1,1):3	0:84,1:9	(0,0):13,(0,1):45,(1,0):7,(1,1):3	0:8,1:47	Chr11	+
cogentPB.3381	RI:3071_0|path1:1:1091-1:113:495:1091:+	0.87	0.83	0.9	0.2	0.02	0.49	0.67	907.12	(0,0):70,(0,1):46,(1,0):139,(1,1):56	0:186,1:55	(0,0):11,(0,1):10,(1,0):1,(1,1):1	0:1,1:11	3071_0|path1	+
PB.787	RI:Chr01:11216802:11218599-11216802:11218066:11218438:11218599:-	0.95	0.89	0.98	0.39	0.1	0.73	0.56	662.01	(0,0):218,(0,1):6,(1,0):9,(1,1):374	0:358,1:31	(0,0):3,(0,1):4,(1,1):14	0:5,1:13	Chr01	-
PB.878	RI:Chr01:13203667:13205453-13203667:13204643:13204800:13205453:-	0.59	0.55	0.64	0.18	0.08	0.34	0.41	279227	(0,0):359,(0,1):244,(1,0):175,(1,1):2344	0:1496,1:1267	(0,0):24,(0,1):33,(1,0):3,(1,1):99	0:22,1:113	Chr01	-
PB.1815	RI:Chr01:49468234:49468959-49468234:49468393:49468850:49468959:-	0.8	0.7	0.87	0.19	0.02	0.47	0.61	2089.69	(0,0):143,(0,1):78,(1,0):19	0:19,1:78	(0,0):11,(0,1):45	0:0,1:45	Chr01	-
PB.587	RI:Chr01:7583247:7585737-7583247:7584635:7585232:7585737:+	0.93	0.9	0.96	0.61	0.4	0.79	0.32	218.34	(0,0):367,(0,1):27,(1,0):175,(1,1):411	0:563,1:50	(0,0):25,(0,1):16,(1,0):10,(1,1):53	0:52,1:27	Chr01	+
PB.31	RI:Chr01:436497:439260-436497:436672:438326:439260:-	0.98	0.97	0.99	0.7	0.37	0.87	0.28	63.84	(0,0):52,(0,1):10,(1,0):51,(1,1):258	0:306,1:13	(0,0):2,(0,1):8,(1,0):1,(1,1):15	0:13,1:11	Chr01	-
PB.1509	RI:Chr01:38911027:38911808-38911027:38911161:38911254:38911808:+	0.94	0.94	0.94	0.68	0.45	0.85	0.26	40.69	(0,0):79747,(0,1):6203,(1,0):66835,(1,1):86502	0:148397,1:11143	(0,0):16,(0,1):7,(1,0):8,(1,1):37	0:36,1:16	Chr01	+
PB.1737	RI:Chr01:47205723:47207888-47205723:47206196:47207784:47207888:-	0.94	0.91	0.96	0.55	0.24	0.8	0.39	31.36	(0,0):213,(0,1):28,(1,0):60,(1,1):12	0:72,1:28	(0,0):5,(0,1):13,(1,0):3	0:3,1:13	Chr01	-
PB.51	RI:Chr01:593081:596508-593081:594240:595960:596508:-	0.9	0.88	0.92	0.65	0.46	0.79	0.25	69.72	(0,0):70,(0,1):70,(1,0):87,(1,1):426	0:452,1:131	(0,0):6,(0,1):17,(1,0):8,(1,1):21	0:19,1:27	Chr01	-
PB.1626	RI:Chr01:43998943:43999672-43998943:43999155:43999592:43999672:+	0.98	0.97	1	0.7	0.47	0.86	0.28	1440.43	(0,0):114,(0,1):4,(1,0):28,(1,1):4	0:32,1:4	(0,0):14,(0,1):14,(1,0):5	0:5,1:14	Chr01	+
PB.534	RI:Chr01:6790359:6792668-6790359:6791209:6792516:6792668:+	0.92	0.9	0.94	0.62	0.4	0.81	0.3	37.46	(0,0):182,(0,1):77,(1,0):85,(1,1):403	0:459,1:106	(0,0):12,(0,1):12,(1,0):3,(1,1):13	0:12,1:16	Chr01	+
PB.1821	RI:Chr01:50094934:50096161-50094934:50095121:50095198:50096161:+	0.06	0.02	0.13	0.82	0.49	0.99	-0.76	4.99872e+10	(0,0):339,(0,1):81,(1,0):1,(1,1):360	0:15,1:427	(0,0):5,(1,0):1,(1,1):24	0:20,1:5	Chr01	+
PB.582	RI:Chr01:7485652:7488102-7485652:7486291:7486931:7488102:-	0.93	0.9	0.96	0.49	0.23	0.74	0.44	846.81	(0,0):619,(0,1):14,(1,0):72,(1,1):298	0:355,1:29	(0,0):64,(0,1):10,(1,0):2,(1,1):35	0:27,1:20	Chr01	-
PB.1147	RI:Chr01:21202134:21204557-21202134:21202803:21204427:21204557:+	0.97	0.96	0.98	0.61	0.32	0.79	0.36	1011.03	(0,0):235,(0,1):27,(1,0):76,(1,1):198	0:266,1:35	(0,0):9,(0,1):14,(1,0):4,(1,1):5	0:6,1:17	Chr01	+
PB.1929	RI:Chr01:53923131:53924033-53923131:53923199:53923764:53924033:+	0.92	0.88	0.95	0.34	0.06	0.75	0.58	34.87	(0,0):139,(0,1):31,(1,0):19,(1,1):25	0:42,1:33	(0,0):18,(0,1):7	0:0,1:7	Chr01	+
PB.505	RI:Chr01:6358299:6360488-6358299:6359511:6359623:6360488:+	0.71	0.44	0.87	0.27	0.14	0.44	0.44	48.43	(0,0):450,(0,1):5,(1,0):7,(1,1):115	0:105,1:22	(0,0):103,(0,1):23,(1,0):6,(1,1):70	0:30,1:69	Chr01	+
PB.1815	RI:Chr01:49466829:49467617-49466829:49467249:49467525:49467617:-	0.93	0.89	0.96	0.31	0.12	0.55	0.62	1000000000000	(0,0):185,(0,1):21,(1,0):97,(1,1):46	0:138,1:26	(0,0):2,(0,1):21,(1,0):3,(1,1):8	0:6,1:26	Chr01	-
PB.638	RI:Chr01:8396331:8397772-8396331:8396578:8397255:8397772:+	1	0.99	1	0.76	0.58	0.88	0.24	2162.15	(0,0):161,(0,1):1,(1,0):295,(1,1):287	0:582,1:1	(0,0):10,(0,1):9,(1,0):9,(1,1):11	0:17,1:12	Chr01	+
PB.1445	RI:Chr01:32451487:32453209-32451487:32452108:32452706:32453209:+	0.87	0.8	0.93	0.33	0.02	0.72	0.54	13.02	(0,0):139,(0,1):13,(1,0):1,(1,1):149	0:127,1:36	(0,0):6,(0,1):5,(1,1):9	0:7,1:7	Chr01	+
PB.505	RI:Chr01:6358181:6359239-6358181:6358507:6359026:6359239:+	0.93	0.9	0.96	0.59	0.42	0.74	0.34	76030.9	(0,0):146,(0,1):19,(1,0):81,(1,1):6	0:87,1:19	(0,0):36,(0,1):25,(1,0):13	0:13,1:25	Chr01	+
PB.1748	RI:Chr01:47470438:47470837-47470438:47470595:47470676:47470837:+	0.96	0.94	0.98	0.27	0.04	0.65	0.69	182616	(0,0):1358,(0,1):21,(1,0):253,(1,1):4	0:256,1:22	(0,0):16,(0,1):5	0:0,1:5	Chr01	+
PB.227	RI:Chr01:2612411:2612918-2612411:2612539:2612799:2612918:-	0.98	0.96	0.99	0.69	0.34	0.89	0.29	10.4	(0,0):339,(0,1):12,(1,0):45	0:45,1:12	(0,0):19,(0,1):6,(1,0):3	0:3,1:6	Chr01	-
PB.811	RI:Chr01:11584187:11586024-11584187:11584278:11585180:11586024:+	0.98	0.98	0.99	0.46	0.1	0.74	0.52	3726.93	(0,0):293,(0,1):17,(1,0):131,(1,1):566	0:682,1:32	(0,0):8,(0,1):11,(1,0):1,(1,1):10	0:8,1:14	Chr01	+
PB.1658	RI:Chr01:45663540:45665167-45663540:45664565:45665018:45665167:-	0.96	0.95	0.96	0.48	0.24	0.68	0.48	1.10936e+07	(0,0):785,(0,1):502,(1,0):4213,(1,1):10163	0:13949,1:929	(0,0):2,(0,1):15,(1,0):4,(1,1):33	0:24,1:28	Chr01	-
PB.1279	RI:Chr01:24152636:24154257-24152636:24153179:24153511:24154257:-	0.97	0.94	0.99	0.26	0.06	0.46	0.71	1000000000000	(0,0):92,(0,1):5,(1,0):142,(1,1):29	0:171,1:5	(0,0):9,(0,1):12,(1,0):2,(1,1):3	0:4,1:13	Chr01	-
PB.297	RI:Chr01:3405246:3406691-3405246:3405378:3406316:3406691:-	0.77	0.57	0.92	0.23	0.05	0.44	0.54	295.55	(0,0):11,(0,1):6,(1,0):5	0:5,1:6	(0,0):10,(0,1):41,(1,0):2	0:2,1:41	Chr01	-
PB.1607	RI:Chr01:43298019:43303073-43298019:43298914:43301183:43303073:-	0.97	0.96	0.99	0.68	0.46	0.83	0.29	1094.69	(0,0):31,(0,1):10,(1,0):68,(1,1):304	0:369,1:13	(0,0):5,(0,1):12,(1,0):4,(1,1):34	0:25,1:25	Chr01	-
PB.242	RI:Chr01:2761455:2763186-2761455:2761868:2762733:2763186:-	0.81	0.76	0.85	0.27	0.05	0.62	0.54	77.28	(0,0):191,(0,1):61,(1,0):48,(1,1):117	0:146,1:80	(0,0):9,(0,1):13,(1,1):7	0:2,1:18	Chr01	-
PB.184	RI:Chr01:2086287:2088585-2086287:2087758:2088109:2088585:-	0.98	0.96	1	0.58	0.15	0.86	0.4	15.94	(0,0):64,(0,1):1,(1,0):42,(1,1):364	0:397,1:10	(0,0):4,(0,1):3,(1,0):2,(1,1):32	0:25,1:12	Chr01	-
PB.868	RI:Chr01:13062103:13062990-13062103:13062210:13062778:13062990:+	0.98	0.94	0.99	0.51	0.23	0.76	0.47	409.4	(0,0):74,(0,1):2,(1,0):14	0:14,1:2	(0,0):13,(0,1):16,(1,0):2	0:2,1:16	Chr01	+
cogentPB.2740	RI:2675_0|path0:1:1335-1:249:559:1335:+	0.87	0.81	0.92	0.39	0.17	0.62	0.48	4916.39	(0,0):6,(0,1):22,(1,0):59,(1,1):197	0:230,1:48	(0,0):4,(0,1):15,(1,0):4,(1,1):27	0:18,1:28	2675_0|path0	+
PB.26170	RI:Chr13:56273470:56276245-56273470:56273650:56275977:56276245:+	0.89	0.84	0.93	0.46	0.11	0.75	0.43	20.78	(0,0):105,(0,1):47,(1,0):21,(1,1):6	0:26,1:48	(0,0):11,(0,1):25,(1,0):1,(1,1):2	0:2,1:26	Chr13	+
PB.25394	RI:Chr13:35192290:35196214-35192290:35192406:35194677:35196214:+	0.91	0.9	0.92	0.66	0.58	0.72	0.25	1000000000000	(0,0):375,(0,1):229,(1,0):19,(1,1):1520	0:1406,1:362	(0,0):41,(0,1):126,(1,0):21,(1,1):174	0:134,1:187	Chr13	+
PB.26005	RI:Chr13:54131879:54134325-54131879:54132496:54133173:54134325:+	0.83	0.79	0.86	0.25	0.06	0.5	0.58	2.58512e+11	(0,0):809,(0,1):93,(1,0):44,(1,1):1044	0:864,1:317	(0,0):28,(0,1):18,(1,0):1,(1,1):36	0:6,1:49	Chr13	+
PB.25432	RI:Chr13:37748350:37750562-37748350:37748658:37750283:37750562:+	1	0.99	1	0.78	0.57	0.91	0.22	66.56	(0,0):310,(0,1):23,(1,0):577,(1,1):196	0:769,1:27	(0,0):10,(0,1):11,(1,0):5,(1,1):4	0:9,1:11	Chr13	+
PB.26005	RI:Chr13:54130366:54134067-54130366:54131260:54131879:54134067:+	0.99	0.97	0.99	0.61	0.34	0.79	0.38	74282.7	(0,0):934,(0,1):8,(1,0):233,(1,1):1538	0:1731,1:48	(0,0):46,(0,1):9,(1,0):4,(1,1):90	0:62,1:41	Chr13	+
PB.25318	RI:Chr13:31724521:31726473-31724521:31725081:31725674:31726473:-	0.93	0.87	0.97	0.66	0.52	0.79	0.27	1827.15	(0,0):103,(0,1):6,(1,0):18,(1,1):130	0:138,1:16	(0,0):62,(0,1):24,(1,0):5,(1,1):118	0:70,1:77	Chr13	-
PB.26190	RI:Chr13:56522904:56524851-56522904:56523107:56524623:56524851:+	0.97	0.96	0.99	0.72	0.47	0.87	0.25	56.49	(0,0):193,(0,1):16,(1,0):50,(1,1):8	0:58,1:16	(0,0):7,(0,1):18,(1,0):5,(1,1):1	0:6,1:18	Chr13	+
PB.25580	RI:Chr13:43725187:43726072-43725187:43725269:43725598:43726072:-	0.98	0.96	1	0.38	0.1	0.71	0.6	19131.9	(0,0):129,(0,1):1,(1,0):13,(1,1):85	0:97,1:2	(0,0):16,(0,1):7,(1,0):1,(1,1):6	0:3,1:11	Chr13	-
PB.25039	RI:Chr13:11154613:11156857-11154613:11155820:11156458:11156857:-	0.96	0.93	0.98	0.53	0.24	0.8	0.43	78.09	(0,0):315,(0,1):12,(1,0):53,(1,1):444	0:488,1:21	(0,0):21,(0,1):10,(1,0):2,(1,1):40	0:25,1:27	Chr13	-
PB.24560	RI:Chr13:981168:981823-981168:981359:981452:981823:-	0.93	0.88	0.97	0.7	0.51	0.86	0.23	13.73	(0,0):101,(0,1):7,(1,0):71,(1,1):53	0:123,1:8	(0,0):23,(0,1):7,(1,0):9,(1,1):23	0:26,1:13	Chr13	-
PB.25714	RI:Chr13:47236045:47236690-47236045:47236369:47236449:47236690:-	0.76	0.69	0.83	0.26	0.13	0.39	0.5	1000000000000	(0,0):137,(0,1):39,(1,0):85,(1,1):71	0:139,1:56	(0,0):30,(0,1):47,(1,0):8,(1,1):29	0:18,1:66	Chr13	-
PB.25308	RI:Chr13:31194319:31195831-31194319:31194626:31195032:31195831:-	0.72	0.61	0.82	0.27	0.1	0.49	0.45	514.46	(0,0):133,(0,1):28,(1,0):15,(1,1):150	0:121,1:72	(0,0):13,(0,1):21,(1,0):2,(1,1):32	0:12,1:43	Chr13	-
PB.26046	RI:Chr13:54630456:54632646-54630456:54632242:54632436:54632646:-	0.91	0.83	0.96	0.62	0.47	0.75	0.29	2552.74	(0,0):2,(0,1):6,(1,0):35,(1,1):283	0:306,1:18	(0,0):13,(0,1):20,(1,0):23,(1,1):99	0:90,1:52	Chr13	-
PB.25229	RI:Chr13:25341024:25342553-25341024:25341313:25342056:25342553:+	0.99	0.99	0.99	0.73	0.59	0.85	0.26	392205	(0,0):372,(0,1):20,(1,0):525,(1,1):563	0:1079,1:29	(0,0):15,(0,1):18,(1,0):7,(1,1):34	0:27,1:32	Chr13	+
PB.25793	RI:Chr13:49415341:49417858-49415341:49415671:49417040:49417858:+	0.91	0.87	0.94	0.68	0.51	0.81	0.23	41.78	(0,0):77,(0,1):29,(1,0):31,(1,1):155	0:170,1:45	(0,0):2,(0,1):17,(1,0):6,(1,1):23	0:24,1:22	Chr13	+
PB.25014	RI:Chr13:9966646:9971054-9966646:9966995:9968204:9971054:+	0.94	0.87	0.98	0.54	0.23	0.8	0.4	28.79	(0,0):215,(0,1):2,(1,0):10,(1,1):102	0:109,1:5	(0,0):32,(0,1):6,(1,0):2,(1,1):25	0:8,1:25	Chr13	+
PB.26075	RI:Chr13:54889960:54891273-54889960:54890782:54890907:54891273:-	0.05	0.01	0.1	0.63	0.21	0.97	-0.58	25.48	(0,0):542,(0,1):106,(1,0):2,(1,1):227	0:7,1:328	(0,0):16,(1,1):4	00:04:00	Chr13	-
PB.24523	RI:Chr13:556381:558653-556381:558178:558270:558653:-	0.87	0.77	0.94	0.36	0.13	0.58	0.51	15940.2	(0,0):83,(0,1):7,(1,0):46,(1,1):165	0:184,1:34	(0,0):7,(0,1):8,(1,0):4,(1,1):20	0:10,1:22	Chr13	-
PB.24724	RI:Chr13:2909330:2910363-2909330:2909898:2910017:2910363:-	0.5	0.47	0.53	0.79	0.73	0.84	-0.29	1000000000000	(0,0):5789,(0,1):882,(1,0):283,(1,1):5691	0:3208,1:3648	(0,0):268,(0,1):55,(1,0):122,(1,1):153	0:254,1:76	Chr13	-
PB.25708	RI:Chr13:47176354:47180209-47176354:47176417:47178012:47180209:+	0.88	0.84	0.92	0.35	0.06	0.62	0.53	332689	(0,0):72,(0,1):38,(1,0):15,(1,1):381	0:351,1:83	(0,0):20,(0,1):27,(1,1):53	0:22,1:58	Chr13	+
PB.25516	RI:Chr13:41329698:41332528-41329698:41330821:41331501:41332528:+	0.92	0.89	0.96	0.71	0.55	0.84	0.21	16.07	(0,0):43,(0,1):17,(1,0):68,(1,1):386	0:425,1:46	(0,0):2,(0,1):12,(1,0):14,(1,1):46	0:50,1:22	Chr13	+
PB.25572	RI:Chr13:43593731:43594568-43593731:43594257:43594529:43594568:-	0.79	0.7	0.85	0.54	0.44	0.62	0.25	565.06	(0,0):12,(0,1):32,(1,1):158	0:131,1:59	(0,0):21,(0,1):145,(1,0):6,(1,1):327	0:181,1:297	Chr13	-
PB.25977	RI:Chr13:53749720:53752495-53749720:53750060:53750860:53752495:+	0.9	0.81	0.95	0.35	0.05	0.72	0.55	24.81	(0,0):45,(0,1):8,(1,0):2,(1,1):174	0:159,1:25	(0,0):6,(0,1):5,(1,1):14	0:8,1:11	Chr13	+
PB.26359	RI:Chr13:58089625:58089964-58089625:58089756:58089842:58089964:+	0.97	0.92	0.99	0.67	0.42	0.88	0.3	21.49	(0,0):190,(0,1):2,(1,0):31	0:31,1:2	(0,0):12,(0,1):4,(1,0):5	0:5,1:4	Chr13	+
PB.25283	RI:Chr13:29324170:29325111-29324170:29324292:29324533:29325111:-	0.95	0.92	0.98	0.32	0.06	0.69	0.63	6945.04	(0,0):565,(0,1):8,(1,0):59,(1,1):140	0:191,1:16	(0,0):27,(0,1):6,(1,1):10	0:0,1:16	Chr13	-
PB.25391	RI:Chr13:35018762:35022467-35018762:35019121:35021360:35022467:-	0.98	0.98	0.99	0.71	0.54	0.84	0.27	386248	(0,0):224,(0,1):65,(1,0):312,(1,1):1384	0:1665,1:96	(0,0):13,(0,1):21,(1,1):42	0:25,1:38	Chr13	-
PB.3771	RI:Chr02:61525399:61527240-61525399:61525903:61527138:61527240:-	0.98	0.95	1	0.7	0.48	0.87	0.28	50.62	(0,0):40,(0,1):2,(1,0):12,(1,1):26	0:38,1:2	(0,0):3,(0,1):10,(1,0):4,(1,1):3	0:7,1:10	Chr02	-
PB.2351	RI:Chr02:4334031:4334853-4334031:4334459:4334561:4334853:-	0.47	0.32	0.61	0.84	0.64	0.95	-0.37	27.27	(0,0):173,(0,1):26,(1,0):15,(1,1):38	0:32,1:47	(0,0):13,(0,1):2,(1,0):10,(1,1):5	0:15,1:2	Chr02	-
PB.2789	RI:Chr02:16155816:16157327-16155816:16156374:16157000:16157327:-	0.81	0.65	0.91	0.29	0.09	0.55	0.52	4493.35	(0,0):66,(0,1):9,(1,0):10,(1,1):30	0:38,1:11	(0,0):6,(0,1):11,(1,0):1,(1,1):5	0:2,1:15	Chr02	-
PB.2043	RI:Chr02:127659:129788-127659:128220:129707:129788:+	0.88	0.86	0.9	0.22	0.01	0.46	0.66	1000000000000	(0,0):266,(0,1):168,(1,0):9,(1,1):323	0:285,1:215	(0,0):23,(0,1):53,(1,1):15	0:2,1:66	Chr02	+
PB.3196	RI:Chr02:42588522:42591907-42588522:42589542:42590400:42591907:-	0.97	0.95	0.98	0.76	0.66	0.86	0.21	209545	(0,0):569,(0,1):20,(1,0):212,(1,1):841	0:1033,1:40	(0,0):60,(0,1):18,(1,0):19,(1,1):117	0:95,1:59	Chr02	-
PB.3086	RI:Chr02:31632655:31636701-31632655:31634276:31635139:31636701:-	0.92	0.86	0.96	0.54	0.27	0.76	0.38	101.8	(0,0):119,(0,1):10,(1,0):21,(1,1):353	0:344,1:40	(0,0):14,(0,1):8,(1,1):71	0:31,1:48	Chr02	-
PB.2547	RI:Chr02:9562556:9567201-9562556:9562890:9564404:9567201:+	0.94	0.85	0.99	0.57	0.27	0.81	0.37	19.19	(0,0):58,(0,1):2,(1,0):17,(1,1):41	0:58,1:2	(0,0):11,(0,1):6,(1,0):3,(1,1):16	0:15,1:10	Chr02	+
PB.2113	RI:Chr02:812564:813784-812564:812686:813224:813784:-	0.99	0.99	1	0.54	0.25	0.83	0.45	131.74	(0,0):320,(0,1):8,(1,0):131,(1,1):1019	0:1144,1:14	(0,0):23,(0,1):2,(1,0):1,(1,1):1	0:2,1:2	Chr02	-
PB.2443	RI:Chr02:7624661:7625580-7624661:7625272:7625413:7625580:-	0.96	0.9	0.99	0.44	0.13	0.78	0.52	13.74	(0,0):207,(0,1):2,(1,0):41,(1,1):62	0:100,1:5	(0,0):22,(0,1):3,(1,0):1,(1,1):6	0:6,1:4	Chr02	-
PB.2843	RI:Chr02:17600873:17602701-17600873:17601933:17602035:17602701:+	0.87	0.8	0.93	0.38	0.22	0.55	0.49	1000000000000	(0,0):72,(0,1):10,(1,0):57,(1,1):231	0:267,1:31	(0,0):10,(0,1):19,(1,0):5,(1,1):46	0:25,1:45	Chr02	+
PB.3247	RI:Chr02:46385711:46386150-46385711:46385860:46385995:46386150:+	0.89	0.8	0.96	0.56	0.29	0.8	0.33	14.05	(0,0):170,(0,1):5,(1,0):17	0:17,1:5	(0,0):19,(0,1):7,(1,0):3,(1,1):1	0:4,1:7	Chr02	+
PB.2387	RI:Chr02:5495335:5496390-5495335:5495907:5496251:5496390:-	0.93	0.89	0.96	0.6	0.35	0.84	0.33	12.67	(0,0):148,(0,1):19,(1,0):108,(1,1):87	0:186,1:28	(0,0):19,(0,1):4,(1,0):4,(1,1):2	0:6,1:4	Chr02	-
PB.2830	RI:Chr02:17284991:17285960-17284991:17285417:17285696:17285960:-	0.91	0.86	0.96	0.37	0.18	0.59	0.54	9.96479e+08	(0,0):48,(0,1):11,(1,0):42,(1,1):80	0:112,1:21	(0,0):8,(0,1):18,(1,0):5,(1,1):8	0:8,1:23	Chr02	-
PB.3853	RI:Chr02:62379488:62382108-62379488:62380153:62381693:62382108:-	0.92	0.9	0.94	0.67	0.53	0.79	0.25	19649.7	(0,0):148,(0,1):46,(1,0):76,(1,1):189	0:259,1:52	(0,0):14,(0,1):29,(1,0):5,(1,1):38	0:33,1:39	Chr02	-
PB.2770	RI:Chr02:15781987:15784021-15781987:15783094:15783422:15784021:-	0.95	0.92	0.97	0.73	0.56	0.86	0.22	40.63	(0,0):54,(0,1):12,(1,0):86,(1,1):595	0:662,1:31	(0,0):13,(0,1):9,(1,0):14,(1,1):62	0:54,1:31	Chr02	-
PB.3723	RI:Chr02:60906593:60908072-60906593:60906845:60907902:60908072:+	0.93	0.89	0.95	0.56	0.31	0.76	0.37	167.76	(0,0):61,(0,1):31,(1,0):46,(1,1):1	0:47,1:31	(0,0):12,(0,1):26,(1,0):4,(1,1):1	0:4,1:27	Chr02	+
PB.3152	RI:Chr02:39529281:39530875-39529281:39529493:39529884:39530875:-	0.99	0.97	1	0.6	0.3	0.84	0.39	87.16	(0,0):194,(0,1):3,(1,0):104,(1,1):440	0:542,1:5	(0,0):7,(0,1):4,(1,0):2,(1,1):19	0:20,1:5	Chr02	-
PB.2269	RI:Chr02:2807823:2808343-2807823:2808164:2808252:2808343:-	0.5	0.27	0.76	0.89	0.76	0.97	-0.39	48.16	(0,0):157,(0,1):8,(1,0):5,(1,1):1	0:6,1:8	(0,0):16,(0,1):2,(1,0):17,(1,1):4	0:21,1:2	Chr02	-
PB.2043	RI:Chr02:127659:129788-127659:128220:128956:129788:+	0.97	0.94	0.98	0.72	0.5	0.87	0.25	96.95	(0,0):241,(0,1):12,(1,0):34,(1,1):479	0:494,1:31	(0,0):22,(0,1):10,(1,0):1,(1,1):58	0:53,1:16	Chr02	+
PB.3385	RI:Chr02:53574968:53576643-53574968:53575652:53576342:53576643:-	0.99	0.99	0.99	0.6	0.35	0.82	0.39	3487.16	(0,0):804,(0,1):53,(1,0):1641,(1,1):2562	0:4180,1:76	(0,0):5,(0,1):8,(1,0):5,(1,1):7	0:10,1:10	Chr02	-
PB.3209	RI:Chr02:43488204:43490741-43488204:43488884:43490560:43490741:-	0.99	0.97	1	0.38	0.09	0.74	0.61	4633.13	(0,0):89,(0,1):1,(1,0):20,(1,1):42	0:61,1:2	(0,0):12,(0,1):11,(1,0):1,(1,1):3	0:1,1:14	Chr02	-
PB.3196	RI:Chr02:42590400:42591701-42590400:42590956:42591484:42591701:-	0.95	0.93	0.96	0.71	0.59	0.8	0.24	2.37528e+10	(0,0):328,(0,1):37,(1,0):224,(1,1):227	0:438,1:50	(0,0):17,(0,1):31,(1,0):29,(1,1):27	0:44,1:43	Chr02	-
PB.2882	RI:Chr02:19348869:19351350-19348869:19349330:19350657:19351350:+	0.97	0.95	0.98	0.65	0.47	0.78	0.32	9.65792e+07	(0,0):38,(0,1):29,(1,0):155,(1,1):299	0:440,1:43	(0,0):9,(0,1):20,(1,0):8,(1,1):18	0:20,1:26	Chr02	+
PB.6272	RI:Chr04:40647968:40649494-40647968:40648529:40649363:40649494:-	0.98	0.97	0.99	0.49	0.23	0.74	0.49	102120	(0,0):253,(0,1):21,(1,0):150,(1,1):362	0:503,1:30	(0,0):5,(0,1):10,(1,0):1,(1,1):8	0:5,1:14	Chr04	-
PB.6688	RI:Chr04:51742976:51744805-51742976:51743051:51744018:51744805:+	0.96	0.93	0.98	0.6	0.24	0.86	0.36	13.94	(0,0):135,(0,1):8,(1,0):16,(1,1):118	0:126,1:16	(0,0):5,(0,1):7,(1,0):1,(1,1):9	0:5,1:12	Chr04	+
PB.6075	RI:Chr04:27476996:27478374-27476996:27477125:27478030:27478374:+	0.95	0.92	0.97	0.25	0.06	0.5	0.7	1000000000000	(0,0):49,(0,1):23,(1,0):50,(1,1):30	0:78,1:25	(0,0):9,(0,1):24,(1,1):3	0:1,1:26	Chr04	+
PB.5579	RI:Chr04:4006770:4008622-4006770:4006965:4008452:4008622:+	0.97	0.95	0.99	0.45	0.02	0.84	0.52	11.67	(0,0):68,(0,1):12,(1,0):25,(1,1):2	0:27,1:12	(0,0):8,(0,1):14,(1,0):1	0:1,1:14	Chr04	+
PB.5398	RI:Chr04:1470356:1470906-1470356:1470517:1470724:1470906:-	0.93	0.88	0.96	0.38	0.17	0.59	0.55	7.39581e+07	(0,0):169,(0,1):18,(1,0):61	0:61,1:18	(0,0):8,(0,1):26,(1,0):5,(1,1):1	0:6,1:26	Chr04	-
PB.6164	RI:Chr04:33637385:33639879-33637385:33638526:33639702:33639879:-	0.87	0.82	0.91	0.49	0.25	0.71	0.38	90.35	(0,0):65,(0,1):38,(1,0):5,(1,1):245	0:216,1:72	(0,0):18,(0,1):18,(1,0):1,(1,1):30	0:15,1:34	Chr04	-
PB.7222	RI:Chr04:60263830:60265300-60263830:60264163:60265153:60265300:+	0.98	0.96	0.99	0.64	0.41	0.81	0.34	6999.91	(0,0):86,(0,1):8,(1,0):26,(1,1):43	0:69,1:8	(0,0):10,(0,1):20,(1,0):4,(1,1):6	0:8,1:22	Chr04	+
PB.7059	RI:Chr04:58351054:58351377-58351054:58351183:58351284:58351377:-	0.93	0.86	0.97	0.36	0.04	0.78	0.57	23.29	(0,0):827,(0,1):6,(1,0):19	0:19,1:6	(0,0):33,(0,1):3	0:0,1:3	Chr04	-
PB.6035	RI:Chr04:22864611:22865726-22864611:22864717:22865336:22865726:+	0.9	0.86	0.94	0.54	0.32	0.76	0.36	68.79	(0,0):122,(0,1):29,(1,0):49,(1,1):34	0:81,1:31	(0,0):4,(0,1):14,(1,0):4,(1,1):2	0:6,1:14	Chr04	+
PB.6582	RI:Chr04:49454763:49455500-49454763:49455004:49455442:49455500:+	0.68	0.5	0.81	0.18	0.03	0.47	0.5	29.5	(0,0):435,(0,1):47,(1,0):8,(1,1):4	0:12,1:47	(0,0):30,(0,1):25	0:0,1:25	Chr04	+
PB.5293	RI:Chr04:348427:349708-348427:348601:349153:349708:+	0.88	0.83	0.92	0.64	0.49	0.77	0.24	288.02	(0,0):104,(0,1):27,(1,0):50,(1,1):84	0:127,1:34	(0,0):30,(0,1):26,(1,0):11,(1,1):30	0:30,1:37	Chr04	+
PB.5980	RI:Chr04:18636087:18637313-18636087:18636184:18636967:18637313:+	0.79	0.73	0.85	0.39	0.12	0.65	0.4	20.79	(0,0):116,(0,1):66,(1,0):30,(1,1):18	0:45,1:69	(0,0):13,(0,1):15,(1,0):2	0:2,1:15	Chr04	+
PB.5861	RI:Chr04:10467725:10470152-10467725:10469383:10469842:10470152:+	0.8	0.73	0.87	0.45	0.16	0.71	0.35	11.55	(0,0):169,(0,1):30,(1,1):583	0:450,1:163	(0,0):10,(0,1):11,(1,0):3,(1,1):53	0:28,1:39	Chr04	+
PB.6756	RI:Chr04:53682903:53684741-53682903:53683360:53684002:53684741:+	0.97	0.92	1	0.41	0.09	0.74	0.56	1187.87	(0,0):75,(0,1):1,(1,0):21,(1,1):35	0:52,1:5	(0,0):9,(0,1):6,(1,0):2,(1,1):6	0:8,1:6	Chr04	+
PB.5446	RI:Chr04:2154703:2160243-2154703:2155173:2158046:2160243:+	0.97	0.96	0.98	0.59	0.46	0.7	0.38	1000000000000	(0,0):80,(0,1):35,(1,0):76,(1,1):912	0:967,1:56	(0,0):13,(0,1):47,(1,0):11,(1,1):64	0:55,1:67	Chr04	+
PB.5966	RI:Chr04:17625190:17629504-17625190:17625481:17629376:17629504:-	0.87	0.76	0.94	0.23	0.04	0.6	0.64	742.8	(0,0):30,(0,1):29,(1,0):7,(1,1):1	0:8,1:29	(0,0):36,(0,1):67,(1,1):1	0:0,1:68	Chr04	-
PB.5818	RI:Chr04:9133330:9134235-9133330:9133446:9133993:9134235:+	0.96	0.95	0.98	0.61	0.31	0.83	0.35	91.44	(0,0):183,(0,1):24,(1,0):77,(1,1):10	0:86,1:25	(0,0):8,(0,1):10,(1,0):3	0:3,1:10	Chr04	+
PB.6582	RI:Chr04:49455442:49456401-49455442:49455500:49456216:49456401:+	0.85	0.79	0.9	0.44	0.13	0.7	0.41	42.86	(0,0):419,(0,1):211,(1,0):28,(1,1):3	0:30,1:212	(0,0):26,(0,1):52,(1,0):1,(1,1):2	0:1,1:54	Chr04	+
PB.5690	RI:Chr04:5994602:5996807-5994602:5995679:5996330:5996807:+	0.78	0.59	0.91	0.34	0.09	0.61	0.44	10.45	(0,0):65,(0,1):6,(1,0):12,(1,1):17	0:27,1:8	(0,0):10,(0,1):9,(1,0):2,(1,1):7	0:3,1:15	Chr04	+
PB.5692	RI:Chr04:6043833:6045525-6043833:6044002:6044287:6045525:+	0.62	0.43	0.77	0.18	0.01	0.41	0.44	99.5	(0,0):30,(0,1):11,(1,0):9,(1,1):47	0:44,1:23	(0,0):10,(0,1):15,(1,0):1,(1,1):27	0:7,1:36	Chr04	+
PB.6049	RI:Chr04:23987470:23988595-23987470:23987752:23988327:23988595:-	0.7	0.6	0.78	0.37	0.19	0.6	0.33	10.24	(0,0):90,(0,1):50,(1,0):31,(1,1):13	0:41,1:53	(0,0):8,(0,1):22,(1,0):3,(1,1):4	0:5,1:24	Chr04	-
PB.6582	RI:Chr04:49454763:49455500-49454763:49455004:49455403:49455500:+	0.73	0.61	0.83	0.27	0.06	0.53	0.46	171.96	(0,0):426,(0,1):47,(1,0):17,(1,1):4	0:21,1:47	(0,0):29,(0,1):25,(1,0):1	0:1,1:25	Chr04	+
cogentPB.1773	RI:2127_0|path1:703:1684-703:821:916:1684:+	0.51	0.26	0.74	0.12	0.03	0.29	0.39	26.12	(0,0):52,(0,1):8,(1,0):3,(1,1):68	0:36,1:43	(0,0):6,(0,1):18,(1,0):1,(1,1):7	0:1,1:25	2127_0|path1	+
cogentPB.1773	RI:2127_0|path1:703:1684-703:821:1065:1684:+	0.66	0.46	0.82	0.09	0.01	0.3	0.57	2.79679e+09	(0,0):49,(0,1):15,(1,0):6,(1,1):61	0:48,1:34	(0,0):7,(0,1):18,(1,1):7	0:0,1:25	2127_0|path1	+
cogentPB.1773	RI:2127_0|path1:703:1684-703:821:973:1684:+	0.48	0.17	0.72	0.07	0	0.26	0.41	13.54	(0,0):53,(0,1):12,(1,0):2,(1,1):64	0:15,1:63	(0,0):7,(0,1):18,(1,1):7	0:0,1:25	2127_0|path1	+
cogentPB.2306	RI:2405_0|path6:1:2427-1:1723:2035:2427:+	0.99	0.95	1	0.65	0.38	0.85	0.34	127.03	(0,0):293,(1,0):34,(1,1):80	0:112,1:2	(0,0):22,(0,1):5,(1,0):5,(1,1):46	0:34,1:22	2405_0|path6	+
cogentPB.1701	RI:2083_0|path0:1173:4096-1173:2225:3403:4096:+	0.97	0.92	0.99	0.47	0.14	0.79	0.5	134.53	(0,0):21,(0,1):1,(1,0):13,(1,1):62	0:72,1:4	(0,0):8,(0,1):8,(1,1):24	0:21,1:11	2083_0|path0	+
PB.13268	RI:Chr07:47033853:47035008-47033853:47034410:47034651:47035008:-	0.47	0.32	0.63	0.88	0.72	0.96	-0.41	786.99	(0,0):16,(0,1):28,(1,0):15,(1,1):18	0:20,1:41	(0,0):9,(0,1):2,(1,0):16,(1,1):10	0:25,1:3	Chr07	-
PB.13328	RI:Chr07:48590085:48592856-48590085:48590719:48591082:48592856:+	0.88	0.8	0.93	0.5	0.23	0.72	0.38	28.24	(0,0):31,(0,1):13,(1,0):32,(1,1):418	0:411,1:52	(0,0):2,(0,1):9,(1,0):3,(1,1):65	0:33,1:44	Chr07	+
PB.13018	RI:Chr07:32262007:32263535-32262007:32262105:32263347:32263535:+	0.93	0.85	0.97	0.42	0.11	0.71	0.51	404.47	(0,0):70,(0,1):17,(1,0):8	0:8,1:17	(0,0):16,(0,1):23	0:0,1:23	Chr07	+
PB.11967	RI:Chr07:7042276:7043439-7042276:7042510:7042941:7043439:+	0.95	0.91	0.97	0.71	0.49	0.86	0.24	15.27	(0,0):83,(0,1):9,(1,0):61,(1,1):55	0:112,1:13	(0,0):16,(0,1):9,(1,0):10,(1,1):9	0:17,1:11	Chr07	+
PB.13355	RI:Chr07:49216861:49218620-49216861:49217695:49218422:49218620:-	0.97	0.89	1	0.55	0.3	0.78	0.42	36.15	(0,0):20,(1,0):2,(1,1):48	0:46,1:4	(0,0):3,(0,1):9,(1,0):3,(1,1):9	0:9,1:12	Chr07	-
PB.12382	RI:Chr07:12660202:12661190-12660202:12660369:12660961:12661190:-	0.81	0.74	0.86	0.17	0.05	0.39	0.64	1000000000000	(0,0):151,(0,1):78,(1,0):50,(1,1):3	0:53,1:78	(0,0):22,(0,1):48,(1,0):1,(1,1):1	0:1,1:49	Chr07	-
PB.12639	RI:Chr07:17528560:17531813-17528560:17529317:17531777:17531813:+	0.97	0.96	0.98	0.46	0.15	0.73	0.51	2623.28	(0,0):40,(0,1):27,(1,0):24,(1,1):199	0:222,1:28	(0,0):7,(0,1):20,(1,1):10	0:5,1:25	Chr07	+
PB.11754	RI:Chr07:4827574:4829812-4827574:4827691:4829023:4829812:+	0.96	0.92	0.99	0.45	0.17	0.7	0.51	7131.11	(0,0):79,(0,1):2,(1,0):18,(1,1):10	0:28,1:2	(0,0):12,(0,1):8,(1,0):2,(1,1):1	0:3,1:8	Chr07	+
PB.12382	RI:Chr07:12660506:12662759-12660506:12661190:12662308:12662759:-	0.96	0.92	0.98	0.65	0.44	0.79	0.31	10696.5	(0,0):386,(0,1):9,(1,0):6,(1,1):164	0:167,1:12	(0,0):29,(0,1):19,(1,1):47	0:34,1:32	Chr07	-
PB.12894	RI:Chr07:24776280:24776613-24776280:24776428:24776524:24776613:+	0.98	0.94	1	0.58	0.2	0.85	0.4	22.51	(0,0):305,(0,1):1,(1,0):21	0:21,1:1	(0,0):28,(0,1):3,(1,0):2	0:2,1:3	Chr07	+
PB.11744	RI:Chr07:4711808:4712864-4711808:4712513:4712591:4712864:-	0.96	0.91	0.99	0.44	0.12	0.76	0.52	124.2	(0,0):227,(0,1):2,(1,0):69,(1,1):29	0:96,1:4	(0,0):9,(0,1):4,(1,0):1,(1,1):9	0:4,1:10	Chr07	-
PB.13409	RI:Chr07:50429903:50432166-50429903:50431045:50431770:50432166:+	0.99	0.99	1	0.48	0.03	0.83	0.51	27.62	(0,0):2475,(0,1):40,(1,0):2243,(1,1):6274	0:8481,1:76	(0,0):10,(0,1):3,(1,1):15	0:0,1:18	Chr07	+
PB.13896	RI:Chr07:60666353:60667291-60666353:60666766:60667127:60667291:+	0.84	0.77	0.92	0.35	0.17	0.52	0.49	1.28366e+07	(0,0):195,(0,1):14,(1,0):35,(1,1):7	0:42,1:14	(0,0):23,(0,1):30,(1,0):6,(1,1):7	0:10,1:33	Chr07	+
PB.12887	RI:Chr07:24561345:24563899-24561345:24561887:24562750:24563899:+	0.99	0.97	0.99	0.69	0.47	0.86	0.3	63.1	(0,0):27,(0,1):5,(1,0):134,(1,1):290	0:418,1:11	(0,0):3,(0,1):6,(1,0):5,(1,1):18	0:19,1:10	Chr07	+
PB.12268	RI:Chr07:10894272:10895398-10894272:10894668:10895218:10895398:-	0.97	0.95	0.98	0.53	0.17	0.84	0.44	18.07	(0,0):430,(0,1):23,(1,0):138,(1,1):170	0:305,1:26	(0,0):12,(0,1):4,(1,0):1,(1,1):3	0:4,1:4	Chr07	-
PB.11597	RI:Chr07:3270836:3272174-3270836:3271610:3271941:3272174:+	0.83	0.72	0.92	0.39	0.17	0.68	0.44	63.76	(0,0):147,(0,1):11,(1,0):23,(1,1):68	0:83,1:19	(0,0):15,(0,1):7,(1,0):2,(1,1):5	0:3,1:11	Chr07	+
PB.12894	RI:Chr07:24776996:24777828-24776996:24777110:24777661:24777828:+	0.99	0.98	1	0.74	0.52	0.9	0.25	43.87	(0,0):229,(0,1):1,(1,0):20	0:20,1:1	(0,0):25,(0,1):10,(1,0):3,(1,1):1	0:4,1:10	Chr07	+
PB.12443	RI:Chr07:13751804:13752467-13751804:13751931:13752019:13752467:+	0.96	0.92	0.99	0.51	0.26	0.79	0.45	239.54	(0,0):151,(0,1):4,(1,0):95,(1,1):7	0:101,1:5	(0,0):12,(0,1):5,(1,0):4,(1,1):2	0:5,1:6	Chr07	+
PB.13631	RI:Chr07:55451339:55453785-55451339:55452718:55453357:55453785:-	0.81	0.77	0.85	0.34	0.2	0.51	0.47	1000000000000	(0,0):199,(0,1):88,(1,0):175,(1,1):414	0:511,1:166	(0,0):18,(0,1):29,(1,0):9,(1,1):17	0:14,1:41	Chr07	-
PB.12861	RI:Chr07:23321909:23322658-23321909:23322047:23322530:23322658:+	0.99	0.98	1	0.66	0.36	0.87	0.33	48.4	(0,0):108,(0,1):6,(1,0):29	0:29,1:6	(0,0):7,(0,1):12,(1,0):3	0:3,1:12	Chr07	+
PB.13027	RI:Chr07:32712848:32715835-32712848:32713127:32714646:32715835:-	0.92	0.79	0.99	0.42	0.18	0.65	0.5	37.94	(0,0):46,(1,0):7,(1,1):2	00:09:00	(0,0):17,(0,1):16,(1,0):3,(1,1):8	0:6,1:21	Chr07	-
PB.13162	RI:Chr07:42555220:42559014-42555220:42555708:42556186:42559014:+	0.94	0.89	0.98	0.53	0.3	0.75	0.41	443.28	(0,0):157,(0,1):3,(1,0):28,(1,1):244	0:255,1:20	(0,0):7,(0,1):6,(1,0):4,(1,1):25	0:14,1:21	Chr07	+
PB.11579	RI:Chr07:3124690:3125150-3124690:3124872:3124960:3125150:-	0.99	0.96	1	0.4	0.02	0.84	0.59	20.34	(0,0):436,(0,1):2,(1,0):110,(1,1):1	0:111,1:2	(0,0):22,(0,1):1	0:0,1:1	Chr07	-
PB.13896	RI:Chr07:60665214:60666514-60665214:60665828:60666353:60666514:+	0.97	0.94	0.99	0.55	0.36	0.7	0.42	1000000000000	(0,0):73,(0,1):6,(1,0):60,(1,1):71	0:131,1:6	(0,0):24,(0,1):19,(1,0):8,(1,1):15	0:14,1:28	Chr07	+
PB.13785	RI:Chr07:58913768:58915860-58913768:58914814:58915740:58915860:-	0.95	0.92	0.97	0.22	0.03	0.45	0.73	1000000000000	(0,0):30,(0,1):21,(1,0):8,(1,1):400	0:383,1:46	(0,0):10,(0,1):29,(1,1):30	0:4,1:55	Chr07	-
PB.13113	RI:Chr07:40166232:40168219-40166232:40166402:40167972:40168219:-	0.9	0.84	0.94	0.64	0.44	0.79	0.26	30.33	(0,0):116,(0,1):31,(1,0):19,(1,1):4	0:23,1:31	(0,0):50,(0,1):38,(1,0):6,(1,1):1	0:7,1:38	Chr07	-
PB.13680	RI:Chr07:56818449:56819739-56818449:56819018:56819326:56819739:-	0.97	0.93	0.99	0.77	0.63	0.9	0.2	22.4	(0,0):56,(0,1):4,(1,0):76,(1,1):97	0:172,1:5	(0,0):9,(0,1):7,(1,0):18,(1,1):11	0:26,1:10	Chr07	-
PB.12959	RI:Chr07:27466786:27467871-27466786:27466898:27467776:27467871:-	1	0.99	1	0.5	0.18	0.81	0.5	263.33	(0,0):292,(0,1):1,(1,0):11	0:11,1:1	(0,0):46,(0,1):29,(1,0):1	0:1,1:29	Chr07	-
PB.12425	RI:Chr07:13240933:13242999-13240933:13240976:13241219:13242999:-	0.83	0.72	0.91	0.2	0	0.49	0.63	1.85478e+07	(0,0):121,(0,1):13,(1,0):1,(1,1):534	0:448,1:100	(0,0):5,(0,1):7,(1,1):28	0:13,1:22	Chr07	-
PB.12882	RI:Chr07:24359407:24361688-24359407:24359559:24361605:24361688:-	0.92	0.86	0.95	0.54	0.21	0.8	0.38	16.53	(0,0):1449,(0,1):120,(1,0):11	0:11,1:120	(0,0):30,(0,1):91,(1,0):2	0:2,1:91	Chr07	-
PB.13018	RI:Chr07:32264194:32265589-32264194:32264375:32264863:32265589:+	0.95	0.9	0.98	0.54	0.26	0.77	0.41	434.44	(0,0):40,(0,1):7,(1,0):29,(1,1):134	0:152,1:18	(0,0):4,(0,1):8,(1,0):3,(1,1):10	0:7,1:14	Chr07	+
PB.16648	RI:Chr09:4382010:4383446-4382010:4383193:4383298:4383446:-	0.3	0.15	0.48	0.77	0.45	0.95	-0.47	14.37	(0,0):104,(0,1):37,(1,0):3,(1,1):426	0:169,1:297	(0,1):1,(1,0):3,(1,1):27	0:22,1:9	Chr09	-
PB.16241	RI:Chr09:736855:741468-736855:738793:739777:741468:-	0.98	0.95	0.99	0.68	0.42	0.88	0.3	25.47	(0,0):80,(0,1):5,(1,0):51,(1,1):626	0:656,1:26	(0,0):6,(0,1):4,(1,0):2,(1,1):38	0:34,1:10	Chr09	-
PB.18464	RI:Chr09:25036596:25040259-25036596:25037008:25040185:25040259:-	0.94	0.92	0.96	0.67	0.38	0.84	0.27	21.25	(0,0):146,(0,1):59,(1,0):38,(1,1):20	0:58,1:59	(0,0):16,(0,1):26,(1,0):4,(1,1):1	0:5,1:26	Chr09	-
PB.16529	RI:Chr09:3387581:3388793-3387581:3387724:3388688:3388793:-	0.9	0.7	0.97	0.34	0.03	0.77	0.56	20.91	(0,0):54,(0,1):12,(1,0):4	0:4,1:12	(0,0):11,(0,1):20	0:0,1:20	Chr09	-
PB.18913	RI:Chr09:47609561:47611175-47609561:47609695:47610355:47611175:+	0.94	0.89	0.97	0.26	0.06	0.54	0.68	1000000000000	(0,0):122,(0,1):7,(1,0):5,(1,1):119	0:115,1:16	(0,0):7,(0,1):14,(1,0):1,(1,1):4	0:1,1:18	Chr09	+
PB.19121	RI:Chr09:60357641:60358778-60357641:60357819:60357857:60358778:-	0.96	0.92	0.98	0.67	0.51	0.8	0.29	5586.99	(0,0):1296,(0,1):6,(1,0):13,(1,1):3292	0:3207,1:104	(0,0):61,(0,1):11,(1,0):16,(1,1):273	0:216,1:84	Chr09	-
PB.18021	RI:Chr09:18045935:18048007-18045935:18047276:18047585:18048007:-	0.96	0.92	0.98	0.67	0.44	0.83	0.29	402.51	(0,0):266,(0,1):6,(1,0):68,(1,1):390	0:446,1:18	(0,0):34,(0,1):8,(1,0):6,(1,1):68	0:59,1:23	Chr09	-
PB.19355	RI:Chr09:69267951:69269900-69267951:69268441:69269528:69269900:-	0.68	0.62	0.73	0.22	0.1	0.34	0.46	1000000000000	(0,0):148,(0,1):131,(1,0):70,(1,1):56	0:107,1:150	(0,0):25,(0,1):90,(1,0):6,(1,1):17	0:9,1:104	Chr09	-
PB.18517	RI:Chr09:26238406:26240282-26238406:26238573:26239598:26240282:+	0.91	0.88	0.94	0.65	0.5	0.78	0.26	7046.88	(0,0):41,(0,1):30,(1,0):44,(1,1):120	0:151,1:43	(0,0):20,(0,1):30,(1,0):10,(1,1):28	0:32,1:36	Chr09	+
PB.18723	RI:Chr09:33908325:33909611-33908325:33908612:33909075:33909611:+	0.91	0.85	0.95	0.53	0.26	0.79	0.38	13.38	(0,0):43,(0,1):10,(1,0):47,(1,1):27	0:69,1:15	(0,0):8,(0,1):8,(1,0):5,(1,1):4	0:8,1:9	Chr09	+
PB.18638	RI:Chr09:29802277:29803726-29802277:29802668:29803116:29803726:+	0.82	0.75	0.88	0.39	0.17	0.65	0.43	37.21	(0,0):51,(0,1):29,(1,0):50,(1,1):105	0:143,1:41	(0,0):12,(0,1):17,(1,0):3,(1,1):24	0:20,1:24	Chr09	+
PB.17679	RI:Chr09:14413898:14414676-14413898:14414128:14414515:14414676:+	0.65	0.62	0.67	0.32	0.11	0.54	0.33	10.34	(0,0):3276,(0,1):952,(1,0):343,(1,1):51	0:378,1:968	(0,0):102,(0,1):25,(1,0):3,(1,1):1	0:4,1:25	Chr09	+
PB.16211	RI:Chr09:426283:427299-426283:426462:426891:427299:+	0.91	0.81	0.98	0.48	0.2	0.71	0.43	98.35	(0,0):6,(0,1):2,(1,0):13	0:13,1:2	(0,0):4,(0,1):12,(1,0):5,(1,1):1	0:5,1:13	Chr09	+
PB.18489	RI:Chr09:25622680:25627100-25622680:25625304:25626570:25627100:+	0.06	0.02	0.12	0.75	0.42	0.93	-0.69	7.98716e+07	(0,0):174,(0,1):168,(1,0):2,(1,1):241	0:18,1:393	(0,0):4,(0,1):2,(1,1):30	0:22,1:10	Chr09	+
PB.17137	RI:Chr09:8863823:8864281-8863823:8863968:8864176:8864281:+	0.81	0.62	0.92	0.28	0.03	0.61	0.53	17.7	(0,0):100,(0,1):11,(1,0):7	0:7,1:11	(0,0):27,(0,1):17,(1,0):1	0:1,1:17	Chr09	+
PB.17934	RI:Chr09:17016268:17017615-17016268:17016378:17017523:17017615:+	0.99	0.99	1	0.38	0.06	0.82	0.61	50.57	(0,0):898,(0,1):18,(1,0):19	0:19,1:18	(0,0):6,(0,1):20	0:0,1:20	Chr09	+
PB.17365	RI:Chr09:11222892:11225764-11222892:11223859:11224503:11225764:-	0.94	0.91	0.95	0.37	0.14	0.69	0.57	36624.4	(0,0):106,(0,1):36,(1,0):141,(1,1):1122	0:1192,1:107	(0,0):3,(0,1):10,(1,0):2,(1,1):29	0:9,1:32	Chr09	-
PB.18130	RI:Chr09:19560582:19563272-19560582:19562774:19563201:19563272:+	0.92	0.83	0.98	0.43	0.09	0.72	0.49	43.57	(0,0):53,(0,1):3,(1,0):9,(1,1):183	0:182,1:13	(0,0):10,(0,1):8,(1,0):1,(1,1):57	0:35,1:31	Chr09	+
PB.16190	RI:Chr09:237929:241620-237929:238505:239888:241620:+	0.98	0.97	0.99	0.78	0.67	0.88	0.2	68639.2	(0,0):226,(0,1):6,(1,0):9,(1,1):518	0:521,1:12	(0,0):51,(0,1):16,(1,0):5,(1,1):99	0:77,1:43	Chr09	+
PB.19166	RI:Chr09:63103359:63104794-63103359:63103908:63104023:63104794:+	0.95	0.95	0.96	0.74	0.58	0.89	0.21	14.9	(0,0):1343,(0,1):282,(1,0):3526,(1,1):16340	0:19039,1:1109	(0,0):7,(0,1):6,(1,0):11,(1,1):89	0:70,1:36	Chr09	+
PB.17278	RI:Chr09:10325819:10329857-10325819:10326555:10329726:10329857:+	0.98	0.96	0.99	0.52	0.19	0.74	0.46	56419.3	(0,0):22,(0,1):5,(1,0):12,(1,1):45	0:56,1:6	(0,0):5,(0,1):19,(1,0):2,(1,1):4	0:4,1:21	Chr09	+
PB.18229	RI:Chr09:21331876:21332901-21331876:21332619:21332809:21332901:-	0.89	0.87	0.91	0.41	0.2	0.62	0.48	6.52244e+07	(0,0):1282,(0,1):71,(1,0):342,(1,1):408	0:698,1:123	(0,0):11,(0,1):14,(1,0):6,(1,1):15	0:12,1:23	Chr09	-
PB.16524	RI:Chr09:3349501:3353229-3349501:3349617:3351858:3353229:+	0.92	0.91	0.93	0.62	0.55	0.67	0.3	1000000000000	(0,0):672,(0,1):234,(1,0):63,(1,1):1521	0:1455,1:363	(0,0):94,(0,1):211,(1,0):32,(1,1):223	0:173,1:293	Chr09	+
PB.16258	RI:Chr09:943861:945727-943861:943981:944962:945727:+	0.94	0.91	0.96	0.67	0.54	0.78	0.27	1.04238e+06	(0,0):107,(0,1):34,(1,0):4,(1,1):328	0:314,1:52	(0,0):37,(0,1):40,(1,1):82	0:62,1:60	Chr09	+
PB.18553	RI:Chr09:27283788:27285422-27283788:27284380:27285155:27285422:-	0.99	0.98	1	0.67	0.37	0.85	0.32	1019.14	(0,0):54,(0,1):5,(1,0):225,(1,1):111	0:335,1:6	(0,0):12,(0,1):9,(1,0):5,(1,1):14	0:12,1:16	Chr09	-
PB.16811	RI:Chr09:5790810:5793059-5790810:5791494:5792809:5793059:-	0.95	0.93	0.96	0.68	0.42	0.83	0.27	171.28	(0,0):102,(0,1):52,(1,0):102,(1,1):339	0:424,1:69	(0,0):6,(0,1):11,(1,0):3,(1,1):14	0:9,1:19	Chr09	-
PB.17807	RI:Chr09:15689471:15693499-15689471:15691576:15692983:15693499:+	0.95	0.94	0.96	0.66	0.46	0.8	0.29	17244	(0,0):674,(0,1):94,(1,0):617,(1,1):1582	0:2110,1:183	(0,0):24,(0,1):17,(1,0):7,(1,1):60	0:50,1:34	Chr09	+
PB.16389	RI:Chr09:2192620:2196173-2192620:2194271:2195150:2196173:+	0.88	0.76	0.96	0.45	0.14	0.72	0.43	17.62	(0,0):1,(0,1):4,(1,0):9,(1,1):81	0:70,1:24	(0,1):8,(1,0):2,(1,1):35	0:24,1:21	Chr09	+
PB.17338	RI:Chr09:10988344:10990799-10988344:10989755:10990392:10990799:+	0.84	0.75	0.91	0.11	0.01	0.27	0.73	1000000000000	(0,0):110,(0,1):14,(1,0):4,(1,1):209	0:182,1:45	(0,0):7,(0,1):24,(1,1):25	0:2,1:47	Chr09	+
PB.18229	RI:Chr09:21343368:21344516-21343368:21343598:21344249:21344516:-	0.98	0.97	0.99	0.66	0.4	0.85	0.32	212.11	(0,0):334,(0,1):12,(1,0):161,(1,1):13	0:173,1:13	(0,0):17,(0,1):8,(1,0):5	0:5,1:8	Chr09	-
PB.18799	RI:Chr09:40420156:40421444-40420156:40420416:40420786:40421444:+	0.96	0.9	0.99	0.5	0.05	0.83	0.46	13.43	(0,0):242,(0,1):2,(1,0):36,(1,1):32	0:67,1:3	(0,0):19,(0,1):2,(1,0):1,(1,1):6	0:3,1:6	Chr09	+
PB.18946	RI:Chr09:49644821:49646001-49644821:49644971:49645422:49646001:+	0.87	0.82	0.92	0.28	0.08	0.48	0.59	1000000000000	(0,0):69,(0,1):30,(1,0):59,(1,1):102	0:151,1:40	(0,0):14,(0,1):29,(1,0):1,(1,1):33	0:17,1:46	Chr09	+
PB.18143	RI:Chr09:19713994:19714605-19713994:19714412:19714497:19714605:+	0.99	0.98	1	0.3	0.09	0.56	0.69	1000000000000	(0,0):58,(0,1):1,(1,0):145,(1,1):207	0:351,1:2	(0,0):4,(0,1):9,(1,0):2,(1,1):6	0:5,1:12	Chr09	+
PB.18229	RI:Chr09:21331877:21332901-21331877:21332656:21332809:21332901:-	0.44	0.3	0.58	0.12	0.01	0.29	0.32	12.72	(0,0):1622,(0,1):63,(1,0):2,(1,1):416	0:128,1:353	(0,0):17,(0,1):14,(1,1):15	0:3,1:26	Chr09	-
PB.18591	RI:Chr09:28445817:28447223-28445817:28446040:28446691:28447223:+	0.98	0.96	0.99	0.76	0.63	0.87	0.22	46016.3	(0,0):117,(0,1):13,(1,0):193,(1,1):81	0:270,1:17	(0,0):25,(0,1):15,(1,0):16,(1,1):16	0:28,1:19	Chr09	+
PB.18804	RI:Chr09:40952941:40953737-40952941:40953068:40953340:40953737:+	0.95	0.92	0.97	0.66	0.45	0.85	0.29	37.8	(0,0):309,(0,1):15,(1,0):99,(1,1):72	0:169,1:17	(0,0):11,(0,1):9,(1,0):8,(1,1):5	0:10,1:12	Chr09	+
PB.17607	RI:Chr09:13828126:13830399-13828126:13828153:13829089:13830399:-	0.95	0.92	0.98	0.42	0.09	0.71	0.53	6290.27	(0,0):89,(0,1):9,(1,0):6,(1,1):217	0:214,1:18	(0,0):6,(0,1):11,(1,1):24	0:6,1:29	Chr09	-
PB.16195	RI:Chr09:278978:280905-278978:279076:280431:280905:-	0.97	0.95	0.98	0.57	0.19	0.86	0.4	15.28	(0,0):123,(0,1):12,(1,0):37,(1,1):47	0:82,1:14	(0,0):9,(0,1):8,(1,0):2,(1,1):1	0:2,1:9	Chr09	-
PB.17659	RI:Chr09:14248117:14249648-14248117:14248185:14249254:14249648:+	0.98	0.97	0.99	0.27	0.04	0.67	0.71	1704999	(0,0):61,(0,1):9,(1,0):19,(1,1):64	0:82,1:10	(0,0):5,(0,1):19,(1,1):2	0:0,1:21	Chr09	+
PB.18586	RI:Chr09:28382893:28384214-28382893:28383086:28384153:28384214:+	0.93	0.82	0.98	0.32	0.03	0.73	0.61	24.14	(0,0):85,(0,1):12,(1,0):4,(1,1):1	0:5,1:12	(0,0):5,(0,1):16	0:0,1:16	Chr09	+
PB.18177	RI:Chr09:20188410:20190670-20188410:20188742:20190581:20190670:+	0.93	0.87	0.96	0.58	0.25	0.83	0.35	14.49	(0,0):65,(0,1):22,(1,0):3,(1,1):21	0:22,1:24	(0,0):20,(0,1):20,(1,0):1,(1,1):4	0:4,1:21	Chr09	+
PB.16543	RI:Chr09:3491422:3494903-3491422:3492127:3492217:3494903:-	0.96	0.89	0.99	0.64	0.41	0.81	0.32	272.5	(0,0):45,(0,1):1,(1,0):38,(1,1):309	0:335,1:13	(0,0):14,(0,1):9,(1,0):7,(1,1):285	0:237,1:64	Chr09	-
PB.19220	RI:Chr09:65526344:65527840-65526344:65527588:65527745:65527840:-	0.92	0.81	0.98	0.59	0.33	0.79	0.33	24.7	(0,0):69,(0,1):3,(1,0):14,(1,1):189	0:189,1:17	(0,0):13,(0,1):7,(1,0):7,(1,1):38	0:21,1:31	Chr09	-
PB.17338	RI:Chr09:10986037:10989755-10986037:10988209:10988360:10989755:+	0.97	0.92	0.99	0.33	0.07	0.67	0.64	8871.41	(0,0):92,(0,1):1,(1,0):38,(1,1):461	0:463,1:37	(0,0):8,(0,1):5,(1,0):1,(1,1):54	0:5,1:55	Chr09	+
PB.16477	RI:Chr09:2968190:2969800-2968190:2968793:2969607:2969800:+	0.44	0.17	0.71	0.87	0.76	0.95	-0.43	30.62	(0,0):40,(0,1):12,(1,0):3,(1,1):3	0:4,1:14	(0,0):32,(0,1):5,(1,0):10,(1,1):13	0:21,1:7	Chr09	+
PB.19065	RI:Chr09:56102211:56103868-56102211:56102336:56103789:56103868:-	0.98	0.97	0.99	0.37	0.05	0.76	0.61	244.38	(0,0):5805,(0,1):137,(1,0):32	0:32,1:137	(0,0):38,(0,1):16	0:0,1:16	Chr09	-
PB.17000	RI:Chr09:7574567:7575146-7574567:7574871:7574972:7575146:+	0.99	0.98	1	0.52	0.3	0.74	0.47	1.52491e+07	(0,0):1663,(0,1):1,(1,0):165,(1,1):1	0:166,1:1	(0,0):56,(0,1):10,(1,0):7,(1,1):1	0:8,1:10	Chr09	+
PB.18720	RI:Chr09:33718144:33718772-33718144:33718232:33718528:33718772:-	0.98	0.89	1	0.7	0.44	0.88	0.28	14.36	(0,0):30,(1,0):9	00:09:00	(0,0):13,(0,1):6,(1,0):4,(1,1):1	0:5,1:6	Chr09	-
PB.16247	RI:Chr09:798327:799193-798327:798551:799095:799193:+	0.95	0.91	0.98	0.66	0.41	0.87	0.29	14.95	(0,0):367,(0,1):9,(1,0):19,(1,1):3	0:22,1:9	(0,0):56,(0,1):12,(1,0):4	0:4,1:12	Chr09	+
PB.18292	RI:Chr09:22192396:22194115-22192396:22192442:22193254:22194115:+	0.92	0.83	0.97	0.44	0.12	0.73	0.48	96.41	(0,0):18,(0,1):6,(1,0):2,(1,1):62	0:59,1:11	(0,0):2,(0,1):12,(1,0):1,(1,1):16	0:4,1:25	Chr09	+
PB.18024	RI:Chr09:18084875:18085178-18084875:18085020:18085117:18085178:+	0.96	0.91	0.99	0.42	0.08	0.74	0.54	110.49	(0,0):1042,(0,1):2,(1,0):14	0:14,1:2	(0,0):29,(0,1):5,(1,0):1	0:1,1:5	Chr09	+
PB.17093	RI:Chr09:8449540:8451030-8449540:8449596:8450698:8451030:+	0.98	0.97	0.99	0.49	0.06	0.83	0.49	27.58	(0,0):228,(0,1):7,(1,0):7,(1,1):37	0:44,1:7	(0,0):13,(0,1):13,(1,1):4	0:0,1:17	Chr09	+
PB.16258	RI:Chr09:943861:945727-943861:943981:944906:945727:+	0.94	0.91	0.96	0.7	0.57	0.8	0.24	1921.66	(0,0):105,(0,1):29,(1,0):6,(1,1):333	0:314,1:54	(0,0):37,(0,1):35,(1,1):87	0:63,1:59	Chr09	+
cogentPB.1603	SE:2026_2|path0:1:360:985:1083-1:360:634:744:985:1083:+	0.09	0.09	0.1	0.77	0.48	0.99	-0.68	169209	(0,0):3242,(0,1):3429,(1,0):974,(1,1):6386	0:1557,1:9232	(0,0):49,(0,1):1,(1,0):8	0:8,1:1	2026_2|path0	+
PB.22984	SE:Chr11:59293104:59296173:59297352:59297994-59293104:59296173:59296485:59296583:59297352:59297994:+	0.78	0.59	0.93	0.09	0	0.26	0.69	1000000000000	(0,0):163,(0,1):3,(1,0):34,(1,1):876	0:589,1:324	(0,0):62,(0,1):5,(1,1):109	0:1,1:113	Chr11	+
PB.1398	SE:Chr01:29606966:29607215:29608299:29609555-29606966:29607215:29608108:29608202:29608299:29609555:+	0.4	0.22	0.65	0.9	0.69	1	-0.5	13.88	(0,0):317,(0,1):2,(1,0):11,(1,1):321	0:139,1:195	(0,0):151,(1,0):15,(1,1):71	0:81,1:5	Chr01	+
PB.25776	SE:Chr13:48913706:48913961:48915095:48916043-48913706:48913961:48914517:48914580:48915095:48916043:+	0.96	0.9	0.99	0.48	0.24	0.71	0.48	1.77688e+06	(0,0):52,(0,1):2,(1,0):85,(1,1):166	0:240,1:13	(0,0):16,(0,1):3,(1,0):6,(1,1):39	0:20,1:28	Chr13	+
PB.2443	SE:Chr02:7625413:7625580:7626229:7626459-7625413:7625580:7625787:7625866:7626229:7626459:-	0.87	0.74	0.96	0.42	0.12	0.72	0.45	14.52	(0,0):161,(0,1):3,(1,0):45	0:45,1:3	(0,0):12,(0,1):2,(1,0):4,(1,1):2	0:4,1:4	Chr02	-
PB.5721	SE:Chr04:6504986:6506052:6507288:6507359-6504986:6506052:6506285:6506421:6507288:6507359:-	0.04	0.02	0.07	0.6	0.22	0.97	-0.56	38.53	(0,0):402,(0,1):47,(1,0):4,(1,1):452	0:32,1:471	(0,0):73,(1,0):3,(1,1):20	0:8,1:15	Chr04	-
PB.5505	SE:Chr04:2867197:2867421:2868264:2868339-2867197:2867421:2868166:2868208:2868264:2868339:-	0.14	0.04	0.31	0.77	0.51	0.97	-0.63	102315	(0,0):62,(0,1):15,(1,0):3,(1,1):1	0:3,1:16	(0,0):51,(1,0):9,(1,1):12	0:20,1:1	Chr04	-
PB.5850	SE:Chr04:10018378:10018865:10019425:10019744-10018378:10018865:10019148:10019218:10019425:10019744:-	0.96	0.87	0.99	0.4	0.12	0.78	0.56	13.67	(0,0):479,(0,1):1,(1,0):45,(1,1):19	0:64,1:1	(0,0):23,(0,1):2,(1,0):2,(1,1):12	0:5,1:11	Chr04	-
PB.12021	SE:Chr07:7615592:7616856:7617868:7617951-7615592:7616856:7617550:7617603:7617868:7617951:-	0.1	0.06	0.14	0.4	0.24	0.59	-0.3	583.46	(0,0):213,(0,1):99,(1,0):22,(1,1):2293	0:296,1:2118	(0,0):81,(0,1):13,(1,0):14,(1,1):265	0:159,1:133	Chr07	-
PB.12021	SE:Chr07:7615597:7616856:7617868:7617937-7615597:7616856:7617662:7617675:7617868:7617937:-	0.01	0	0.04	0.23	0.08	0.42	-0.22	11.22	(0,0):235,(0,1):99,(1,1):2293	0:42,1:2350	(0,0):92,(0,1):12,(1,0):4,(1,1):265	0:69,1:212	Chr07	-
PB.19036	SE:Chr09:53985967:53986131:53986706:53986778-53985967:53986131:53986325:53986535:53986706:53986778:-	0.13	0.03	0.3	0.78	0.34	0.98	-0.65	20.6	(0,0):234,(0,1):5,(1,0):5	0:5,1:5	(0,0):52,(1,0):14	00:14:00	Chr09	-
PB.19355	SE:Chr09:69267018:69267806:69268281:69268441-69267018:69267806:69267951:69268133:69268281:69268441:-	0.15	0.08	0.25	0.79	0.57	0.95	-0.64	1000000000000	(0,0):218,(0,1):7,(1,0):10,(1,1):226	0:54,1:189	(0,0):49,(0,1):2,(1,0):19,(1,1):37	0:50,1:8	Chr09	-

## Sheet: leaf vs 15h
Table S10. The differential alternative splicing events in 5 h, 15 h and 30 h germinating seeds and leaf samples.
gene_id	event_name	sample1_posterior_mean	sample1_ci_low	sample1_ci_high	sample_2_posterior_mean	sample2_ci_low	sample_ci_high	diff	bayes_factor	sample1_counts	sample1_assigned_counts	sample2_counts	sample2_assigned_counts	chrom	strand
PB.4037	AA:Chr03:1238608:1239294:1240733:1241341-1238608:1239294:1239591:1241341:+	0.69	0.65	0.72	0.47	0.35	0.58	0.22	11134.1	(0,0):135,(0,1):376,(1,0):83,(1,1):834	0:661,1:632	(0,0):44,(0,1):115,(1,0):4,(1,1):180	0:99,1:200	Chr03	+
PB.5175	AA:Chr03:44890442:44891015:44892373:44892717-44890442:44891015:44891786:44892717:+	0.89	0.73	0.97	0.35	0.12	0.74	0.54	16.02	(0,0):11,(0,1):2,(1,0):8,(1,1):10	0:17,1:3	(0,0):29,(0,1):6,(1,1):4	0:0,1:10	Chr03	+
PB.8291	AA:Chr05:33454329:33454397-33456136:33456535:-	0.99	0.97	1	0.79	0.49	0.92	0.2	12.18	(0,0):18,(0,1):1,(1,0):3,(1,1):37	0:40,1:1	(0,0):15,(0,1):10,(1,0):1,(1,1):11	0:12,1:10	Chr05	-
PB.20759	AA:Chr10:53772402:53772991-53773983:53776066:-	0.98	0.96	1	0.65	0.48	0.79	0.33	4.68065e+08	(0,0):82,(0,1):3,(1,0):64,(1,1):499	0:550,1:16	(0,0):20,(0,1):18,(1,0):13,(1,1):110	0:79,1:62	Chr10	-
PB.20627	AA:Chr10:48865311:48865454:48866798:48867038-48865311:48865454:48865621:48867038:+	0.9	0.83	0.95	0.45	0.24	0.66	0.45	51164.8	(0,0):54,(0,1):17,(1,0):12,(1,1):3	0:15,1:17	(0,0):22,(0,1):46,(1,0):4	0:4,1:46	Chr10	+
PB.20627	AA:Chr10:48863251:48863563:48864453:48864959-48863251:48863563:48864197:48864959:+	0.84	0.7	0.95	0.5	0.3	0.71	0.34	11.99	(0,0):55,(0,1):5,(1,0):5,(1,1):61	0:55,1:16	(0,0):43,(0,1):15,(1,0):3,(1,1):47	0:27,1:38	Chr10	+
PB.23191	AA:Chr12:484270:484829:485297:485332-484270:484829:485016:485332:+	0.47	0.35	0.58	0.12	0.01	0.28	0.35	43.31	(0,0):96,(0,1):107,(1,0):5,(1,1):199	0:122,1:189	(0,0):29,(0,1):35,(1,0):1,(1,1):16	0:4,1:48	Chr12	+
PB.24148	AA:Chr12:30712264:30713323:30714668:30715760-30712264:30713323:30715546:30715760:+	0.01	0	0.01	0.21	0.12	0.33	-0.2	642820	(0,0):385,(0,1):100,(1,0):8,(1,1):1159	0:16,1:1251	(0,0):86,(0,1):8,(1,0):17,(1,1):81	0:33,1:73	Chr12	+
PB.9546	AA:Chr06:10798210:10798329-10799301:10799823:-	0.75	0.68	0.81	0.45	0.29	0.62	0.3	165	(0,0):185,(0,1):58,(1,0):44,(1,1):44	0:77,1:69	(0,0):27,(0,1):29,(1,0):8,(1,1):5	0:10,1:32	Chr06	-
PB.11112	AA:Chr06:49844528:49846641:49847909:49848668-49844528:49846641:49847001:49848668:+	0.98	0.96	0.99	0.7	0.56	0.81	0.28	4.44038e+09	(0,0):44,(0,1):5,(1,0):72,(1,1):525	0:596,1:6	(0,0):23,(0,1):18,(1,0):8,(1,1):139	0:83,1:82	Chr06	+
PB.14130	AA:Chr08:2848412:2849561-2850447:2850617:-	0.82	0.71	0.91	0.28	0.04	0.7	0.54	11.79	(0,0):508,(0,1):12,(1,0):18,(1,1):566	0:506,1:90	(0,0):34,(0,1):4,(1,1):45	0:1,1:48	Chr08	-
PB.15122	AA:Chr08:43920141:43920307-43921964:43922300:-	0.93	0.88	0.97	0.57	0.37	0.74	0.36	192109	(0,0):54,(0,1):10,(1,0):7,(1,1):29	0:35,1:11	(0,0):39,(0,1):31,(1,0):7,(1,1):4	0:9,1:33	Chr08	-
PB.15534	AA:Chr08:50722244:50722504:50723596:50723895-50722244:50722504:50722649:50723895:+	0.75	0.6	0.87	0.96	0.95	0.98	-0.21	870.27	(0,0):60,(0,1):17,(1,0):8,(1,1):8	0:15,1:18	(0,0):74,(0,1):22,(1,0):88,(1,1):78	0:162,1:26	Chr08	+
PB.15735	AA:Chr08:53076635:53076814:53076914:53077236-53076635:53076814:53076901:53077236:+	0.98	0.96	0.99	0.67	0.43	0.88	0.31	18.42	(0,0):542,(0,1):7,(1,0):309,(1,1):46	0:354,1:8	(0,0):22,(0,1):3,(1,0):6,(1,1):3	0:8,1:4	Chr08	+
PB.780	AA:Chr01:11158272:11158353:11160417:11160609-11158272:11158353:11159206:11160609:+	0.99	0.98	1	0.47	0.07	0.82	0.52	38.84	(0,0):58,(0,1):1,(1,0):9,(1,1):3	0:12,1:1	(0,0):18,(0,1):17,(1,1):1	0:0,1:18	Chr01	+
PB.293	AA:Chr01:3325815:3326823-3327434:3328110:-	0.1	0.05	0.17	0.83	0.59	0.98	-0.73	5.88427e+11	(0,0):54,(0,1):6,(1,0):11,(1,1):45	0:16,1:46	(0,0):26,(1,0):16,(1,1):4	00:20:00	Chr01	-
cogentPB.908	AA:1557_0|path0:1:61:160:1125-1:61:333:1125:+	0.24	0.17	0.33	0.6	0.4	0.84	-0.36	134.1	(0,0):45,(0,1):34,(1,0):28,(1,1):199	0:87,1:174	(0,0):18,(0,1):3,(1,0):16,(1,1):55	0:52,1:22	1557_0|path0	+
PB.25394	AA:Chr13:35192290:35192406:35194677:35196214-35192290:35192406:35193697:35196214:+	0.9	0.88	0.92	0.6	0.5	0.69	0.3	1000000000000	(0,0):493,(0,1):111,(1,0):19,(1,1):1520	0:1420,1:230	(0,0):199,(0,1):84,(1,0):19,(1,1):226	0:159,1:170	Chr13	+
PB.26199	AA:Chr13:56631096:56631414:56633200:56634990-56631096:56631414:56632276:56634990:+	0.95	0.9	0.98	0.62	0.34	0.85	0.33	11.87	(0,0):15,(0,1):5,(1,0):32,(1,1):140	0:166,1:11	(0,0):12,(0,1):7,(1,0):4,(1,1):27	0:17,1:21	Chr13	+
PB.2043	AA:Chr02:127659:128220:128956:129788-127659:128220:129707:129788:+	0.26	0.22	0.31	0.82	0.66	0.94	-0.56	1000000000000	(0,0):244,(0,1):9,(1,0):190,(1,1):323	0:277,1:245	(0,0):74,(0,1):2,(1,0):113,(1,1):51	0:150,1:16	Chr02	+
PB.2498	AA:Chr02:8524589:8525303-8526093:8528045:-	0.06	0.02	0.12	0.3	0.16	0.49	-0.24	11.02	(0,0):32,(0,1):13,(1,0):4,(1,1):191	0:11,1:197	(0,0):45,(0,1):7,(1,0):11,(1,1):75	0:34,1:59	Chr02	-
PB.5927	AA:Chr04:13214778:13215222-13216050:13216450:-	0.07	0.02	0.14	0.67	0.22	0.97	-0.6	25.69	(0,0):337,(0,1):38,(1,0):4,(1,1):2	0:4,1:40	(0,0):34,(1,0):3,(1,1):4	0:6,1:1	Chr04	-
PB.5452	AA:Chr04:2194138:2195408-2195850:2195958:-	0.95	0.86	1	0.55	0.3	0.75	0.4	149.76	(0,0):12,(1,0):3,(1,1):108	0:107,1:4	(0,0):13,(0,1):11,(1,0):3,(1,1):59	0:39,1:34	Chr04	-
PB.12596	AA:Chr07:16440298:16441814-16442013:16442085:-	0.05	0.02	0.09	0.47	0.2	0.87	-0.42	28.45	(0,0):95,(0,1):5,(1,0):11,(1,1):40	0:16,1:40	(0,0):18,(1,0):15,(1,1):8	0:16,1:7	Chr07	-
PB.11547	AA:Chr07:2829479:2830310:2830829:2830896-2829479:2830310:2830410:2830896:+	0.71	0.56	0.82	0.31	0.12	0.5	0.4	46.57	(0,0):44,(0,1):17,(1,0):12,(1,1):46	0:46,1:29	(0,0):8,(0,1):18,(1,0):4,(1,1):7	0:7,1:22	Chr07	+
PB.11908	AA:Chr07:6458772:6459317:6459414:6461595-6458772:6459317:6459610:6461595:+	0.08	0.02	0.18	0.55	0.34	0.76	-0.47	31.97	(0,0):23,(0,1):13,(1,0):2,(1,1):213	0:10,1:218	(0,0):16,(0,1):4,(1,0):13,(1,1):160	0:85,1:92	Chr07	+
PB.13776	AA:Chr07:58619746:58620288:58621824:58621973-58619746:58620288:58620377:58621973:+	0.94	0.91	0.97	0.29	0.02	0.6	0.65	1.96265e+06	(0,0):48,(0,1):12,(1,0):3,(1,1):62	0:61,1:16	(0,0):31,(0,1):47,(1,1):21	0:7,1:61	Chr07	+
PB.11482	AA:Chr07:2265504:2266020:2268642:2270252-2265504:2266020:2266506:2270252:+	0.91	0.88	0.94	0.39	0.22	0.57	0.52	1000000000000	(0,0):22,(0,1):26,(1,0):30,(1,1):201	0:216,1:41	(0,0):20,(0,1):47,(1,0):2,(1,1):60	0:20,1:89	Chr07	+
PB.13753	AA:Chr07:58267787:58267875:58270206:58270605-58267787:58267875:58270103:58270605:+	0.58	0.42	0.73	0.08	0	0.22	0.5	2.1397e+06	(0,0):60,(0,1):19,(1,0):10,(1,1):40	0:36,1:33	(0,0):50,(0,1):22,(1,1):23	0:0,1:45	Chr07	+
PB.18670	AA:Chr09:31107911:31108441:31109406:31109530-31107911:31108441:31108732:31109530:+	0.64	0.51	0.76	0.89	0.78	0.96	-0.25	22.24	(0,0):701,(0,1):39,(1,0):25	0:25,1:39	(0,0):89,(0,1):6,(1,0):19,(1,1):3	0:22,1:6	Chr09	+
PB.16258	AA:Chr09:943420:943713:944906:945727-943420:943713:944951:945727:+	0.27	0.17	0.4	0.86	0.6	0.99	-0.59	5383.61	(0,0):108,(0,1):27,(1,0):15,(1,1):332	0:145,1:229	(0,0):37,(1,0):9,(1,1):49	00:58:00	Chr09	+
PB.17889	AA:Chr09:16502801:16503463:16504013:16504382-16502801:16503463:16503570:16504382:+	0.91	0.8	0.97	0.36	0.13	0.65	0.55	262.43	(0,0):113,(0,1):3,(1,0):12,(1,1):51	0:61,1:5	(0,0):41,(0,1):8,(1,0):1,(1,1):13	0:9,1:13	Chr09	+
PB.18670	AA:Chr09:31107911:31108005:31108090:31108441-31107911:31108005:31108252:31108441:+	0.69	0.36	0.94	0.08	0	0.28	0.61	44.1	(0,0):457,(0,1):1,(1,0):11	0:11,1:1	(0,0):61,(0,1):6	0:0,1:6	Chr09	+
PB.19138	AA:Chr09:61489116:61489624:61489734:61490200-61489116:61489624:61489797:61490200:+	0.08	0.03	0.17	0.6	0.27	0.88	-0.52	187.55	(0,0):13,(0,1):33,(1,0):3,(1,1):47	0:9,1:74	(0,0):1,(0,1):2,(1,0):4,(1,1):14	0:13,1:7	Chr09	+
PB.16320	AA:Chr09:1527676:1527970:1529333:1530464-1527676:1527970:1528604:1530464:+	0.89	0.84	0.93	0.33	0.14	0.51	0.56	1000000000000	(0,0):89,(0,1):22,(1,0):7,(1,1):297	0:279,1:47	(0,0):50,(0,1):41,(1,0):3,(1,1):70	0:23,1:91	Chr09	+
PB.8267	AD:Chr05:31794280:31797071:31797557:31797720-31794280:31797071:31797333:31797720:-	0.9	0.65	0.99	0.48	0.26	0.67	0.42	14.64	(0,0):26,(1,0):2,(1,1):177	0:151,1:28	(0,0):30,(0,1):15,(1,0):5,(1,1):215	0:90,1:145	Chr05	-
PB.20011	AD:Chr10:11570677:11570785:11571145:11572374-11570677:11570785:11572044:11572374:-	0.17	0.1	0.26	0.68	0.37	0.91	-0.51	38.74	(0,0):114,(0,1):5,(1,0):31,(1,1):26	0:38,1:24	(0,0):8,(1,0):14,(1,1):3	00:17:00	Chr10	-
PB.19918	AD:Chr10:8495340:8495457:8495933:8496037-8495340:8495457:8495560:8496037:-	0.92	0.76	0.98	0.17	0	0.57	0.75	46.74	(0,0):698,(0,1):6,(1,0):4	0:4,1:6	(0,0):432,(0,1):33	0:0,1:33	Chr10	-
PB.10418	AD:Chr06:42519760:42520136:42520244:42521586-42519760:42520136:42521422:42521586:-	0.03	0.01	0.07	0.4	0.21	0.61	-0.37	219955	(0,0):34,(0,1):10,(1,0):2,(1,1):10	0:2,1:20	(0,0):5,(0,1):3,(1,0):23,(1,1):9	0:29,1:6	Chr06	-
PB.10382	AD:Chr06:41854502:41854620-41857318:41858169:+	0.96	0.92	0.99	0.39	0.15	0.61	0.57	2.16258e+10	(0,0):22,(0,1):6,(1,0):2,(1,1):59	0:59,1:8	(0,0):12,(0,1):40,(1,0):1,(1,1):24	0:14,1:51	Chr06	+
PB.15873	AD:Chr08:54304641:54305276:54305823:54305972-54304641:54305276:54305710:54305972:-	0.32	0.12	0.54	0.89	0.71	0.98	-0.57	312.21	(0,0):60,(0,1):14,(1,0):2,(1,1):43	0:17,1:42	(0,0):43,(0,1):2,(1,0):4,(1,1):101	0:89,1:18	Chr08	-
PB.15707	AD:Chr08:52806736:52806963-52808016:52808195:+	0.95	0.9	0.99	0.6	0.39	0.8	0.35	826	(0,0):84,(0,1):3,(1,0):15	0:15,1:3	(0,0):46,(0,1):16,(1,0):5,(1,1):1	0:6,1:16	Chr08	+
PB.15086	AD:Chr08:42932455:42932802:42933526:42933849-42932455:42932802:42932934:42933849:-	0.69	0.38	0.88	0.17	0.02	0.44	0.52	24.15	(0,0):20,(0,1):7,(1,0):7	0:7,1:7	(0,0):8,(0,1):11,(1,1):5	0:1,1:15	Chr08	-
PB.22335	AD:Chr11:27086958:27087079-27087930:27088133:+	0.97	0.96	0.99	0.67	0.43	0.83	0.3	1236.9	(0,0):261,(0,1):13,(1,0):38	0:38,1:13	(0,0):43,(0,1):22,(1,0):5	0:5,1:22	Chr11	+
PB.21867	AD:Chr11:9302311:9302534-9304153:9305838:+	0.93	0.88	0.97	0.71	0.54	0.83	0.22	20.12	(0,0):63,(0,1):8,(1,0):1,(1,1):236	0:207,1:38	(0,0):13,(0,1):18,(1,0):2,(1,1):113	0:94,1:39	Chr11	+
PB.22608	AD:Chr11:47998381:47999097-47999391:47999937:+	0.03	0.01	0.07	0.3	0.11	0.51	-0.27	14.31	(0,0):116,(0,1):107,(1,0):3,(1,1):430	0:12,1:528	(0,0):14,(0,1):9,(1,0):4,(1,1):89	0:19,1:83	Chr11	+
PB.22837	AD:Chr11:55510891:55511381:55511867:55514795-55510891:55511381:55514521:55514795:-	0.09	0.07	0.1	0.69	0.54	0.81	-0.6	1000000000000	(0,0):205,(0,1):164,(1,0):209,(1,1):208	0:229,1:352	(0,0):47,(0,1):7,(1,0):166,(1,1):17	0:178,1:12	Chr11	-
PB.1832	AD:Chr01:51059754:51060376:51060469:51061585-51059754:51060376:51061476:51061585:-	0.04	0.03	0.06	0.81	0.69	0.92	-0.77	1000000000000	(0,0):232,(0,1):162,(1,0):69,(1,1):449	0:89,1:591	(0,0):62,(0,1):6,(1,0):201,(1,1):69	0:247,1:29	Chr01	-
PB.25639	AD:Chr13:45242491:45242694-45242769:45243300:+	0.11	0.07	0.17	0.54	0.38	0.69	-0.43	1000000000000	(0,0):221,(0,1):39,(1,0):15,(1,1):274	0:46,1:282	(0,0):100,(0,1):13,(1,0):30,(1,1):70	0:80,1:33	Chr13	+
PB.26131	AD:Chr13:55580652:55581275:55581369:55581480-55580652:55581275:55581365:55581480:-	1	0.99	1	0.51	0.33	0.71	0.49	1000000000000	(0,0):4753,(0,1):2,(1,0):1104,(1,1):3573	0:4662,1:17	(0,0):88,(0,1):11,(1,0):11,(1,1):69	0:54,1:37	Chr13	-
PB.2878	AD:Chr02:19149772:19149936-19150458:19150783:+	0.24	0.14	0.35	0.64	0.51	0.74	-0.4	8.49179e+08	(0,0):3658,(0,1):393,(1,0):1,(1,1):237	0:44,1:587	(0,0):201,(0,1):65,(1,0):1,(1,1):96	0:73,1:89	Chr02	+
PB.5951	AD:Chr04:15922630:15923146:15924746:15924983-15922630:15923146:15923604:15924983:-	0.82	0.81	0.83	0.62	0.53	0.7	0.2	4.35481e+09	(0,0):1040,(0,1):829,(1,0):452,(1,1):1105	0:1371,1:1015	(0,0):101,(0,1):138,(1,0):12,(1,1):128	0:99,1:179	Chr04	-
PB.6992	AD:Chr04:57666266:57666493:57667205:57667573-57666266:57666493:57667101:57667573:-	0.15	0.01	0.4	0.68	0.51	0.82	-0.53	54.94	(0,0):116,(0,1):19,(1,0):1,(1,1):34	0:9,1:45	(0,0):230,(0,1):13,(1,1):120	0:91,1:42	Chr04	-
PB.5721	AD:Chr04:6505040:6506052:6507288:6507359-6505040:6506052:6506341:6507359:-	0.87	0.84	0.9	0.19	0.05	0.37	0.68	1000000000000	(0,0):328,(0,1):81,(1,0):47,(1,1):449	0:444,1:133	(0,0):50,(0,1):67,(1,0):2,(1,1):50	0:5,1:114	Chr04	-
PB.6049	AD:Chr04:23985747:23986964:23987378:23987752-23985747:23986964:23987470:23987752:-	0.08	0.02	0.17	0.74	0.49	0.95	-0.66	762727	(0,0):277,(0,1):23,(1,0):2,(1,1):76	0:12,1:89	(0,0):45,(0,1):1,(1,0):7,(1,1):28	0:33,1:3	Chr04	-
cogentPB.3652	AD:324_0|path7:744:804-5994:6318:+	0.68	0.5	0.82	0.17	0	0.48	0.51	13.43	(0,0):192,(0,1):24,(1,0):4,(1,1):11	0:9,1:30	(0,0):277,(0,1):31,(1,1):7	0:0,1:38	324_0|path7	+
PB.11544	AD:Chr07:2803294:2803452:2804107:2804204-2803294:2803452:2803756:2804204:-	0.32	0.04	0.73	0.92	0.82	0.98	-0.6	17.35	(0,0):32,(0,1):6	0:0,1:6	(0,0):9,(0,1):4,(1,0):6,(1,1):1	0:7,1:4	Chr07	-
PB.11414	AD:Chr07:1647889:1648186-1648735:1648866:+	0.84	0.75	0.92	0.41	0.14	0.67	0.43	75.4	(0,0):84,(0,1):15,(1,0):13,(1,1):16	0:27,1:17	(0,0):25,(0,1):14,(1,0):2,(1,1):3	0:4,1:15	Chr07	+
PB.11829	AD:Chr07:5572595:5573457:5574472:5574587-5572595:5573457:5573874:5574587:-	0.96	0.92	0.99	0.69	0.54	0.81	0.27	24430.2	(0,0):54,(0,1):4,(1,0):27,(1,1):89	0:111,1:9	(0,0):52,(0,1):17,(1,0):10,(1,1):39	0:33,1:33	Chr07	-
PB.4575	RI:Chr03:30484227:30486015-30484227:30484910:30485854:30486015:+	0.93	0.88	0.97	0.58	0.4	0.73	0.35	1622.95	(0,0):192,(0,1):7,(1,0):25,(1,1):28	0:51,1:9	(0,0):33,(0,1):25,(1,0):9,(1,1):15	0:14,1:35	Chr03	+
PB.4037	RI:Chr03:1238608:1241341-1238608:1239294:1240733:1241341:+	0.79	0.76	0.81	0.55	0.44	0.64	0.24	2.22363e+06	(0,0):199,(0,1):312,(1,0):83,(1,1):834	0:750,1:479	(0,0):39,(0,1):120,(1,0):4,(1,1):180	0:104,1:200	Chr03	+
PB.4901	RI:Chr03:40374575:40377919-40374575:40377098:40377641:40377919:-	0.88	0.85	0.91	0.65	0.51	0.76	0.23	848.7	(0,0):297,(0,1):77,(1,0):38,(1,1):2811	0:2512,1:414	(0,0):45,(0,1):31,(1,0):4,(1,1):391	0:302,1:124	Chr03	-
PB.4599	RI:Chr03:31175964:31178779-31175964:31176403:31178467:31178779:+	0.95	0.93	0.96	0.72	0.59	0.82	0.23	233225	(0,0):58,(0,1):77,(1,0):24,(1,1):299	0:311,1:89	(0,0):14,(0,1):33,(1,0):8,(1,1):16	0:19,1:38	Chr03	+
PB.4717	RI:Chr03:35725401:35727563-35725401:35726480:35727388:35727563:+	0.97	0.95	0.99	0.55	0.26	0.79	0.42	1630.54	(0,0):28,(0,1):9,(1,0):18,(1,1):331	0:343,1:15	(0,0):7,(0,1):10,(1,0):1,(1,1):25	0:16,1:20	Chr03	+
PB.4118	RI:Chr03:2827376:2828078-2827376:2827525:2827908:2828078:+	1	0.98	1	0.75	0.56	0.89	0.25	88.76	(0,0):89,(1,0):46,(1,1):1	00:47:00	(0,0):24,(0,1):13,(1,0):8	0:8,1:13	Chr03	+
PB.4685	RI:Chr03:34630321:34631695-34630321:34631162:34631405:34631695:+	0.96	0.94	0.97	0.73	0.65	0.8	0.23	1000000000000	(0,0):188,(0,1):21,(1,0):203,(1,1):894	0:1073,1:45	(0,0):74,(0,1):43,(1,0):44,(1,1):303	0:276,1:114	Chr03	+
PB.4901	RI:Chr03:40374784:40377637-40374784:40377098:40377538:40377637:-	0.87	0.84	0.9	0.6	0.45	0.73	0.27	62315.4	(0,0):321,(0,1):76,(1,0):5,(1,1):2800	0:2476,1:405	(0,0):42,(0,1):31,(1,0):1,(1,1):388	0:232,1:188	Chr03	-
PB.4205	RI:Chr03:5331390:5333465-5331390:5331491:5333194:5333465:+	0.97	0.95	0.99	0.7	0.45	0.86	0.27	78.8	(0,0):77,(0,1):8,(1,0):18,(1,1):3	0:21,1:8	(0,0):14,(0,1):27,(1,0):4,(1,1):1	0:5,1:27	Chr03	+
PB.4850	RI:Chr03:39226708:39228809-39226708:39226785:39227920:39228809:+	0.96	0.93	0.98	0.76	0.68	0.82	0.2	1000000000000	(0,0):143,(0,1):13,(1,0):54,(1,1):108	0:157,1:18	(0,0):79,(0,1):57,(1,0):17,(1,1):115	0:111,1:78	Chr03	+
PB.4334	RI:Chr03:11162878:11163573-11162878:11163177:11163428:11163573:+	0.94	0.88	0.97	0.66	0.49	0.8	0.28	945.13	(0,0):97,(0,1):8,(1,0):39,(1,1):22	0:59,1:10	(0,0):43,(0,1):16,(1,0):9,(1,1):11	0:15,1:21	Chr03	+
PB.4360	RI:Chr03:13091131:13091702-13091131:13091292:13091555:13091702:-	0.97	0.9	0.99	0.56	0.21	0.8	0.41	116.89	(0,0):84,(0,1):2,(1,0):15	0:15,1:2	(0,0):10,(0,1):9,(1,0):2,(1,1):2	0:3,1:10	Chr03	-
PB.4119	RI:Chr03:2833767:2835831-2833767:2834107:2835674:2835831:-	0.84	0.69	0.93	0.33	0.07	0.63	0.51	27.13	(0,0):296,(0,1):13,(1,0):7,(1,1):4	0:11,1:13	(0,0):5,(0,1):18,(1,0):1	0:1,1:18	Chr03	-
PB.5009	RI:Chr03:42145412:42147202-42145412:42146413:42147067:42147202:-	0.86	0.75	0.95	0.54	0.32	0.72	0.32	16.8	(0,0):78,(0,1):7,(1,1):81	0:73,1:15	(0,0):33,(0,1):16,(1,0):5,(1,1):26	0:9,1:38	Chr03	-
PB.4190	RI:Chr03:4849302:4852278-4849302:4849493:4852208:4852278:-	0.94	0.9	0.97	0.31	0.04	0.69	0.63	3111.93	(0,0):217,(0,1):80,(1,0):12	0:12,1:80	(0,0):72,(0,1):96,(1,0):1	0:1,1:96	Chr03	-
PB.4599	RI:Chr03:31175959:31178735-31175959:31176403:31178374:31178735:+	0.94	0.92	0.95	0.48	0.22	0.71	0.46	412776	(0,0):61,(0,1):77,(1,0):21,(1,1):299	0:306,1:91	(0,0):21,(0,1):32,(1,0):1,(1,1):17	0:12,1:38	Chr03	+
PB.4226	RI:Chr03:6209736:6210843-6209736:6209871:6210677:6210843:+	0.99	0.95	1	0.49	0.12	0.82	0.5	122.9	(0,0):243,(1,0):11	00:11:00	(0,0):12,(0,1):13,(1,0):1	0:1,1:13	Chr03	+
PB.4408	RI:Chr03:17298881:17302567-17298881:17299876:17301679:17302567:-	0.98	0.95	0.99	0.71	0.56	0.84	0.27	21679.5	(0,0):78,(0,1):3,(1,0):16,(1,1):120	0:135,1:4	(0,0):31,(0,1):16,(1,0):3,(1,1):47	0:35,1:31	Chr03	-
PB.4189	RI:Chr03:4843352:4844723-4843352:4843462:4843948:4844723:-	0.94	0.9	0.97	0.66	0.49	0.8	0.28	35186.3	(0,0):108,(0,1):11,(1,0):25,(1,1):193	0:203,1:26	(0,0):32,(0,1):17,(1,0):11,(1,1):32	0:35,1:25	Chr03	-
PB.4262	RI:Chr03:7356514:7359992-7356514:7357244:7359902:7359992:-	0.89	0.86	0.91	0.62	0.46	0.74	0.27	204410	(0,0):125,(0,1):131,(1,0):35,(1,1):182	0:203,1:145	(0,0):18,(0,1):58,(1,1):34	0:21,1:71	Chr03	-
PB.3907	RI:Chr03:70459:72601-70459:70709:72487:72601:+	0.96	0.91	0.98	0.61	0.26	0.83	0.35	22.58	(0,0):51,(0,1):10,(1,0):11,(1,1):2	0:13,1:10	(0,0):15,(0,1):24,(1,0):1,(1,1):3	0:3,1:25	Chr03	+
PB.4252	RI:Chr03:6864016:6864959-6864016:6864104:6864845:6864959:+	0.93	0.77	0.99	0.39	0.09	0.76	0.54	12.41	(0,0):284,(0,1):9,(1,0):3	0:3,1:9	(0,0):38,(0,1):25	0:0,1:25	Chr03	+
PB.4991	RI:Chr03:41894701:41895561-41894701:41895132:41895417:41895561:-	0.67	0.49	0.83	0.96	0.89	0.99	-0.29	301.14	(0,0):38,(0,1):14,(1,0):6,(1,1):28	0:19,1:29	(0,0):22,(0,1):1,(1,0):25,(1,1):9	0:34,1:1	Chr03	-
PB.4638	RI:Chr03:32927464:32928202-32927464:32927987:32928100:32928202:-	0.88	0.84	0.92	0.64	0.48	0.8	0.24	20.24	(0,0):336,(0,1):21,(1,0):109,(1,1):71	0:164,1:37	(0,0):47,(0,1):12,(1,0):14,(1,1):22	0:27,1:21	Chr03	-
PB.8381	RI:Chr05:39215943:39217613-39215943:39216944:39217492:39217613:+	0.66	0.57	0.74	0.25	0.04	0.46	0.41	185.52	(0,0):83,(0,1):65,(1,0):8,(1,1):269	0:186,1:156	(0,0):11,(0,1):35,(1,1):76	0:9,1:102	Chr05	+
PB.8019	RI:Chr05:12505229:12506475-12505229:12505318:12505708:12506475:+	0.73	0.56	0.87	0.96	0.9	0.99	-0.23	11.14	(0,0):23,(0,1):11,(1,0):5,(1,1):51	0:36,1:31	(0,0):18,(0,1):2,(1,0):14,(1,1):75	0:89,1:2	Chr05	+
PB.8864	RI:Chr05:59163297:59165854-59163297:59163427:59164683:59165854:+	0.87	0.82	0.92	0.64	0.5	0.76	0.23	379.07	(0,0):123,(0,1):30,(1,0):16,(1,1):166	0:155,1:57	(0,0):31,(0,1):37,(1,0):6,(1,1):73	0:51,1:65	Chr05	+
PB.9268	RI:Chr05:63952546:63953376-63952546:63952746:63952871:63953376:-	0.18	0.01	0.38	0.59	0.32	0.81	-0.41	10.81	(0,0):22,(0,1):11,(1,0):1,(1,1):3	0:2,1:13	(0,0):4,(0,1):6,(1,0):5,(1,1):19	0:16,1:14	Chr05	-
PB.8382	RI:Chr05:39282588:39284342-39282588:39283898:39284102:39284342:+	0.98	0.95	1	0.78	0.62	0.92	0.2	16.47	(0,0):336,(0,1):1,(1,0):69,(1,1):278	0:344,1:4	(0,0):66,(0,1):5,(1,0):10,(1,1):77	0:71,1:21	Chr05	+
PB.8353	RI:Chr05:37681867:37684557-37681867:37682383:37683735:37684557:+	0.95	0.92	0.97	0.56	0.36	0.72	0.39	2.96642e+06	(0,0):36,(0,1):19,(1,0):64,(1,1):191	0:244,1:30	(0,0):6,(0,1):29,(1,0):4,(1,1):42	0:30,1:45	Chr05	+
PB.8114	RI:Chr05:19751927:19752722-19751927:19752247:19752501:19752722:-	0.95	0.94	0.97	0.67	0.51	0.81	0.28	25368.4	(0,0):986,(0,1):44,(1,0):389,(1,1):146	0:524,1:55	(0,0):31,(0,1):15,(1,0):14,(1,1):10	0:21,1:18	Chr05	-
PB.8660	RI:Chr05:53684094:53687283-53684094:53686141:53686234:53687283:+	0.7	0.57	0.82	0.25	0.03	0.57	0.45	14.45	(0,0):296,(0,1):19,(1,0):1,(1,1):2060	0:1247,1:833	(0,0):3,(0,1):4,(1,1):50	0:30,1:24	Chr05	+
PB.7606	RI:Chr05:3392886:3395204-3392886:3393883:3394856:3395204:-	0.8	0.7	0.88	0.34	0.15	0.51	0.46	3.33882e+08	(0,0):285,(0,1):23,(1,0):2,(1,1):126	0:99,1:52	(0,0):101,(0,1):68,(1,0):2,(1,1):105	0:7,1:168	Chr05	-
PB.7795	RI:Chr05:6336148:6337784-6336148:6336716:6337087:6337784:+	0.98	0.96	0.99	0.71	0.46	0.88	0.27	29.41	(0,0):48,(0,1):3,(1,0):100,(1,1):160	0:259,1:4	(0,0):3,(0,1):5,(1,0):6,(1,1):27	0:24,1:14	Chr05	+
PB.7634	RI:Chr05:3859218:3860913-3859218:3859379:3860253:3860913:+	0.98	0.93	1	0.75	0.53	0.88	0.23	181.39	(0,0):22,(1,0):10,(1,1):30	00:40:00	(0,0):16,(0,1):9,(1,0):4,(1,1):19	0:17,1:15	Chr05	+
PB.9105	RI:Chr05:62432094:62433063-62432094:62432338:62432597:62433063:+	0.37	0.26	0.48	0.71	0.62	0.8	-0.34	1.02244e+08	(0,0):124,(0,1):76,(1,0):19,(1,1):57	0:43,1:109	(0,0):12,(0,1):30,(1,0):45,(1,1):15	0:54,1:36	Chr05	+
PB.7800	RI:Chr05:6382588:6384570-6382588:6382693:6384047:6384570:+	0.97	0.96	0.98	0.71	0.56	0.83	0.26	1.11896e+06	(0,0):95,(0,1):39,(1,0):179,(1,1):124	0:302,1:40	(0,0):8,(0,1):27,(1,0):10,(1,1):11	0:17,1:31	Chr05	+
PB.8408	RI:Chr05:40593678:40594092-40593678:40593765:40593892:40594092:-	0.96	0.84	0.99	0.55	0.27	0.77	0.41	102.29	(0,0):38,(1,0):8	00:08:00	(0,0):11,(0,1):7,(1,0):3,(1,1):1	0:3,1:8	Chr05	-
PB.7606	RI:Chr05:3392886:3395204-3392886:3393162:3394856:3395204:-	0.81	0.76	0.86	0.61	0.5	0.71	0.2	708.45	(0,0):252,(0,1):96,(1,0):35,(1,1):53	0:76,1:108	(0,0):87,(0,1):131,(1,0):16,(1,1):42	0:41,1:148	Chr05	-
PB.8569	RI:Chr05:49934560:49936274-49934560:49935153:49935958:49936274:-	0.97	0.9	1	0.59	0.33	0.81	0.38	506.02	(0,0):26,(1,0):7,(1,1):25	00:32:00	(0,0):14,(0,1):13,(1,0):3,(1,1):20	0:13,1:23	Chr05	-
PB.8151	RI:Chr05:22135432:22135949-22135432:22135763:22135857:22135949:-	0.92	0.89	0.94	0.61	0.43	0.77	0.31	397.47	(0,0):185,(0,1):26,(1,0):129,(1,1):129	0:247,1:37	(0,0):39,(0,1):15,(1,0):10,(1,1):24	0:25,1:24	Chr05	-
PB.7958	RI:Chr05:10272063:10274301-10272063:10272199:10272911:10274301:+	0.95	0.91	0.97	0.71	0.46	0.86	0.24	19.31	(0,0):92,(0,1):9,(1,0):1,(1,1):319	0:304,1:25	(0,0):21,(0,1):9,(1,0):1,(1,1):61	0:50,1:21	Chr05	+
PB.8410	RI:Chr05:40686352:40687588-40686352:40686813:40687445:40687588:-	0.86	0.77	0.93	0.57	0.42	0.7	0.29	65.43	(0,0):81,(0,1):12,(1,0):16,(1,1):20	0:35,1:13	(0,0):26,(0,1):38,(1,0):10,(1,1):23	0:25,1:46	Chr05	-
PB.8706	RI:Chr05:55144060:55146704-55144060:55144667:55145946:55146704:+	0.98	0.97	0.99	0.7	0.57	0.82	0.28	4.05808e+10	(0,0):20,(0,1):6,(1,0):34,(1,1):336	0:366,1:10	(0,0):5,(0,1):26,(1,0):8,(1,1):57	0:49,1:42	Chr05	+
PB.8045	RI:Chr05:14669980:14671093-14669980:14670193:14670872:14671093:+	0.97	0.93	0.99	0.71	0.57	0.82	0.26	198.01	(0,0):41,(0,1):4,(1,0):27	0:27,1:4	(0,0):14,(0,1):26,(1,0):14	0:14,1:26	Chr05	+
PB.9140	RI:Chr05:62803697:62805988-62803697:62803789:62804687:62805988:-	0.83	0.76	0.89	0.35	0.2	0.51	0.48	4.78688e+10	(0,0):167,(0,1):31,(1,0):22,(1,1):174	0:163,1:64	(0,0):75,(0,1):80,(1,0):4,(1,1):133	0:65,1:152	Chr05	-
PB.9183	RI:Chr05:63219841:63222559-63219841:63219922:63222001:63222559:-	0.96	0.94	0.97	0.5	0.31	0.65	0.46	1000000000000	(0,0):190,(0,1):43,(1,0):8,(1,1):172	0:169,1:54	(0,0):59,(0,1):106,(1,0):2,(1,1):35	0:20,1:123	Chr05	-
PB.8017	RI:Chr05:12372553:12374444-12372553:12374094:12374212:12374444:-	0.99	0.98	1	0.68	0.42	0.88	0.31	65.3	(0,0):141,(0,1):1,(1,0):171,(1,1):1348	0:1514,1:6	(0,0):5,(0,1):5,(1,0):7,(1,1):64	0:40,1:36	Chr05	-
PB.8553	RI:Chr05:49627880:49629442-49627880:49627987:49628262:49629442:+	0.92	0.84	0.97	0.57	0.34	0.78	0.35	21.39	(0,0):34,(0,1):3,(1,0):6,(1,1):170	0:146,1:33	(0,0):23,(0,1):9,(1,0):5,(1,1):45	0:26,1:33	Chr05	+
PB.8267	RI:Chr05:31794280:31797704-31794280:31797071:31797557:31797704:-	0.92	0.77	0.99	0.53	0.35	0.68	0.39	101.39	(0,0):27,(0,1):1,(1,1):177	0:169,1:9	(0,0):22,(0,1):23,(1,0):5,(1,1):215	0:152,1:91	Chr05	-
PB.8593	RI:Chr05:50762891:50763945-50762891:50763292:50763561:50763945:+	0.96	0.92	0.99	0.72	0.53	0.87	0.24	12.39	(0,0):21,(0,1):4,(1,0):72,(1,1):2	0:74,1:4	(0,0):1,(0,1):6,(1,0):11,(1,1):3	0:14,1:6	Chr05	+
PB.7643	RI:Chr05:3945618:3947891-3945618:3945950:3947702:3947891:+	0.98	0.95	1	0.64	0.41	0.81	0.34	13674.6	(0,0):47,(0,1):1,(1,0):16	0:16,1:1	(0,0):15,(0,1):23,(1,0):4,(1,1):3	0:5,1:25	Chr05	+
PB.7908	RI:Chr05:8757497:8758814-8757497:8757733:8758456:8758814:+	0.75	0.69	0.81	0.32	0.1	0.55	0.43	4592.06	(0,0):99,(0,1):69,(1,0):57,(1,1):14	0:66,1:74	(0,0):6,(0,1):26,(1,0):2,(1,1):9	0:8,1:29	Chr05	+
PB.9093	RI:Chr05:62322160:62324311-62322160:62322709:62323259:62324311:-	0.95	0.91	0.99	0.67	0.46	0.83	0.28	523.9	(0,0):282,(0,1):4,(1,0):37,(1,1):123	0:152,1:12	(0,0):41,(0,1):8,(1,0):9,(1,1):22	0:25,1:14	Chr05	-
PB.8873	RI:Chr05:59291094:59292711-59291094:59292153:59292363:59292711:+	0.8	0.69	0.88	0.32	0.07	0.62	0.48	26.48	(0,0):24,(0,1):16,(1,0):7,(1,1):390	0:337,1:76	(0,0):7,(0,1):11,(1,1):69	0:13,1:67	Chr05	+
PB.8923	RI:Chr05:60169691:60172749-60169691:60171485:60172654:60172749:-	0.98	0.96	0.99	0.71	0.56	0.82	0.27	17870	(0,0):34,(0,1):6,(1,0):24,(1,1):371	0:386,1:15	(0,0):2,(0,1):18,(1,0):2,(1,1):89	0:59,1:50	Chr05	-
PB.9095	RI:Chr05:62340192:62341239-62340192:62340446:62340549:62341239:-	0.84	0.78	0.89	0.57	0.41	0.74	0.27	14.55	(0,0):442,(0,1):27,(1,0):121,(1,1):55	0:167,1:36	(0,0):121,(0,1):13,(1,0):12,(1,1):50	0:38,1:37	Chr05	-
PB.8297	RI:Chr05:33913914:33917986-33913914:33914096:33914721:33917986:+	0.86	0.8	0.91	0.64	0.53	0.73	0.22	216.25	(0,0):394,(0,1):26,(1,0):7,(1,1):924	0:795,1:162	(0,0):109,(0,1):41,(1,0):10,(1,1):501	0:353,1:199	Chr05	+
PB.8328	RI:Chr05:35771728:35772930-35771728:35771805:35772722:35772930:+	0.98	0.96	0.99	0.58	0.17	0.81	0.4	64.41	(0,0):123,(0,1):12,(1,0):21,(1,1):1	0:22,1:12	(0,0):28,(0,1):22,(1,0):2,(1,1):1	0:2,1:23	Chr05	+
PB.8114	RI:Chr05:19751927:19752722-19751927:19752247:19752499:19752722:-	0.91	0.88	0.93	0.56	0.36	0.74	0.35	29635	(0,0):1220,(0,1):44,(1,0):155,(1,1):146	0:285,1:60	(0,0):37,(0,1):15,(1,0):8,(1,1):10	0:12,1:21	Chr05	-
PB.8304	RI:Chr05:34276903:34278962-34276903:34277521:34278194:34278962:-	0.91	0.78	0.98	0.5	0.22	0.71	0.41	1148.2	(0,0):12,(0,1):2,(1,0):3,(1,1):49	0:47,1:7	(0,0):8,(0,1):18,(1,0):1,(1,1):55	0:23,1:51	Chr05	-
PB.8615	RI:Chr05:52260438:52261559-52260438:52260497:52261071:52261559:-	0.73	0.68	0.77	0.41	0.24	0.57	0.32	272.96	(0,0):391,(0,1):206,(1,0):4,(1,1):333	0:250,1:293	(0,0):27,(0,1):60,(1,0):6,(1,1):29	0:16,1:79	Chr05	-
PB.8382	RI:Chr05:39285255:39285850-39285255:39285413:39285550:39285850:+	0.07	0	0.22	0.36	0.19	0.55	-0.29	12.89	(0,0):191,(0,1):49,(1,1):25	0:0,1:74	(0,0):35,(0,1):21,(1,0):2,(1,1):15	0:7,1:31	Chr05	+
PB.9179	RI:Chr05:63174790:63177051-63174790:63175621:63176590:63177051:+	0.99	0.96	1	0.72	0.58	0.83	0.27	1.02129e+06	(0,0):38,(1,0):13,(1,1):103	0.0805556	(0,0):20,(0,1):21,(1,0):6,(1,1):69	0:56,1:40	Chr05	+
PB.8001	RI:Chr05:11975252:11976363-11975252:11976033:11976179:11976363:-	0.92	0.84	0.97	0.54	0.24	0.8	0.38	21.22	(0,0):658,(0,1):5,(1,0):43,(1,1):49	0:86,1:11	(0,0):13,(0,1):4,(1,0):4,(1,1):8	0:10,1:6	Chr05	-
PB.8647	RI:Chr05:53335784:53336299-53335784:53335848:53336068:53336299:+	0.98	0.96	1	0.35	0.11	0.63	0.63	1.21236e+07	(0,0):2667,(0,1):2,(1,0):31,(1,1):4	0:35,1:2	(0,0):101,(0,1):14,(1,0):2	0:2,1:14	Chr05	+
PB.9117	RI:Chr05:62562671:62564463-62562671:62563196:62564283:62564463:-	0.61	0.42	0.78	0.14	0	0.43	0.47	29.62	(0,0):41,(0,1):20,(1,0):9,(1,1):2	0:10,1:21	(0,0):14,(0,1):14,(1,1):1	0:0,1:15	Chr05	-
PB.8279	RI:Chr05:32721893:32725491-32721893:32724670:32724974:32725491:-	0.98	0.98	0.99	0.43	0.04	0.79	0.55	88.47	(0,0):46323,(0,1):14,(1,0):507,(1,1):4413	0:4845,1:89	(0,0):106,(0,1):3,(1,0):1,(1,1):23	0:16,1:11	Chr05	-
PB.7916	RI:Chr05:8952192:8955427-8952192:8952469:8955242:8955427:+	0.92	0.82	0.97	0.45	0.22	0.69	0.47	475.42	(0,0):34,(0,1):13,(1,0):11	0:11,1:13	(0,0):10,(0,1):48,(1,0):3	0:3,1:48	Chr05	+
PB.19706	RI:Chr10:3246346:3247257-3246346:3247110:3247196:3247257:-	0.36	0.07	0.65	0.87	0.73	0.97	-0.51	120.68	(0,0):43,(0,1):8,(1,1):84	0:40,1:52	(0,0):19,(0,1):3,(1,0):10,(1,1):93	0:92,1:14	Chr10	-
PB.19893	RI:Chr10:7643097:7645309-7643097:7643213:7644108:7645309:+	0.86	0.76	0.93	0.34	0.17	0.51	0.52	1000000000000	(0,0):272,(0,1):11,(1,0):27,(1,1):28	0:49,1:17	(0,0):63,(0,1):36,(1,0):7,(1,1):20	0:13,1:50	Chr10	+
PB.20771	RI:Chr10:54039913:54042784-54039913:54041344:54041719:54042784:+	0.97	0.94	0.99	0.66	0.43	0.83	0.31	367.99	(0,0):124,(0,1):5,(1,0):82,(1,1):593	0:658,1:22	(0,0):14,(0,1):6,(1,0):6,(1,1):55	0:37,1:30	Chr10	+
PB.21042	RI:Chr10:60305801:60307904-60305801:60306460:60307440:60307904:-	0.94	0.85	0.98	0.32	0.1	0.54	0.62	1.72936e+08	(0,0):71,(0,1):3,(1,0):7,(1,1):44	0:46,1:8	(0,0):6,(0,1):18,(1,0):2,(1,1):11	0:7,1:24	Chr10	-
PB.20627	RI:Chr10:48864197:48864959-48864197:48864257:48864453:48864959:+	0.98	0.92	1	0.73	0.52	0.89	0.25	23.34	(0,0):33,(1,0):4,(1,1):54	0:56,1:2	(0,0):25,(0,1):7,(1,0):3,(1,1):40	0:41,1:9	Chr10	+
PB.19888	RI:Chr10:7432890:7434793-7432890:7433390:7434673:7434793:+	0.89	0.85	0.92	0.68	0.55	0.8	0.21	19.68	(0,0):35,(0,1):51,(1,0):14,(1,1):99	0:105,1:59	(0,0):6,(0,1):36,(1,0):6,(1,1):22	0:21,1:43	Chr10	+
PB.19841	RI:Chr10:6240395:6241954-6240395:6240666:6241294:6241954:+	0.93	0.84	0.98	0.52	0.22	0.78	0.41	15.11	(0,0):40,(0,1):3,(1,0):18,(1,1):18	0:35,1:4	(0,0):11,(0,1):9,(1,0):2,(1,1):15	0:8,1:18	Chr10	+
PB.20158	RI:Chr10:17517285:17521119-17517285:17518178:17520586:17521119:-	0.97	0.93	0.99	0.7	0.58	0.8	0.27	280491	(0,0):15,(0,1):4,(1,0):11,(1,1):46	0:57,1:4	(0,0):20,(0,1):42,(1,0):9,(1,1):54	0:50,1:55	Chr10	-
PB.20106	RI:Chr10:14800331:14801302-14800331:14800452:14800939:14801302:-	0.88	0.8	0.94	0.6	0.45	0.75	0.28	29.82	(0,0):51,(0,1):12,(1,0):22,(1,1):11	0:33,1:12	(0,0):14,(0,1):29,(1,0):11,(1,1):7	0:14,1:33	Chr10	-
PB.20246	RI:Chr10:21425477:21427789-21425477:21426417:21427148:21427789:+	0.97	0.92	0.99	0.49	0.12	0.8	0.48	63.79	(0,0):82,(0,1):3,(1,0):18,(1,1):159	0:176,1:4	(0,0):22,(0,1):3,(1,1):12	0:5,1:10	Chr10	+
PB.19880	RI:Chr10:7218989:7220114-7218989:7219251:7219845:7220114:+	0.98	0.96	0.99	0.77	0.57	0.91	0.21	10.38	(0,0):73,(0,1):5,(1,0):78,(1,1):7	0:85,1:5	(0,0):10,(0,1):4,(1,0):6,(1,1):1	0:7,1:4	Chr10	+
PB.21150	RI:Chr10:61571746:61575087-61571746:61573464:61574695:61575087:-	0.98	0.96	0.99	0.75	0.59	0.86	0.23	33698.4	(0,0):251,(0,1):7,(1,0):68,(1,1):403	0:466,1:12	(0,0):64,(0,1):14,(1,0):6,(1,1):66	0:62,1:24	Chr10	-
PB.20173	RI:Chr10:18292468:18294382-18292468:18292874:18293942:18294382:+	0.98	0.93	1	0.69	0.44	0.85	0.29	210.91	(0,0):15,(1,0):4,(1,1):32	00:36:00	(0,0):12,(0,1):10,(1,0):2,(1,1):17	0:13,1:16	Chr10	+
PB.20237	RI:Chr10:20821338:20822946-20821338:20822299:20822866:20822946:-	0.93	0.73	1	0.37	0.03	0.67	0.56	28.82	(0,0):5,(1,0):1,(1,1):23	00:24:00	(0,0):1,(0,1):9,(1,0):1,(1,1):9	0:4,1:15	Chr10	-
PB.19831	RI:Chr10:6087224:6088148-6087224:6087406:6087918:6088148:+	0.98	0.97	0.99	0.56	0.32	0.75	0.42	6.02603e+06	(0,0):609,(0,1):14,(1,0):114,(1,1):16	0:130,1:14	(0,0):47,(0,1):20,(1,0):5,(1,1):4	0:5,1:24	Chr10	+
PB.20370	RI:Chr10:28013859:28019784-28013859:28016573:28019637:28019784:-	0.88	0.74	0.96	0.26	0.11	0.42	0.62	1000000000000	(0,0):2,(0,1):4,(1,0):12,(1,1):9	0:20,1:5	(0,0):18,(0,1):50,(1,0):4,(1,1):28	0:9,1:73	Chr10	-
PB.20446	RI:Chr10:34844196:34844962-34844196:34844383:34844525:34844962:+	0.94	0.9	0.97	0.73	0.59	0.86	0.21	36.87	(0,0):201,(0,1):10,(1,0):79,(1,1):158	0:223,1:24	(0,0):27,(0,1):13,(1,0):14,(1,1):46	0:53,1:20	Chr10	+
PB.20409	RI:Chr10:30437403:30440035-30437403:30437971:30439304:30440035:-	0.99	0.96	1	0.79	0.64	0.9	0.2	493.68	(0,0):51,(0,1):1,(1,0):16,(1,1):115	0:131,1:1	(0,0):23,(0,1):13,(1,0):9,(1,1):32	0:29,1:25	Chr10	-
PB.20759	RI:Chr10:53771075:53775695-53771075:53772991:53773983:53775695:-	0.98	0.96	0.99	0.7	0.57	0.8	0.28	3.315e+09	(0,0):212,(0,1):4,(1,0):64,(1,1):532	0:592,1:8	(0,0):32,(0,1):20,(1,0):13,(1,1):139	0:125,1:47	Chr10	-
PB.20627	RI:Chr10:48865311:48867038-48865311:48865454:48866798:48867038:+	0.9	0.82	0.95	0.46	0.22	0.68	0.44	3815.42	(0,0):50,(0,1):21,(1,0):12,(1,1):3	0:15,1:21	(0,0):17,(0,1):51,(1,0):4	0:4,1:51	Chr10	+
PB.20804	RI:Chr10:54939633:54941902-54939633:54941399:54941486:54941902:-	0.96	0.9	0.99	0.67	0.38	0.87	0.29	13.98	(0,0):221,(0,1):1,(1,0):45,(1,1):238	0:264,1:20	(0,0):35,(0,1):2,(1,0):4,(1,1):59	0:42,1:23	Chr10	-
PB.20307	RI:Chr10:24313620:24315116-24313620:24313867:24314989:24315116:+	0.94	0.92	0.96	0.69	0.45	0.83	0.25	172.77	(0,0):191,(0,1):52,(1,0):33,(1,1):38	0:70,1:53	(0,0):37,(0,1):42,(1,0):4,(1,1):10	0:12,1:44	Chr10	+
PB.20502	RI:Chr10:40673701:40675850-40673701:40674779:40675779:40675850:+	0.97	0.92	0.99	0.73	0.57	0.85	0.24	518.77	(0,0):43,(0,1):1,(1,0):11,(1,1):52	0:63,1:1	(0,0):17,(0,1):20,(1,0):2,(1,1):65	0:52,1:35	Chr10	+
PB.19823	RI:Chr10:5909180:5910783-5909180:5909329:5910292:5910783:+	0.96	0.94	0.98	0.71	0.52	0.86	0.25	58.73	(0,0):147,(0,1):12,(1,0):44,(1,1):63	0:106,1:13	(0,0):15,(0,1):14,(1,0):4,(1,1):14	0:17,1:15	Chr10	+
PB.20419	RI:Chr10:31512608:31516312-31512608:31512736:31515716:31516312:-	0.96	0.93	0.99	0.76	0.63	0.87	0.2	193.99	(0,0):25,(0,1):7,(1,0):6,(1,1):26	0:32,1:7	(0,0):9,(0,1):25,(1,0):6,(1,1):9	0:12,1:28	Chr10	-
PB.21123	RI:Chr10:61262678:61265118-61262678:61264306:61264763:61265118:-	0.97	0.91	0.99	0.52	0.17	0.81	0.45	19.48	(0,0):128,(0,1):1,(1,0):33,(1,1):85	0:118,1:1	(0,0):12,(0,1):5,(1,0):3,(1,1):23	0:14,1:17	Chr10	-
PB.20733	RI:Chr10:53250897:53251928-53250897:53251704:53251866:53251928:-	0.86	0.7	0.96	0.24	0.02	0.54	0.62	378.01	(0,0):159,(0,1):2,(1,0):7,(1,1):51	0:45,1:15	(0,0):113,(0,1):12,(1,0):1,(1,1):42	0:3,1:52	Chr10	-
PB.20056	RI:Chr10:12743208:12744087-12743208:12743739:12743808:12744087:+	0.92	0.8	1	0.57	0.26	0.82	0.35	21.96	(0,0):18,(0,1):1,(1,0):22,(1,1):26	0:47,1:2	(0,0):2,(0,1):4,(1,0):5,(1,1):9	0:8,1:10	Chr10	+
PB.20368	RI:Chr10:27969345:27971325-27969345:27969554:27971191:27971325:+	0.81	0.57	0.93	0.37	0.12	0.67	0.44	18.55	(0,0):21,(0,1):15,(1,0):4	0:4,1:15	(0,0):11,(0,1):49,(1,0):2	0:2,1:49	Chr10	+
cogentPB.3001	RI:2833_0|path1:9:1094-9:290:638:1094:+	0.86	0.82	0.89	0.08	0.01	0.23	0.78	1000000000000	(0,0):77,(0,1):53,(1,0):97,(1,1):224	0:280,1:94	(0,0):34,(0,1):28,(1,1):16	0:0,1:44	2833_0|path1	+
cogentPB.3281	RI:3010_0|path0:1:945-1:160:496:945:+	0.64	0.52	0.75	0.17	0.03	0.44	0.47	52.42	(0,0):22,(0,1):34,(1,0):19,(1,1):37	0:37,1:53	(0,0):5,(0,1):24,(1,0):1,(1,1):15	0:2,1:38	3010_0|path0	+
cogentPB.1836	RI:2168_0|path0:1:2023-1:1198:1214:2023:+	0.8	0.75	0.84	0.53	0.36	0.7	0.27	24.49	(0,0):223,(0,1):64,(1,0):249,(1,1):781	0:889,1:205	(0,0):6,(0,1):15,(1,0):16,(1,1):143	0:108,1:66	2168_0|path0	+
PB.24015	RI:Chr12:26708245:26709095-26708245:26708312:26708695:26709095:-	0.86	0.74	0.94	0.34	0.04	0.65	0.52	93.91	(0,0):205,(0,1):6,(1,0):10,(1,1):9	0:18,1:7	(0,0):54,(0,1):8,(1,0):1,(1,1):2	0:3,1:8	Chr12	-
PB.23419	RI:Chr12:4337536:4338051-4337536:4337767:4337912:4338051:+	0.91	0.76	0.99	0.56	0.35	0.76	0.35	11.05	(0,0):73,(0,1):1,(1,0):10,(1,1):4	0:14,1:1	(0,0):12,(0,1):14,(1,0):9	0:9,1:14	Chr12	+
PB.24242	RI:Chr12:32318247:32319086-32318247:32318795:32319025:32319086:+	0.59	0.29	0.82	0.96	0.88	0.99	-0.37	12.21	(0,0):18,(0,1):7,(1,0):3,(1,1):11	0:7,1:14	(0,0):14,(0,1):1,(1,0):12,(1,1):42	0:53,1:2	Chr12	+
PB.23729	RI:Chr12:11911212:11912638-11911212:11911326:11912515:11912638:-	0.96	0.88	0.99	0.36	0.06	0.72	0.6	157.99	(0,0):105,(0,1):7,(1,0):5	0:5,1:7	(0,0):14,(0,1):24	0:0,1:24	Chr12	-
PB.23559	RI:Chr12:6925860:6928616-6925860:6928219:6928353:6928616:-	0.95	0.88	1	0.51	0.23	0.77	0.44	54.67	(0,0):255,(0,1):1,(1,0):25,(1,1):286	0:302,1:10	(0,0):55,(0,1):6,(1,0):4,(1,1):112	0:72,1:50	Chr12	-
PB.23443	RI:Chr12:4704445:4706606-4704445:4705428:4706401:4706606:-	0.88	0.82	0.92	0.54	0.33	0.72	0.34	62.53	(0,0):18,(0,1):29,(1,0):55,(1,1):98	0:147,1:35	(0,0):4,(0,1):18,(1,0):3,(1,1):27	0:11,1:37	Chr12	-
PB.23297	RI:Chr12:1935887:1938431-1935887:1935947:1936784:1938431:-	0.89	0.83	0.93	0.44	0.23	0.63	0.45	2.08698e+07	(0,0):143,(0,1):20,(1,0):4,(1,1):298	0:268,1:54	(0,0):30,(0,1):30,(1,0):2,(1,1):85	0:36,1:81	Chr12	-
PB.23891	RI:Chr12:21371397:21372449-21371397:21371555:21371762:21372449:+	0.93	0.9	0.96	0.7	0.5	0.85	0.23	19.98	(0,0):29,(0,1):18,(1,0):142,(1,1):145	0:281,1:24	(0,0):5,(0,1):8,(1,0):11,(1,1):22	0:27,1:14	Chr12	+
PB.23248	RI:Chr12:1290570:1292478-1290570:1291238:1292079:1292478:+	0.89	0.79	0.97	0.3	0.14	0.49	0.59	2.11568e+07	(0,0):9,(0,1):5,(1,0):5,(1,1):45	0:48,1:7	(0,0):7,(0,1):36,(1,0):4,(1,1):20	0:12,1:48	Chr12	+
PB.24000	RI:Chr12:26247209:26249831-26247209:26247633:26249206:26249831:+	0.88	0.82	0.93	0.66	0.48	0.79	0.22	14.74	(0,0):36,(0,1):19,(1,0):15,(1,1):58	0:71,1:21	(0,0):13,(0,1):23,(1,0):5,(1,1):26	0:24,1:30	Chr12	+
PB.23999	RI:Chr12:26242726:26244387-26242726:26243705:26244208:26244387:+	0.91	0.89	0.92	0.47	0.29	0.63	0.44	1000000000000	(0,0):951,(0,1):187,(1,0):3,(1,1):3475	0:3137,1:528	(0,0):38,(0,1):43,(1,1):151	0:72,1:122	Chr12	+
PB.24165	RI:Chr12:31047794:31049770-31047794:31047893:31048836:31049770:+	0.98	0.95	0.99	0.69	0.5	0.83	0.29	1403.4	(0,0):45,(0,1):3,(1,0):5,(1,1):149	0:153,1:4	(0,0):10,(0,1):16,(1,0):2,(1,1):39	0:31,1:26	Chr12	+
PB.24378	RI:Chr12:34288400:34291230-34288400:34288837:34290851:34291230:+	0.86	0.81	0.91	0.58	0.45	0.7	0.28	116191	(0,0):76,(0,1):38,(1,0):25,(1,1):41	0:62,1:42	(0,0):19,(0,1):75,(1,0):7,(1,1):36	0:30,1:88	Chr12	+
PB.24251	RI:Chr12:32385594:32388594-32385594:32385734:32386638:32388594:+	0.97	0.94	0.99	0.53	0.32	0.72	0.44	3.23289e+07	(0,0):83,(0,1):3,(1,0):1,(1,1):306	0:296,1:14	(0,0):9,(0,1):15,(1,0):2,(1,1):56	0:38,1:35	Chr12	+
PB.24384	RI:Chr12:34342518:34346591-34342518:34344631:34345895:34346591:+	0.74	0.69	0.8	0.25	0.13	0.39	0.49	1000000000000	(0,0):56,(0,1):85,(1,0):2,(1,1):667	0:473,1:281	(0,0):21,(0,1):120,(1,0):5,(1,1):262	0:78,1:309	Chr12	+
PB.23471	RI:Chr12:5220217:5221110-5220217:5220428:5220543:5221110:+	0.82	0.71	0.91	0.41	0.2	0.62	0.41	141.21	(0,0):361,(0,1):7,(1,0):28,(1,1):13	0:35,1:13	(0,0):45,(0,1):13,(1,0):7,(1,1):7	0:8,1:19	Chr12	+
PB.23627	RI:Chr12:8805336:8806496-8805336:8805520:8806302:8806496:+	0.96	0.95	0.98	0.49	0.17	0.77	0.47	145.35	(0,0):493,(0,1):33,(1,0):99,(1,1):1	0:100,1:33	(0,0):8,(0,1):12,(1,0):2	0:2,1:12	Chr12	+
PB.24378	RI:Chr12:34288400:34291230-34288400:34288809:34290851:34291230:+	0.76	0.63	0.85	0.38	0.11	0.6	0.38	44.31	(0,0):100,(0,1):38,(1,0):1,(1,1):41	0:35,1:45	(0,0):26,(0,1):76,(1,1):35	0:15,1:96	Chr12	+
PB.23515	RI:Chr12:6039149:6040915-6039149:6039678:6040870:6040915:-	0.95	0.91	0.98	0.75	0.56	0.89	0.2	11.35	(0,0):35,(0,1):7,(1,0):1,(1,1):42	0:43,1:7	(0,0):22,(0,1):14,(1,0):1,(1,1):17	0:15,1:17	Chr12	-
PB.23780	RI:Chr12:14071760:14072851-14071760:14072007:14072732:14072851:+	0.95	0.91	0.98	0.63	0.33	0.81	0.32	205.2	(0,0):71,(0,1):8,(1,0):16,(1,1):5	0:21,1:8	(0,0):19,(0,1):18,(1,0):4,(1,1):2	0:6,1:18	Chr12	+
PB.23992	RI:Chr12:25931527:25933215-25931527:25932063:25932151:25933215:-	0.93	0.88	0.97	0.59	0.36	0.8	0.34	119.73	(0,0):76,(0,1):5,(1,0):57,(1,1):431	0:454,1:39	(0,0):8,(0,1):8,(1,0):9,(1,1):66	0:38,1:45	Chr12	-
PB.23438	RI:Chr12:4606712:4610189-4606712:4609211:4609830:4610189:+	0.98	0.95	1	0.75	0.57	0.9	0.23	38.53	(0,0):109,(1,0):31,(1,1):228	0:255,1:4	(0,0):28,(0,1):8,(1,0):6,(1,1):109	0:98,1:25	Chr12	+
PB.24212	RI:Chr12:31757100:31758381-31757100:31757245:31757899:31758381:+	0.41	0.29	0.52	0.78	0.65	0.88	-0.37	634.76	(0,0):107,(0,1):81,(1,0):18,(1,1):6	0:21,1:84	(0,0):27,(0,1):17,(1,0):5,(1,1):36	0:31,1:27	Chr12	+
PB.24106	RI:Chr12:29685721:29689582-29685721:29687948:29689188:29689582:-	0.98	0.98	0.98	0.68	0.56	0.78	0.3	1000000000000	(0,0):2206,(0,1):80,(1,0):447,(1,1):6458	0:6778,1:207	(0,0):65,(0,1):31,(1,0):13,(1,1):132	0:121,1:55	Chr12	-
PB.24066	RI:Chr12:28385438:28388374-28385438:28386033:28387047:28388374:+	0.85	0.73	0.94	0.5	0.31	0.68	0.35	17.66	(0,0):57,(0,1):8,(1,0):13,(1,1):60	0:59,1:22	(0,0):22,(0,1):24,(1,0):5,(1,1):57	0:23,1:63	Chr12	+
PB.10113	RI:Chr06:37501305:37507033-37501305:37503964:37504904:37507033:-	0.98	0.95	1	0.77	0.65	0.87	0.21	7.29803e+06	(0,0):191,(0,1):1,(1,0):23,(1,1):418	0:439,1:3	(0,0):39,(0,1):14,(1,0):16,(1,1):188	0:160,1:58	Chr06	-
PB.9351	RI:Chr06:2180323:2182098-2180323:2180372:2180910:2182098:+	0.92	0.88	0.96	0.45	0.2	0.65	0.47	6.46122e+08	(0,0):25,(0,1):12,(1,0):6,(1,1):293	0:283,1:28	(0,0):16,(0,1):24,(1,0):3,(1,1):66	0:46,1:47	Chr06	+
PB.10599	RI:Chr06:44429582:44431785-44429582:44429907:44430070:44431785:-	0.98	0.95	1	0.77	0.58	0.9	0.21	75.51	(0,0):123,(0,1):2,(1,0):92,(1,1):618	0:703,1:9	(0,0):42,(0,1):7,(1,0):9,(1,1):216	0:111,1:121	Chr06	-
PB.9597	RI:Chr06:15062874:15064560-15062874:15062982:15063559:15064560:+	0.98	0.95	0.99	0.46	0.2	0.72	0.52	70862.5	(0,0):36,(0,1):2,(1,0):3,(1,1):178	0:177,1:6	(0,0):15,(0,1):16,(1,0):1,(1,1):43	0:20,1:40	Chr06	+
PB.10104	RI:Chr06:37383287:37385487-37383287:37383454:37385137:37385487:-	0.95	0.88	0.99	0.32	0.07	0.66	0.63	17725.9	(0,0):27,(0,1):2,(1,0):9	0:9,1:2	(0,0):26,(0,1):11,(1,0):1	0:1,1:11	Chr06	-
PB.9305	RI:Chr06:758897:760505-758897:759046:760398:760505:-	0.99	0.97	1	0.45	0.06	0.81	0.54	58.14	(0,0):126,(0,1):3,(1,0):9	0:9,1:3	(0,0):11,(0,1):10	0:0,1:10	Chr06	-
PB.9528	RI:Chr06:10152072:10153174-10152072:10152713:10153066:10153174:+	0.92	0.79	0.99	0.34	0.06	0.74	0.58	15.37	(0,0):76,(0,1):1,(1,0):12,(1,1):7	0:18,1:2	(0,0):29,(0,1):3,(1,1):5	0:2,1:6	Chr06	+
PB.10186	RI:Chr06:38705275:38706010-38705275:38705356:38705466:38706010:-	0.85	0.76	0.92	0.47	0.32	0.62	0.38	23871.4	(0,0):98,(0,1):12,(1,0):24,(1,1):145	0:138,1:43	(0,0):36,(0,1):28,(1,0):13,(1,1):55	0:40,1:56	Chr06	-
PB.10976	RI:Chr06:48540823:48542793-48540823:48541034:48542385:48542793:-	0.89	0.83	0.93	0.64	0.48	0.75	0.25	69.21	(0,0):209,(0,1):24,(1,0):5,(1,1):49	0:49,1:29	(0,0):65,(0,1):64,(1,0):3,(1,1):44	0:29,1:82	Chr06	-
PB.9486	RI:Chr06:7766534:7768062-7766534:7766963:7767423:7768062:+	0.98	0.93	1	0.67	0.52	0.79	0.31	4.85693e+09	(0,0):62,(1,0):24,(1,1):20	00:44:00	(0,0):20,(0,1):20,(1,0):19,(1,1):33	0:39,1:33	Chr06	+
PB.9580	RI:Chr06:13541560:13542551-13541560:13541708:13542342:13542551:-	0.96	0.91	0.99	0.55	0.21	0.8	0.41	112	(0,0):57,(0,1):5,(1,0):15,(1,1):1	0:16,1:5	(0,0):18,(0,1):16,(1,0):3,(1,1):1	0:3,1:17	Chr06	-
PB.10382	RI:Chr06:41854502:41858169-41854502:41854620:41857318:41858169:+	0.94	0.9	0.97	0.46	0.16	0.66	0.48	1.62529e+06	(0,0):14,(0,1):14,(1,0):2,(1,1):59	0:58,1:17	(0,0):4,(0,1):48,(1,0):1,(1,1):24	0:20,1:53	Chr06	+
PB.11112	RI:Chr06:49844528:49848668-49844528:49846641:49847909:49848668:+	0.97	0.95	0.98	0.59	0.45	0.72	0.38	1000000000000	(0,0):38,(0,1):11,(1,0):72,(1,1):525	0:588,1:20	(0,0):7,(0,1):34,(1,0):8,(1,1):139	0:87,1:94	Chr06	+
PB.10611	RI:Chr06:44636761:44637448-44636761:44636969:44637299:44637448:+	0.93	0.88	0.97	0.44	0.2	0.64	0.49	2.32444e+07	(0,0):112,(0,1):8,(1,0):26	0:26,1:8	(0,0):35,(0,1):27,(1,0):4,(1,1):4	0:5,1:30	Chr06	+
PB.10611	RI:Chr06:44641845:44642250-44641845:44641967:44642085:44642250:+	0.29	0.14	0.48	0.73	0.6	0.84	-0.44	78929.3	(0,0):120,(0,1):39,(1,0):4	0:4,1:39	(0,0):56,(0,1):16,(1,0):15,(1,1):6	0:20,1:17	Chr06	+
PB.10772	RI:Chr06:46571089:46573274-46571089:46571977:46572318:46573274:-	0.92	0.87	0.96	0.66	0.56	0.74	0.26	1.56306e+10	(0,0):40,(0,1):11,(1,0):1,(1,1):701	0:660,1:53	(0,0):74,(0,1):48,(1,0):23,(1,1):459	0:344,1:186	Chr06	-
PB.9944	RI:Chr06:34321525:34323386-34321525:34321739:34322406:34323386:-	0.78	0.61	0.89	0.26	0.02	0.53	0.52	195.21	(0,0):40,(0,1):10,(1,0):4,(1,1):62	0:61,1:15	(0,0):7,(0,1):8,(1,1):10	0:3,1:15	Chr06	-
PB.10517	RI:Chr06:43514676:43516303-43514676:43515091:43515688:43516303:-	0.67	0.62	0.71	0.34	0.21	0.47	0.33	1.11373e+06	(0,0):467,(0,1):202,(1,0):166,(1,1):192	0:292,1:268	(0,0):37,(0,1):57,(1,0):14,(1,1):14	0:22,1:63	Chr06	-
PB.9548	RI:Chr06:10911521:10913691-10911521:10912819:10913561:10913691:-	0.95	0.9	0.98	0.62	0.46	0.75	0.33	4.81291e+10	(0,0):50,(0,1):5,(1,0):7,(1,1):165	0:158,1:19	(0,0):43,(0,1):27,(1,0):4,(1,1):101	0:76,1:56	Chr06	-
PB.11104	RI:Chr06:49773076:49774042-49773076:49773538:49773969:49774042:-	0.94	0.89	0.98	0.7	0.51	0.84	0.24	20.35	(0,0):113,(0,1):5,(1,0):15,(1,1):37	0:51,1:6	(0,0):14,(0,1):12,(1,0):6,(1,1):16	0:19,1:15	Chr06	-
PB.10331	RI:Chr06:41046291:41049744-41046291:41047003:41049399:41049744:-	0.98	0.96	1	0.66	0.51	0.78	0.32	6.86894e+11	(0,0):12,(0,1):2,(1,0):21,(1,1):38	0:56,1:5	(0,0):11,(0,1):33,(1,0):7,(1,1):20	0:16,1:44	Chr06	-
PB.10970	RI:Chr06:48465839:48470910-48465839:48466717:48466958:48470910:+	0.96	0.88	1	0.6	0.3	0.85	0.36	19.43	(0,0):209,(0,1):1,(1,0):25,(1,1):253	0:270,1:9	(0,0):39,(0,1):4,(1,0):4,(1,1):117	0:98,1:27	Chr06	+
PB.9664	RI:Chr06:21088521:21089431-21088521:21088629:21089306:21089431:+	0.95	0.88	0.99	0.53	0.2	0.82	0.42	10.12	(0,0):39,(0,1):3,(1,0):4	0:4,1:3	(0,0):12,(0,1):13,(1,0):1	0:1,1:13	Chr06	+
PB.10130	RI:Chr06:37799320:37801534-37799320:37800092:37801465:37801534:+	0.97	0.88	1	0.65	0.47	0.8	0.32	166.33	(0,0):19,(1,1):21	0:20,1:1	(0,0):13,(0,1):27,(1,0):2,(1,1):32	0:26,1:35	Chr06	+
PB.10406	RI:Chr06:42350612:42351892-42350612:42350690:42350968:42351892:+	0.97	0.95	0.99	0.77	0.63	0.88	0.2	695.38	(0,0):296,(0,1):4,(1,0):66,(1,1):228	0:290,1:8	(0,0):54,(0,1):9,(1,0):16,(1,1):44	0:55,1:14	Chr06	+
PB.9684	RI:Chr06:22202440:22203932-22202440:22202622:22203837:22203932:-	0.98	0.97	0.99	0.73	0.45	0.9	0.25	23.54	(0,0):218,(0,1):11,(1,0):17	0:17,1:11	(0,0):12,(0,1):17,(1,0):2,(1,1):1	0:3,1:17	Chr06	-
PB.10720	RI:Chr06:45958413:45958965-45958413:45958592:45958702:45958965:+	0.94	0.81	1	0.48	0.29	0.7	0.46	47470	(0,0):54,(1,0):11,(1,1):1	00:12:00	(0,0):30,(0,1):13,(1,0):2,(1,1):15	0:11,1:19	Chr06	+
PB.9659	RI:Chr06:20695592:20698720-20695592:20696029:20697684:20698720:-	0.98	0.92	1	0.77	0.71	0.83	0.21	2.219e+10	(0,0):1,(1,0):11,(1,1):20	0:29,1:2	(0,0):24,(0,1):74,(1,0):10,(1,1):221	0:185,1:120	Chr06	-
PB.9900	RI:Chr06:33519339:33521574-33519339:33519657:33521471:33521574:+	0.96	0.91	0.99	0.66	0.38	0.85	0.3	50.05	(0,0):16,(0,1):4,(1,0):9,(1,1):2	0:11,1:4	(0,0):10,(0,1):19,(1,0):3,(1,1):1	0:3,1:20	Chr06	+
PB.10249	RI:Chr06:39688585:39689163-39688585:39688995:39689065:39689163:+	0.19	0.05	0.4	0.75	0.48	0.92	-0.56	339.59	(0,0):106,(0,1):18,(1,0):1,(1,1):30	0:8,1:41	(0,0):22,(0,1):3,(1,0):4,(1,1):27	0:22,1:12	Chr06	+
PB.9837	RI:Chr06:32124598:32126063-32124598:32124832:32125579:32126063:+	0.92	0.91	0.94	0.44	0.21	0.67	0.48	3231.53	(0,0):273,(0,1):82,(1,0):269,(1,1):157	0:408,1:100	(0,0):8,(0,1):19,(1,0):3,(1,1):12	0:7,1:27	Chr06	+
PB.10443	RI:Chr06:42781785:42783990-42781785:42781930:42783184:42783990:+	0.98	0.96	0.99	0.73	0.59	0.83	0.25	1.43123e+07	(0,0):69,(0,1):8,(1,0):75,(1,1):91	0:165,1:9	(0,0):11,(0,1):20,(1,0):8,(1,1):26	0:23,1:31	Chr06	+
PB.10970	RI:Chr06:48466958:48467776-48466958:48467421:48467641:48467776:+	0.96	0.89	0.99	0.6	0.28	0.83	0.36	31.85	(0,0):53,(0,1):1,(1,0):15,(1,1):35	0:50,1:1	(0,0):8,(0,1):4,(1,0):3,(1,1):10	0:8,1:9	Chr06	+
PB.10599	RI:Chr06:44458874:44462024-44458874:44459245:44461514:44462024:-	0.93	0.89	0.96	0.6	0.46	0.71	0.33	1000000000000	(0,0):19,(0,1):21,(1,0):14,(1,1):64	0:77,1:22	(0,0):24,(0,1):77,(1,0):13,(1,1):26	0:27,1:89	Chr06	-
PB.11134	RI:Chr06:50018131:50019124-50018131:50018245:50018331:50019124:-	0.94	0.8	1	0.56	0.35	0.75	0.38	60.7	(0,0):45,(1,0):16,(1,1):17	0:32,1:1	(0,0):23,(0,1):9,(1,0):10,(1,1):12	0:17,1:14	Chr06	-
PB.26397	RI:scaffold_14:395538:397867-395538:395613:397578:397867:+	0.96	0.93	0.98	0.54	0.25	0.75	0.42	4399.21	(0,0):99,(0,1):26,(1,0):12,(1,1):14	0:25,1:27	(0,0):30,(0,1):63,(1,0):2,(1,1):5	0:3,1:67	scaffold_14	+
PB.26400	RI:scaffold_14:755316:756357-755316:755544:755668:756357:+	0.96	0.89	0.99	0.6	0.34	0.81	0.36	16	(0,0):12,(0,1):1,(1,0):28,(1,1):66	0:92,1:3	(0,0):2,(0,1):5,(1,0):5,(1,1):15	0:13,1:12	scaffold_14	+
cogentPB.3158	RI:2927_0|path0:1:1260-1:255:450:1260:+	0.58	0.51	0.66	0.87	0.75	0.94	-0.29	41.79	(0,0):89,(0,1):119,(1,0):17,(1,1):1004	0:654,1:486	(0,0):1,(0,1):5,(1,0):3,(1,1):190	0:152,1:46	2927_0|path0	+
PB.15923	RI:Chr08:54736995:54738259-54736995:54737817:54738198:54738259:+	0.99	0.98	1	0.67	0.47	0.83	0.32	42167.5	(0,0):150,(1,0):14,(1,1):295	0:307,1:2	(0,0):21,(0,1):13,(1,0):2,(1,1):65	0:45,1:35	Chr08	+
PB.14466	RI:Chr08:12164308:12165451-12164308:12164693:12165391:12165451:+	0.94	0.87	0.98	0.72	0.55	0.83	0.22	21.62	(0,0):81,(0,1):5,(1,0):4,(1,1):19	0:20,1:8	(0,0):21,(0,1):20,(1,0):4,(1,1):12	0:14,1:22	Chr08	+
PB.15229	RI:Chr08:46050310:46051361-46050310:46050665:46051241:46051361:-	0.96	0.94	0.98	0.7	0.52	0.85	0.26	364.4	(0,0):111,(0,1):22,(1,0):85,(1,1):77	0:160,1:24	(0,0):19,(0,1):20,(1,0):5,(1,1):17	0:19,1:23	Chr08	-
PB.15849	RI:Chr08:54131370:54134747-54131370:54131640:54131739:54134747:+	0.87	0.8	0.93	0.51	0.32	0.71	0.36	61.24	(0,0):432,(0,1):12,(1,0):64,(1,1):766	0:676,1:166	(0,0):54,(0,1):12,(1,0):11,(1,1):94	0:61,1:56	Chr08	+
PB.15553	RI:Chr08:50955735:50958093-50955735:50956879:50957806:50958093:-	0.97	0.94	0.99	0.67	0.5	0.8	0.3	504678	(0,0):78,(0,1):4,(1,0):3,(1,1):178	0:177,1:8	(0,0):36,(0,1):20,(1,0):5,(1,1):65	0:50,1:40	Chr08	-
PB.15397	RI:Chr08:48882407:48882886-48882407:48882548:48882819:48882886:+	0.94	0.86	0.98	0.54	0.15	0.8	0.4	16.21	(0,0):78,(0,1):12,(1,0):8	0:8,1:12	(0,0):25,(0,1):12,(1,0):2	0:2,1:12	Chr08	+
PB.14689	RI:Chr08:31393999:31397188-31393999:31395278:31396769:31397188:+	0.94	0.92	0.96	0.74	0.64	0.83	0.2	2264.99	(0,0):32,(0,1):33,(1,0):68,(1,1):387	0:431,1:57	(0,0):13,(0,1):29,(1,0):9,(1,1):88	0:68,1:58	Chr08	+
PB.15149	RI:Chr08:44655730:44657941-44655730:44656342:44657687:44657941:-	0.94	0.9	0.97	0.74	0.62	0.82	0.2	143.23	(0,0):22,(0,1):12,(1,0):26,(1,1):54	0:80,1:12	(0,0):18,(0,1):35,(1,0):14,(1,1):35	0:37,1:47	Chr08	-
PB.14349	RI:Chr08:8084220:8084891-8084220:8084280:8084508:8084891:+	0.95	0.92	0.98	0.53	0.21	0.81	0.42	59.9	(0,0):243,(0,1):8,(1,0):63,(1,1):23	0:86,1:8	(0,0):46,(0,1):7,(1,0):1,(1,1):10	0:7,1:11	Chr08	+
PB.15617	RI:Chr08:51715225:51715702-51715225:51715356:51715472:51715702:-	0.97	0.94	0.99	0.7	0.52	0.86	0.27	539.64	(0,0):260,(0,1):5,(1,0):87	0:87,1:5	(0,0):20,(0,1):8,(1,0):6,(1,1):6	0:10,1:10	Chr08	-
PB.15563	RI:Chr08:51078839:51079812-51078839:51079244:51079636:51079812:-	0.89	0.85	0.92	0.63	0.47	0.77	0.26	36.66	(0,0):324,(0,1):40,(1,0):137,(1,1):3	0:140,1:40	(0,0):34,(0,1):22,(1,0):14,(1,1):10	0:22,1:24	Chr08	-
PB.16087	RI:Chr08:56393452:56395375-56393452:56393936:56394774:56395375:-	0.92	0.78	0.99	0.6	0.36	0.78	0.32	12.4	(0,0):3,(0,1):1,(1,0):7,(1,1):13	0:19,1:2	(0,0):7,(0,1):12,(1,0):5,(1,1):16	0:8,1:25	Chr08	-
PB.14130	RI:Chr08:2848412:2850617-2848412:2849561:2850447:2850617:-	0.88	0.85	0.91	0.29	0.02	0.53	0.59	6.88297e+07	(0,0):459,(0,1):61,(1,0):18,(1,1):566	0:521,1:124	(0,0):12,(0,1):26,(1,1):45	0:6,1:65	Chr08	-
PB.15231	RI:Chr08:46064085:46065179-46064085:46064176:46065059:46065179:-	0.98	0.95	0.99	0.5	0.03	0.86	0.48	12.86	(0,0):345,(0,1):8,(1,0):7	0:7,1:8	(0,0):21,(0,1):9,(1,0):1	0:1,1:9	Chr08	-
PB.14312	RI:Chr08:6995357:6996786-6995357:6996268:6996529:6996786:-	0.95	0.91	0.97	0.73	0.55	0.87	0.22	13.23	(0,0):130,(0,1):12,(1,0):130,(1,1):192	0:311,1:23	(0,0):6,(0,1):7,(1,0):8,(1,1):44	0:38,1:21	Chr08	-
PB.15979	RI:Chr08:55352979:55357648-55352979:55353299:55354675:55357648:+	0.99	0.98	1	0.73	0.5	0.87	0.26	72.54	(0,0):128,(0,1):1,(1,0):82,(1,1):460	0:540,1:3	(0,0):23,(0,1):10,(1,0):3,(1,1):80	0:63,1:30	Chr08	+
PB.14682	RI:Chr08:30891261:30893489-30891261:30891420:30893013:30893489:+	0.97	0.95	0.98	0.7	0.55	0.82	0.27	877739	(0,0):42,(0,1):18,(1,0):62,(1,1):45	0:103,1:22	(0,0):14,(0,1):35,(1,0):7,(1,1):17	0:20,1:39	Chr08	+
PB.13940	RI:Chr08:235003:238374-235003:235628:237979:238374:-	0.93	0.88	0.96	0.39	0.17	0.56	0.54	1000000000000	(0,0):25,(0,1):12,(1,0):11,(1,1):45	0:55,1:13	(0,0):11,(0,1):95,(1,0):2,(1,1):45	0:14,1:128	Chr08	-
PB.16129	RI:Chr08:56769849:56771116-56769849:56769913:56770452:56771116:+	0.99	0.98	1	0.79	0.64	0.9	0.2	12796.6	(0,0):98,(0,1):2,(1,0):5,(1,1):286	0:281,1:12	(0,0):59,(0,1):10,(1,0):8,(1,1):26	0:33,1:11	Chr08	+
PB.15726	RI:Chr08:52972313:52972920-52972313:52972448:52972530:52972920:-	0.88	0.68	0.99	0.22	0.1	0.38	0.66	1000000000000	(0,0):21,(0,1):1,(1,0):6,(1,1):24	0:27,1:4	(0,0):47,(0,1):35,(1,0):4,(1,1):33	0:17,1:55	Chr08	-
PB.14312	RI:Chr08:6997601:6998713-6997601:6997659:6998388:6998713:-	0.97	0.94	0.99	0.74	0.55	0.87	0.23	90.66	(0,0):53,(0,1):6,(1,0):17,(1,1):11	0:28,1:6	(0,0):13,(0,1):20,(1,0):6,(1,1):5	0:11,1:20	Chr08	-
PB.15637	RI:Chr08:51969607:51971079-51969607:51970082:51970871:51971079:+	0.95	0.94	0.96	0.53	0.31	0.72	0.42	4.54925e+06	(0,0):355,(0,1):95,(1,0):274,(1,1):600	0:846,1:123	(0,0):20,(0,1):23,(1,0):6,(1,1):10	0:9,1:30	Chr08	+
PB.14387	RI:Chr08:9609071:9613261-9609071:9611819:9613073:9613261:-	0.96	0.91	0.98	0.65	0.45	0.81	0.31	2375.46	(0,0):7,(0,1):5,(1,0):10,(1,1):256	0:253,1:18	(0,0):1,(0,1):13,(1,0):4,(1,1):68	0:32,1:53	Chr08	-
PB.15525	RI:Chr08:50645433:50645950-50645433:50645549:50645665:50645950:+	0.9	0.81	0.96	0.43	0.14	0.75	0.47	24.76	(0,0):113,(0,1):5,(1,0):21,(1,1):16	0:34,1:8	(0,0):25,(0,1):5,(1,0):2,(1,1):2	0:4,1:5	Chr08	+
PB.15584	RI:Chr08:51321277:51323090-51321277:51322092:51323011:51323090:-	0.87	0.72	0.96	0.27	0.03	0.57	0.6	289.99	(0,0):22,(0,1):4,(1,1):24	0:23,1:5	(0,0):8,(0,1):15,(1,0):1,(1,1):6	0:3,1:19	Chr08	-
PB.15087	RI:Chr08:42936699:42939360-42936699:42937158:42937901:42939360:+	0.94	0.81	1	0.42	0.2	0.65	0.52	31188.7	(0,0):27,(1,0):16,(1,1):16	00:32:00	(0,0):33,(0,1):12,(1,0):2,(1,1):28	0:14,1:28	Chr08	+
PB.14230	RI:Chr08:4782172:4785376-4782172:4783886:4785283:4785376:-	0.88	0.84	0.92	0.52	0.37	0.66	0.36	8.31304e+08	(0,0):25,(0,1):39,(1,0):5,(1,1):359	0:313,1:90	(0,0):9,(0,1):52,(1,0):2,(1,1):115	0:47,1:122	Chr08	-
PB.15862	RI:Chr08:54209783:54211030-54209783:54210573:54210753:54211030:-	0.97	0.94	0.99	0.71	0.48	0.88	0.26	15.84	(0,0):228,(0,1):3,(1,0):94,(1,1):120	0:210,1:7	(0,0):32,(0,1):6,(1,0):7,(1,1):54	0:27,1:40	Chr08	-
PB.15914	RI:Chr08:54653520:54656176-54653520:54653993:54655105:54656176:-	0.98	0.95	0.99	0.68	0.53	0.81	0.3	1.43659e+07	(0,0):35,(0,1):3,(1,0):37,(1,1):134	0:168,1:6	(0,0):12,(0,1):20,(1,0):8,(1,1):53	0:46,1:35	Chr08	-
PB.15395	RI:Chr08:48841497:48841838-48841497:48841637:48841725:48841838:+	0.98	0.94	1	0.72	0.54	0.88	0.26	454.23	(0,0):285,(0,1):1,(1,0):32	0:32,1:1	(0,0):28,(0,1):6,(1,0):8	0:8,1:6	Chr08	+
PB.14352	RI:Chr08:8125946:8127103-8125946:8126155:8126837:8127103:+	0.94	0.92	0.96	0.73	0.62	0.82	0.21	78184.3	(0,0):451,(0,1):51,(1,0):144,(1,1):37	0:177,1:55	(0,0):48,(0,1):34,(1,0):15,(1,1):15	0:26,1:38	Chr08	+
PB.13943	RI:Chr08:293403:293963-293403:293473:293585:293963:+	0.96	0.92	0.98	0.6	0.37	0.8	0.36	2417.46	(0,0):81,(0,1):5,(1,0):46,(1,1):97	0:143,1:5	(0,0):17,(0,1):11,(1,0):9,(1,1):12	0:16,1:16	Chr08	+
PB.14169	RI:Chr08:3594985:3596858-3594985:3595010:3595300:3596858:+	0.96	0.88	0.99	0.49	0.26	0.69	0.47	4280.65	(0,0):54,(0,1):1,(1,0):1,(1,1):218	0:208,1:12	(0,0):24,(0,1):15,(1,0):1,(1,1):127	0:78,1:65	Chr08	+
PB.14179	RI:Chr08:3722074:3723973-3722074:3723494:3723594:3723973:-	0.81	0.68	0.91	0.34	0.12	0.58	0.47	62.7	(0,0):275,(0,1):9,(1,0):22,(1,1):375	0:322,1:84	(0,0):26,(0,1):8,(1,0):2,(1,1):60	0:5,1:65	Chr08	-
PB.15862	RI:Chr08:54208782:54209600-54208782:54208988:54209064:54209600:-	0.97	0.94	0.99	0.75	0.56	0.88	0.22	47.11	(0,0):234,(0,1):2,(1,0):89,(1,1):142	0:227,1:6	(0,0):35,(0,1):7,(1,0):15,(1,1):34	0:38,1:18	Chr08	-
PB.14918	RI:Chr08:38992049:38993377-38992049:38992120:38992625:38993377:+	0.93	0.88	0.96	0.57	0.27	0.81	0.36	13.88	(0,0):93,(0,1):12,(1,0):17,(1,1):160	0:155,1:34	(0,0):8,(0,1):11,(1,1):34	0:20,1:25	Chr08	+
PB.14551	RI:Chr08:17113849:17114279-17113849:17114104:17114212:17114279:+	0.21	0.01	0.65	0.82	0.65	0.94	-0.61	43.24	(0,0):106,(0,1):4	0:0,1:4	(0,0):51,(0,1):3,(1,0):9,(1,1):2	0:11,1:3	Chr08	+
PB.15849	RI:Chr08:54129096:54129967-54129096:54129266:54129710:54129967:+	0.87	0.75	0.96	0.32	0.11	0.56	0.55	37.83	(0,0):44,(0,1):5,(1,0):8,(1,1):2	0:10,1:5	(0,0):16,(0,1):27,(1,0):3,(1,1):1	0:3,1:28	Chr08	+
PB.15218	RI:Chr08:45864625:45864982-45864625:45864765:45864903:45864982:+	0.28	0.07	0.56	0.88	0.78	0.95	-0.6	481.97	(0,0):99,(0,1):25,(1,0):1	0:1,1:25	(0,0):60,(0,1):7,(1,0):16	0:16,1:7	Chr08	+
PB.16097	RI:Chr08:56496104:56498988-56496104:56498155:56498833:56498988:-	0.96	0.91	0.99	0.64	0.38	0.84	0.32	24.65	(0,0):139,(0,1):2,(1,0):14,(1,1):195	0:205,1:6	(0,0):40,(0,1):8,(1,0):4,(1,1):44	0:38,1:18	Chr08	-
PB.14338	RI:Chr08:7632838:7634730-7632838:7633480:7634041:7634730:+	0.77	0.71	0.82	0.26	0.01	0.52	0.51	24666.4	(0,0):637,(0,1):65,(1,0):88,(1,1):192	0:253,1:92	(0,0):81,(0,1):16,(1,0):1,(1,1):37	0:4,1:50	Chr08	+
cogentPB.2113	RI:2307_0|path4:1:2762-1:730:1820:2762:+	0.73	0.55	0.86	0.27	0.07	0.46	0.46	363.91	(0,0):17,(0,1):15,(1,0):2,(1,1):72	0:58,1:31	(0,0):6,(0,1):39,(1,0):4,(1,1):32	0:10,1:65	2307_0|path4	+
cogentPB.2123	RI:2313_1|path0:1:2961-1:1585:2325:2961:+	0.99	0.97	1	0.63	0.36	0.82	0.36	6859.57	(0,0):28,(0,1):1,(1,0):5,(1,1):399	0:398,1:7	(0,0):7,(0,1):13,(1,0):1,(1,1):93	0:50,1:57	2313_1|path0	+
cogentPB.4631	RI:531_0|path4:1:5145-1:477:576:5145:+	0.97	0.89	1	0.62	0.47	0.76	0.35	4.53816e+06	(0,0):86,(1,0):34,(1,1):435	0:467,1:2	(0,0):22,(0,1):13,(1,0):16,(1,1):246	0:148,1:127	531_0|path4	+
PB.21692	RI:Chr11:5214762:5215160-5214762:5214918:5215015:5215160:-	0.97	0.91	0.99	0.64	0.35	0.84	0.33	92.53	(0,0):26,(0,1):2,(1,0):27	0:27,1:2	(0,0):23,(0,1):6,(1,0):5,(1,1):1	0:6,1:6	Chr11	-
PB.21532	RI:Chr11:3017040:3018274-3017040:3017436:3018086:3018274:-	0.97	0.95	0.99	0.74	0.53	0.89	0.23	42.39	(0,0):54,(0,1):11,(1,0):61,(1,1):98	0:155,1:15	(0,0):7,(0,1):11,(1,0):10,(1,1):3	0:13,1:11	Chr11	-
PB.22167	RI:Chr11:19417075:19420790-19417075:19418160:19419736:19420790:+	0.93	0.87	0.97	0.61	0.51	0.7	0.32	2.83987e+09	(0,0):190,(0,1):8,(1,0):22,(1,1):95	0:110,1:15	(0,0):74,(0,1):60,(1,0):26,(1,1):93	0:72,1:107	Chr11	+
PB.22984	RI:Chr11:59292845:59297773-59292845:59296173:59297352:59297773:+	0.91	0.87	0.94	0.57	0.45	0.67	0.34	1000000000000	(0,0):182,(0,1):28,(1,0):3,(1,1):916	0:794,1:153	(0,0):64,(0,1):54,(1,0):3,(1,1):365	0:239,1:183	Chr11	+
PB.22656	RI:Chr11:49752029:49754898-49752029:49752106:49752380:49754898:-	0.4	0.18	0.66	0.83	0.58	0.95	-0.43	10.3	(0,0):24,(0,1):10,(1,0):3,(1,1):60	0:18,1:55	(0,0):10,(0,1):2,(1,0):9,(1,1):40	0:34,1:17	Chr11	-
PB.21923	RI:Chr11:10392846:10395586-10392846:10393103:10394442:10395586:+	0.85	0.74	0.92	0.51	0.38	0.64	0.34	422.4	(0,0):166,(0,1):11,(1,0):16,(1,1):33	0:43,1:17	(0,0):52,(0,1):53,(1,0):14,(1,1):45	0:40,1:72	Chr11	+
PB.21421	RI:Chr11:1958618:1959680-1958618:1958852:1959459:1959680:+	0.99	0.99	1	0.63	0.39	0.81	0.36	206896	(0,0):100,(0,1):3,(1,0):126,(1,1):6	0:132,1:3	(0,0):11,(0,1):11,(1,0):5,(1,1):2	0:6,1:12	Chr11	+
PB.22225	RI:Chr11:21563416:21566446-21563416:21564698:21565554:21566446:-	0.96	0.91	0.99	0.74	0.57	0.87	0.22	31.66	(0,0):63,(0,1):3,(1,0):23,(1,1):199	0:206,1:19	(0,0):5,(0,1):10,(1,0):6,(1,1):72	0:72,1:16	Chr11	-
PB.22984	RI:Chr11:59292572:59293366-59292572:59292664:59292795:59293366:+	0.86	0.74	0.94	0.16	0	0.44	0.7	304349	(0,0):125,(0,1):5,(1,0):9,(1,1):78	0:73,1:19	(0,0):18,(0,1):11,(1,1):13	0:1,1:23	Chr11	+
PB.22538	RI:Chr11:44680615:44681726-44680615:44681120:44681217:44681726:+	0.28	0.01	0.64	0.78	0.66	0.88	-0.5	10.33	(0,0):19,(0,1):3,(1,1):9	0:3,1:9	(0,0):52,(0,1):11,(1,0):21,(1,1):106	0:108,1:30	Chr11	+
PB.22168	RI:Chr11:19478876:19480506-19478876:19479734:19480404:19480506:+	0.94	0.77	0.99	0.41	0.17	0.67	0.53	94.36	(0,0):35,(1,0):3,(1,1):19	00:22:00	(0,0):15,(0,1):8,(1,0):2,(1,1):2	0:2,1:10	Chr11	+
PB.22225	RI:Chr11:21560658:21564698-21560658:21560922:21563416:21564698:-	0.92	0.89	0.95	0.43	0.22	0.59	0.49	1000000000000	(0,0):61,(0,1):27,(1,0):9,(1,1):165	0:167,1:34	(0,0):22,(0,1):61,(1,0):2,(1,1):51	0:22,1:92	Chr11	-
PB.22272	RI:Chr11:23474094:23475929-23474094:23474369:23475361:23475929:+	0.98	0.95	0.99	0.77	0.64	0.87	0.21	13683.9	(0,0):44,(0,1):7,(1,0):102,(1,1):33	0:132,1:10	(0,0):13,(0,1):14,(1,0):14,(1,1):12	0:26,1:14	Chr11	+
PB.22712	RI:Chr11:51484952:51485341-51484952:51485060:51485137:51485341:+	0.91	0.84	0.96	0.5	0.3	0.7	0.41	4020.99	(0,0):61,(0,1):7,(1,0):38	0:38,1:7	(0,0):19,(0,1):13,(1,0):6,(1,1):5	0:8,1:16	Chr11	+
PB.21665	RI:Chr11:4685651:4686643-4685651:4685813:4686425:4686643:-	0.98	0.97	0.99	0.77	0.59	0.88	0.21	3170.66	(0,0):93,(0,1):13,(1,0):95,(1,1):6	0:101,1:13	(0,0):13,(0,1):17,(1,0):6,(1,1):7	0:13,1:17	Chr11	-
PB.22300	RI:Chr11:25240755:25242806-25240755:25240900:25242437:25242806:-	1	0.99	1	0.58	0.23	0.84	0.42	197.1	(0,0):30,(1,0):27,(1,1):13	00:40:00	(0,0):4,(0,1):13,(1,0):1,(1,1):5	0:3,1:16	Chr11	-
PB.21256	RI:Chr11:320838:322074-320838:320957:321732:322074:-	0.98	0.93	1	0.76	0.62	0.86	0.22	11833.1	(0,0):79,(0,1):1,(1,1):23	0:23,1:1	(0,0):50,(0,1):25,(1,0):3,(1,1):25	0:23,1:30	Chr11	-
PB.23109	RI:Chr11:62095199:62098405-62095199:62095368:62095952:62098405:+	0.93	0.88	0.97	0.41	0.19	0.64	0.52	4.23169e+09	(0,0):25,(0,1):10,(1,1):696	0:676,1:30	(0,0):2,(0,1):10,(1,0):3,(1,1):29	0:19,1:23	Chr11	+
PB.22744	RI:Chr11:52856861:52858677-52856861:52857716:52858445:52858677:-	0.7	0.66	0.73	0.13	0.02	0.29	0.57	1000000000000	(0,0):823,(0,1):327,(1,1):1190	0:824,1:693	(0,0):25,(0,1):48,(1,0):1,(1,1):29	0:2,1:76	Chr11	-
PB.21763	RI:Chr11:6850729:6851468-6850729:6851037:6851164:6851468:-	0.02	0	0.08	0.67	0.5	0.83	-0.65	1000000000000	(0,0):67,(0,1):51,(1,1):8	0:0,1:59	(0,0):4,(0,1):10,(1,0):10,(1,1):18	0:25,1:13	Chr11	-
PB.22984	RI:Chr11:59292795:59297772-59292795:59296173:59296485:59297772:+	0.82	0.75	0.89	0.4	0.25	0.56	0.42	3.03009e+07	(0,0):116,(0,1):23,(1,0):53,(1,1):938	0:771,1:243	(0,0):59,(0,1):27,(1,0):7,(1,1):395	0:184,1:245	Chr11	+
PB.22247	RI:Chr11:22381198:22383905-22381198:22382554:22383356:22383905:-	0.94	0.88	0.98	0.65	0.41	0.83	0.29	15.03	(0,0):30,(0,1):5,(1,0):21,(1,1):123	0:139,1:10	(0,0):11,(0,1):8,(1,0):4,(1,1):34	0:26,1:20	Chr11	-
PB.23023	RI:Chr11:60074883:60076064-60074883:60074926:60075693:60076064:+	0.98	0.94	1	0.78	0.61	0.9	0.2	29.21	(0,0):18,(1,0):2,(1,1):15	00:17:00	(0,0):8,(0,1):16,(1,0):1,(1,1):15	0:6,1:26	Chr11	+
PB.22335	RI:Chr11:27086958:27088133-27086958:27087079:27087930:27088133:+	0.97	0.94	0.98	0.57	0.36	0.73	0.4	5.1392e+08	(0,0):255,(0,1):19,(1,0):38	0:38,1:19	(0,0):27,(0,1):38,(1,0):5	0:5,1:38	Chr11	+
PB.21246	RI:Chr11:249264:250264-249264:249367:249887:250264:+	0.98	0.96	1	0.75	0.56	0.89	0.23	61.59	(0,0):168,(0,1):2,(1,0):38,(1,1):16	0:54,1:2	(0,0):50,(0,1):10,(1,0):5,(1,1):9	0:12,1:12	Chr11	+
PB.21255	RI:Chr11:308660:312979-308660:311323:312254:312979:+	0.99	0.98	1	0.69	0.48	0.86	0.3	319.69	(0,0):1577,(0,1):4,(1,0):380,(1,1):150	0:530,1:4	(0,0):32,(0,1):6,(1,0):7,(1,1):35	0:33,1:15	Chr11	+
PB.21653	RI:Chr11:4486140:4486774-4486140:4486467:4486579:4486774:-	0.07	0.02	0.17	0.5	0.42	0.58	-0.43	1000000000000	(0,0):1580,(0,1):45,(1,0):1,(1,1):2	0:1,1:47	(0,0):682,(0,1):92,(1,0):4,(1,1):92	0:78,1:110	Chr11	-
PB.21780	RI:Chr11:7168805:7170061-7168805:7169029:7169606:7170061:-	0.96	0.93	0.98	0.55	0.31	0.74	0.41	487289	(0,0):31,(0,1):5,(1,0):50,(1,1):26	0:76,1:5	(0,0):19,(0,1):19,(1,0):2,(1,1):28	0:21,1:28	Chr11	-
PB.22278	RI:Chr11:23644491:23645642-23644491:23644961:23645226:23645642:+	0.91	0.81	0.97	0.34	0.07	0.67	0.57	97.18	(0,0):23,(0,1):3,(1,0):16,(1,1):40	0:40,1:19	(0,0):11,(0,1):4,(1,1):10	0:2,1:12	Chr11	+
PB.23154	RI:Chr11:62608188:62610833-62608188:62608262:62608489:62610833:+	0.98	0.9	1	0.73	0.64	0.81	0.25	11025	(0,0):35,(1,0):17,(1,1):195	0:200,1:12	(0,0):63,(0,1):32,(1,0):24,(1,1):854	0:622,1:288	Chr11	+
PB.21533	RI:Chr11:3032265:3032948-3032265:3032405:3032479:3032948:+	0.9	0.82	0.96	0.53	0.29	0.73	0.37	66.83	(0,0):96,(0,1):5,(1,0):38,(1,1):42	0:79,1:6	(0,0):40,(0,1):11,(1,0):5,(1,1):34	0:32,1:18	Chr11	+
PB.22888	RI:Chr11:56889872:56891087-56889872:56890155:56890894:56891087:+	0.99	0.96	1	0.63	0.35	0.85	0.36	98	(0,0):26,(1,0):19,(1,1):7	00:26:00	(0,0):8,(0,1):9,(1,0):4	0:4,1:9	Chr11	+
PB.22260	RI:Chr11:22811559:22812007-22811559:22811718:22811827:22812007:-	0.98	0.93	1	0.76	0.63	0.87	0.22	2679.96	(0,0):35,(1,0):24	00:24:00	(0,0):57,(0,1):13,(1,0):21,(1,1):4	0:25,1:13	Chr11	-
PB.21527	RI:Chr11:2959065:2963671-2959065:2960349:2962304:2963671:+	0.98	0.96	0.99	0.52	0.28	0.7	0.46	6.44478e+10	(0,0):57,(0,1):5,(1,0):58,(1,1):214	0:266,1:11	(0,0):14,(0,1):22,(1,0):4,(1,1):42	0:24,1:44	Chr11	+
PB.22037	RI:Chr11:13739694:13741688-13739694:13740781:13741407:13741688:+	0.95	0.8	0.99	0.54	0.33	0.72	0.41	354.66	(0,0):79,(1,0):11,(1,1):11	0:17,1:5	(0,0):42,(0,1):14,(1,0):4,(1,1):36	0:25,1:29	Chr11	+
PB.23036	RI:Chr11:60312606:60313476-60312606:60312836:60312917:60313476:-	0.94	0.9	0.97	0.73	0.6	0.84	0.21	267.09	(0,0):242,(0,1):11,(1,0):127,(1,1):197	0:312,1:23	(0,0):68,(0,1):14,(1,0):30,(1,1):51	0:69,1:26	Chr11	-
PB.22407	RI:Chr11:32790596:32792100-32790596:32790745:32791705:32792100:+	0.92	0.87	0.96	0.69	0.54	0.81	0.23	29.31	(0,0):53,(0,1):10,(1,0):17,(1,1):18	0:33,1:12	(0,0):28,(0,1):28,(1,0):5,(1,1):20	0:17,1:36	Chr11	+
cogentPB.3381	RI:3071_0|path1:1:1091-1:113:495:1091:+	0.87	0.83	0.9	0.22	0.07	0.42	0.65	1000000000000	(0,0):70,(0,1):46,(1,0):139,(1,1):56	0:186,1:55	(0,0):21,(0,1):17,(1,0):2,(1,1):3	0:4,1:18	3071_0|path1	+
PB.901	RI:Chr01:13804589:13806857-13804589:13806124:13806772:13806857:+	0.98	0.95	0.99	0.43	0.18	0.67	0.55	4.81365e+06	(0,0):181,(0,1):3,(1,1):318	0:310,1:11	(0,0):27,(0,1):12,(1,0):3,(1,1):21	0:14,1:22	Chr01	+
PB.1863	RI:Chr01:52613545:52615919-52613545:52613631:52613964:52615919:+	0.95	0.87	1	0.51	0.28	0.75	0.44	35.8	(0,0):47,(0,1):1,(1,0):23,(1,1):63	0:85,1:2	(0,0):20,(0,1):11,(1,0):6,(1,1):47	0:19,1:45	Chr01	+
PB.1840	RI:Chr01:52158734:52159380-52158734:52158984:52159112:52159380:-	0.24	0.17	0.31	0.76	0.56	0.91	-0.52	5.95621e+09	(0,0):262,(0,1):142,(1,0):26,(1,1):14	0:29,1:153	(0,0):19,(0,1):5,(1,0):6,(1,1):15	0:17,1:9	Chr01	-
PB.1416	RI:Chr01:30127458:30129714-30127458:30128717:30129565:30129714:+	0.91	0.81	0.97	0.59	0.43	0.75	0.32	687.41	(0,0):27,(0,1):4,(1,0):24,(1,1):7	0:30,1:5	(0,0):35,(0,1):20,(1,0):16,(1,1):1	0:16,1:21	Chr01	+
PB.787	RI:Chr01:11216802:11218599-11216802:11218066:11218438:11218599:-	0.95	0.89	0.98	0.57	0.27	0.79	0.38	33.7	(0,0):218,(0,1):6,(1,0):9,(1,1):374	0:358,1:31	(0,0):14,(0,1):6,(1,0):3,(1,1):36	0:25,1:20	Chr01	-
PB.282	RI:Chr01:3198834:3200629-3198834:3200118:3200466:3200629:+	0.98	0.93	1	0.77	0.6	0.9	0.21	15.13	(0,0):214,(1,0):33,(1,1):75	0:106,1:2	(0,0):26,(0,1):6,(1,0):15,(1,1):21	0:36,1:6	Chr01	+
PB.525	RI:Chr01:6664183:6667415-6664183:6666613:6667232:6667415:-	0.97	0.9	1	0.66	0.45	0.83	0.31	18.1	(0,0):35,(0,1):1,(1,0):13,(1,1):187	0:196,1:5	(0,0):3,(0,1):8,(1,0):6,(1,1):59	0:37,1:36	Chr01	-
PB.500	RI:Chr01:6296635:6298346-6296635:6296902:6298076:6298346:+	0.94	0.92	0.96	0.73	0.59	0.83	0.21	8258.11	(0,0):303,(0,1):43,(1,0):104,(1,1):23	0:126,1:44	(0,0):12,(0,1):26,(1,0):13,(1,1):3	0:15,1:27	Chr01	+
PB.1398	RI:Chr01:29605702:29608202-29605702:29607215:29607973:29608202:+	0.25	0.16	0.35	0.57	0.45	0.68	-0.32	6493.98	(0,0):92,(0,1):92,(1,0):18,(1,1):27	0:30,1:107	(0,0):32,(0,1):42,(1,0):20,(1,1):86	0:60,1:88	Chr01	+
PB.1910	RI:Chr01:53669185:53671078-53669185:53669306:53670506:53671078:-	0.97	0.94	0.99	0.7	0.5	0.83	0.27	5557.78	(0,0):41,(0,1):6,(1,0):31,(1,1):37	0:68,1:6	(0,0):18,(0,1):23,(1,0):2,(1,1):26	0:23,1:28	Chr01	-
PB.1821	RI:Chr01:50094934:50096164-50094934:50095053:50095198:50096164:+	0.59	0.51	0.66	0.81	0.72	0.88	-0.22	47.86	(0,0):270,(0,1):83,(1,0):70,(1,1):358	0:299,1:212	(0,0):93,(0,1):17,(1,0):32,(1,1):216	0:222,1:43	Chr01	+
PB.1815	RI:Chr01:49468234:49468959-49468234:49468393:49468850:49468959:-	0.8	0.7	0.87	0.43	0.23	0.59	0.37	8248.1	(0,0):143,(0,1):78,(1,0):19	0:19,1:78	(0,0):60,(0,1):93,(1,0):6,(1,1):2	0:7,1:94	Chr01	-
PB.1529	RI:Chr01:39753192:39755150-39753192:39753339:39754180:39755150:+	0.94	0.89	0.98	0.6	0.42	0.78	0.34	870.82	(0,0):13,(0,1):4,(1,0):17,(1,1):54	0:69,1:6	(0,0):25,(0,1):18,(1,0):5,(1,1):31	0:22,1:32	Chr01	+
PB.1293	RI:Chr01:24525185:24527070-24525185:24526298:24526703:24527070:-	0.91	0.87	0.94	0.37	0.13	0.64	0.54	1245.6	(0,0):136,(0,1):17,(1,0):84,(1,1):246	0:314,1:33	(0,0):9,(0,1):10,(1,0):2,(1,1):25	0:6,1:31	Chr01	-
PB.1578	RI:Chr01:42169732:42171391-42169732:42169837:42171252:42171391:-	0.97	0.9	1	0.53	0.16	0.79	0.44	21.85	(0,0):74,(0,1):4,(1,0):5	0:5,1:4	(0,0):20,(0,1):33,(1,0):1	0:1,1:33	Chr01	-
PB.51	RI:Chr01:593081:596508-593081:594240:595960:596508:-	0.9	0.88	0.92	0.46	0.33	0.58	0.44	1000000000000	(0,0):70,(0,1):70,(1,0):87,(1,1):426	0:452,1:131	(0,0):30,(0,1):87,(1,0):11,(1,1):93	0:52,1:139	Chr01	-
PB.534	RI:Chr01:6790359:6792668-6790359:6791209:6792516:6792668:+	0.92	0.9	0.94	0.35	0.2	0.49	0.57	1000000000000	(0,0):182,(0,1):77,(1,0):85,(1,1):403	0:459,1:106	(0,0):72,(0,1):105,(1,0):4,(1,1):77	0:24,1:162	Chr01	+
PB.1821	RI:Chr01:50094934:50096161-50094934:50095121:50095198:50096161:+	0.06	0.02	0.13	0.51	0.31	0.68	-0.45	7.74697e+06	(0,0):339,(0,1):81,(1,0):1,(1,1):360	0:15,1:427	(0,0):122,(0,1):17,(1,0):3,(1,1):216	0:119,1:117	Chr01	+
PB.197	RI:Chr01:2240084:2241845-2240084:2240474:2241757:2241845:+	0.91	0.86	0.94	0.11	0	0.34	0.8	1000000000000	(0,0):148,(0,1):28,(1,0):3,(1,1):44	0:47,1:28	(0,0):29,(0,1):69,(1,1):8	0:0,1:77	Chr01	+
PB.805	RI:Chr01:11464703:11468060-11464703:11466675:11467524:11468060:-	0.89	0.85	0.93	0.43	0.23	0.63	0.46	6.77362e+07	(0,0):75,(0,1):18,(1,0):69,(1,1):182	0:236,1:33	(0,0):16,(0,1):21,(1,0):3,(1,1):78	0:56,1:46	Chr01	-
PB.963	RI:Chr01:15514407:15517050-15514407:15514781:15516166:15517050:-	0.98	0.97	0.99	0.38	0.04	0.71	0.6	638.33	(0,0):59,(0,1):7,(1,0):3,(1,1):308	0:306,1:12	(0,0):9,(0,1):13,(1,1):17	0:7,1:23	Chr01	-
PB.58	RI:Chr01:696488:698278-696488:697410:697490:698278:+	0.85	0.74	0.93	0.36	0.11	0.66	0.49	50.41	(0,0):36,(0,1):6,(1,0):33,(1,1):36	0:64,1:11	(0,0):15,(0,1):5,(1,0):2,(1,1):25	0:9,1:23	Chr01	+
PB.1098	RI:Chr01:19628151:19629151-19628151:19628522:19628720:19629151:-	0.98	0.94	1	0.69	0.46	0.86	0.29	268.76	(0,0):32,(1,0):44,(1,1):52	0.0666667	(0,0):9,(0,1):6,(1,0):8,(1,1):12	0:16,1:10	Chr01	-
PB.293	RI:Chr01:3325815:3328110-3325815:3326823:3327434:3328110:-	0.66	0.43	0.84	0.15	0.02	0.36	0.51	196.9	(0,0):51,(0,1):9,(1,0):2,(1,1):54	0:32,1:33	(0,0):13,(0,1):13,(1,1):20	0:0,1:33	Chr01	-
PB.1778	RI:Chr01:48067284:48068035-48067284:48067612:48067865:48068035:-	0.98	0.96	0.99	0.77	0.62	0.88	0.21	1354.39	(0,0):161,(0,1):5,(1,0):105,(1,1):50	0:154,1:6	(0,0):15,(0,1):10,(1,0):12,(1,1):15	0:21,1:16	Chr01	-
PB.1147	RI:Chr01:21201692:21202803-21201692:21201927:21202134:21202803:+	0.67	0.59	0.75	0.16	0.04	0.37	0.51	8.77501e+06	(0,0):139,(0,1):58,(1,0):55,(1,1):198	0:203,1:108	(0,0):21,(0,1):17,(1,0):1,(1,1):16	0:1,1:33	Chr01	+
PB.505	RI:Chr01:6358181:6359239-6358181:6358507:6359026:6359239:+	0.93	0.9	0.96	0.26	0.12	0.42	0.67	1000000000000	(0,0):146,(0,1):19,(1,0):81,(1,1):6	0:87,1:19	(0,0):25,(0,1):45,(1,0):3,(1,1):9	0:6,1:51	Chr01	+
PB.1428	RI:Chr01:31162979:31165537-31162979:31163182:31164085:31165537:+	0.97	0.92	0.99	0.51	0.14	0.78	0.46	281.18	(0,0):58,(0,1):3,(1,0):25,(1,1):100	0:122,1:6	(0,0):4,(0,1):9,(1,0):1,(1,1):28	0:18,1:20	Chr01	+
PB.1658	RI:Chr01:45663540:45665167-45663540:45664565:45665018:45665167:-	0.96	0.95	0.96	0.68	0.52	0.83	0.28	2747.68	(0,0):785,(0,1):502,(1,0):4213,(1,1):10163	0:13949,1:929	(0,0):5,(0,1):14,(1,0):15,(1,1):27	0:36,1:20	Chr01	-
PB.620	RI:Chr01:8052069:8052897-8052069:8052435:8052821:8052897:+	0.98	0.93	1	0.58	0.14	0.87	0.4	12.39	(0,0):118,(0,1):1,(1,0):14,(1,1):17	0:29,1:3	(0,0):22,(0,1):4,(1,0):1,(1,1):2	0:2,1:5	Chr01	+
PB.1783	RI:Chr01:48138437:48138987-48138437:48138697:48138823:48138987:+	0.95	0.93	0.97	0.69	0.58	0.79	0.26	1000000000000	(0,0):389,(0,1):19,(1,0):178,(1,1):56	0:234,1:19	(0,0):100,(0,1):29,(1,0):20,(1,1):52	0:57,1:44	Chr01	+
PB.336	RI:Chr01:3802063:3803403-3802063:3802168:3803044:3803403:-	0.9	0.81	0.96	0.48	0.21	0.72	0.42	63.62	(0,0):780,(0,1):6,(1,0):10,(1,1):3	0:13,1:6	(0,0):73,(0,1):14,(1,0):3	0:3,1:14	Chr01	-
PB.890	RI:Chr01:13428412:13430237-13428412:13429091:13429447:13430237:+	0.59	0.36	0.78	0.1	0.01	0.32	0.49	38.7	(0,0):172,(0,1):8,(1,0):8,(1,1):11	0:17,1:10	(0,0):68,(0,1):19,(1,1):26	0:5,1:40	Chr01	+
PB.1475	RI:Chr01:34631184:34632364-34631184:34631607:34632001:34632364:-	0.89	0.83	0.94	0.47	0.21	0.68	0.42	262.92	(0,0):75,(0,1):17,(1,0):45,(1,1):89	0:129,1:22	(0,0):19,(0,1):12,(1,0):4,(1,1):12	0:12,1:16	Chr01	-
PB.282	RI:Chr01:3198744:3200118-3198744:3199128:3199928:3200118:+	0.97	0.95	0.98	0.67	0.4	0.86	0.3	49.31	(0,0):48,(0,1):14,(1,0):65,(1,1):77	0:141,1:15	(0,0):22,(0,1):11,(1,0):2,(1,1):11	0:9,1:15	Chr01	+
PB.1070	RI:Chr01:18961017:18963581-18961017:18962159:18963379:18963581:+	0.98	0.95	0.99	0.78	0.68	0.86	0.2	2.07784e+06	(0,0):44,(0,1):4,(1,0):36,(1,1):114	0:147,1:7	(0,0):15,(0,1):28,(1,0):11,(1,1):91	0:69,1:61	Chr01	+
PB.868	RI:Chr01:13062103:13062990-13062103:13062210:13062778:13062990:+	0.98	0.94	0.99	0.62	0.37	0.8	0.36	4545	(0,0):74,(0,1):2,(1,0):14	0:14,1:2	(0,0):69,(0,1):20,(1,0):4,(1,1):1	0:4,1:21	Chr01	+
cogentPB.2740	RI:2675_0|path0:1:1335-1:249:559:1335:+	0.87	0.81	0.92	0.62	0.52	0.72	0.25	103596	(0,0):6,(0,1):22,(1,0):59,(1,1):197	0:230,1:48	(0,0):6,(0,1):53,(1,0):27,(1,1):199	0:137,1:142	2675_0|path0	+
PB.26170	RI:Chr13:56273470:56276245-56273470:56273650:56275977:56276245:+	0.89	0.84	0.93	0.29	0.12	0.54	0.6	3.03994e+09	(0,0):105,(0,1):47,(1,0):21,(1,1):6	0:26,1:48	(0,0):46,(0,1):58,(1,0):1,(1,1):2	0:1,1:60	Chr13	+
PB.25747	RI:Chr13:48349588:48353184-48349588:48350433:48352674:48353184:-	0.84	0.79	0.88	0.38	0.12	0.59	0.46	1110.4	(0,0):217,(0,1):63,(1,0):1,(1,1):192	0:153,1:103	(0,0):15,(0,1):37,(1,1):32	0:10,1:59	Chr13	-
PB.24929	RI:Chr13:7215442:7216216-7215442:7215609:7215992:7216216:+	0.97	0.94	0.99	0.63	0.33	0.85	0.34	27.15	(0,0):138,(0,1):4,(1,0):34,(1,1):6	0:39,1:5	(0,0):39,(0,1):10,(1,0):3,(1,1):6	0:9,1:10	Chr13	+
PB.25394	RI:Chr13:35192290:35196214-35192290:35192406:35194677:35196214:+	0.91	0.9	0.92	0.51	0.42	0.58	0.4	1000000000000	(0,0):375,(0,1):229,(1,0):19,(1,1):1520	0:1406,1:362	(0,0):56,(0,1):227,(1,0):19,(1,1):226	0:154,1:318	Chr13	+
PB.25432	RI:Chr13:37748350:37750562-37748350:37748658:37750283:37750562:+	1	0.99	1	0.67	0.45	0.84	0.33	789.14	(0,0):310,(0,1):23,(1,0):577,(1,1):196	0:769,1:27	(0,0):10,(0,1):18,(1,0):5,(1,1):4	0:9,1:18	Chr13	+
PB.25053	RI:Chr13:11968644:11973410-11968644:11968987:11969599:11973410:+	0.94	0.88	0.97	0.73	0.58	0.84	0.21	95.52	(0,0):82,(0,1):5,(1,0):5,(1,1):550	0:511,1:49	(0,0):41,(0,1):15,(1,0):3,(1,1):350	0:231,1:137	Chr13	+
PB.25318	RI:Chr13:31724521:31726473-31724521:31725081:31725674:31726473:-	0.93	0.87	0.97	0.65	0.43	0.81	0.28	137.86	(0,0):103,(0,1):6,(1,0):18,(1,1):130	0:138,1:16	(0,0):37,(0,1):15,(1,0):4,(1,1):72	0:64,1:27	Chr13	-
PB.25953	RI:Chr13:53508678:53509386-53508678:53509043:53509223:53509386:-	0.88	0.83	0.92	0.6	0.43	0.77	0.28	15.27	(0,0):161,(0,1):31,(1,0):117,(1,1):41	0:152,1:37	(0,0):7,(0,1):13,(1,0):8,(1,1):15	0:19,1:17	Chr13	-
PB.25375	RI:Chr13:34284243:34285856-34284243:34284704:34285749:34285856:-	0.98	0.95	0.99	0.75	0.57	0.89	0.23	154.62	(0,0):97,(0,1):5,(1,0):15,(1,1):54	0:67,1:7	(0,0):11,(0,1):12,(1,0):3,(1,1):12	0:11,1:16	Chr13	-
PB.25332	RI:Chr13:32302714:32305730-32302714:32303030:32303741:32305730:-	0.62	0.49	0.75	0.21	0.04	0.51	0.41	10.36	(0,0):279,(0,1):22,(1,0):21,(1,1):36	0:43,1:36	(0,0):35,(0,1):9,(1,1):13	0:3,1:19	Chr13	-
PB.25580	RI:Chr13:43725187:43726072-43725187:43725269:43725598:43726072:-	0.98	0.96	1	0.6	0.28	0.82	0.38	301.43	(0,0):129,(0,1):1,(1,0):13,(1,1):85	0:97,1:2	(0,0):25,(0,1):10,(1,0):2,(1,1):16	0:9,1:19	Chr13	-
PB.24912	RI:Chr13:6808591:6811237-6808591:6808715:6810662:6811237:-	0.95	0.92	0.98	0.41	0.14	0.72	0.54	430.19	(0,0):26,(0,1):10,(1,0):11,(1,1):32	0:42,1:11	(0,0):11,(0,1):17,(1,0):1,(1,1):6	0:4,1:20	Chr13	-
PB.25977	RI:Chr13:53745696:53748443-53745696:53746661:53748193:53748443:+	0.9	0.83	0.94	0.3	0.1	0.56	0.6	127211	(0,0):16,(0,1):18,(1,0):2,(1,1):107	0:98,1:29	(0,0):3,(0,1):19,(1,0):2,(1,1):6	0:5,1:22	Chr13	+
PB.25308	RI:Chr13:31194319:31195831-31194319:31194626:31195032:31195831:-	0.72	0.61	0.82	0.18	0.04	0.35	0.54	1.65902e+08	(0,0):133,(0,1):28,(1,0):15,(1,1):150	0:121,1:72	(0,0):43,(0,1):49,(1,0):1,(1,1):93	0:11,1:132	Chr13	-
PB.26032	RI:Chr13:54495144:54495742-54495144:54495276:54495510:54495742:+	0.98	0.93	1	0.59	0.31	0.81	0.39	328.24	(0,0):21,(1,0):17	00:17:00	(0,0):9,(0,1):7,(1,0):3,(1,1):1	0:3,1:8	Chr13	+
PB.24533	RI:Chr13:678402:681143-678402:678557:680072:681143:-	0.92	0.83	0.98	0.49	0.15	0.76	0.43	42.9	(0,0):98,(0,1):3,(1,0):13,(1,1):8	0:20,1:4	(0,0):27,(0,1):13,(1,0):2,(1,1):12	0:9,1:18	Chr13	-
PB.26046	RI:Chr13:54630456:54632646-54630456:54632242:54632436:54632646:-	0.91	0.83	0.96	0.44	0.3	0.58	0.47	1000000000000	(0,0):2,(0,1):6,(1,0):35,(1,1):283	0:306,1:18	(0,0):13,(0,1):32,(1,0):15,(1,1):181	0:85,1:143	Chr13	-
PB.26081	RI:Chr13:54978776:54981068-54978776:54979058:54979827:54981068:+	0.95	0.88	0.99	0.73	0.59	0.84	0.22	35.44	(0,0):26,(0,1):1,(1,1):65	0:65,1:1	(0,0):17,(0,1):14,(1,0):8,(1,1):65	0:56,1:31	Chr13	+
PB.25053	RI:Chr13:11968644:11973588-11968644:11968987:11969533:11973588:+	0.99	0.94	1	0.77	0.64	0.89	0.22	3201.76	(0,0):85,(1,0):2,(1,1):555	0:545,1:12	(0,0):42,(0,1):11,(1,0):2,(1,1):354	0:296,1:71	Chr13	+
PB.25014	RI:Chr13:9966646:9971054-9966646:9966995:9968204:9971054:+	0.94	0.87	0.98	0.66	0.46	0.81	0.28	310.64	(0,0):215,(0,1):2,(1,0):10,(1,1):102	0:109,1:5	(0,0):78,(0,1):11,(1,0):8,(1,1):43	0:32,1:30	Chr13	+
PB.25708	RI:Chr13:47176354:47180209-47176354:47176417:47178012:47180209:+	0.88	0.84	0.92	0.62	0.5	0.72	0.26	470507	(0,0):72,(0,1):38,(1,0):15,(1,1):381	0:351,1:83	(0,0):37,(0,1):57,(1,0):1,(1,1):186	0:108,1:136	Chr13	+
PB.26081	RI:Chr13:54978844:54981068-54978844:54979058:54979808:54981068:+	0.93	0.83	0.99	0.67	0.49	0.82	0.26	10.7	(0,0):26,(0,1):1,(1,1):65	0:58,1:8	(0,0):24,(0,1):13,(1,0):1,(1,1):66	0:52,1:28	Chr13	+
PB.26144	RI:Chr13:55840115:55841852-55840115:55841300:55841405:55841852:-	0.78	0.59	0.92	0.99	0.99	1	-0.21	55.67	(0,0):39,(0,1):3,(1,0):12,(1,1):30	0:31,1:14	(0,0):330,(0,1):2,(1,0):413,(1,1):611	0:1022,1:4	Chr13	-
PB.25391	RI:Chr13:35018762:35022467-35018762:35019121:35021360:35022467:-	0.98	0.98	0.99	0.73	0.66	0.8	0.25	1000000000000	(0,0):224,(0,1):65,(1,0):312,(1,1):1384	0:1665,1:96	(0,0):24,(0,1):75,(1,0):3,(1,1):148	0:105,1:121	Chr13	-
PB.3771	RI:Chr02:61525399:61527240-61525399:61525903:61527138:61527240:-	0.98	0.95	1	0.62	0.32	0.81	0.36	1464.83	(0,0):40,(0,1):2,(1,0):12,(1,1):26	0:38,1:2	(0,0):4,(0,1):16,(1,0):1,(1,1):12	0:12,1:17	Chr02	-
PB.2043	RI:Chr02:127659:129788-127659:128220:129707:129788:+	0.88	0.86	0.9	0.47	0.28	0.62	0.41	1000000000000	(0,0):266,(0,1):168,(1,0):9,(1,1):323	0:285,1:215	(0,0):73,(0,1):114,(1,0):2,(1,1):51	0:27,1:140	Chr02	+
PB.3177	RI:Chr02:41361715:41366088-41361715:41363732:41365626:41366088:-	0.96	0.95	0.97	0.35	0.1	0.67	0.61	124617	(0,0):128,(0,1):38,(1,0):63,(1,1):1111	0:1126,1:86	(0,0):1,(0,1):10,(1,1):13	0:7,1:16	Chr02	-
PB.2498	RI:Chr02:8524589:8528058-8524589:8524679:8526093:8528058:-	0.97	0.95	0.99	0.47	0.28	0.61	0.5	1000000000000	(0,0):30,(0,1):4,(1,0):13,(1,1):193	0:201,1:9	(0,0):9,(0,1):45,(1,0):7,(1,1):77	0:49,1:80	Chr02	-
PB.3086	RI:Chr02:31632655:31636701-31632655:31634276:31635139:31636701:-	0.92	0.86	0.96	0.61	0.38	0.76	0.31	1693.84	(0,0):119,(0,1):10,(1,0):21,(1,1):353	0:344,1:40	(0,0):22,(0,1):17,(1,0):5,(1,1):124	0:72,1:74	Chr02	-
PB.3205	RI:Chr02:43125536:43127396-43125536:43126544:43126997:43127396:-	0.97	0.91	1	0.57	0.29	0.79	0.4	462.84	(0,0):20,(0,1):1,(1,0):20,(1,1):69	0:88,1:2	(0,0):5,(0,1):9,(1,0):4,(1,1):29	0:25,1:17	Chr02	-
PB.3177	RI:Chr02:41361797:41365975-41361797:41364355:41365626:41365975:-	0.97	0.95	0.98	0.52	0.13	0.85	0.45	10.39	(0,0):184,(0,1):16,(1,0):13,(1,1):1127	0:1097,1:59	(0,0):1,(0,1):3,(1,1):20	0:15,1:8	Chr02	-
PB.3221	RI:Chr02:44409039:44409485-44409039:44409304:44409401:44409485:+	0.2	0.13	0.27	0.7	0.5	0.86	-0.5	1.33415e+10	(0,0):1971,(0,1):232,(1,0):18,(1,1):76	0:33,1:293	(0,0):52,(0,1):9,(1,0):8,(1,1):11	0:15,1:13	Chr02	+
PB.3335	RI:Chr02:51467830:51469550-51467830:51468720:51469512:51469550:+	0.86	0.76	0.93	0.3	0.11	0.51	0.56	6.27262e+09	(0,0):18,(0,1):9,(1,0):5,(1,1):50	0:42,1:22	(0,0):4,(0,1):35,(1,0):3,(1,1):20	0:8,1:50	Chr02	+
PB.2830	RI:Chr02:17284991:17285960-17284991:17285417:17285696:17285960:-	0.91	0.86	0.96	0.65	0.52	0.76	0.26	143.49	(0,0):48,(0,1):11,(1,0):42,(1,1):80	0:112,1:21	(0,0):41,(0,1):29,(1,0):21,(1,1):50	0:59,1:41	Chr02	-
PB.2082	RI:Chr02:530128:533113-530128:531823:532603:533113:+	0.71	0.49	0.85	0.18	0.03	0.52	0.53	24.72	(0,0):2,(0,1):12,(1,0):1,(1,1):112	0:89,1:36	(0,0):1,(0,1):10,(1,1):20	0:2,1:28	Chr02	+
PB.3501	RI:Chr02:56570577:56571542-56570577:56570669:56571336:56571542:+	0.97	0.94	1	0.71	0.44	0.88	0.26	14.49	(0,0):30,(0,1):1,(1,0):7	0:7,1:1	(0,0):13,(0,1):14,(1,0):4	0:4,1:14	Chr02	+
PB.3277	RI:Chr02:48103908:48105005-48103908:48104071:48104253:48105005:+	0.91	0.83	0.96	0.57	0.28	0.81	0.34	12.85	(0,0):78,(0,1):6,(1,0):25,(1,1):149	0:164,1:16	(0,0):6,(0,1):4,(1,0):2,(1,1):15	0:12,1:9	Chr02	+
PB.3745	RI:Chr02:61197408:61198562-61197408:61197464:61197932:61198562:+	0.89	0.84	0.93	0.49	0.28	0.68	0.4	11089.1	(0,0):211,(0,1):25,(1,0):26,(1,1):148	0:159,1:40	(0,0):41,(0,1):22,(1,0):4,(1,1):25	0:18,1:33	Chr02	+
PB.3123	RI:Chr02:35604947:35606916-35604947:35605248:35606206:35606916:-	0.97	0.92	0.99	0.65	0.37	0.83	0.32	669.99	(0,0):38,(0,1):2,(1,0):16,(1,1):47	0:62,1:3	(0,0):18,(0,1):11,(1,0):2,(1,1):25	0:20,1:18	Chr02	-
PB.2269	RI:Chr02:2807823:2808343-2807823:2808164:2808252:2808343:-	0.5	0.27	0.76	0.92	0.76	0.99	-0.42	32.93	(0,0):157,(0,1):8,(1,0):5,(1,1):1	0:6,1:8	(0,0):28,(1,0):10,(1,1):8	00:18:00	Chr02	-
PB.3209	RI:Chr02:43488204:43490741-43488204:43488884:43490560:43490741:-	0.99	0.97	1	0.79	0.7	0.86	0.2	1000000000000	(0,0):89,(0,1):1,(1,0):20,(1,1):42	0:61,1:2	(0,0):68,(0,1):35,(1,0):12,(1,1):43	0:49,1:41	Chr02	-
PB.2551	RI:Chr02:9883306:9884891-9883306:9883727:9884726:9884891:+	0.99	0.98	0.99	0.65	0.29	0.88	0.34	21.89	(0,0):79,(0,1):15,(1,0):166,(1,1):256	0:420,1:17	(0,0):2,(0,1):9,(1,0):1,(1,1):9	0:6,1:13	Chr02	+
PB.3054	RI:Chr02:28863085:28865582-28863085:28864812:28865403:28865582:-	0.96	0.91	0.99	0.66	0.32	0.87	0.3	18.93	(0,0):202,(0,1):2,(1,0):12,(1,1):130	0:130,1:14	(0,0):23,(0,1):7,(1,0):3,(1,1):47	0:39,1:18	Chr02	-
PB.2981	RI:Chr02:24641360:24643242-24641360:24642568:24643074:24643242:+	0.93	0.87	0.97	0.44	0.2	0.68	0.49	787861	(0,0):25,(0,1):6,(1,0):57,(1,1):33	0:88,1:8	(0,0):19,(0,1):10,(1,0):4,(1,1):17	0:18,1:13	Chr02	+
PB.5875	RI:Chr04:10960534:10962675-10960534:10961330:10962180:10962675:+	0.98	0.97	0.99	0.77	0.68	0.85	0.21	1000000000000	(0,0):157,(0,1):13,(1,0):192,(1,1):529	0:718,1:16	(0,0):15,(0,1):26,(1,0):25,(1,1):76	0:83,1:44	Chr04	+
PB.6834	RI:Chr04:55205604:55207487-55205604:55206677:55207362:55207487:-	0.8	0.74	0.85	0.26	0.07	0.48	0.54	1.4363e+07	(0,0):135,(0,1):58,(1,0):80,(1,1):145	0:193,1:90	(0,0):17,(0,1):24,(1,0):1,(1,1):31	0:14,1:42	Chr04	-
PB.6994	RI:Chr04:57703711:57705366-57703711:57704016:57705050:57705366:+	0.95	0.93	0.97	0.57	0.27	0.8	0.38	147.67	(0,0):263,(0,1):31,(1,0):82,(1,1):99	0:173,1:39	(0,0):6,(0,1):12,(1,0):3,(1,1):4	0:6,1:13	Chr04	+
PB.6098	RI:Chr04:28646016:28647766-28646016:28647031:28647681:28647766:-	0.97	0.87	1	0.46	0.14	0.73	0.51	1394.41	(0,0):32,(1,1):46	00:46:00	(0,0):16,(0,1):9,(1,0):1,(1,1):18	0:8,1:20	Chr04	-
PB.7245	RI:Chr04:60606611:60608211-60606611:60607457:60608136:60608211:+	0.89	0.82	0.95	0.25	0.02	0.65	0.64	891.48	(0,0):14,(0,1):7,(1,0):5,(1,1):61	0:64,1:9	(0,0):7,(0,1):11,(1,1):13	0:1,1:23	Chr04	+
PB.6578	RI:Chr04:49355256:49357151-49355256:49355464:49356328:49357151:+	0.96	0.92	0.99	0.56	0.23	0.78	0.4	717.66	(0,0):16,(0,1):3,(1,0):17,(1,1):48	0:62,1:6	(0,0):13,(0,1):12,(1,0):3,(1,1):17	0:16,1:16	Chr04	+
PB.5927	RI:Chr04:13214778:13216169-13214778:13214969:13216050:13216169:-	0.96	0.94	0.98	0.42	0.04	0.77	0.54	104.41	(0,0):297,(0,1):30,(1,0):35,(1,1):1	0:36,1:30	(0,0):23,(0,1):12,(1,1):2	0:0,1:14	Chr04	-
PB.5579	RI:Chr04:4006770:4008622-4006770:4006965:4008452:4008622:+	0.97	0.95	0.99	0.62	0.38	0.82	0.35	919.96	(0,0):68,(0,1):12,(1,0):25,(1,1):2	0:27,1:12	(0,0):22,(0,1):37,(1,0):5	0:5,1:37	Chr04	+
PB.6773	RI:Chr04:54163677:54164293-54163677:54163778:54164158:54164293:-	0.44	0.28	0.58	0.73	0.61	0.81	-0.29	47.07	(0,0):428,(0,1):285,(1,0):10	0:10,1:285	(0,0):99,(0,1):96,(1,0):22	0:22,1:96	Chr04	-
PB.5951	RI:Chr04:15922630:15924983-15922630:15923146:15924746:15924983:-	0.83	0.82	0.84	0.61	0.53	0.69	0.22	1000000000000	(0,0):809,(0,1):1060,(1,0):452,(1,1):1105	0:1357,1:1260	(0,0):49,(0,1):190,(1,0):12,(1,1):128	0:90,1:240	Chr04	-
PB.6821	RI:Chr04:54985970:54988754-54985970:54986907:54988243:54988754:+	0.99	0.97	0.99	0.61	0.39	0.79	0.38	365071	(0,0):24,(0,1):7,(1,0):80,(1,1):328	0:405,1:10	(0,0):14,(0,1):17,(1,0):5,(1,1):25	0:16,1:31	Chr04	+
PB.6670	RI:Chr04:51217237:51218868-51217237:51217995:51218070:51218868:-	0.98	0.95	1	0.77	0.62	0.87	0.21	920.14	(0,0):19,(1,0):63,(1,1):367	0:420,1:10	(0,0):7,(0,1):8,(1,0):20,(1,1):103	0:104,1:27	Chr04	-
PB.6591	RI:Chr04:49695263:49696418-49695263:49695689:49695925:49696418:-	0.94	0.86	0.98	0.64	0.41	0.82	0.3	15.11	(0,0):35,(0,1):2,(1,0):24,(1,1):33	0:56,1:3	(0,0):8,(0,1):6,(1,0):8,(1,1):8	0:12,1:10	Chr04	-
PB.5761	RI:Chr04:7345582:7347252-7345582:7346326:7346473:7347252:+	0.95	0.89	0.98	0.63	0.41	0.83	0.32	17.85	(0,0):286,(0,1):4,(1,0):76,(1,1):8	0:84,1:4	(0,0):31,(0,1):6,(1,0):9,(1,1):10	0:16,1:9	Chr04	+
PB.6049	RI:Chr04:23985747:23986503-23985747:23986031:23986225:23986503:-	0.92	0.86	0.96	0.6	0.36	0.79	0.32	50.35	(0,0):95,(0,1):9,(1,0):51,(1,1):44	0:92,1:12	(0,0):11,(0,1):7,(1,0):6,(1,1):4	0:9,1:8	Chr04	-
PB.5576	RI:Chr04:3931803:3932942-3931803:3932086:3932658:3932942:+	0.95	0.93	0.97	0.72	0.54	0.84	0.23	29.23	(0,0):114,(0,1):16,(1,0):87,(1,1):32	0:117,1:18	(0,0):24,(0,1):15,(1,0):7,(1,1):16	0:18,1:20	Chr04	+
PB.5537	RI:Chr04:3322124:3323578-3322124:3322886:3323291:3323578:-	0.94	0.89	0.98	0.53	0.17	0.81	0.41	18.57	(0,0):52,(0,1):7,(1,0):44,(1,1):145	0:180,1:16	(0,0):9,(0,1):8,(1,0):2,(1,1):29	0:20,1:19	Chr04	-
PB.7388	RI:Chr04:62021657:62022833-62021657:62021782:62022213:62022833:+	0.95	0.87	0.99	0.71	0.51	0.85	0.24	12.77	(0,0):32,(0,1):1,(1,0):20,(1,1):1	0:21,1:1	(0,0):24,(0,1):10,(1,0):12,(1,1):2	0:14,1:10	Chr04	+
PB.6756	RI:Chr04:53682903:53684741-53682903:53683360:53684002:53684741:+	0.97	0.92	1	0.43	0.15	0.68	0.54	411265	(0,0):75,(0,1):1,(1,0):21,(1,1):35	0:52,1:5	(0,0):9,(0,1):10,(1,0):1,(1,1):22	0:3,1:30	Chr04	+
PB.5519	RI:Chr04:3013550:3015894-3013550:3014439:3015825:3015894:-	0.73	0.59	0.84	0.22	0.02	0.49	0.51	136.56	(0,0):88,(0,1):24,(1,0):8,(1,1):30	0:30,1:32	(0,0):28,(0,1):28,(1,1):15	0:3,1:40	Chr04	-
PB.7049	RI:Chr04:58249040:58250286-58249040:58249276:58250166:58250286:-	0.94	0.86	0.99	0.42	0.11	0.72	0.52	2097.44	(0,0):8,(0,1):5,(1,0):8,(1,1):1	0:9,1:5	(0,0):15,(0,1):22,(1,0):1,(1,1):2	0:2,1:23	Chr04	-
PB.5446	RI:Chr04:2154703:2160243-2154703:2155173:2158046:2160243:+	0.97	0.96	0.98	0.71	0.61	0.8	0.26	1000000000000	(0,0):80,(0,1):35,(1,0):76,(1,1):912	0:967,1:56	(0,0):13,(0,1):43,(1,0):9,(1,1):103	0:87,1:68	Chr04	+
PB.6786	RI:Chr04:54418830:54420642-54418830:54419036:54419138:54420642:+	0.82	0.46	0.99	0.09	0.03	0.18	0.73	2.36982e+06	(0,0):1193,(1,0):2,(1,1):39	0:32,1:9	(0,0):463,(0,1):43,(1,0):3,(1,1):79	0:7,1:118	Chr04	+
PB.5966	RI:Chr04:17625190:17629504-17625190:17625481:17629376:17629504:-	0.87	0.76	0.94	0.6	0.45	0.74	0.27	16.61	(0,0):30,(0,1):29,(1,0):7,(1,1):1	0:8,1:29	(0,0):67,(0,1):180,(1,0):6,(1,1):9	0:10,1:185	Chr04	-
PB.7300	RI:Chr04:61165152:61166280-61165152:61165959:61166212:61166280:-	0.97	0.94	0.99	0.37	0.09	0.7	0.6	11058.4	(0,0):165,(0,1):3,(1,0):55,(1,1):111	0:161,1:8	(0,0):12,(0,1):5,(1,0):1,(1,1):11	0:9,1:8	Chr04	-
PB.5668	RI:Chr04:5536680:5540301-5536680:5537332:5538377:5540301:+	0.84	0.78	0.89	0.47	0.28	0.63	0.37	514806	(0,0):51,(0,1):28,(1,0):11,(1,1):365	0:331,1:73	(0,0):11,(0,1):35,(1,0):1,(1,1):144	0:50,1:130	Chr04	+
PB.6032	RI:Chr04:22780295:22781714-22780295:22780478:22781385:22781714:+	0.98	0.96	0.99	0.75	0.56	0.87	0.23	485.03	(0,0):54,(0,1):9,(1,0):50,(1,1):49	0:97,1:11	(0,0):14,(0,1):12,(1,0):5,(1,1):7	0:11,1:13	Chr04	+
PB.5793	RI:Chr04:8497276:8499170-8497276:8497395:8498634:8499170:-	0.98	0.95	1	0.37	0.1	0.68	0.61	14905.6	(0,0):21,(0,1):1,(1,0):11,(1,1):18	0:29,1:1	(0,0):7,(0,1):12,(1,0):1,(1,1):4	0:1,1:16	Chr04	-
PB.5447	RI:Chr04:2162780:2163194-2162780:2162850:2162940:2163194:+	0.9	0.74	0.99	0.47	0.14	0.77	0.43	23.34	(0,0):43,(0,1):1,(1,0):9	0:9,1:1	(0,0):10,(0,1):5,(1,0):2,(1,1):4	0:4,1:7	Chr04	+
cogentPB.597	RI:1379_0|path0:1:3792-1:1280:1572:3792:+	0.99	0.97	1	0.48	0.2	0.81	0.51	177.64	(0,0):87,(0,1):1,(1,0):92,(1,1):1237	0:1324,1:6	(0,0):2,(0,1):6,(1,0):3,(1,1):60	0:19,1:50	1379_0|path0	+
cogentPB.2306	RI:2405_0|path6:1:2427-1:1723:2035:2427:+	0.99	0.95	1	0.65	0.35	0.83	0.34	426.2	(0,0):293,(1,0):34,(1,1):80	0:112,1:2	(0,0):12,(0,1):7,(1,0):5,(1,1):73	0:57,1:28	2405_0|path6	+
cogentPB.1701	RI:2083_0|path0:1173:4096-1173:2225:3403:4096:+	0.97	0.92	0.99	0.58	0.34	0.77	0.39	376264	(0,0):21,(0,1):1,(1,0):13,(1,1):62	0:72,1:4	(0,0):7,(0,1):13,(1,0):5,(1,1):23	0:16,1:25	2083_0|path0	+
cogentPB.1790	RI:2137_0|path4:2120:3548-2120:2378:3142:3548:+	0.83	0.67	0.95	0.42	0.16	0.63	0.41	44.11	(0,0):48,(0,1):6,(1,0):8,(1,1):9	0:16,1:7	(0,0):45,(0,1):25,(1,0):4,(1,1):10	0:5,1:34	2137_0|path4	+
PB.13268	RI:Chr07:47033853:47035008-47033853:47034410:47034651:47035008:-	0.47	0.32	0.63	0.81	0.65	0.91	-0.34	19.02	(0,0):16,(0,1):28,(1,0):15,(1,1):18	0:20,1:41	(0,0):7,(0,1):6,(1,0):17,(1,1):24	0:37,1:10	Chr07	-
PB.11547	RI:Chr07:2829479:2830896-2829479:2830310:2830829:2830896:+	0.72	0.57	0.84	0.33	0.15	0.54	0.39	16.34	(0,0):43,(0,1):18,(1,0):12,(1,1):46	0:51,1:25	(0,0):6,(0,1):20,(1,0):4,(1,1):7	0:7,1:24	Chr07	+
PB.13328	RI:Chr07:48590085:48592856-48590085:48590719:48591082:48592856:+	0.88	0.8	0.93	0.58	0.44	0.7	0.3	230455	(0,0):31,(0,1):13,(1,0):32,(1,1):418	0:411,1:52	(0,0):9,(0,1):30,(1,0):18,(1,1):219	0:164,1:103	Chr07	+
PB.13018	RI:Chr07:32262007:32263535-32262007:32262105:32263347:32263535:+	0.93	0.85	0.97	0.55	0.28	0.81	0.38	11.56	(0,0):70,(0,1):17,(1,0):8	0:8,1:17	(0,0):52,(0,1):30,(1,0):2	0:2,1:30	Chr07	+
PB.13643	RI:Chr07:55962818:55964433-55962818:55963259:55964007:55964433:-	0.97	0.92	1	0.69	0.52	0.84	0.28	73.36	(0,0):77,(1,0):14,(1,1):13	00:27:00	(0,0):30,(0,1):15,(1,0):8,(1,1):19	0:24,1:18	Chr07	-
PB.12383	RI:Chr07:12690835:12692094-12690835:12690913:12691635:12692094:+	0.97	0.94	0.99	0.7	0.48	0.84	0.27	395.99	(0,0):163,(0,1):5,(1,0):22,(1,1):34	0:55,1:6	(0,0):56,(0,1):17,(1,0):4,(1,1):16	0:18,1:19	Chr07	+
PB.11368	RI:Chr07:1270484:1271332-1270484:1271040:1271117:1271332:-	0.93	0.85	0.97	0.72	0.6	0.83	0.21	10.16	(0,0):345,(0,1):4,(1,0):43,(1,1):59	0:95,1:11	(0,0):194,(0,1):16,(1,0):28,(1,1):103	0:99,1:48	Chr07	-
PB.13355	RI:Chr07:49216861:49218620-49216861:49217695:49218422:49218620:-	0.97	0.89	1	0.72	0.52	0.89	0.25	14.07	(0,0):20,(1,0):2,(1,1):48	0:46,1:4	(0,0):25,(0,1):7,(1,0):3,(1,1):22	0:18,1:14	Chr07	-
PB.12596	RI:Chr07:16440298:16441814-16440298:16440723:16441643:16441814:-	0.96	0.93	0.98	0.65	0.4	0.84	0.31	34.66	(0,0):54,(0,1):10,(1,0):35,(1,1):40	0:74,1:11	(0,0):7,(0,1):13,(1,0):3,(1,1):9	0:6,1:19	Chr07	-
PB.11286	RI:Chr07:421927:423742-421927:422676:423651:423742:-	0.95	0.89	0.98	0.75	0.59	0.86	0.2	19.45	(0,0):66,(0,1):4,(1,0):9,(1,1):40	0:48,1:5	(0,0):15,(0,1):13,(1,0):7,(1,1):19	0:25,1:14	Chr07	-
PB.12639	RI:Chr07:17528560:17531813-17528560:17529317:17531777:17531813:+	0.97	0.96	0.98	0.54	0.33	0.7	0.43	1000000000000	(0,0):40,(0,1):27,(1,0):24,(1,1):199	0:222,1:28	(0,0):33,(0,1):55,(1,0):3,(1,1):21	0:12,1:67	Chr07	+
PB.11254	RI:Chr07:171674:172842-171674:171886:172444:172842:+	0.84	0.7	0.93	0.45	0.15	0.72	0.39	10.83	(0,0):18,(0,1):8,(1,0):10,(1,1):13	0:21,1:10	(0,0):10,(0,1):9,(1,0):2,(1,1):5	0:3,1:13	Chr07	+
PB.11831	RI:Chr07:5586454:5588262-5586454:5587615:5588139:5588262:-	0.95	0.92	0.98	0.74	0.55	0.87	0.21	33.26	(0,0):51,(0,1):9,(1,0):42,(1,1):272	0:302,1:21	(0,0):8,(0,1):9,(1,0):6,(1,1):50	0:41,1:24	Chr07	-
PB.11754	RI:Chr07:4827574:4829812-4827574:4827691:4829023:4829812:+	0.96	0.92	0.99	0.73	0.59	0.84	0.23	7828.62	(0,0):79,(0,1):2,(1,0):18,(1,1):10	0:28,1:2	(0,0):37,(0,1):21,(1,0):10,(1,1):23	0:25,1:29	Chr07	+
PB.13654	RI:Chr07:56143396:56144134-56143396:56143485:56143693:56144134:+	0.73	0.57	0.85	0.95	0.92	0.98	-0.22	487.35	(0,0):32,(0,1):11,(1,0):12,(1,1):13	0:21,1:15	(0,0):81,(0,1):6,(1,0):53,(1,1):75	0:126,1:8	Chr07	+
PB.11654	RI:Chr07:3799712:3800441-3799712:3800319:3800408:3800441:-	0.38	0.09	0.64	0.78	0.71	0.84	-0.4	38.2	(0,0):109,(0,1):15,(1,0):1,(1,1):95	0:35,1:76	(0,0):325,(0,1):37,(1,0):26,(1,1):571	0:510,1:124	Chr07	-
PB.12819	RI:Chr07:21779552:21781855-21779552:21779984:21780272:21781855:+	0.62	0.52	0.72	0.24	0.08	0.45	0.38	57.06	(0,0):161,(0,1):43,(1,0):14,(1,1):536	0:330,1:263	(0,0):12,(0,1):21,(1,0):3,(1,1):50	0:26,1:48	Chr07	+
PB.12021	RI:Chr07:7615598:7617675-7615598:7616856:7617550:7617675:-	0.95	0.93	0.96	0.68	0.59	0.76	0.27	1000000000000	(0,0):215,(0,1):78,(1,0):22,(1,1):2293	0:2192,1:201	(0,0):67,(0,1):58,(1,1):304	0:202,1:160	Chr07	-
PB.12242	RI:Chr07:10496119:10497089-10496119:10496382:10496848:10497089:-	0.74	0.69	0.79	0.43	0.2	0.64	0.31	13.6	(0,0):332,(0,1):98,(1,0):80,(1,1):21	0:95,1:104	(0,0):11,(0,1):27,(1,0):4,(1,1):11	0:8,1:34	Chr07	-
PB.13355	RI:Chr07:49216861:49218647-49216861:49217667:49218422:49218647:-	0.97	0.9	1	0.7	0.48	0.87	0.27	15.92	(0,0):18,(1,0):4,(1,1):48	0:50,1:2	(0,0):22,(0,1):8,(1,0):4,(1,1):23	0:16,1:19	Chr07	-
PB.13353	RI:Chr07:49134435:49135814-49134435:49134538:49134616:49135814:+	0.93	0.81	0.99	0.54	0.21	0.8	0.39	58.77	(0,0):52,(0,1):1,(1,0):11,(1,1):241	0:244,1:9	(0,0):15,(0,1):5,(1,0):4,(1,1):75	0:18,1:66	Chr07	+
PB.12969	RI:Chr07:28136158:28136785-28136158:28136286:28136666:28136785:-	0.91	0.8	0.97	0.38	0.06	0.69	0.53	169.58	(0,0):168,(0,1):8,(1,0):6	0:6,1:8	(0,0):23,(0,1):16,(1,0):1	0:1,1:16	Chr07	-
PB.13896	RI:Chr07:60666353:60667291-60666353:60666766:60667127:60667291:+	0.84	0.77	0.92	0.55	0.35	0.72	0.29	16.05	(0,0):195,(0,1):14,(1,0):35,(1,1):7	0:42,1:14	(0,0):29,(0,1):19,(1,0):9,(1,1):6	0:12,1:22	Chr07	+
PB.11257	RI:Chr07:205890:207666-205890:206035:207418:207666:-	0.84	0.64	0.95	0.26	0.02	0.56	0.58	36.43	(0,0):9,(0,1):8,(1,0):2,(1,1):4	0:6,1:8	(0,0):8,(0,1):40,(1,0):1,(1,1):1	0:1,1:41	Chr07	-
PB.12608	RI:Chr07:16628488:16631647-16628488:16629358:16631280:16631647:-	0.99	0.98	1	0.75	0.58	0.87	0.24	19409.5	(0,0):13,(0,1):2,(1,0):58,(1,1):112	0:169,1:3	(0,0):3,(0,1):15,(1,0):4,(1,1):27	0:22,1:24	Chr07	-
PB.12268	RI:Chr07:10894272:10895398-10894272:10894668:10895218:10895398:-	0.97	0.95	0.98	0.77	0.65	0.87	0.2	9225.79	(0,0):430,(0,1):23,(1,0):138,(1,1):170	0:305,1:26	(0,0):22,(0,1):19,(1,0):8,(1,1):34	0:32,1:29	Chr07	-
PB.11597	RI:Chr07:3270836:3272174-3270836:3271610:3271941:3272174:+	0.83	0.72	0.92	0.25	0.07	0.45	0.58	1000000000000	(0,0):147,(0,1):11,(1,0):23,(1,1):68	0:83,1:19	(0,0):16,(0,1):16,(1,0):2,(1,1):14	0:7,1:25	Chr07	+
PB.13162	RI:Chr07:42551619:42553117-42551619:42551794:42552436:42553117:+	0.99	0.95	1	0.65	0.43	0.8	0.34	11394.6	(0,0):25,(1,0):12,(1,1):53	0:64,1:1	(0,0):2,(0,1):11,(1,0):3,(1,1):24	0:24,1:14	Chr07	+
PB.11548	RI:Chr07:2838238:2839616-2838238:2838343:2839257:2839616:-	0.96	0.92	0.99	0.74	0.55	0.85	0.22	506.49	(0,0):27,(0,1):6,(1,0):14,(1,1):21	0:35,1:6	(0,0):17,(0,1):23,(1,0):5,(1,1):13	0:16,1:25	Chr07	-
PB.11590	RI:Chr07:3223960:3225867-3223960:3225332:3225817:3225867:-	0.88	0.73	0.97	0.42	0.18	0.66	0.46	65.19	(0,0):5,(0,1):3,(1,1):81	0:67,1:17	(0,0):3,(0,1):16,(1,0):2,(1,1):52	0:31,1:39	Chr07	-
PB.13063	RI:Chr07:36524979:36526684-36524979:36525032:36526380:36526684:-	0.77	0.49	0.91	0.25	0.03	0.64	0.52	21.71	(0,0):32,(0,1):17,(1,0):1,(1,1):5	0:6,1:17	(0,0):14,(0,1):38,(1,1):2	0:1,1:39	Chr07	-
PB.12861	RI:Chr07:23321909:23322658-23321909:23322047:23322530:23322658:+	0.99	0.98	1	0.78	0.54	0.92	0.21	13.09	(0,0):108,(0,1):6,(1,0):29	0:29,1:6	(0,0):17,(0,1):10,(1,0):5	0:5,1:10	Chr07	+
PB.12987	RI:Chr07:29600455:29602712-29600455:29601918:29602619:29602712:-	0.96	0.91	0.99	0.29	0.09	0.53	0.67	1000000000000	(0,0):872,(0,1):3,(1,0):6,(1,1):148	0:146,1:11	(0,0):131,(0,1):17,(1,0):2,(1,1):24	0:10,1:33	Chr07	-
PB.12268	RI:Chr07:10894272:10895398-10894272:10894662:10895218:10895398:-	0.94	0.91	0.96	0.7	0.52	0.83	0.24	420.33	(0,0):539,(0,1):26,(1,0):29,(1,1):167	0:188,1:34	(0,0):27,(0,1):20,(1,0):3,(1,1):33	0:29,1:27	Chr07	-
PB.12678	RI:Chr07:18189223:18190168-18189223:18189351:18189574:18190168:+	0.93	0.86	0.97	0.69	0.55	0.81	0.24	124.82	(0,0):56,(0,1):4,(1,0):27,(1,1):47	0:69,1:9	(0,0):28,(0,1):19,(1,0):22,(1,1):35	0:49,1:27	Chr07	+
PB.13027	RI:Chr07:32712848:32715835-32712848:32713127:32714646:32715835:-	0.92	0.79	0.99	0.52	0.35	0.67	0.4	30.95	(0,0):46,(1,0):7,(1,1):2	00:09:00	(0,0):47,(0,1):33,(1,0):7,(1,1):32	0:23,1:49	Chr07	-
PB.13392	RI:Chr07:49934262:49937362-49934262:49934664:49935375:49937362:+	0.99	0.96	1	0.75	0.65	0.85	0.24	9.02369e+06	(0,0):126,(0,1):1,(1,0):21,(1,1):323	0:341,1:4	(0,0):102,(0,1):23,(1,0):11,(1,1):234	0:185,1:83	Chr07	+
PB.12322	RI:Chr07:11610863:11612886-11610863:11611523:11612182:11612886:+	0.9	0.77	0.99	0.18	0.01	0.47	0.72	2.53495e+08	(0,0):42,(0,1):2,(1,0):9,(1,1):31	0:40,1:2	(0,0):22,(0,1):11,(1,1):8	0:1,1:18	Chr07	+
PB.13080	RI:Chr07:38572618:38574165-38572618:38573255:38574008:38574165:-	0.97	0.95	0.99	0.6	0.24	0.85	0.37	24.13	(0,0):74,(0,1):5,(1,0):54,(1,1):62	0:116,1:5	(0,0):4,(0,1):6,(1,0):1,(1,1):10	0:5,1:12	Chr07	-
PB.13200	RI:Chr07:43776747:43780028-43776747:43777222:43778226:43780028:+	0.95	0.91	0.98	0.74	0.51	0.88	0.21	11.09	(0,0):295,(0,1):5,(1,0):70,(1,1):28	0:98,1:5	(0,0):38,(0,1):9,(1,0):4,(1,1):60	0:41,1:32	Chr07	+
PB.12318	RI:Chr07:11563938:11564805-11563938:11564367:11564466:11564805:+	0.72	0.44	0.91	0.14	0.02	0.33	0.58	95.37	(0,0):32,(0,1):3,(1,0):8,(1,1):5	0:12,1:4	(0,0):11,(0,1):14,(1,0):1,(1,1):6	0:1,1:20	Chr07	+
PB.12273	RI:Chr07:10944991:10946422-10944991:10945198:10946308:10946422:+	0.96	0.88	0.99	0.58	0.13	0.82	0.38	32.78	(0,0):19,(0,1):1,(1,0):6	0:6,1:1	(0,0):10,(0,1):14,(1,0):2	0:2,1:14	Chr07	+
PB.11544	RI:Chr07:2803294:2804204-2803294:2803452:2804107:2804204:-	0.35	0.03	0.75	0.89	0.74	0.97	-0.54	18.91	(0,0):17,(0,1):21	0:0,1:21	(0,0):4,(0,1):9,(1,0):6,(1,1):1	0:7,1:9	Chr07	-
PB.13785	RI:Chr07:58913768:58915860-58913768:58914814:58915740:58915860:-	0.95	0.92	0.97	0.39	0.05	0.63	0.56	2.64537e+09	(0,0):30,(0,1):21,(1,0):8,(1,1):400	0:383,1:46	(0,0):20,(0,1):37,(1,1):62	0:23,1:76	Chr07	-
PB.12448	RI:Chr07:13797647:13799598-13797647:13799280:13799394:13799598:-	0.84	0.76	0.91	0.38	0.17	0.59	0.46	13136.8	(0,0):392,(0,1):14,(1,0):67,(1,1):98	0:150,1:29	(0,0):39,(0,1):12,(1,0):5,(1,1):74	0:23,1:68	Chr07	-
PB.13113	RI:Chr07:40166232:40168219-40166232:40166402:40167972:40168219:-	0.9	0.84	0.94	0.62	0.45	0.75	0.28	247.94	(0,0):116,(0,1):31,(1,0):19,(1,1):4	0:23,1:31	(0,0):59,(0,1):74,(1,0):6,(1,1):9	0:13,1:76	Chr07	-
PB.11862	RI:Chr07:5902471:5905274-5902471:5905026:5905157:5905274:-	0.3	0.08	0.49	0.82	0.55	0.97	-0.52	20.62	(0,0):412,(0,1):33,(1,0):1,(1,1):809	0:302,1:541	(0,0):33,(0,1):1,(1,1):212	0:174,1:39	Chr07	-
PB.11287	RI:Chr07:446513:447556-446513:446650:447136:447556:+	0.98	0.97	0.99	0.73	0.44	0.89	0.25	15.67	(0,0):528,(0,1):17,(1,0):259,(1,1):52	0:310,1:18	(0,0):17,(0,1):5,(1,0):5,(1,1):3	0:5,1:8	Chr07	+
PB.13435	RI:Chr07:50763231:50763742-50763231:50763339:50763552:50763742:-	0.94	0.9	0.97	0.32	0.06	0.68	0.62	3239.69	(0,0):210,(0,1):9,(1,0):29	0:29,1:9	(0,0):30,(0,1):9,(1,0):1	0:1,1:9	Chr07	-
PB.13229	RI:Chr07:44976358:44977624-44976358:44976945:44977452:44977624:-	0.94	0.9	0.97	0.69	0.51	0.84	0.25	23.86	(0,0):307,(0,1):10,(1,0):51,(1,1):75	0:121,1:15	(0,0):48,(0,1):11,(1,0):6,(1,1):21	0:22,1:16	Chr07	-
PB.13793	RI:Chr07:59071741:59074838-59071741:59073137:59073929:59074838:+	0.93	0.88	0.98	0.67	0.53	0.79	0.26	7627.74	(0,0):7,(0,1):4,(1,0):40,(1,1):39	0:78,1:5	(0,0):5,(0,1):15,(1,0):20,(1,1):14	0:30,1:19	Chr07	+
PB.11836	RI:Chr07:5634153:5637479-5634153:5634613:5635626:5637479:+	0.97	0.94	0.99	0.73	0.52	0.88	0.24	16.34	(0,0):25,(0,1):7,(1,0):35,(1,1):388	0:412,1:18	(0,0):1,(0,1):5,(1,0):5,(1,1):27	0:22,1:15	Chr07	+
PB.11988	RI:Chr07:7283096:7285298-7283096:7284148:7284973:7285298:-	0.88	0.82	0.92	0.22	0.05	0.43	0.66	1000000000000	(0,0):1033,(0,1):19,(1,0):41,(1,1):107	0:139,1:28	(0,0):45,(0,1):25,(1,0):2,(1,1):13	0:3,1:37	Chr07	-
PB.11933	RI:Chr07:6710836:6711491-6710836:6711057:6711306:6711491:-	0.94	0.83	0.99	0.62	0.38	0.83	0.32	11.54	(0,0):46,(1,0):12	00:12:00	(0,0):6,(0,1):9,(1,0):6	0:6,1:9	Chr07	-
PB.18899	RI:Chr09:47040620:47042921-47040620:47041562:47042553:47042921:+	0.95	0.92	0.98	0.73	0.56	0.85	0.22	224.85	(0,0):35,(0,1):11,(1,0):59,(1,1):125	0:178,1:17	(0,0):11,(0,1):14,(1,0):5,(1,1):43	0:44,1:18	Chr09	+
PB.16241	RI:Chr09:736855:741468-736855:738793:739777:741468:-	0.98	0.95	0.99	0.76	0.58	0.88	0.22	137.79	(0,0):80,(0,1):5,(1,0):51,(1,1):626	0:656,1:26	(0,0):7,(0,1):6,(1,0):2,(1,1):94	0:66,1:36	Chr09	-
PB.18455	RI:Chr09:24848720:24850125-24848720:24849200:24849730:24850125:-	0.95	0.83	1	0.67	0.5	0.8	0.28	24.96	(0,0):17,(1,0):3,(1,1):22	00:25:00	(0,0):10,(0,1):15,(1,0):10,(1,1):23	0:30,1:18	Chr09	-
PB.18799	RI:Chr09:40418064:40419736-40418064:40418639:40419686:40419736:+	0.91	0.85	0.96	0.7	0.56	0.8	0.21	37.47	(0,0):133,(0,1):13,(1,0):11,(1,1):37	0:46,1:15	(0,0):83,(0,1):40,(1,0):8,(1,1):33	0:32,1:49	Chr09	+
PB.17618	RI:Chr09:13943937:13945105-13943937:13944610:13945016:13945105:+	0.86	0.79	0.92	0.36	0.11	0.67	0.5	137.96	(0,0):49,(0,1):19,(1,0):22,(1,1):114	0:117,1:38	(0,0):6,(0,1):8,(1,0):1,(1,1):7	0:4,1:12	Chr09	+
PB.18913	RI:Chr09:47609561:47611175-47609561:47609695:47610355:47611175:+	0.94	0.89	0.97	0.57	0.2	0.8	0.37	28.34	(0,0):122,(0,1):7,(1,0):5,(1,1):119	0:115,1:16	(0,0):38,(0,1):8,(1,0):2,(1,1):15	0:10,1:15	Chr09	+
PB.19121	RI:Chr09:60357641:60358778-60357641:60357819:60357857:60358778:-	0.96	0.92	0.98	0.67	0.57	0.75	0.29	1000000000000	(0,0):1296,(0,1):6,(1,0):13,(1,1):3292	0:3207,1:104	(0,0):460,(0,1):47,(1,0):41,(1,1):1841	0:1414,1:515	Chr09	-
PB.17873	RI:Chr09:16350564:16351360-16350564:16350689:16351125:16351360:+	0.4	0.19	0.6	0.92	0.81	0.97	-0.52	38604.6	(0,0):63,(0,1):44,(1,0):3,(1,1):6	0:4,1:49	(0,0):17,(0,1):4,(1,0):10,(1,1):3	0:13,1:4	Chr09	+
PB.17396	RI:Chr09:11536800:11538639-11536800:11537040:11538496:11538639:-	0.95	0.93	0.96	0.61	0.4	0.79	0.34	14974	(0,0):196,(0,1):60,(1,0):65,(1,1):4	0:69,1:60	(0,0):18,(0,1):44,(1,0):6	0:6,1:44	Chr09	-
PB.19355	RI:Chr09:69267951:69269900-69267951:69268441:69269528:69269900:-	0.68	0.62	0.73	0.11	0.04	0.2	0.57	1000000000000	(0,0):148,(0,1):131,(1,0):70,(1,1):56	0:107,1:150	(0,0):47,(0,1):186,(1,0):5,(1,1):36	0:9,1:218	Chr09	-
PB.17394	RI:Chr09:11503490:11504557-11503490:11503836:11504416:11504557:-	0.26	0.06	0.52	0.88	0.76	0.97	-0.62	2.61452e+08	(0,0):155,(0,1):18,(1,1):4	0:0,1:22	(0,0):20,(0,1):4,(1,0):8,(1,1):6	0:13,1:5	Chr09	-
PB.16725	RI:Chr09:4946515:4948714-4946515:4946577:4948450:4948714:-	0.93	0.88	0.96	0.31	0.03	0.71	0.62	67.49	(0,0):36,(0,1):34,(1,0):6,(1,1):10	0:16,1:34	(0,0):8,(0,1):34	0:0,1:34	Chr09	-
PB.17810	RI:Chr09:15733831:15734706-15733831:15734143:15734232:15734706:+	0.68	0.64	0.72	0.42	0.27	0.58	0.26	48.89	(0,0):631,(0,1):163,(1,0):264,(1,1):230	0:419,1:238	(0,0):15,(0,1):22,(1,0):12,(1,1):26	0:23,1:37	Chr09	+
PB.16987	RI:Chr09:7407341:7408025-7407341:7407449:7407922:7408025:-	0.84	0.58	0.96	0.34	0.03	0.67	0.5	19.25	(0,0):108,(0,1):9,(1,0):3	0:3,1:9	(0,0):34,(0,1):24	0:0,1:24	Chr09	-
PB.16793	RI:Chr09:5608295:5609002-5608295:5608369:5608824:5609002:-	0.77	0.48	0.9	0.31	0.03	0.59	0.46	11.61	(0,0):546,(0,1):16,(1,0):4	0:4,1:16	(0,0):46,(0,1):38,(1,0):1,(1,1):1	0:2,1:38	Chr09	-
PB.18177	RI:Chr09:20190796:20192528-20190796:20190837:20191179:20192528:+	0.93	0.81	0.99	0.48	0.22	0.73	0.45	55.77	(0,0):111,(0,1):1,(1,0):9,(1,1):56	0:61,1:5	(0,0):61,(0,1):12,(1,0):3,(1,1):46	0:28,1:33	Chr09	+
PB.19138	RI:Chr09:61489797:61493433-61489797:61489915:61492519:61493433:+	0.99	0.97	1	0.7	0.58	0.8	0.29	1000000000000	(0,0):18,(0,1):4,(1,0):25,(1,1):73	0:97,1:5	(0,0):12,(0,1):48,(1,0):5,(1,1):40	0:29,1:64	Chr09	+
PB.17198	RI:Chr09:9630579:9632109-9630579:9630841:9631962:9632109:-	0.96	0.93	0.98	0.35	0.04	0.68	0.61	33514.4	(0,0):62,(0,1):18,(1,0):30,(1,1):14	0:44,1:18	(0,0):21,(0,1):9,(1,1):1	0:0,1:10	Chr09	-
PB.16607	RI:Chr09:4082324:4083216-4082324:4082739:4082823:4083216:-	0.55	0.46	0.63	0.27	0.12	0.41	0.28	21.98	(0,0):201,(0,1):64,(1,0):56,(1,1):138	0:122,1:136	(0,0):29,(0,1):25,(1,0):6,(1,1):28	0:10,1:49	Chr09	-
PB.19440	RI:Chr09:70589022:70590049-70589022:70589181:70589725:70590049:+	0.99	0.97	1	0.62	0.38	0.81	0.37	154508	(0,0):324,(1,0):46	00:46:00	(0,0):35,(0,1):14,(1,0):7,(1,1):1	0:7,1:15	Chr09	+
PB.18489	RI:Chr09:25622680:25627100-25622680:25625304:25626570:25627100:+	0.06	0.02	0.12	0.62	0.44	0.76	-0.56	1000000000000	(0,0):174,(0,1):168,(1,0):2,(1,1):241	0:18,1:393	(0,0):15,(0,1):24,(1,0):1,(1,1):142	0:100,1:67	Chr09	+
PB.18799	RI:Chr09:40420786:40421444-40420786:40420838:40420941:40421444:+	0.13	0.01	0.32	0.63	0.42	0.79	-0.5	1966.62	(0,0):180,(0,1):13,(1,1):18	0:0,1:31	(0,0):79,(0,1):10,(1,0):9,(1,1):34	0:31,1:22	Chr09	+
PB.16320	RI:Chr09:1527676:1530464-1527676:1527970:1529333:1530464:+	0.91	0.88	0.94	0.45	0.24	0.6	0.46	1000000000000	(0,0):78,(0,1):33,(1,0):7,(1,1):297	0:274,1:63	(0,0):38,(0,1):53,(1,0):3,(1,1):70	0:32,1:94	Chr09	+
PB.18347	RI:Chr09:22988312:22990217-22988312:22988428:22989372:22990217:+	0.8	0.71	0.87	0.55	0.35	0.7	0.25	12.53	(0,0):24,(0,1):25,(1,0):9,(1,1):74	0:63,1:45	(0,0):11,(0,1):38,(1,0):1,(1,1):62	0:41,1:60	Chr09	+
PB.17819	RI:Chr09:15818260:15819830-15818260:15818610:15819567:15819830:+	0.96	0.94	0.98	0.75	0.59	0.87	0.21	76.95	(0,0):138,(0,1):15,(1,0):88,(1,1):20	0:107,1:16	(0,0):29,(0,1):19,(1,0):10,(1,1):11	0:16,1:24	Chr09	+
PB.18174	RI:Chr09:20137826:20139311-20137826:20137929:20138628:20139311:+	0.74	0.66	0.8	0.41	0.22	0.6	0.33	27.74	(0,0):108,(0,1):61,(1,0):45,(1,1):61	0:87,1:80	(0,0):20,(0,1):32,(1,0):3,(1,1):26	0:19,1:42	Chr09	+
PB.18974	RI:Chr09:50993908:50995132-50993908:50994236:50994459:50995132:-	0.05	0	0.16	0.4	0.23	0.57	-0.35	457.77	(0,0):42,(0,1):41,(1,1):46	0:7,1:80	(0,0):14,(0,1):21,(1,0):6,(1,1):48	0:24,1:51	Chr09	-
PB.18670	RI:Chr09:31106624:31110953-31106624:31106788:31107574:31110953:+	0.98	0.97	0.99	0.63	0.52	0.73	0.35	1000000000000	(0,0):953,(0,1):6,(1,0):311,(1,1):170	0:480,1:7	(0,0):138,(0,1):29,(1,0):34,(1,1):51	0:71,1:43	Chr09	+
PB.17662	RI:Chr09:14273676:14275612-14273676:14274407:14275495:14275612:-	0.95	0.91	0.98	0.61	0.4	0.79	0.34	4056.43	(0,0):33,(0,1):6,(1,0):5,(1,1):74	0:75,1:10	(0,0):5,(0,1):15,(1,0):3,(1,1):17	0:15,1:20	Chr09	-
PB.17819	RI:Chr09:15818274:15819480-15818274:15818610:15819413:15819480:+	0.88	0.79	0.95	0.39	0.04	0.72	0.49	27.56	(0,0):104,(0,1):13,(1,0):2,(1,1):16	0:15,1:16	(0,0):18,(0,1):14,(1,1):5	0:0,1:19	Chr09	+
PB.16190	RI:Chr09:237929:241620-237929:238505:239888:241620:+	0.98	0.97	0.99	0.78	0.67	0.85	0.2	1000000000000	(0,0):226,(0,1):6,(1,0):9,(1,1):518	0:521,1:12	(0,0):42,(0,1):26,(1,0):2,(1,1):173	0:156,1:45	Chr09	+
PB.19128	RI:Chr09:60572499:60574935-60572499:60574388:60574573:60574935:-	0.97	0.92	0.99	0.76	0.58	0.89	0.21	11.02	(0,0):48,(1,0):21,(1,1):266	0:282,1:5	(0,0):6,(0,1):5,(1,0):8,(1,1):144	0:120,1:37	Chr09	-
PB.16351	RI:Chr09:1814064:1816616-1814064:1815017:1815600:1816616:+	0.13	0.03	0.24	0.83	0.75	0.89	-0.7	1000000000000	(0,0):163,(0,1):244,(1,0):1,(1,1):765	0:80,1:930	(0,0):60,(0,1):24,(1,1):447	0:377,1:94	Chr09	+
PB.19139	RI:Chr09:61533041:61536314-61533041:61534887:61536267:61536314:+	0.93	0.89	0.97	0.52	0.37	0.65	0.41	1000000000000	(0,0):94,(0,1):11,(1,0):7,(1,1):197	0:187,1:28	(0,0):38,(0,1):60,(1,0):4,(1,1):135	0:64,1:135	Chr09	+
PB.17278	RI:Chr09:10325819:10329857-10325819:10326555:10329726:10329857:+	0.98	0.96	0.99	0.31	0.13	0.53	0.67	1000000000000	(0,0):22,(0,1):5,(1,0):12,(1,1):45	0:56,1:6	(0,0):11,(0,1):62,(1,0):2,(1,1):9	0:4,1:69	Chr09	+
PB.16524	RI:Chr09:3349501:3353229-3349501:3349617:3351858:3353229:+	0.92	0.91	0.93	0.45	0.38	0.51	0.47	1000000000000	(0,0):672,(0,1):234,(1,0):63,(1,1):1521	0:1455,1:363	(0,0):198,(0,1):445,(1,0):23,(1,1):363	0:185,1:646	Chr09	+
PB.17611	RI:Chr09:13868048:13869627-13868048:13868623:13869382:13869627:-	0.96	0.96	0.96	0.75	0.69	0.81	0.21	1000000000000	(0,0):1038,(0,1):358,(1,0):945,(1,1):4555	0:5338,1:520	(0,0):36,(0,1):75,(1,0):33,(1,1):148	0:152,1:104	Chr09	-
PB.16258	RI:Chr09:943861:945727-943861:943981:944962:945727:+	0.94	0.91	0.96	0.56	0.33	0.73	0.38	1.58882e+07	(0,0):107,(0,1):34,(1,0):4,(1,1):328	0:314,1:52	(0,0):16,(0,1):29,(1,1):45	0:21,1:53	Chr09	+
PB.17033	RI:Chr09:7823929:7827065-7823929:7824966:7826995:7827065:-	0.88	0.83	0.92	0.4	0.17	0.58	0.48	6.71487e+11	(0,0):72,(0,1):41,(1,0):2,(1,1):141	0:126,1:58	(0,0):70,(0,1):88,(1,0):1,(1,1):59	0:12,1:136	Chr09	-
PB.17033	RI:Chr09:7823852:7826373-7823852:7824966:7826038:7826373:-	0.81	0.74	0.87	0.42	0.27	0.55	0.39	1000000000000	(0,0):47,(0,1):33,(1,0):17,(1,1):147	0:137,1:60	(0,0):58,(0,1):56,(1,0):8,(1,1):70	0:34,1:100	Chr09	-
PB.16351	RI:Chr09:1814064:1817085-1814064:1815098:1815535:1817085:+	0.46	0.36	0.55	0.9	0.84	0.95	-0.44	1000000000000	(0,0):269,(0,1):112,(1,0):4,(1,1):1040	0:478,1:678	(0,0):132,(0,1):10,(1,0):1,(1,1):605	0:556,1:60	Chr09	+
PB.16251	RI:Chr09:819552:820333-819552:819666:820152:820333:-	1	0.99	1	0.34	0.11	0.67	0.66	32169.7	(0,0):118,(1,0):23	00:23:00	(0,0):19,(0,1):25,(1,0):1,(1,1):1	0:1,1:26	Chr09	-
PB.18236	RI:Chr09:21419860:21421940-21419860:21420284:21421870:21421940:+	0.98	0.97	0.99	0.72	0.56	0.84	0.26	433752	(0,0):93,(0,1):8,(1,0):42,(1,1):19	0:61,1:8	(0,0):24,(0,1):39,(1,0):3,(1,1):18	0:15,1:45	Chr09	+
PB.17457	RI:Chr09:12275588:12277407-12275588:12276618:12277134:12277407:-	0.99	0.96	1	0.67	0.49	0.81	0.32	397893	(0,0):15,(1,0):62,(1,1):41	0.0715278	(0,0):12,(0,1):13,(1,0):15,(1,1):19	0:28,1:19	Chr09	-
PB.16963	RI:Chr09:7231760:7233490-7231760:7232256:7233065:7233490:+	0.72	0.6	0.83	0.35	0.09	0.58	0.37	15.26	(0,0):27,(0,1):21,(1,0):4,(1,1):55	0:37,1:43	(0,0):11,(0,1):25,(1,0):1,(1,1):29	0:11,1:44	Chr09	+
PB.17889	RI:Chr09:16502801:16504382-16502801:16503463:16504013:16504382:+	0.75	0.59	0.86	0.23	0.04	0.49	0.52	66.66	(0,0):100,(0,1):16,(1,0):12,(1,1):51	0:44,1:35	(0,0):32,(0,1):17,(1,0):1,(1,1):13	0:2,1:29	Chr09	+
PB.16779	RI:Chr09:5505593:5506018-5505593:5505810:5505956:5506018:+	0.99	0.96	1	0.73	0.48	0.9	0.26	14.77	(0,0):220,(1,0):28,(1,1):1	00:29:00	(0,0):22,(0,1):5,(1,0):5,(1,1):1	0:6,1:5	Chr09	+
PB.16686	RI:Chr09:4648071:4650870-4648071:4649610:4650743:4650870:+	0.97	0.94	0.99	0.68	0.52	0.81	0.29	1.5668e+07	(0,0):210,(0,1):6,(1,0):63,(1,1):107	0:166,1:10	(0,0):38,(0,1):17,(1,0):4,(1,1):56	0:42,1:35	Chr09	+
PB.17943	RI:Chr09:17098090:17100453-17098090:17098651:17099371:17100453:-	0.9	0.84	0.95	0.43	0.05	0.75	0.47	13.63	(0,0):24,(0,1):7,(1,0):11,(1,1):121	0:119,1:20	(0,0):8,(0,1):8,(1,1):30	0:9,1:29	Chr09	-
PB.18143	RI:Chr09:19713994:19714605-19713994:19714412:19714497:19714605:+	0.99	0.98	1	0.61	0.43	0.76	0.38	8.3306e+09	(0,0):58,(0,1):1,(1,0):145,(1,1):207	0:351,1:2	(0,0):6,(0,1):11,(1,0):10,(1,1):15	0:19,1:17	Chr09	+
PB.17268	RI:Chr09:10216020:10217154-10216020:10216479:10217098:10217154:-	0.97	0.94	0.99	0.66	0.31	0.89	0.31	10.13	(0,0):23,(0,1):3,(1,0):10,(1,1):48	0:58,1:3	(0,0):11,(0,1):6,(1,0):1,(1,1):7	0:7,1:7	Chr09	-
PB.17551	RI:Chr09:13344317:13345994-13344317:13344656:13344932:13345994:-	0.94	0.86	0.99	0.39	0.12	0.66	0.55	15169.4	(0,0):63,(0,1):1,(1,0):22,(1,1):42	0:63,1:2	(0,0):16,(0,1):8,(1,0):3,(1,1):19	0:8,1:22	Chr09	-
PB.18586	RI:Chr09:28382893:28384214-28382893:28383086:28384153:28384214:+	0.93	0.82	0.98	0.43	0.1	0.75	0.5	30.62	(0,0):85,(0,1):12,(1,0):4,(1,1):1	0:5,1:12	(0,0):13,(0,1):30,(1,0):1	0:1,1:30	Chr09	+
PB.19324	RI:Chr09:68447171:68448406-68447171:68447679:68448279:68448406:+	0.93	0.89	0.96	0.55	0.31	0.77	0.38	616.13	(0,0):111,(0,1):21,(1,0):11,(1,1):157	0:152,1:37	(0,0):16,(0,1):19,(1,1):28	0:16,1:31	Chr09	+
PB.17994	RI:Chr09:17695304:17696461-17695304:17695762:17696193:17696461:-	0.91	0.89	0.93	0.68	0.51	0.81	0.23	257.38	(0,0):621,(0,1):54,(1,0):1,(1,1):629	0:568,1:116	(0,0):50,(0,1):16,(1,1):59	0:41,1:34	Chr09	-
PB.16531	RI:Chr09:3400838:3402557-3400838:3401071:3402180:3402557:+	0.95	0.92	0.96	0.75	0.6	0.85	0.2	555.18	(0,0):338,(0,1):33,(1,0):77,(1,1):76	0:150,1:36	(0,0):19,(0,1):24,(1,0):10,(1,1):14	0:20,1:28	Chr09	+
PB.18379	RI:Chr09:23593971:23596091-23593971:23594403:23596001:23596091:+	0.93	0.89	0.95	0.44	0.16	0.68	0.49	7887.99	(0,0):66,(0,1):30,(1,0):9,(1,1):51	0:58,1:32	(0,0):19,(0,1):30,(1,0):2,(1,1):3	0:3,1:32	Chr09	+
PB.16774	RI:Chr09:5460810:5465207-5460810:5462994:5465010:5465207:-	0.98	0.97	0.99	0.78	0.7	0.84	0.2	1000000000000	(0,0):63,(0,1):22,(1,0):67,(1,1):993	0:1042,1:40	(0,0):20,(0,1):47,(1,0):18,(1,1):186	0:167,1:84	Chr09	-
PB.17439	RI:Chr09:12093066:12094100-12093066:12093488:12093996:12094100:+	0.87	0.73	0.96	0.29	0.07	0.66	0.58	19.34	(0,0):46,(0,1):4,(1,0):12	0:12,1:4	(0,0):25,(0,1):4,(1,1):1	0:0,1:5	Chr09	+
PB.18455	RI:Chr09:24846288:24848698-24846288:24846778:24847207:24848698:-	0.99	0.96	1	0.7	0.46	0.88	0.29	35.78	(0,0):29,(1,0):62,(1,1):51	0.0784722	(0,0):15,(0,1):6,(1,0):6,(1,1):52	0:38,1:26	Chr09	-
PB.16410	RI:Chr09:2316180:2317683-2316180:2316381:2317162:2317683:+	0.99	0.98	1	0.75	0.56	0.87	0.24	19054.1	(0,0):69,(0,1):1,(1,0):47,(1,1):85	0:131,1:2	(0,0):19,(0,1):16,(1,0):6,(1,1):28	0:33,1:17	Chr09	+
PB.16346	RI:Chr09:1776395:1779630-1776395:1777034:1779561:1779630:-	0.71	0.53	0.84	0.1	0.01	0.34	0.61	103.6	(0,0):72,(0,1):24,(1,0):6,(1,1):5	0:10,1:25	(0,0):28,(0,1):55,(1,1):2	0:0,1:57	Chr09	-
PB.18298	RI:Chr09:22301150:22304362-22301150:22302673:22303960:22304362:-	0.99	0.98	1	0.72	0.59	0.83	0.27	2.24431e+09	(0,0):21,(0,1):3,(1,0):161,(1,1):241	0:400,1:5	(0,0):1,(0,1):17,(1,0):16,(1,1):33	0:39,1:27	Chr09	-
PB.16764	RI:Chr09:5361208:5362135-5361208:5361445:5362081:5362135:-	0.96	0.95	0.97	0.62	0.31	0.84	0.34	63.13	(0,0):1671,(0,1):213,(1,0):253,(1,1):33	0:283,1:216	(0,0):14,(0,1):15,(1,0):3	0:3,1:15	Chr09	-
PB.18471	RI:Chr09:25206886:25208274-25206886:25207033:25207779:25208274:-	0.97	0.94	0.99	0.55	0.27	0.76	0.42	11583.9	(0,0):39,(0,1):3,(1,0):26,(1,1):36	0:59,1:6	(0,0):15,(0,1):11,(1,0):3,(1,1):7	0:8,1:13	Chr09	-
PB.16531	RI:Chr09:3402180:3405486-3402180:3402557:3404560:3405486:+	0.98	0.98	0.99	0.71	0.55	0.83	0.27	3.61789e+07	(0,0):286,(0,1):21,(1,0):285,(1,1):308	0:590,1:24	(0,0):14,(0,1):23,(1,0):4,(1,1):35	0:30,1:32	Chr09	+
PB.18116	RI:Chr09:19381976:19382439-19381976:19382118:19382346:19382439:-	0.96	0.89	0.99	0.47	0.19	0.74	0.49	2469.77	(0,0):124,(0,1):3,(1,0):9	0:9,1:3	(0,0):18,(0,1):8,(1,0):1	0:1,1:8	Chr09	-
PB.18292	RI:Chr09:22192396:22194115-22192396:22192442:22193254:22194115:+	0.92	0.83	0.97	0.63	0.41	0.79	0.29	20.81	(0,0):18,(0,1):6,(1,0):2,(1,1):62	0:59,1:11	(0,0):13,(0,1):17,(1,0):2,(1,1):34	0:20,1:33	Chr09	+
PB.16187	RI:Chr09:207662:208557-207662:207828:208464:208557:-	0.97	0.93	0.99	0.61	0.26	0.86	0.36	23.84	(0,0):158,(0,1):5,(1,0):8	0:8,1:5	(0,0):22,(0,1):14,(1,0):2	0:2,1:14	Chr09	-
PB.16765	RI:Chr09:5369830:5372743-5369830:5372025:5372207:5372743:+	0.65	0.48	0.82	0.95	0.83	0.99	-0.3	87.15	(0,0):98,(0,1):12,(1,0):21,(1,1):8	0:26,1:15	(0,0):16,(1,0):13,(1,1):13	00:26:00	Chr09	+
PB.16258	RI:Chr09:943861:945727-943861:943981:944906:945727:+	0.94	0.91	0.96	0.61	0.38	0.77	0.33	12498.7	(0,0):105,(0,1):29,(1,0):6,(1,1):333	0:314,1:54	(0,0):16,(0,1):24,(1,1):50	0:30,1:44	Chr09	+
PB.4376	SE:Chr03:14290716:14290838:14296330:14298001-14290716:14290838:14292110:14295903:14296330:14298001:+	0.52	0.33	0.74	0.9	0.75	0.99	-0.38	80.23	(0,0):13,(0,1):5,(1,0):18,(1,1):1	0:18,1:6	(0,0):121,(0,1):1,(1,0):98,(1,1):20	0:115,1:4	Chr03	+
cogentPB.1603	SE:2026_2|path0:1:360:985:1083-1:360:634:744:985:1083:+	0.09	0.09	0.1	0.7	0.42	0.91	-0.61	442173	(0,0):3242,(0,1):3429,(1,0):974,(1,1):6386	0:1557,1:9232	(0,0):51,(0,1):2,(1,0):11,(1,1):4	0:14,1:3	2026_2|path0	+
PB.20111	SE:Chr10:15096097:15096249:15097029:15097221-15096097:15096249:15096588:15096952:15097029:15097221:+	0.35	0.12	0.69	0.83	0.55	0.97	-0.48	13.33	(0,0):97,(0,1):3,(1,0):7	0:7,1:3	(0,0):53,(1,0):23,(1,1):2	00:25:00	Chr10	+
PB.9465	SE:Chr06:7160626:7160712:7161278:7161476-7160626:7160712:7160959:7161171:7161278:7161476:+	0.35	0.15	0.59	0.83	0.56	0.96	-0.48	43.75	(0,0):143,(0,1):4,(1,0):13,(1,1):1	0:13,1:5	(0,0):96,(1,0):34,(1,1):6	00:40:00	Chr06	+
PB.22230	SE:Chr11:21667342:21667997:21668539:21668583-21667342:21667997:21668389:21668432:21668539:21668583:-	0.45	0.32	0.59	0.11	0.01	0.33	0.34	18.24	(0,0):73,(0,1):23,(1,0):26,(1,1):97	0:65,1:81	(0,0):17,(0,1):5,(1,1):38	0:0,1:43	Chr11	-
PB.5505	SE:Chr04:2867197:2867421:2868264:2868339-2867197:2867421:2868166:2868208:2868264:2868339:-	0.14	0.04	0.31	0.73	0.56	0.9	-0.59	1000000000000	(0,0):62,(0,1):15,(1,0):3,(1,1):1	0:3,1:16	(0,0):196,(0,1):5,(1,0):33,(1,1):33	0:56,1:15	Chr04	-
PB.16686	SE:Chr09:4646599:4646748:4647675:4647953-4646599:4646748:4647345:4647535:4647675:4647953:+	0.65	0.44	0.85	0.11	0	0.36	0.54	257.51	(0,0):87,(0,1):3,(1,0):26,(1,1):14	0:32,1:11	(0,0):50,(0,1):3,(1,0):1,(1,1):9	0:2,1:11	Chr09	+
PB.19355	SE:Chr09:69267018:69267806:69268281:69268441-69267018:69267806:69267951:69268133:69268281:69268441:-	0.15	0.08	0.25	0.55	0.34	0.77	-0.4	34.13	(0,0):218,(0,1):7,(1,0):10,(1,1):226	0:54,1:189	(0,0):98,(0,1):3,(1,0):19,(1,1):91	0:87,1:26	Chr09	-

## Sheet: leaf vs 30h
Table S10. The differential alternative splicing events in 5 h, 15 h and 30 h germinating seeds and leaf samples.
gene_id	event_name	sample1_posterior_mean	sample1_ci_low	sample1_ci_high	sample_2_posterior_mean	sample2_ci_low	sample_ci_high	diff	bayes_factor	sample1_counts	sample1_assigned_counts	sample2_counts	sample2_assigned_counts	chrom	strand
PB.4037	AA:Chr03:1238608:1239294:1240733:1241341-1238608:1239294:1239591:1241341:+	0.69	0.65	0.72	0.24	0.08	0.42	0.45	4.36242e+08	(0,0):135,(0,1):376,(1,0):83,(1,1):834	0:661,1:632	(0,0):27,(0,1):85,(1,0):1,(1,1):90	0:18,1:158	Chr03	+
PB.20759	AA:Chr10:53772402:53772991-53773983:53776066:-	0.98	0.96	1	0.74	0.61	0.85	0.24	425875	(0,0):82,(0,1):3,(1,0):64,(1,1):499	0:550,1:16	(0,0):11,(0,1):12,(1,0):14,(1,1):95	0:87,1:34	Chr10	-
PB.20627	AA:Chr10:48865311:48865454:48866798:48867038-48865311:48865454:48865621:48867038:+	0.9	0.83	0.95	0.41	0.13	0.72	0.49	31.52	(0,0):54,(0,1):17,(1,0):12,(1,1):3	0:15,1:17	(0,0):8,(0,1):15,(1,0):1	0:1,1:15	Chr10	+
PB.20627	AA:Chr10:48863251:48863563:48864453:48864959-48863251:48863563:48864197:48864959:+	0.84	0.7	0.95	0.23	0.03	0.57	0.61	51.33	(0,0):55,(0,1):5,(1,0):5,(1,1):61	0:55,1:16	(0,0):19,(0,1):8,(1,1):16	0:0,1:24	Chr10	+
PB.23191	AA:Chr12:484270:484829:485297:485332-484270:484829:485016:485332:+	0.47	0.35	0.58	0.07	0.01	0.21	0.4	3368.82	(0,0):96,(0,1):107,(1,0):5,(1,1):199	0:122,1:189	(0,0):36,(0,1):42,(1,1):29	0:2,1:69	Chr12	+
PB.24333	AA:Chr12:33357183:33357343-33357420:33357721:-	0.47	0.29	0.67	0.94	0.83	1	-0.47	2.20945e+09	(0,0):129,(0,1):8,(1,0):19	0:19,1:8	(0,0):21,(1,0):39	00:39:00	Chr12	-
PB.10517	AA:Chr06:43515688:43516303-43516753:43516809:-	0.18	0.13	0.24	0.79	0.47	0.98	-0.61	7805.53	(0,0):311,(0,1):1,(1,0):58,(1,1):136	0:73,1:122	(0,0):44,(1,0):11,(1,1):2	00:13:00	Chr06	-
PB.15122	AA:Chr08:43920141:43920307-43921964:43922300:-	0.93	0.88	0.97	0.42	0.19	0.63	0.51	5.24469e+10	(0,0):54,(0,1):10,(1,0):7,(1,1):29	0:35,1:11	(0,0):40,(0,1):34,(1,0):4,(1,1):5	0:8,1:35	Chr08	-
PB.15534	AA:Chr08:50722244:50722504:50723596:50723895-50722244:50722504:50722649:50723895:+	0.75	0.6	0.87	0.97	0.95	0.99	-0.22	3079.46	(0,0):60,(0,1):17,(1,0):8,(1,1):8	0:15,1:18	(0,0):44,(0,1):7,(1,0):43,(1,1):34	0:76,1:8	Chr08	+
PB.15735	AA:Chr08:53076635:53076814:53076914:53077236-53076635:53076814:53076901:53077236:+	0.98	0.96	0.99	0.72	0.45	0.89	0.26	16.17	(0,0):542,(0,1):7,(1,0):309,(1,1):46	0:354,1:8	(0,0):23,(0,1):3,(1,0):9,(1,1):2	0:11,1:3	Chr08	+
PB.22984	AA:Chr11:59292795:59296173:59296485:59297772-59292795:59296173:59297352:59297772:+	0.25	0.19	0.32	0.53	0.37	0.69	-0.28	13.25	(0,0):136,(0,1):3,(1,0):58,(1,1):933	0:303,1:691	(0,0):36,(0,1):5,(1,0):33,(1,1):208	0:159,1:87	Chr11	+
PB.1909	AA:Chr01:53664816:53665015:53665763:53666031-53664816:53665015:53665796:53666031:+	0.58	0.51	0.65	0.26	0.13	0.45	0.32	33.93	(0,0):405,(0,1):73,(1,0):131,(1,1):21	0:137,1:88	(0,0):18,(0,1):15,(1,0):7,(1,1):12	0:7,1:27	Chr01	+
PB.293	AA:Chr01:3325815:3326823-3327434:3328110:-	0.1	0.05	0.17	0.58	0.27	0.87	-0.48	57.6	(0,0):54,(0,1):6,(1,0):11,(1,1):45	0:16,1:46	(0,0):13,(1,0):10,(1,1):9	0:18,1:1	Chr01	-
PB.25394	AA:Chr13:35192290:35192406:35194677:35196214-35192290:35192406:35193697:35196214:+	0.9	0.88	0.92	0.62	0.51	0.71	0.28	1000000000000	(0,0):493,(0,1):111,(1,0):19,(1,1):1520	0:1420,1:230	(0,0):165,(0,1):67,(1,0):22,(1,1):162	0:103,1:148	Chr13	+
PB.25318	AA:Chr13:31724521:31725081-31725674:31725750:-	0.86	0.7	0.98	0.32	0.06	0.66	0.54	24	(0,0):97,(0,1):2,(1,0):29,(1,1):114	0:134,1:11	(0,0):41,(0,1):1,(1,0):2,(1,1):64	0:38,1:29	Chr13	-
PB.26131	AA:Chr13:55583233:55583855-55586081:55586213:-	0.99	0.97	1	0.75	0.58	0.9	0.24	24.39	(0,0):13893,(0,1):2,(1,0):3289,(1,1):593	0:3882,1:2	(0,0):397,(0,1):2,(1,0):94,(1,1):32	0:122,1:6	Chr13	-
PB.3447	AA:Chr02:55462701:55462959:55463210:55463597-55462701:55462959:55463138:55463597:+	0.57	0.32	0.77	0.92	0.74	1	-0.35	12.11	(0,0):27,(0,1):7,(1,0):5,(1,1):21	0:15,1:18	(0,0):14,(1,0):5,(1,1):18	0:22,1:1	Chr02	+
PB.2043	AA:Chr02:127659:128220:128956:129788-127659:128220:129707:129788:+	0.26	0.22	0.31	0.8	0.63	0.95	-0.54	1000000000000	(0,0):244,(0,1):9,(1,0):190,(1,1):323	0:277,1:245	(0,0):34,(0,1):2,(1,0):68,(1,1):25	0:93,1:2	Chr02	+
PB.6801	AA:Chr04:54674373:54674868-54675184:54675276:-	0.14	0.07	0.21	0.63	0.25	0.92	-0.49	16.89	(0,0):134,(0,1):33,(1,0):12,(1,1):83	0:24,1:104	(0,0):14,(0,1):1,(1,0):5,(1,1):9	0:14,1:1	Chr04	-
PB.5850	AA:Chr04:10018757:10019218-10019425:10019903:-	0.67	0.42	0.91	0.13	0.04	0.4	0.54	19.35	(0,0):393,(0,1):1,(1,0):23,(1,1):21	0:40,1:5	(0,0):99,(1,0):3,(1,1):33	0:7,1:29	Chr04	-
PB.6950	AA:Chr04:56981324:56981671:56982020:56982276-56981324:56981671:56981920:56982276:+	0.93	0.87	0.98	0.33	0.04	0.71	0.6	34.75	(0,0):128,(0,1):3,(1,0):35,(1,1):15	0:50,1:3	(0,0):15,(0,1):2,(1,1):5	0:4,1:3	Chr04	+
PB.13776	AA:Chr07:58619746:58620288:58621824:58621973-58619746:58620288:58620377:58621973:+	0.94	0.91	0.97	0.38	0.16	0.68	0.56	33086.4	(0,0):48,(0,1):12,(1,0):3,(1,1):62	0:61,1:16	(0,0):14,(0,1):14,(1,0):1,(1,1):3	0:3,1:15	Chr07	+
PB.11482	AA:Chr07:2265504:2266020:2268642:2270252-2265504:2266020:2266506:2270252:+	0.91	0.88	0.94	0.59	0.38	0.77	0.32	3541.45	(0,0):22,(0,1):26,(1,0):30,(1,1):201	0:216,1:41	(0,0):6,(0,1):20,(1,0):4,(1,1):35	0:31,1:28	Chr07	+
PB.13753	AA:Chr07:58267787:58267875:58270206:58270605-58267787:58267875:58270103:58270605:+	0.58	0.42	0.73	0.15	0.02	0.38	0.43	25.08	(0,0):60,(0,1):19,(1,0):10,(1,1):40	0:36,1:33	(0,0):22,(0,1):15,(1,1):26	0:0,1:41	Chr07	+
PB.16963	AA:Chr09:7233690:7233806:7233879:7234637-7233690:7233806:7234185:7234637:+	0.28	0.15	0.44	0.04	0	0.12	0.24	21.92	(0,0):61,(0,1):8,(1,0):17,(1,1):41	0:23,1:43	(0,0):25,(0,1):4,(1,0):1,(1,1):35	0:4,1:36	Chr09	+
PB.16320	AA:Chr09:1527676:1527970:1529354:1530464-1527676:1527970:1528604:1530464:+	0.83	0.77	0.89	0.6	0.4	0.75	0.23	14.12	(0,0):96,(0,1):31,(1,1):288	0:253,1:66	(0,0):39,(0,1):21,(1,0):3,(1,1):72	0:50,1:46	Chr09	+
PB.18670	AA:Chr09:31107911:31108005:31108090:31108441-31107911:31108005:31108252:31108441:+	0.69	0.36	0.94	0.12	0.01	0.37	0.57	18.02	(0,0):457,(0,1):1,(1,0):11	0:11,1:1	(0,0):25,(0,1):4	0:0,1:4	Chr09	+
PB.16258	AA:Chr09:943861:943981:944962:945727-943861:943981:944906:945727:+	0.68	0.49	0.83	0.17	0.01	0.44	0.51	32.57	(0,0):130,(0,1):11,(1,0):4,(1,1):328	0:252,1:91	(0,0):54,(0,1):8,(1,1):48	0:0,1:56	Chr09	+
PB.16320	AA:Chr09:1527676:1527970:1529333:1530464-1527676:1527970:1528604:1530464:+	0.89	0.84	0.93	0.64	0.47	0.78	0.25	40.03	(0,0):89,(0,1):22,(1,0):7,(1,1):297	0:279,1:47	(0,0):35,(0,1):21,(1,0):7,(1,1):72	0:53,1:47	Chr09	+
PB.10292	AD:Chr06:40401028:40401086:40401609:40401861-40401028:40401086:40401581:40401861:-	0.83	0.72	0.91	0.33	0.08	0.61	0.5	188.96	(0,0):794,(0,1):10,(1,0):36,(1,1):12	0:47,1:11	(0,0):154,(0,1):8,(1,0):3,(1,1):10	0:7,1:14	Chr06	-
PB.9926	AD:Chr06:34036770:34037582:34038469:34038632-34036770:34037582:34038542:34038632:-	0.04	0	0.12	0.39	0.16	0.67	-0.35	10.68	(0,0):127,(0,1):9,(1,1):213	0:3,1:219	(0,0):32,(0,1):5,(1,0):5,(1,1):42	0:15,1:37	Chr06	-
PB.21867	AD:Chr11:9302311:9302534-9304153:9305838:+	0.93	0.88	0.97	0.54	0.33	0.72	0.39	54353.7	(0,0):63,(0,1):8,(1,0):1,(1,1):236	0:207,1:38	(0,0):13,(0,1):21,(1,0):1,(1,1):81	0:28,1:75	Chr11	+
PB.22608	AD:Chr11:47998381:47999097-47999391:47999937:+	0.03	0.01	0.07	0.39	0.13	0.72	-0.36	11.88	(0,0):116,(0,1):107,(1,0):3,(1,1):430	0:12,1:528	(0,0):8,(0,1):3,(1,0):2,(1,1):24	0:5,1:24	Chr11	+
PB.22837	AD:Chr11:55510891:55511381:55511867:55514795-55510891:55511381:55514521:55514795:-	0.09	0.07	0.1	0.39	0.29	0.52	-0.3	1000000000000	(0,0):205,(0,1):164,(1,0):209,(1,1):208	0:229,1:352	(0,0):54,(0,1):17,(1,0):106,(1,1):21	0:113,1:31	Chr11	-
PB.1786	AD:Chr01:48200776:48201205:48201548:48201830-48200776:48201205:48201807:48201830:-	0.04	0	0.1	0.34	0.13	0.69	-0.3	12.71	(0,0):26,(0,1):11,(1,0):1,(1,1):19	0:5,1:26	(0,0):6,(0,1):3,(1,0):6,(1,1):8	0:9,1:8	Chr01	-
PB.1832	AD:Chr01:51059754:51060376:51060469:51061585-51059754:51060376:51061476:51061585:-	0.04	0.03	0.06	0.36	0.26	0.48	-0.32	1000000000000	(0,0):232,(0,1):162,(1,0):69,(1,1):449	0:89,1:591	(0,0):18,(0,1):13,(1,0):52,(1,1):40	0:68,1:37	Chr01	-
PB.25639	AD:Chr13:45242491:45242694-45242769:45243300:+	0.11	0.07	0.17	0.63	0.44	0.78	-0.52	1000000000000	(0,0):221,(0,1):39,(1,0):15,(1,1):274	0:46,1:282	(0,0):97,(0,1):7,(1,0):28,(1,1):75	0:62,1:48	Chr13	+
PB.26131	AD:Chr13:55580652:55581275:55581369:55581480-55580652:55581275:55581365:55581480:-	1	0.99	1	0.69	0.52	0.84	0.31	116430	(0,0):4753,(0,1):2,(1,0):1104,(1,1):3573	0:4662,1:17	(0,0):62,(0,1):7,(1,0):16,(1,1):56	0:47,1:32	Chr13	-
PB.2878	AD:Chr02:19149772:19149936-19150458:19150783:+	0.24	0.14	0.35	0.52	0.4	0.63	-0.28	23.67	(0,0):3658,(0,1):393,(1,0):1,(1,1):237	0:44,1:587	(0,0):517,(0,1):117,(1,0):2,(1,1):130	0:77,1:172	Chr02	+
PB.6164	AD:Chr04:33637385:33638526:33639702:33639879-33637385:33638526:33638903:33639879:-	0.88	0.83	0.93	0.61	0.29	0.78	0.27	13.67	(0,0):81,(0,1):22,(1,0):5,(1,1):245	0:227,1:45	(0,0):27,(0,1):16,(1,0):1,(1,1):56	0:45,1:28	Chr04	-
PB.6992	AD:Chr04:57666266:57666493:57667205:57667573-57666266:57666493:57667101:57667573:-	0.15	0.01	0.4	0.78	0.58	0.9	-0.63	8825.52	(0,0):116,(0,1):19,(1,0):1,(1,1):34	0:9,1:45	(0,0):138,(0,1):5,(1,1):70	0:59,1:16	Chr04	-
PB.5721	AD:Chr04:6505040:6506052:6507288:6507359-6505040:6506052:6506341:6507359:-	0.87	0.84	0.9	0.44	0.27	0.59	0.43	1000000000000	(0,0):328,(0,1):81,(1,0):47,(1,1):449	0:444,1:133	(0,0):54,(0,1):62,(1,0):2,(1,1):90	0:46,1:108	Chr04	-
PB.19404	AD:Chr09:70143989:70145098:70145886:70145991-70143989:70145098:70145835:70145991:-	0.84	0.69	0.95	0.27	0.03	0.68	0.57	15.9	(0,0):76,(0,1):4,(1,0):21,(1,1):93	0:103,1:15	(0,0):29,(0,1):5,(1,1):46	0:8,1:43	Chr09	-
cogentPB.1298	RI:1825_0|path0:2328:2936-2328:2750:2869:2936:+	0.81	0.65	0.92	0.18	0	0.51	0.63	62.41	(0,0):38,(0,1):6,(1,0):14,(1,1):22	0:35,1:7	(0,0):10,(0,1):5,(1,1):5	0:0,1:10	1825_0|path0	+
PB.4037	RI:Chr03:1238608:1241341-1238608:1239294:1240733:1241341:+	0.79	0.76	0.81	0.36	0.18	0.53	0.43	6.6625e+07	(0,0):199,(0,1):312,(1,0):83,(1,1):834	0:750,1:479	(0,0):30,(0,1):82,(1,0):1,(1,1):90	0:40,1:133	Chr03	+
PB.4537	RI:Chr03:27520967:27521978-27520967:27521196:27521278:27521978:+	0.98	0.95	1	0.75	0.61	0.87	0.23	850.25	(0,0):325,(0,1):1,(1,0):90,(1,1):43	0:133,1:1	(0,0):70,(0,1):9,(1,0):24,(1,1):22	0:39,1:16	Chr03	+
PB.4201	RI:Chr03:5149544:5150302-5149544:5149729:5150144:5150302:+	0.41	0.25	0.54	0.67	0.55	0.77	-0.26	15.39	(0,0):64,(0,1):101,(1,0):10	0:10,1:101	(0,0):69,(0,1):64,(1,0):24,(1,1):3	0:27,1:64	Chr03	+
PB.4991	RI:Chr03:41894701:41895561-41894701:41895132:41895417:41895561:-	0.67	0.49	0.83	0.97	0.9	1	-0.3	333.26	(0,0):38,(0,1):14,(1,0):6,(1,1):28	0:19,1:29	(0,0):21,(1,0):23,(1,1):10	00:33:00	Chr03	-
PB.9105	RI:Chr05:62432144:62433063-62432144:62432493:62432597:62433063:+	0.54	0.43	0.65	0.81	0.69	0.9	-0.27	31.13	(0,0):120,(0,1):33,(1,0):24,(1,1):99	0:72,1:84	(0,0):45,(0,1):11,(1,0):30,(1,1):53	0:77,1:17	Chr05	+
PB.8114	RI:Chr05:19751927:19752722-19751927:19752247:19752501:19752722:-	0.95	0.94	0.97	0.7	0.5	0.85	0.25	156.51	(0,0):986,(0,1):44,(1,0):389,(1,1):146	0:524,1:55	(0,0):20,(0,1):9,(1,0):9,(1,1):12	0:17,1:13	Chr05	-
PB.7606	RI:Chr05:3392886:3395204-3392886:3393883:3394856:3395204:-	0.8	0.7	0.88	0.41	0.18	0.62	0.39	88.22	(0,0):285,(0,1):23,(1,0):2,(1,1):126	0:99,1:52	(0,0):48,(0,1):24,(1,1):45	0:19,1:50	Chr05	-
PB.9105	RI:Chr05:62432094:62433063-62432094:62432338:62432597:62433063:+	0.37	0.26	0.48	0.76	0.68	0.84	-0.39	1000000000000	(0,0):124,(0,1):76,(1,0):19,(1,1):57	0:43,1:109	(0,0):26,(0,1):28,(1,0):48,(1,1):37	0:76,1:37	Chr05	+
PB.7606	RI:Chr05:3392886:3395204-3392886:3393162:3394856:3395204:-	0.81	0.76	0.86	0.54	0.33	0.7	0.27	30.97	(0,0):252,(0,1):96,(1,0):35,(1,1):53	0:76,1:108	(0,0):44,(0,1):52,(1,0):4,(1,1):17	0:11,1:62	Chr05	-
PB.8706	RI:Chr05:55144060:55146704-55144060:55144667:55145946:55146704:+	0.98	0.97	0.99	0.66	0.48	0.81	0.32	872316	(0,0):20,(0,1):6,(1,0):34,(1,1):336	0:366,1:10	(0,0):1,(0,1):15,(1,0):6,(1,1):27	0:27,1:21	Chr05	+
PB.9140	RI:Chr05:62803697:62805988-62803697:62803789:62804687:62805988:-	0.83	0.76	0.89	0.49	0.32	0.64	0.34	2433.76	(0,0):167,(0,1):31,(1,0):22,(1,1):174	0:163,1:64	(0,0):58,(0,1):40,(1,0):6,(1,1):74	0:37,1:83	Chr05	-
PB.8678	RI:Chr05:54495455:54496344-54495455:54496029:54496122:54496344:-	0.28	0.14	0.43	0.67	0.47	0.87	-0.39	15.91	(0,0):76,(0,1):27,(1,0):7,(1,1):11	0:12,1:33	(0,0):14,(0,1):4,(1,0):9,(1,1):4	0:13,1:4	Chr05	-
PB.8114	RI:Chr05:19751927:19752722-19751927:19752247:19752499:19752722:-	0.91	0.88	0.93	0.67	0.45	0.82	0.24	11.07	(0,0):1220,(0,1):44,(1,0):155,(1,1):146	0:285,1:60	(0,0):22,(0,1):9,(1,0):7,(1,1):12	0:18,1:10	Chr05	-
PB.8615	RI:Chr05:52260438:52261559-52260438:52260497:52261071:52261559:-	0.73	0.68	0.77	0.27	0.1	0.46	0.46	92909.5	(0,0):391,(0,1):206,(1,0):4,(1,1):333	0:250,1:293	(0,0):9,(0,1):45,(1,0):2,(1,1):18	0:6,1:59	Chr05	-
PB.7710	RI:Chr05:4865160:4865754-4865160:4865545:4865603:4865754:+	0.37	0.27	0.47	0.86	0.61	0.98	-0.49	2496.24	(0,0):901,(0,1):88,(1,0):21,(1,1):289	0:143,1:255	(0,0):35,(0,1):1,(1,0):3,(1,1):15	0:16,1:3	Chr05	+
PB.8926	RI:Chr05:60227083:60228153-60227083:60227317:60227447:60228153:+	0.37	0.35	0.4	0.93	0.84	0.98	-0.56	1000000000000	(0,0):10666,(0,1):2321,(1,0):117,(1,1):16550	0:6185,1:12803	(0,0):83,(0,1):3,(1,0):1,(1,1):328	0:299,1:33	Chr05	+
PB.9117	RI:Chr05:62562671:62564463-62562671:62563196:62564283:62564463:-	0.61	0.42	0.78	0.19	0.01	0.44	0.42	11.5	(0,0):41,(0,1):20,(1,0):9,(1,1):2	0:10,1:21	(0,0):20,(0,1):10	0:0,1:10	Chr05	-
PB.20771	RI:Chr10:54039913:54042784-54039913:54041344:54041719:54042784:+	0.97	0.94	0.99	0.72	0.53	0.86	0.25	432.83	(0,0):124,(0,1):5,(1,0):82,(1,1):593	0:658,1:22	(0,0):17,(0,1):8,(1,0):13,(1,1):62	0:52,1:31	Chr10	+
PB.20299	RI:Chr10:23814616:23815214-23814616:23815042:23815160:23815214:-	0.58	0.42	0.74	0.93	0.8	1	-0.35	86.98	(0,0):191,(0,1):19,(1,0):13,(1,1):20	0:26,1:26	(0,0):22,(1,0):6,(1,1):26	0:28,1:4	Chr10	-
PB.20907	RI:Chr10:57628227:57629214-57628227:57628785:57628795:57629214:-	0.4	0.28	0.52	0.85	0.64	0.96	-0.45	129.09	(0,0):95,(0,1):36,(1,0):23,(1,1):46	0:44,1:61	(0,0):15,(0,1):1,(1,0):11,(1,1):33	0:41,1:4	Chr10	-
PB.20424	RI:Chr10:32014207:32017822-32014207:32014286:32015459:32017822:-	0.32	0.08	0.68	0.87	0.76	0.95	-0.55	831.42	(0,0):814,(0,1):10,(1,0):1,(1,1):16	0:10,1:17	(0,0):264,(0,1):4,(1,0):17,(1,1):18	0:34,1:5	Chr10	-
PB.20627	RI:Chr10:48865311:48867038-48865311:48865454:48866798:48867038:+	0.9	0.82	0.95	0.41	0.14	0.68	0.49	120.53	(0,0):50,(0,1):21,(1,0):12,(1,1):3	0:15,1:21	(0,0):5,(0,1):18,(1,0):1	0:1,1:18	Chr10	+
PB.20524	RI:Chr10:42276228:42279056-42276228:42278097:42278706:42279056:+	0.41	0.19	0.64	0.81	0.67	0.92	-0.4	15.97	(0,0):2,(0,1):20,(1,0):1,(1,1):98	0:52,1:67	(0,0):4,(0,1):7,(1,0):9,(1,1):85	0:76,1:25	Chr10	+
PB.19543	RI:Chr10:1054457:1055899-1054457:1055457:1055776:1055899:-	0.81	0.62	0.94	0.24	0.02	0.57	0.57	15.51	(0,0):38,(0,1):4,(1,0):6,(1,1):50	0:45,1:15	(0,0):14,(0,1):7,(1,1):23	0:0,1:30	Chr10	-
PB.19700	RI:Chr10:3163803:3166474-3163803:3164304:3165227:3166474:-	0.95	0.9	0.98	0.72	0.59	0.84	0.23	30.66	(0,0):28,(0,1):4,(1,0):33,(1,1):74	0:105,1:6	(0,0):26,(0,1):18,(1,0):15,(1,1):51	0:49,1:35	Chr10	-
PB.21078	RI:Chr10:60746909:60747436-60746909:60747217:60747315:60747436:+	0.17	0.01	0.51	0.86	0.68	0.99	-0.69	44.39	(0,0):207,(0,1):7	0:0,1:7	(0,0):28,(0,1):1,(1,0):9,(1,1):7	0:15,1:2	Chr10	+
cogentPB.3001	RI:2833_0|path1:9:1094-9:290:638:1094:+	0.86	0.82	0.89	0.24	0.01	0.56	0.62	34323.6	(0,0):77,(0,1):53,(1,0):97,(1,1):224	0:280,1:94	(0,0):19,(0,1):11,(1,0):1,(1,1):5	0:3,1:14	2833_0|path1	+
PB.23443	RI:Chr12:4704445:4706606-4704445:4705428:4706401:4706606:-	0.88	0.82	0.92	0.54	0.29	0.77	0.34	22.92	(0,0):18,(0,1):29,(1,0):55,(1,1):98	0:147,1:35	(0,0):3,(0,1):13,(1,0):3,(1,1):17	0:13,1:20	Chr12	-
PB.23185	RI:Chr12:407559:409076-407559:407714:408344:409076:-	0.88	0.87	0.9	0.42	0.06	0.77	0.46	10.89	(0,0):2204,(0,1):277,(1,0):3,(1,1):2282	0:2004,1:558	(0,0):14,(0,1):7,(1,1):12	0:7,1:12	Chr12	-
PB.23999	RI:Chr12:26242726:26244387-26242726:26243705:26244208:26244387:+	0.91	0.89	0.92	0.65	0.52	0.76	0.26	1.02638e+06	(0,0):951,(0,1):187,(1,0):3,(1,1):3475	0:3137,1:528	(0,0):45,(0,1):36,(1,1):192	0:119,1:109	Chr12	+
PB.24165	RI:Chr12:31047794:31049770-31047794:31047893:31048836:31049770:+	0.98	0.95	0.99	0.77	0.59	0.89	0.21	256.22	(0,0):45,(0,1):3,(1,0):5,(1,1):149	0:153,1:4	(0,0):7,(0,1):10,(1,0):2,(1,1):37	0:28,1:21	Chr12	+
PB.23554	RI:Chr12:6717249:6718554-6717249:6717438:6718239:6718554:+	0.22	0.05	0.46	0.82	0.66	0.92	-0.6	1.36956e+06	(0,0):173,(0,1):30,(1,0):1,(1,1):1	0:2,1:30	(0,0):19,(0,1):7,(1,0):6,(1,1):5	0:10,1:8	Chr12	+
PB.24336	RI:Chr12:33478040:33478714-33478040:33478462:33478532:33478714:+	0.47	0.19	0.7	0.87	0.62	0.98	-0.4	10.93	(0,0):71,(0,1):9,(1,0):4,(1,1):34	0:19,1:28	(0,0):19,(1,0):1,(1,1):25	0:21,1:5	Chr12	+
PB.24327	RI:Chr12:33318285:33319531-33318285:33318394:33319180:33319531:-	0.94	0.87	0.98	0.55	0.21	0.84	0.39	12.36	(0,0):55,(0,1):4,(1,0):10,(1,1):7	0:17,1:4	(0,0):24,(0,1):12,(1,0):1,(1,1):6	0:5,1:14	Chr12	-
PB.23185	RI:Chr12:407559:409199-407559:407664:408344:409199:-	0.93	0.92	0.94	0.59	0.31	0.83	0.34	11.53	(0,0):1032,(0,1):277,(1,0):242,(1,1):3224	0:3226,1:517	(0,0):8,(0,1):7,(1,0):1,(1,1):18	0:8,1:18	Chr12	-
PB.24212	RI:Chr12:31757100:31758381-31757100:31757245:31757899:31758381:+	0.41	0.29	0.52	0.79	0.66	0.89	-0.38	7540.4	(0,0):107,(0,1):81,(1,0):18,(1,1):6	0:21,1:84	(0,0):22,(0,1):13,(1,0):6,(1,1):27	0:26,1:20	Chr12	+
PB.9351	RI:Chr06:2180323:2182098-2180323:2180372:2180910:2182098:+	0.92	0.88	0.96	0.34	0.05	0.62	0.58	45643.5	(0,0):25,(0,1):12,(1,0):6,(1,1):293	0:283,1:28	(0,0):15,(0,1):19,(1,1):57	0:31,1:45	Chr06	+
PB.10230	RI:Chr06:39398671:39399792-39398671:39399303:39399562:39399792:-	0.85	0.69	0.94	0.39	0.21	0.56	0.46	1530.69	(0,0):6,(0,1):2,(1,0):11,(1,1):2	0:13,1:2	(0,0):17,(0,1):30,(1,0):9,(1,1):38	0:27,1:50	Chr06	-
PB.10017	RI:Chr06:36026583:36027105-36026583:36026789:36026995:36027105:-	0.97	0.93	0.99	0.57	0.27	0.85	0.4	18.99	(0,0):148,(0,1):4,(1,0):31	0:31,1:4	(0,0):18,(0,1):7,(1,0):3,(1,1):1	0:3,1:8	Chr06	-
PB.9831	RI:Chr06:32021202:32022688-32021202:32022232:32022532:32022688:-	0.96	0.91	0.98	0.71	0.56	0.83	0.25	29696	(0,0):114,(0,1):6,(1,0):1,(1,1):444	0:426,1:25	(0,0):30,(0,1):15,(1,0):8,(1,1):124	0:98,1:49	Chr06	-
PB.10611	RI:Chr06:44641845:44642250-44641845:44641967:44642085:44642250:+	0.29	0.14	0.48	0.8	0.56	0.95	-0.51	272.15	(0,0):120,(0,1):39,(1,0):4	0:4,1:39	(0,0):34,(0,1):2,(1,0):2,(1,1):4	0:6,1:2	Chr06	+
PB.10772	RI:Chr06:46571089:46573274-46571089:46571977:46572318:46573274:-	0.92	0.87	0.96	0.56	0.43	0.67	0.36	1000000000000	(0,0):40,(0,1):11,(1,0):1,(1,1):701	0:660,1:53	(0,0):45,(0,1):42,(1,0):11,(1,1):343	0:187,1:209	Chr06	-
PB.9548	RI:Chr06:10911521:10913691-10911521:10912819:10913561:10913691:-	0.95	0.9	0.98	0.68	0.51	0.82	0.27	30.56	(0,0):50,(0,1):5,(1,0):7,(1,1):165	0:158,1:19	(0,0):22,(0,1):16,(1,0):3,(1,1):75	0:64,1:30	Chr06	-
PB.10970	RI:Chr06:48465839:48470910-48465839:48466717:48466958:48470910:+	0.96	0.88	1	0.51	0.17	0.83	0.45	35.95	(0,0):209,(0,1):1,(1,0):25,(1,1):253	0:270,1:9	(0,0):20,(0,1):2,(1,0):1,(1,1):55	0:37,1:21	Chr06	+
PB.10759	RI:Chr06:46439659:46440481-46439659:46439744:46439941:46440481:+	0.29	0.05	0.59	0.82	0.6	0.94	-0.53	16.18	(0,0):47,(0,1):16,(1,0):1,(1,1):27	0:5,1:39	(0,0):7,(0,1):2,(1,0):5,(1,1):16	0:20,1:3	Chr06	+
PB.10249	RI:Chr06:39688585:39689163-39688585:39688995:39689065:39689163:+	0.19	0.05	0.4	0.68	0.33	0.92	-0.49	10.67	(0,0):106,(0,1):18,(1,0):1,(1,1):30	0:8,1:41	(0,0):11,(0,1):1,(1,0):2,(1,1):7	0:7,1:3	Chr06	+
cogentPB.3158	RI:2927_0|path0:1:1260-1:255:450:1260:+	0.58	0.51	0.66	0.8	0.67	0.9	-0.22	10.06	(0,0):89,(0,1):119,(1,0):17,(1,1):1004	0:654,1:486	(0,0):4,(0,1):10,(1,0):2,(1,1):202	0:164,1:50	2927_0|path0	+
PB.15530	RI:Chr08:50679416:50680312-50679416:50679508:50680173:50680312:-	0.97	0.96	0.98	0.77	0.66	0.86	0.2	2.02416e+06	(0,0):993,(0,1):78,(1,0):51	0:51,1:78	(0,0):259,(0,1):84,(1,0):12,(1,1):3	0:14,1:85	Chr08	-
PB.16145	RI:Chr08:56890019:56890968-56890019:56890159:56890892:56890968:+	0.45	0.03	0.81	0.96	0.9	0.99	-0.51	13.75	(0,0):162,(0,1):8	0:0,1:8	(0,0):14,(0,1):4,(1,0):6	0:6,1:4	Chr08	+
PB.15971	RI:Chr08:55286243:55287536-55286243:55286302:55287046:55287536:+	0.91	0.89	0.93	0.6	0.31	0.82	0.31	18.29	(0,0):792,(0,1):92,(1,0):17,(1,1):327	0:310,1:126	(0,0):20,(0,1):14,(1,0):1,(1,1):13	0:9,1:19	Chr08	+
PB.15563	RI:Chr08:51078839:51079812-51078839:51079244:51079636:51079812:-	0.89	0.85	0.92	0.53	0.34	0.73	0.36	2165.38	(0,0):324,(0,1):40,(1,0):137,(1,1):3	0:140,1:40	(0,0):34,(0,1):14,(1,0):5,(1,1):8	0:10,1:17	Chr08	-
PB.15182	RI:Chr08:45257869:45258970-45257869:45258022:45258820:45258970:-	0.91	0.83	0.96	0.37	0.09	0.78	0.54	35.44	(0,0):103,(0,1):14,(1,0):9	0:9,1:14	(0,0):28,(0,1):10	0:0,1:10	Chr08	-
PB.13940	RI:Chr08:235003:238374-235003:235628:237979:238374:-	0.93	0.88	0.96	0.69	0.51	0.8	0.24	1478.79	(0,0):25,(0,1):12,(1,0):11,(1,1):45	0:55,1:13	(0,0):15,(0,1):37,(1,0):3,(1,1):36	0:33,1:43	Chr08	-
PB.15726	RI:Chr08:52972313:52972920-52972313:52972448:52972530:52972920:-	0.88	0.68	0.99	0.26	0.06	0.51	0.62	1027.43	(0,0):21,(0,1):1,(1,0):6,(1,1):24	0:27,1:4	(0,0):12,(0,1):12,(1,0):1,(1,1):14	0:5,1:22	Chr08	-
PB.14253	RI:Chr08:5470364:5470929-5470364:5470403:5470708:5470929:+	0.1	0	0.33	0.57	0.22	0.8	-0.47	13.99	(0,0):112,(0,1):64,(1,1):1	0:0,1:65	(0,0):14,(0,1):17,(1,0):3,(1,1):2	0:4,1:18	Chr08	+
PB.15637	RI:Chr08:51969607:51971079-51969607:51970082:51970871:51971079:+	0.95	0.94	0.96	0.67	0.45	0.84	0.28	161.39	(0,0):355,(0,1):95,(1,0):274,(1,1):600	0:846,1:123	(0,0):12,(0,1):13,(1,0):6,(1,1):11	0:14,1:16	Chr08	+
PB.14878	RI:Chr08:38234658:38236023-38234658:38234975:38235450:38236023:-	0.85	0.73	0.94	0.53	0.33	0.73	0.32	22.23	(0,0):10,(0,1):5,(1,0):14,(1,1):13	0:25,1:7	(0,0):7,(0,1):18,(1,0):5,(1,1):29	0:20,1:32	Chr08	-
PB.15218	RI:Chr08:45864625:45864982-45864625:45864765:45864903:45864982:+	0.28	0.07	0.56	0.79	0.46	0.95	-0.51	42.31	(0,0):99,(0,1):25,(1,0):1	0:1,1:25	(0,0):55,(0,1):4,(1,0):4,(1,1):1	0:5,1:4	Chr08	+
PB.22563	RI:Chr11:45548952:45549462-45548952:45549053:45549265:45549462:-	0.75	0.6	0.86	0.96	0.9	0.99	-0.21	18.05	(0,0):115,(0,1):19,(1,0):12	0:12,1:19	(0,0):27,(0,1):2,(1,0):17,(1,1):1	0:18,1:2	Chr11	-
PB.22984	RI:Chr11:59292845:59297773-59292845:59296173:59297352:59297773:+	0.91	0.87	0.94	0.56	0.39	0.7	0.35	5.85899e+07	(0,0):182,(0,1):28,(1,0):3,(1,1):916	0:794,1:153	(0,0):39,(0,1):33,(1,0):5,(1,1):204	0:120,1:122	Chr11	+
PB.22143	RI:Chr11:18265624:18267607-18265624:18265691:18266574:18267607:+	0.88	0.81	0.94	0.44	0.18	0.74	0.44	20.12	(0,0):33,(0,1):15,(1,0):5,(1,1):116	0:109,1:27	(0,0):11,(0,1):8,(1,0):1,(1,1):12	0:7,1:14	Chr11	+
PB.22984	RI:Chr11:59292572:59293366-59292572:59292664:59292795:59293366:+	0.86	0.74	0.94	0.28	0.05	0.65	0.58	14.68	(0,0):125,(0,1):5,(1,0):9,(1,1):78	0:73,1:19	(0,0):18,(0,1):5,(1,1):16	0:2,1:19	Chr11	+
PB.21440	RI:Chr11:2073505:2074845-2073505:2074088:2074180:2074845:+	0.94	0.9	0.96	0.71	0.53	0.87	0.23	13.75	(0,0):39,(0,1):15,(1,0):160,(1,1):696	0:819,1:52	(0,0):1,(0,1):6,(1,0):10,(1,1):41	0:39,1:18	Chr11	+
PB.22225	RI:Chr11:21560658:21564698-21560658:21560922:21563416:21564698:-	0.92	0.89	0.95	0.66	0.39	0.84	0.26	10.55	(0,0):61,(0,1):27,(1,0):9,(1,1):165	0:167,1:34	(0,0):6,(0,1):16,(1,1):26	0:19,1:23	Chr11	-
PB.22712	RI:Chr11:51484952:51485341-51484952:51485060:51485137:51485341:+	0.91	0.84	0.96	0.48	0.29	0.69	0.43	33471	(0,0):61,(0,1):7,(1,0):38	0:38,1:7	(0,0):15,(0,1):16,(1,0):8,(1,1):2	0:9,1:17	Chr11	+
PB.21763	RI:Chr11:6850729:6851468-6850729:6851037:6851164:6851468:-	0.02	0	0.08	0.58	0.36	0.78	-0.56	4.68001e+10	(0,0):67,(0,1):51,(1,1):8	0:0,1:59	(0,0):9,(0,1):6,(1,0):6,(1,1):5	0:8,1:9	Chr11	-
PB.23093	RI:Chr11:61794180:61797698-61794180:61795927:61796013:61797698:+	0.86	0.65	0.98	0.24	0.05	0.44	0.62	1.24903e+06	(0,0):67,(0,1):2,(1,0):2,(1,1):819	0:754,1:69	(0,0):32,(0,1):19,(1,0):1,(1,1):293	0:69,1:244	Chr11	+
PB.21653	RI:Chr11:4486140:4486774-4486140:4486467:4486579:4486774:-	0.07	0.02	0.17	0.53	0.43	0.62	-0.46	1000000000000	(0,0):1580,(0,1):45,(1,0):1,(1,1):2	0:1,1:47	(0,0):598,(0,1):66,(1,0):1,(1,1):74	0:64,1:77	Chr11	-
PB.22649	RI:Chr11:49655848:49657877-49655848:49657345:49657429:49657877:-	0.96	0.91	0.99	0.49	0.28	0.68	0.47	4.32471e+07	(0,0):13,(0,1):2,(1,0):53,(1,1):404	0:440,1:19	(0,0):7,(0,1):11,(1,0):5,(1,1):215	0:114,1:117	Chr11	-
PB.22260	RI:Chr11:22810202:22810933-22810202:22810333:22810735:22810933:-	0.5	0.01	0.83	0.97	0.9	1	-0.47	10.65	(0,0):45,(0,1):5,(1,0):1	0:1,1:5	(0,0):34,(0,1):1,(1,0):14	0:14,1:1	Chr11	-
cogentPB.3381	RI:3071_0|path1:1:1091-1:113:495:1091:+	0.87	0.83	0.9	0.38	0.13	0.61	0.49	196750	(0,0):70,(0,1):46,(1,0):139,(1,1):56	0:186,1:55	(0,0):22,(0,1):15,(1,0):3,(1,1):14	0:9,1:23	3071_0|path1	+
PB.1840	RI:Chr01:52158734:52159380-52158734:52158984:52159112:52159380:-	0.24	0.17	0.31	0.67	0.48	0.83	-0.43	44588.7	(0,0):262,(0,1):142,(1,0):26,(1,1):14	0:29,1:153	(0,0):23,(0,1):11,(1,0):5,(1,1):18	0:20,1:14	Chr01	-
PB.1398	RI:Chr01:29605702:29608202-29605702:29607215:29607973:29608202:+	0.25	0.16	0.35	0.6	0.47	0.71	-0.35	383.27	(0,0):92,(0,1):92,(1,0):18,(1,1):27	0:30,1:107	(0,0):30,(0,1):34,(1,0):23,(1,1):57	0:56,1:58	Chr01	+
PB.315	RI:Chr01:3624161:3625468-3624161:3624687:3625348:3625468:-	0.57	0.39	0.75	0.91	0.79	0.98	-0.34	35.01	(0,0):141,(0,1):22,(1,0):6,(1,1):14	0:17,1:25	(0,0):12,(0,1):2,(1,0):9,(1,1):7	0:16,1:2	Chr01	-
PB.868	RI:Chr01:13058135:13059427-13058135:13058166:13058800:13059427:+	0.77	0.67	0.85	0.32	0.11	0.54	0.45	1445.05	(0,0):25,(0,1):36,(1,1):95	0:72,1:59	(0,0):12,(0,1):36,(1,0):1,(1,1):30	0:7,1:60	Chr01	+
PB.583	RI:Chr01:7500148:7501097-7500148:7500623:7500712:7501097:+	0.68	0.59	0.77	0.91	0.82	0.97	-0.23	100.51	(0,0):1068,(0,1):42,(1,0):18,(1,1):687	0:403,1:344	(0,0):163,(0,1):6,(1,1):280	0:246,1:40	Chr01	+
PB.1529	RI:Chr01:39753192:39755150-39753192:39753339:39754180:39755150:+	0.94	0.89	0.98	0.56	0.25	0.81	0.38	122.7	(0,0):13,(0,1):4,(1,0):17,(1,1):54	0:69,1:6	(0,0):11,(0,1):9,(1,0):1,(1,1):23	0:11,1:22	Chr01	+
PB.51	RI:Chr01:593081:596508-593081:594240:595960:596508:-	0.9	0.88	0.92	0.66	0.55	0.75	0.24	1000000000000	(0,0):70,(0,1):70,(1,0):87,(1,1):426	0:452,1:131	(0,0):14,(0,1):50,(1,0):23,(1,1):63	0:66,1:70	Chr01	-
PB.534	RI:Chr01:6790359:6792668-6790359:6791209:6792516:6792668:+	0.92	0.9	0.94	0.68	0.56	0.77	0.24	5.04401e+09	(0,0):182,(0,1):77,(1,0):85,(1,1):403	0:459,1:106	(0,0):49,(0,1):50,(1,0):13,(1,1):62	0:62,1:63	Chr01	+
PB.1821	RI:Chr01:50094934:50096161-50094934:50095121:50095198:50096161:+	0.06	0.02	0.13	0.57	0.39	0.75	-0.51	1000000000000	(0,0):339,(0,1):81,(1,0):1,(1,1):360	0:15,1:427	(0,0):68,(0,1):14,(1,0):2,(1,1):137	0:76,1:77	Chr01	+
PB.197	RI:Chr01:2240084:2241845-2240084:2240474:2241757:2241845:+	0.91	0.86	0.94	0.42	0.13	0.74	0.49	145.41	(0,0):148,(0,1):28,(1,0):3,(1,1):44	0:47,1:28	(0,0):13,(0,1):15,(1,1):2	0:0,1:17	Chr01	+
PB.777	RI:Chr01:11095785:11097751-11095785:11096012:11097144:11097751:+	0.07	0.01	0.27	0.71	0.52	0.84	-0.64	1000000000000	(0,0):45,(0,1):28	0:0,1:28	(0,0):15,(0,1):14,(1,0):1,(1,1):26	0:19,1:22	Chr01	+
PB.1444	RI:Chr01:32357694:32359052-32357694:32358592:32358853:32359052:-	0.38	0.36	0.4	0.79	0.67	0.87	-0.41	1000000000000	(0,0):1675,(0,1):1933,(1,0):575,(1,1):3505	0:1929,1:4084	(0,0):2,(0,1):13,(1,0):18,(1,1):121	0:119,1:33	Chr01	-
PB.963	RI:Chr01:15514407:15517050-15514407:15514781:15516166:15517050:-	0.98	0.97	0.99	0.5	0.1	0.8	0.48	107.39	(0,0):59,(0,1):7,(1,0):3,(1,1):308	0:306,1:12	(0,0):5,(0,1):6,(1,1):9	0:1,1:14	Chr01	-
PB.1147	RI:Chr01:21201692:21202803-21201692:21201927:21202134:21202803:+	0.67	0.59	0.75	0.19	0.02	0.53	0.48	13.85	(0,0):139,(0,1):58,(1,0):55,(1,1):198	0:203,1:108	(0,0):9,(0,1):11,(1,0):1,(1,1):12	0:3,1:21	Chr01	+
PB.505	RI:Chr01:6358181:6359239-6358181:6358507:6359026:6359239:+	0.93	0.9	0.96	0.6	0.39	0.79	0.33	1174.98	(0,0):146,(0,1):19,(1,0):81,(1,1):6	0:87,1:19	(0,0):22,(0,1):11,(1,0):5,(1,1):5	0:7,1:14	Chr01	+
PB.297	RI:Chr01:3405246:3406691-3405246:3405378:3406316:3406691:-	0.77	0.57	0.92	0.22	0.02	0.57	0.55	18.11	(0,0):11,(0,1):6,(1,0):5	0:5,1:6	(0,0):13,(0,1):11	0:0,1:11	Chr01	-
PB.25464	RI:Chr13:39865062:39866521-39865062:39865232:39866411:39866521:-	0.99	0.98	1	0.51	0.13	0.85	0.48	23.09	(0,0):218,(0,1):9,(1,0):29	0:29,1:9	(0,0):32,(0,1):5	0:0,1:5	Chr13	-
PB.25394	RI:Chr13:35192290:35196214-35192290:35192406:35194677:35196214:+	0.91	0.9	0.92	0.51	0.42	0.59	0.4	1000000000000	(0,0):375,(0,1):229,(1,0):19,(1,1):1520	0:1406,1:362	(0,0):47,(0,1):185,(1,0):22,(1,1):162	0:111,1:258	Chr13	+
PB.25308	RI:Chr13:31194319:31195831-31194319:31194626:31195032:31195831:-	0.72	0.61	0.82	0.21	0	0.49	0.51	62.21	(0,0):133,(0,1):28,(1,0):15,(1,1):150	0:121,1:72	(0,0):18,(0,1):21,(1,1):51	0:19,1:53	Chr13	-
PB.26046	RI:Chr13:54630456:54632646-54630456:54632242:54632436:54632646:-	0.91	0.83	0.96	0.52	0.38	0.64	0.39	1000000000000	(0,0):2,(0,1):6,(1,0):35,(1,1):283	0:306,1:18	(0,0):7,(0,1):33,(1,0):23,(1,1):156	0:94,1:118	Chr13	-
PB.24724	RI:Chr13:2909330:2910363-2909330:2909898:2910017:2910363:-	0.5	0.47	0.53	0.7	0.64	0.75	-0.2	1000000000000	(0,0):5789,(0,1):882,(1,0):283,(1,1):5691	0:3208,1:3648	(0,0):618,(0,1):96,(1,0):140,(1,1):311	0:376,1:171	Chr13	-
PB.26144	RI:Chr13:55840115:55841852-55840115:55841300:55841405:55841852:-	0.78	0.59	0.92	0.99	0.98	1	-0.21	34.76	(0,0):39,(0,1):3,(1,0):12,(1,1):30	0:31,1:14	(0,0):680,(0,1):8,(1,0):679,(1,1):1155	0:1821,1:21	Chr13	-
cogentPB.2292	RI:2394_0|path0:1:2292-1:1425:1805:2292:+	0.46	0.36	0.56	0.91	0.79	0.98	-0.45	1000000000000	(0,0):61,(0,1):95,(1,0):18,(1,1):546	0:259,1:400	(0,0):3,(0,1):3,(1,1):183	0:157,1:29	2394_0|path0	+
PB.2043	RI:Chr02:127659:129788-127659:128220:129707:129788:+	0.88	0.86	0.9	0.4	0.21	0.61	0.48	2.68229e+10	(0,0):266,(0,1):168,(1,0):9,(1,1):323	0:285,1:215	(0,0):33,(0,1):69,(1,0):2,(1,1):25	0:16,1:80	Chr02	+
PB.2830	RI:Chr02:17284991:17285960-17284991:17285417:17285696:17285960:-	0.91	0.86	0.96	0.66	0.53	0.77	0.25	3755.04	(0,0):48,(0,1):11,(1,0):42,(1,1):80	0:112,1:21	(0,0):17,(0,1):29,(1,0):24,(1,1):41	0:47,1:47	Chr02	-
PB.2220	RI:Chr02:2080260:2080700-2080260:2080403:2080539:2080700:-	0.47	0.25	0.67	0.86	0.7	0.98	-0.39	20.97	(0,0):136,(0,1):23,(1,0):6	0:6,1:23	(0,0):11,(0,1):4,(1,0):9,(1,1):3	0:12,1:4	Chr02	-
PB.3637	RI:Chr02:59353068:59353775-59353068:59353453:59353545:59353775:-	0.89	0.8	0.95	0.63	0.48	0.77	0.26	10.02	(0,0):119,(0,1):6,(1,0):32,(1,1):48	0:79,1:7	(0,0):48,(0,1):18,(1,0):16,(1,1):29	0:37,1:26	Chr02	-
PB.2958	RI:Chr02:23209023:23209982-23209023:23209672:23209788:23209982:+	0.84	0.65	0.95	0.23	0.06	0.48	0.61	44.5	(0,0):56,(0,1):3,(1,0):11,(1,1):52	0:58,1:8	(0,0):14,(0,1):8,(1,0):1,(1,1):8	0:6,1:11	Chr02	+
PB.2269	RI:Chr02:2807823:2808343-2807823:2808164:2808252:2808343:-	0.5	0.27	0.76	0.98	0.92	1	-0.48	949.85	(0,0):157,(0,1):8,(1,0):5,(1,1):1	0:6,1:8	(0,0):44,(1,0):28,(1,1):12	00:40:00	Chr02	-
PB.6253	RI:Chr04:39570889:39572850-39570889:39571384:39571597:39572850:+	0.83	0.75	0.9	0.45	0.24	0.69	0.38	21.04	(0,0):133,(0,1):18,(1,0):29,(1,1):504	0:417,1:134	(0,0):13,(0,1):10,(1,0):3,(1,1):76	0:41,1:48	Chr04	+
PB.5927	RI:Chr04:13214778:13216169-13214778:13214969:13216050:13216169:-	0.96	0.94	0.98	0.31	0.01	0.78	0.65	53.48	(0,0):297,(0,1):30,(1,0):35,(1,1):1	0:36,1:30	(0,0):32,(0,1):9	0:0,1:9	Chr04	-
PB.6164	RI:Chr04:33637385:33639879-33637385:33638526:33639702:33639879:-	0.87	0.82	0.91	0.58	0.39	0.74	0.29	157.11	(0,0):65,(0,1):38,(1,0):5,(1,1):245	0:216,1:72	(0,0):17,(0,1):26,(1,0):1,(1,1):56	0:38,1:45	Chr04	-
PB.6786	RI:Chr04:54418830:54420642-54418830:54419036:54419138:54420642:+	0.82	0.46	0.99	0.16	0.06	0.31	0.66	2725.81	(0,0):1193,(1,0):2,(1,1):39	0:32,1:9	(0,0):600,(0,1):30,(1,0):4,(1,1):56	0:8,1:82	Chr04	+
PB.26457	RI:scaffold_230:1497:3493-1497:3147:3235:3493:+	0.87	0.76	0.95	0.29	0.01	0.65	0.58	432.23	(0,0):41,(0,1):4,(1,0):29,(1,1):52	0:75,1:10	(0,0):6,(0,1):1,(1,1):24	0:8,1:17	scaffold_230	+
PB.26457	RI:scaffold_230:1613:3147-1613:2067:3025:3147:+	0.97	0.94	0.99	0.72	0.49	0.88	0.25	22.64	(0,0):25,(0,1):4,(1,0):11,(1,1):39	0:49,1:5	(0,0):3,(0,1):8,(1,0):2,(1,1):8	0:10,1:8	scaffold_230	+
cogentPB.2306	RI:2405_0|path6:1:2427-1:1723:2035:2427:+	0.99	0.95	1	0.72	0.49	0.89	0.27	38.94	(0,0):293,(1,0):34,(1,1):80	0:112,1:2	(0,0):17,(0,1):5,(1,0):6,(1,1):63	0:60,1:14	2405_0|path6	+
PB.13328	RI:Chr07:48590085:48592856-48590085:48590719:48591082:48592856:+	0.88	0.8	0.93	0.58	0.45	0.71	0.3	27.88	(0,0):31,(0,1):13,(1,0):32,(1,1):418	0:411,1:52	(0,0):4,(0,1):27,(1,0):15,(1,1):200	0:112,1:130	Chr07	+
PB.12223	RI:Chr07:10223854:10224532-10223854:10223952:10224036:10224532:+	0.89	0.82	0.94	0.55	0.37	0.71	0.34	906.7	(0,0):120,(0,1):14,(1,0):48,(1,1):229	0:258,1:33	(0,0):74,(0,1):14,(1,0):12,(1,1):23	0:19,1:30	Chr07	+
PB.13068	RI:Chr07:37475461:37476007-37475461:37475605:37475911:37476007:-	0.31	0.06	0.78	0.96	0.92	0.99	-0.65	24.51	(0,0):153,(0,1):4	0:0,1:4	(0,0):68,(0,1):4,(1,0):17	0:17,1:4	Chr07	-
PB.11368	RI:Chr07:1270484:1271332-1270484:1271040:1271117:1271332:-	0.93	0.85	0.97	0.69	0.56	0.82	0.24	49.16	(0,0):345,(0,1):4,(1,0):43,(1,1):59	0:95,1:11	(0,0):167,(0,1):15,(1,0):24,(1,1):85	0:76,1:48	Chr07	-
PB.13889	RI:Chr07:60605595:60606645-60605595:60605681:60606027:60606645:-	0.96	0.88	1	0.67	0.46	0.85	0.29	35.25	(0,0):18,(1,0):5,(1,1):32	00:37:00	(0,0):14,(0,1):8,(1,0):2,(1,1):28	0:22,1:16	Chr07	-
PB.13355	RI:Chr07:49216861:49218620-49216861:49217695:49218422:49218620:-	0.97	0.89	1	0.73	0.5	0.9	0.24	13.53	(0,0):20,(1,0):2,(1,1):48	0:46,1:4	(0,0):13,(0,1):5,(1,0):5,(1,1):12	0:15,1:7	Chr07	-
PB.11979	RI:Chr07:7163498:7165351-7163498:7164161:7164467:7165351:+	0.41	0.14	0.68	0.87	0.67	0.96	-0.46	33.42	(0,0):146,(0,1):11,(1,0):1,(1,1):50	0:12,1:50	(0,0):55,(0,1):1,(1,0):7,(1,1):22	0:29,1:1	Chr07	+
PB.13654	RI:Chr07:56143396:56144134-56143396:56143485:56143693:56144134:+	0.73	0.57	0.85	0.97	0.93	0.99	-0.24	356.87	(0,0):32,(0,1):11,(1,0):12,(1,1):13	0:21,1:15	(0,0):39,(0,1):3,(1,0):42,(1,1):58	0:97,1:6	Chr07	+
PB.11654	RI:Chr07:3799712:3800441-3799712:3800319:3800408:3800441:-	0.38	0.09	0.64	0.87	0.81	0.92	-0.49	196.78	(0,0):109,(0,1):15,(1,0):1,(1,1):95	0:35,1:76	(0,0):447,(0,1):20,(1,0):36,(1,1):481	0:447,1:90	Chr07	-
PB.12485	RI:Chr07:14215693:14217410-14215693:14215915:14216916:14217410:+	0.7	0.58	0.79	0.91	0.82	0.96	-0.21	15.43	(0,0):173,(0,1):40,(1,0):15,(1,1):27	0:31,1:51	(0,0):30,(0,1):6,(1,0):11,(1,1):16	0:26,1:7	Chr07	+
PB.12819	RI:Chr07:21779552:21781855-21779552:21779984:21780272:21781855:+	0.62	0.52	0.72	0.2	0.04	0.44	0.42	29.79	(0,0):161,(0,1):43,(1,0):14,(1,1):536	0:330,1:263	(0,0):11,(0,1):15,(1,0):1,(1,1):60	0:18,1:58	Chr07	+
PB.12917	RI:Chr07:25762524:25764462-25762524:25763063:25763363:25764462:+	0.95	0.92	0.98	0.64	0.38	0.84	0.31	35.41	(0,0):55,(0,1):9,(1,0):102,(1,1):368	0:455,1:24	(0,0):6,(0,1):7,(1,0):4,(1,1):72	0:62,1:21	Chr07	+
PB.12678	RI:Chr07:18189223:18190168-18189223:18189351:18189574:18190168:+	0.93	0.86	0.97	0.73	0.6	0.85	0.2	21.42	(0,0):56,(0,1):4,(1,0):27,(1,1):47	0:69,1:9	(0,0):21,(0,1):12,(1,0):19,(1,1):17	0:31,1:17	Chr07	+
PB.12967	RI:Chr07:28127708:28128177-28127708:28127858:28127929:28128177:-	0.88	0.68	0.97	0.41	0.13	0.71	0.47	20.07	(0,0):19,(0,1):2,(1,0):12	0:12,1:2	(0,0):14,(0,1):7,(1,0):2,(1,1):3	0:4,1:8	Chr07	-
PB.13162	RI:Chr07:42557754:42559011-42557754:42558284:42558487:42559011:+	0.94	0.89	0.97	0.67	0.42	0.85	0.27	10.8	(0,0):45,(0,1):6,(1,0):54,(1,1):126	0:173,1:13	(0,0):8,(0,1):4,(1,0):7,(1,1):9	0:14,1:6	Chr07	+
PB.12322	RI:Chr07:11610863:11612886-11610863:11611523:11612182:11612886:+	0.9	0.77	0.99	0.46	0.15	0.75	0.44	22.42	(0,0):42,(0,1):2,(1,0):9,(1,1):31	0:40,1:2	(0,0):13,(0,1):5,(1,0):1,(1,1):13	0:8,1:11	Chr07	+
PB.13785	RI:Chr07:58913768:58915860-58913768:58914814:58915740:58915860:-	0.95	0.92	0.97	0.72	0.59	0.83	0.23	6996.13	(0,0):30,(0,1):21,(1,0):8,(1,1):400	0:383,1:46	(0,0):13,(0,1):18,(1,1):69	0:55,1:32	Chr07	-
PB.12624	RI:Chr07:17217508:17218224-17217508:17217723:17218125:17218224:-	0.51	0.13	0.83	0.94	0.84	0.99	-0.43	12.63	(0,0):88,(0,1):11,(1,0):2	0:2,1:11	(0,0):20,(0,1):2,(1,0):7,(1,1):2	0:9,1:2	Chr07	-
PB.13113	RI:Chr07:40166232:40168219-40166232:40166402:40167972:40168219:-	0.9	0.84	0.94	0.66	0.46	0.8	0.24	16.32	(0,0):116,(0,1):31,(1,0):19,(1,1):4	0:23,1:31	(0,0):48,(0,1):42,(1,0):5,(1,1):6	0:9,1:44	Chr07	-
PB.12027	RI:Chr07:7668196:7671935-7668196:7670136:7670983:7671935:-	0.98	0.96	1	0.73	0.51	0.88	0.25	26.94	(0,0):20,(0,1):1,(1,0):33,(1,1):264	0:291,1:7	(0,0):4,(0,1):5,(1,0):5,(1,1):38	0:31,1:17	Chr07	-
PB.16648	RI:Chr09:4382010:4383446-4382010:4383193:4383298:4383446:-	0.3	0.15	0.48	0.93	0.71	1	-0.63	1.24635e+09	(0,0):104,(0,1):37,(1,0):3,(1,1):426	0:169,1:297	(0,0):7,(1,0):5,(1,1):91	0:94,1:2	Chr09	-
PB.18899	RI:Chr09:47043603:47045061-47043603:47043800:47044026:47045061:+	0.96	0.89	0.99	0.64	0.37	0.88	0.32	10.65	(0,0):71,(0,1):2,(1,0):43,(1,1):92	0:134,1:3	(0,0):6,(0,1):5,(1,0):5,(1,1):18	0:22,1:6	Chr09	+
PB.18152	RI:Chr09:19813585:19814416-19813585:19813911:19814305:19814416:+	0.18	0.01	0.5	0.88	0.71	0.97	-0.7	63.15	(0,0):86,(0,1):10	0:0,1:10	(0,0):66,(0,1):2,(1,0):8	0:8,1:2	Chr09	+
PB.19121	RI:Chr09:60357641:60358778-60357641:60357819:60357857:60358778:-	0.96	0.92	0.98	0.74	0.64	0.83	0.22	11533.5	(0,0):1296,(0,1):6,(1,0):13,(1,1):3292	0:3207,1:104	(0,0):349,(0,1):22,(1,0):31,(1,1):1037	0:735,1:355	Chr09	-
PB.17396	RI:Chr09:11536800:11538639-11536800:11537040:11538496:11538639:-	0.95	0.93	0.96	0.63	0.34	0.82	0.32	32.92	(0,0):196,(0,1):60,(1,0):65,(1,1):4	0:69,1:60	(0,0):14,(0,1):25,(1,0):4,(1,1):1	0:5,1:25	Chr09	-
PB.19355	RI:Chr09:69267951:69269900-69267951:69268441:69269528:69269900:-	0.68	0.62	0.73	0.21	0.11	0.35	0.47	1000000000000	(0,0):148,(0,1):131,(1,0):70,(1,1):56	0:107,1:150	(0,0):26,(0,1):89,(1,0):5,(1,1):18	0:13,1:99	Chr09	-
PB.19229	RI:Chr09:65877071:65878734-65877071:65877132:65877261:65878734:+	0.95	0.83	0.99	0.45	0.01	0.79	0.5	28.34	(0,0):67,(0,1):1,(1,0):14,(1,1):161	0:167,1:9	(0,0):6,(0,1):3,(1,0):1,(1,1):29	0:4,1:29	Chr09	+
PB.17394	RI:Chr09:11503490:11504557-11503490:11503836:11504416:11504557:-	0.26	0.06	0.52	0.93	0.85	0.99	-0.67	1000000000000	(0,0):155,(0,1):18,(1,1):4	0:0,1:22	(0,0):22,(0,1):3,(1,0):8,(1,1):13	0:20,1:4	Chr09	-
PB.18517	RI:Chr09:26237875:26238573-26237875:26238135:26238406:26238573:+	0.59	0.43	0.72	0.94	0.86	0.99	-0.35	164184	(0,0):63,(0,1):31,(1,0):14,(1,1):4	0:15,1:34	(0,0):30,(0,1):2,(1,0):16,(1,1):6	0:22,1:2	Chr09	+
PB.16320	RI:Chr09:1527676:1530464-1527676:1527970:1529333:1530464:+	0.91	0.88	0.94	0.71	0.59	0.82	0.2	840.22	(0,0):78,(0,1):33,(1,0):7,(1,1):297	0:274,1:63	(0,0):28,(0,1):28,(1,0):7,(1,1):72	0:54,1:53	Chr09	+
PB.16892	RI:Chr09:6649082:6652272-6649082:6651641:6652083:6652272:-	0.27	0.06	0.57	0.84	0.62	0.97	-0.57	74.69	(0,0):23,(0,1):8,(1,0):2,(1,1):12	0:3,1:19	(0,0):14,(0,1):2,(1,0):11,(1,1):11	0:20,1:4	Chr09	-
PB.18974	RI:Chr09:50993908:50995132-50993908:50994236:50994459:50995132:-	0.05	0	0.16	0.46	0.27	0.64	-0.41	3205.25	(0,0):42,(0,1):41,(1,1):46	0:7,1:80	(0,0):15,(0,1):25,(1,0):9,(1,1):66	0:35,1:65	Chr09	-
PB.17280	RI:Chr09:10360462:10364500-10360462:10363119:10363674:10364500:+	0.96	0.94	0.98	0.56	0.21	0.8	0.4	69.05	(0,0):197,(0,1):11,(1,0):162,(1,1):612	0:758,1:27	(0,0):4,(0,1):5,(1,0):3,(1,1):41	0:33,1:16	Chr09	+
PB.17621	RI:Chr09:13956053:13956684-13956053:13956251:13956570:13956684:-	0.65	0.35	0.85	0.95	0.83	1	-0.3	14.46	(0,0):60,(0,1):11,(1,0):3,(1,1):1	0:4,1:11	(0,0):24,(1,0):4,(1,1):3	00:07:00	Chr09	-
PB.16351	RI:Chr09:1814064:1816616-1814064:1815017:1815600:1816616:+	0.13	0.03	0.24	0.86	0.79	0.92	-0.73	1000000000000	(0,0):163,(0,1):244,(1,0):1,(1,1):765	0:80,1:930	(0,0):64,(0,1):18,(1,1):402	0:355,1:65	Chr09	+
PB.16524	RI:Chr09:3349501:3353229-3349501:3349617:3351858:3353229:+	0.92	0.91	0.93	0.5	0.42	0.58	0.42	1000000000000	(0,0):672,(0,1):234,(1,0):63,(1,1):1521	0:1455,1:363	(0,0):102,(0,1):230,(1,0):17,(1,1):203	0:122,1:328	Chr09	+
PB.16258	RI:Chr09:943861:945727-943861:943981:944962:945727:+	0.94	0.91	0.96	0.38	0.15	0.61	0.56	5.10855e+11	(0,0):107,(0,1):34,(1,0):4,(1,1):328	0:314,1:52	(0,0):17,(0,1):45,(1,1):48	0:21,1:72	Chr09	+
PB.17033	RI:Chr09:7823929:7827065-7823929:7824966:7826995:7827065:-	0.88	0.83	0.92	0.57	0.35	0.73	0.31	1939.39	(0,0):72,(0,1):41,(1,0):2,(1,1):141	0:126,1:58	(0,0):31,(0,1):42,(1,1):44	0:25,1:61	Chr09	-
PB.16351	RI:Chr09:1814064:1817085-1814064:1815098:1815535:1817085:+	0.46	0.36	0.55	0.95	0.88	0.98	-0.49	1000000000000	(0,0):269,(0,1):112,(1,0):4,(1,1):1040	0:478,1:678	(0,0):109,(0,1):4,(1,1):500	0:468,1:36	Chr09	+
PB.16389	RI:Chr09:2192620:2196173-2192620:2194271:2195150:2196173:+	0.88	0.76	0.96	0.52	0.3	0.71	0.36	55.6	(0,0):1,(0,1):4,(1,0):9,(1,1):81	0:70,1:24	(0,1):16,(1,0):6,(1,1):51	0:33,1:40	Chr09	+
PB.18143	RI:Chr09:19713994:19714605-19713994:19714412:19714497:19714605:+	0.99	0.98	1	0.7	0.45	0.9	0.29	23.67	(0,0):58,(0,1):1,(1,0):145,(1,1):207	0:351,1:2	(0,0):8,(0,1):3,(1,0):6,(1,1):6	0:10,1:5	Chr09	+
PB.19104	RI:Chr09:59017006:59018239-59017006:59017978:59018091:59018239:-	0.74	0.65	0.82	0.42	0.24	0.6	0.32	71.12	(0,0):43,(0,1):29,(1,0):38,(1,1):427	0:338,1:156	(0,0):6,(0,1):18,(1,0):9,(1,1):68	0:23,1:72	Chr09	-
PB.17394	RI:Chr09:11503494:11504557-11503494:11503899:11504416:11504557:-	0.47	0.11	0.75	0.9	0.76	0.97	-0.43	20.56	(0,0):155,(0,1):11,(1,1):11	0:10,1:12	(0,0):23,(0,1):3,(1,0):7,(1,1):13	0:17,1:6	Chr09	-
PB.18586	RI:Chr09:28382893:28384214-28382893:28383086:28384153:28384214:+	0.93	0.82	0.98	0.36	0.03	0.76	0.57	22.66	(0,0):85,(0,1):12,(1,0):4,(1,1):1	0:5,1:12	(0,0):17,(0,1):12	0:0,1:12	Chr09	+
PB.19324	RI:Chr09:68447171:68448406-68447171:68447679:68448279:68448406:+	0.93	0.89	0.96	0.35	0.02	0.72	0.58	23.3	(0,0):111,(0,1):21,(1,0):11,(1,1):157	0:152,1:37	(0,0):14,(0,1):9,(1,1):9	0:3,1:15	Chr09	+
PB.16888	RI:Chr09:6612812:6613560-6612812:6613081:6613235:6613560:+	0.46	0.43	0.5	0.73	0.6	0.84	-0.27	71.02	(0,0):13740,(0,1):738,(1,0):110,(1,1):2015	0:1050,1:1813	(0,0):122,(0,1):16,(1,0):2,(1,1):106	0:74,1:50	Chr09	+
PB.16902	RI:Chr09:6759253:6759722-6759253:6759400:6759594:6759722:-	0.39	0.09	0.77	0.94	0.83	0.99	-0.55	19.98	(0,0):11,(0,1):8,(1,0):1	0:1,1:8	(0,0):29,(0,1):1,(1,0):11	0:11,1:1	Chr09	-
PB.16844	RI:Chr09:6145345:6146284-6145345:6146006:6146087:6146284:-	0.98	0.97	0.98	0.64	0.41	0.84	0.34	268.32	(0,0):132,(0,1):38,(1,0):1353,(1,1):1707	0:3036,1:62	(0,0):1,(0,1):5,(1,0):7,(1,1):25	0:30,1:7	Chr09	-
PB.16258	RI:Chr09:943861:945727-943861:943981:944906:945727:+	0.94	0.91	0.96	0.49	0.26	0.65	0.45	1000000000000	(0,0):105,(0,1):29,(1,0):6,(1,1):333	0:314,1:54	(0,0):17,(0,1):37,(1,1):56	0:21,1:72	Chr09	+
PB.19285	RI:Chr09:67534366:67535829-67534366:67534967:67535281:67535829:+	0.98	0.96	0.99	0.55	0.14	0.85	0.43	15.84	(0,0):116,(0,1):5,(1,0):59,(1,1):545	0:592,1:17	(0,0):6,(0,1):3,(1,1):25	0:11,1:17	Chr09	+
cogentPB.1603	SE:2026_2|path0:1:360:985:1083-1:360:634:744:985:1083:+	0.09	0.09	0.1	0.55	0.33	0.78	-0.46	134235	(0,0):3242,(0,1):3429,(1,0):974,(1,1):6386	0:1557,1:9232	(0,0):90,(0,1):7,(1,0):14,(1,1):6	0:16,1:11	2026_2|path0	+
PB.10517	SE:Chr06:43515688:43516033:43516753:43516809-43515688:43516033:43516233:43516303:43516753:43516809:-	0.51	0.37	0.68	0.9	0.67	0.99	-0.39	12.86	(0,0):325,(0,1):1,(1,0):44,(1,1):136	0:100,1:81	(0,0):43,(1,0):12,(1,1):2	0:13,1:1	Chr06	-
PB.22513	SE:Chr11:43673051:43673090:43674157:43674516-43673051:43673090:43673323:43674003:43674157:43674516:+	0.07	0.05	0.1	0.31	0.17	0.53	-0.24	115.62	(0,0):298,(0,1):7,(1,0):41,(1,1):92	0:52,1:88	(0,0):33,(1,0):25,(1,1):20	0:36,1:9	Chr11	+
PB.3447	SE:Chr02:55458464:55459240:55461535:55461729-55458464:55459240:55459834:55460791:55461535:55461729:+	0.27	0.14	0.44	0.77	0.45	0.98	-0.5	21.78	(0,0):90,(0,1):3,(1,0):11,(1,1):25	0:17,1:22	(0,0):33,(1,0):21,(1,1):18	0:31,1:8	Chr02	+
PB.12291	SE:Chr07:11193659:11193976:11194630:11195037-11193659:11193976:11194163:11194273:11194630:11195037:+	0.42	0.29	0.56	0.73	0.57	0.86	-0.31	10.4	(0,0):77,(0,1):22,(1,0):22,(1,1):22	0:32,1:34	(0,0):54,(0,1):6,(1,0):38,(1,1):76	0:96,1:24	Chr07	+
PB.16963	SE:Chr09:7231760:7232256:7233690:7233806-7231760:7232256:7233065:7233490:7233690:7233806:+	0.11	0.05	0.18	0.42	0.22	0.64	-0.31	18.43	(0,0):51,(0,1):20,(1,0):11,(1,1):48	0:16,1:63	(0,0):19,(0,1):3,(1,0):10,(1,1):13	0:19,1:7	Chr09	+
PB.17033	SE:Chr09:7823852:7824966:7826995:7827222-7823852:7824966:7826038:7826373:7826995:7827222:-	0.56	0.41	0.73	0.9	0.74	0.98	-0.34	34.36	(0,0):74,(0,1):5,(1,0):34,(1,1):143	0:116,1:66	(0,0):49,(1,0):25,(1,1):47	0:64,1:8	Chr09	-
