# Supplementary material for: Reconstruction of the full-length transcriptome atlas using PacBio Iso-Seq provides insight into the alternative splicing in Gossypium australe
Source: BMC Plant Biol. 2019 Aug 19;19:365. doi: 10.1186/s12870-019-1968-7 (PMC6701088; doi:10.1186/s12870-019-1968-7)
Supplement: Supplementary file 24 — Table S11. Re-characterizing transcription isoforms of genes involved in gossypol biosynthesis pathway. (XLSX 16 kb) [file 12870_2019_1968_MOESM24_ESM.xlsx]

## Sheet: Table S11
Table S11. Re-characterizing transcription isoforms of genes involved in gossypol biosynthesis pathway
Query	Target	Percent identity	Alignment length	Number of mismatches	Number of gap opens	Start in query	End in query	Start in target	End in target	E-value	Bit score
PB.12508.1	sp|Q8S4Y1|THIC1_ARATH	87.2	336	43	0	28	363	39	374	2.5e-163	576.2
PB.12508.3	sp|Q8S4Y1|THIC1_ARATH	87.7	375	46	0	39	413	2	376	2.2e-184	646.4
PB.12508.4	sp|Q8S4Y1|THIC1_ARATH	87.6	402	50	0	27	428	2	403	4.3e-199	695.3
PB.12508.5	sp|Q8S4Y1|THIC1_ARATH	87.2	196	25	0	80	275	208	403	4.3e-91	335.9
PB.12508.7	sp|Q8S4Y1|THIC1_ARATH	87.2	234	30	0	40	273	2	235	3e-113	409.5
PB.21160.1	sp|Q9FIK7|THIC2_ARATH	82.1	407	71	1	1	405	1	407	6e-190	664.8
PB.21160.3	sp|Q9FIK7|THIC2_ARATH	79.4	233	46	1	1	231	1	233	9.8e-105	380.9
PB.15713.1	sp|P54873|HMCS_ARATH	81.6	467	78	2	41	505	1	461	6.8e-228	791.2
PB.5082.3	sp|P54873|HMCS_ARATH	79.5	415	77	2	38	450	53	461	1.8e-192	673.3
PB.5082.5	sp|P54873|HMCS_ARATH	81.6	467	78	2	1	465	1	461	2.2e-225	782.7
PB.5082.6	sp|P54873|HMCS_ARATH	81.6	467	78	2	1	465	1	461	8.5e-225	780.8
PB.5082.8	sp|P54873|HMCS_ARATH	88.5	227	26	0	1	227	1	227	1.2e-118	427.2
PB.5082.9	sp|P54873|HMCS_ARATH	89.2	204	22	0	1	204	1	204	1.4e-105	383.6
PB.6761.1	sp|P54873|HMCS_ARATH	89.3	252	27	0	1	252	1	252	5.9e-135	481.5
PB.6761.2	sp|P54873|HMCS_ARATH	82.7	467	73	2	1	465	1	461	7.9e-231	800.8
PB.6761.3	sp|P54873|HMCS_ARATH	88.5	252	29	0	1	252	1	252	1.9e-133	476.5
PB.6761.4	sp|P54873|HMCS_ARATH	82.7	467	73	2	1	465	1	461	7.9e-231	800.8
PB.6761.5	sp|P54873|HMCS_ARATH	88	209	25	0	1	209	44	252	5.2e-108	391.7
PB.6761.6	sp|P54873|HMCS_ARATH	88.9	252	28	0	1	252	1	252	2.3e-134	479.6
PB.6761.7	sp|P54873|HMCS_ARATH	89.9	227	23	0	1	227	1	227	9.5e-121	434.1
PB.6761.8	sp|P54873|HMCS_ARATH	89.3	252	27	0	1	252	1	252	5.9e-135	481.5
cogentPB.2120.1	sp|P54873|HMCS_ARATH	71.5	425	53	1	1	425	1	357	1.4e-173	610.5
PB.14038.1	sp|O64966|HMDH1_GOSHI	93.2	424	29	0	1	424	162	585	1.8e-221	769.6
PB.2124.1	sp|O64966|HMDH1_GOSHI	98.1	585	11	0	1	585	1	585	0	1108.2
PB.2124.2	sp|O64966|HMDH1_GOSHI	98	506	10	0	1	506	1	506	2.3e-282	972.2
PB.24173.1	sp|O64966|HMDH1_GOSHI	83.3	586	91	3	59	639	1	584	2.2e-271	936
PB.24935.1	sp|O64967|HMDH2_GOSHI	93.2	628	43	0	1	628	1	628	4.6e-290	998
PB.24935.2	sp|O64967|HMDH2_GOSHI	87.5	511	22	1	11	479	118	628	4.1e-214	745.3
PB.8904.10	sp|O64966|HMDH1_GOSHI	85	585	77	1	1	574	1	585	4.5e-276	951.4
PB.8904.11	sp|O64966|HMDH1_GOSHI	92.3	261	20	0	1	261	260	520	2.5e-133	476.1
PB.8904.12	sp|O64966|HMDH1_GOSHI	86	506	71	0	1	506	1	506	4.3e-246	851.7
PB.8904.13	sp|O64966|HMDH1_GOSHI	86.3	585	80	0	1	585	1	585	2.9e-283	975.3
PB.8904.14	sp|O64966|HMDH1_GOSHI	86	585	82	0	38	622	1	585	3.5e-282	971.8
PB.8904.16	sp|O64966|HMDH1_GOSHI	94.6	202	11	0	1	202	384	585	2.4e-99	362.8
PB.8904.17	sp|O64966|HMDH1_GOSHI	80.5	329	64	0	38	366	1	329	4.7e-145	515.8
PB.8904.18	sp|O64966|HMDH1_GOSHI	85.8	584	81	1	1	582	1	584	2.7e-281	968.8
PB.8904.1	sp|O64966|HMDH1_GOSHI	85.8	585	83	0	1	585	1	585	9.5e-282	970.3
PB.8904.2	sp|O64966|HMDH1_GOSHI	86.8	585	77	0	1	585	1	585	9.2e-285	980.3
PB.8904.4	sp|O64967|HMDH2_GOSHI	92.1	279	22	0	2	280	346	624	3.5e-141	502.3
PB.8904.7	sp|O64966|HMDH1_GOSHI	93.1	203	14	0	1	203	383	585	2.7e-98	359.4
PB.8904.9	sp|O64966|HMDH1_GOSHI	83.8	585	95	0	39	623	1	585	2.9e-273	942.2
PB.13680.1	sp|P46086|KIME_ARATH	63.4	385	130	5	1	381	1	378	4e-127	456.1
PB.13680.2	sp|P46086|KIME_ARATH	63.4	350	120	4	1	346	1	346	1.1e-115	417.9
PB.13680.4	sp|P46086|KIME_ARATH	63.4	385	130	5	1	381	1	378	4e-127	456.1
PB.13680.5	sp|P46086|KIME_ARATH	68	128	39	1	1	128	221	346	2.8e-39	162.9
PB.15554.1	sp|Q9C6T1|PMK_ARATH	75.8	509	117	3	1	508	1	504	4.9e-218	758.4
PB.15554.2	sp|Q9C6T1|PMK_ARATH	73.9	440	109	3	1	439	70	504	4.6e-180	632.1
PB.15554.3	sp|Q9C6T1|PMK_ARATH	72.8	136	26	3	1	135	149	274	1.3e-43	177.2
PB.24548.1	sp|F4JCU3|MVD2_ARATH	82.5	416	70	1	3	415	4	419	8.7e-197	687.6
PB.24548.2	sp|F4JCU3|MVD2_ARATH	87.2	125	16	0	1	125	220	344	7.6e-59	227.6
PB.24548.3	sp|O23722|MVD1_ARATH	85.9	305	43	0	3	307	4	308	2.7e-150	532.7
PB.24548.5	sp|O23722|MVD1_ARATH	86.8	205	27	0	3	207	4	208	7.7e-99	361.3
PB.7177.1	sp|Q39471|IDI2_CLABR	85.3	102	15	0	5	106	159	260	2.1e-45	183
PB.7177.2	sp|Q39471|IDI2_CLABR	80.3	274	50	2	30	301	15	286	3.2e-124	446
PB.7177.3	sp|Q39471|IDI2_CLABR	65.8	111	34	2	15	123	15	123	5e-31	135.2
PB.17655.1	sp|P49351|FPPS1_LUPAL	87.6	275	34	0	1	275	1	275	2.9e-143	509.2
PB.17655.2	sp|P49351|FPPS1_LUPAL	88.3	342	40	0	1	342	1	342	3.6e-180	632.1
PB.17655.3	sp|P49351|FPPS1_LUPAL	87.9	247	30	0	1	247	1	247	4.7e-129	461.8
PB.17655.4	sp|P49351|FPPS1_LUPAL	86	114	16	0	1	114	1	114	6.5e-55	214.5
PB.17655.5	sp|P49351|FPPS1_LUPAL	86.5	251	34	0	1	251	1	251	9.4e-129	461.1
PB.2704.1	sp|P49352|FPPS2_LUPAL	83	342	58	0	1	342	1	342	8.3e-169	594.3
PB.14619.1	sp|Q6YU51|DXS2_ORYSJ	83.4	655	109	0	58	712	57	711	0	1149.4
PB.14619.2	sp|Q6YU51|DXS2_ORYSJ	81.3	406	76	0	1	406	306	711	8.5e-205	714.1
PB.5471.1	sp|Q6YU51|DXS2_ORYSJ	75.9	648	155	1	97	744	59	705	3.8e-299	1028.5
PB.5474.1	sp|Q6YU51|DXS2_ORYSJ	77.3	647	146	1	58	704	59	704	1e-306	1053.5
PB.10609.2	sp|Q8W250|DXR_ORYSJ	85	472	69	2	1	471	1	471	4.4e-229	795
PB.10609.3	sp|Q9XES0|DXR_MENPI	78.8	250	50	3	6	252	1	250	5.8e-106	385.2
PB.10609.4	sp|Q9XES0|DXR_MENPI	61.8	89	31	3	6	91	1	89	3.7e-24	112.1
PB.10609.5	sp|Q8W250|DXR_ORYSJ	92.7	381	28	0	3	383	91	471	1.8e-204	713
PB.10609.6	sp|Q9XES0|DXR_MENPI	71.3	181	49	3	14	191	1	181	1.3e-65	250.8
PB.10609.7	sp|Q9XES0|DXR_MENPI	78.3	254	52	3	6	256	1	254	2.4e-107	389.8
PB.20407.1	sp|P69834|ISPD_ARATH	68.3	221	62	2	47	260	27	246	7.4e-77	288.5
PB.20407.2	sp|P69834|ISPD_ARATH	71.4	283	67	3	36	311	27	302	6e-105	382.1
PB.20407.3	sp|P69834|ISPD_ARATH	81.5	184	34	0	1	184	119	302	8e-81	301.2
PB.20407.4	sp|P69834|ISPD_ARATH	72.9	277	65	3	37	304	27	302	1.5e-105	384
PB.20407.5	sp|P69834|ISPD_ARATH	46.3	67	26	3	37	94	27	92	0.00057	45.1
PB.20407.6	sp|P69834|ISPD_ARATH	81.5	184	34	0	1	184	119	302	8e-81	301.2
PB.1020.1	sp|P93841|ISPE_SOLLC	74.5	384	90	2	6	381	16	399	6.4e-162	571.6
PB.1020.2	sp|O81014|ISPE_ARATH	77.4	212	48	0	13	224	14	225	2.7e-91	336.3
PB.4495.1	sp|Q9CAK8|ISPF_ARATH	74.2	229	53	2	40	268	9	231	1.7e-89	330.5
PB.6914.1	sp|F4K0E8|ISPG_ARATH	86.9	740	97	0	1	740	1	740	0	1311.2
PB.6914.3	sp|F4K0E8|ISPG_ARATH	86.9	740	97	0	1	740	1	740	0	1311.2
PB.6914.4	sp|F4K0E8|ISPG_ARATH	86.9	740	97	0	1	740	1	740	0	1311.2
PB.14084.1	sp|Q94B35|ISPH_ARATH	77.3	459	100	2	24	478	1	459	3e-209	729.2
PB.24845.1	sp|Q94B35|ISPH_ARATH	76.5	469	97	4	1	459	1	466	1.1e-205	717.2
PB.8990.1	sp|Q94B35|ISPH_ARATH	79	309	65	0	1	309	87	395	2.4e-144	513.1
PB.19272.1	sp|Q39761|DCS1_GOSAR	92.9	563	31	1	1	563	1	554	0	1061.6
PB.19272.2	sp|Q39761|DCS1_GOSAR	93.7	554	35	0	1	554	1	554	6.2e-307	1053.9
PB.19273.1	sp|O49853|DCS4_GOSAR	97.8	554	12	0	1	554	1	554	0	1102.4
PB.19273.2	sp|O49853|DCS4_GOSAR	86.5	554	14	1	1	493	1	554	2.8e-274	945.3
PB.19273.3	sp|Q39761|DCS1_GOSAR	97.9	330	7	0	1	330	1	330	2e-186	652.9
PB.19273.4	sp|Q39761|DCS1_GOSAR	96.1	410	16	0	28	437	132	541	9.5e-234	810.4
PB.19273.5	sp|Q39761|DCS1_GOSAR	99	104	1	0	1	104	451	554	5.5e-55	214.5
PB.19274_locus1.1	sp|Q39760|DCS2_GOSAR	97.4	192	5	0	1	192	1	192	1.9e-102	373.2
PB.19274_locus1.3	sp|Q39761|DCS1_GOSAR	96.5	347	12	0	1	347	62	408	5.5e-195	681.4
PB.19274_locus1.4	sp|Q39761|DCS1_GOSAR	98.6	290	4	0	1	290	243	532	2.9e-170	599
PB.19274_locus2.1	sp|O49853|DCS4_GOSAR	97.3	554	15	0	1	554	1	554	0	1096.6
PB.19274_locus2.4	sp|Q39761|DCS1_GOSAR	98.5	457	7	0	1	457	1	457	8.2e-265	913.7
PB.19274_locus2.5	sp|Q39760|DCS2_GOSAR	98.4	192	3	0	1	192	1	192	2.9e-103	375.9
PB.19274_locus3.3	sp|Q39761|DCS1_GOSAR	98.6	554	8	0	1	554	1	554	0	1109.7
PB.19274_locus3.5	sp|Q39761|DCS1_GOSAR	97.2	530	15	0	41	570	13	542	2.6e-308	1058.5
PB.19274_locus3.10	sp|P93665|DCS1_GOSHI	98.1	314	6	0	1	314	241	554	3e-181	635.6
PB.25614.1	sp|Q43714|DCS3_GOSAR	95.2	482	23	0	1	482	34	515	1.8e-270	932.6
PB.3645.1	sp|Q43714|DCS3_GOSAR	79.4	214	40	3	1	210	342	555	1.5e-88	327
PB.3645.9	sp|Q39761|DCS1_GOSAR	90.5	391	37	0	1	391	164	554	3.7e-213	741.9
