# Supplementary material for: Reconstruction of the full-length transcriptome atlas using PacBio Iso-Seq provides insight into the alternative splicing in Gossypium australe
Source: BMC Plant Biol. 2019 Aug 19;19:365. doi: 10.1186/s12870-019-1968-7 (PMC6701088; doi:10.1186/s12870-019-1968-7)
Supplement: Supplementary file 25 — Table S12. The primers used for RT-PCR analysis. (XLSX 9 kb) [file 12870_2019_1968_MOESM25_ESM.xlsx]

## Sheet: Table S12
Table S12. The primers used for RT-PCR analysis.
Primer	Sequence (5'->3')
PB.14907 F	CTAGGCCGTACAAAGCAAT
PB.14907 R	ATCCTCAAATGTCGAAGAT
PB.12425 F	CATACGAGCAGGGACACCA
PB.12425 R	CACTACCAGCCACAAGAGC
PB.15419 F	TCTGGGCGACGGAAAGATC
PB.15419 R	CGCATTCAACGACGGGTAT
PB.5653 F	CATAGCTGTTCCACCTTCC
PB.5653 R	GCCTCGCAGAGTAATCTCA
PB.12382 F	CTAGTATAAATAGCAGCAAG
PB.12382 R	CATAGAAACATACGGAGAT
PB.6834 F	TGTCTAGTCTCGGGTGATG
PB.6834 R	TCCTGAAGGCTGATATTGA
PB.1279 F	TGCCCACTATCCAACCAAC
PB.1279 R	AGCAATGCCATCCTCCTTC
PB.22543 F	AAGGTGCCTAAGATTGCTG
PB.22543 R	ATTTGCTATTTCCGGTTGA
PB.6582 F	CTTCAATCCCAGACCTATA
PB.6582 R	GTCTTTCCCATTATTACGC
PB.4777 F	GACCATACAGCGTGGAGGC
PB.4777 R	AGCAGCGGTAGTGGAGAAT
PB.13680 F	TGGACACCTTTACCACCAA
PB.13680 R	CTAACACTCTTGCCAACCC
Y8991 F	CGGTGGTGTGAAGAAGCCTCAT
Y8991 R	AATTTCACGAACAAGCCTCTGGAA
